# Supplementary material for: ﻿A camouflaged diversity: taxonomic revision of the thorny lacewing subfamily Symphrasinae (Neuroptera, Rhachiberothidae)
Source: Zookeys. 2024 Apr 30;1199:1–409. doi: 10.3897/zookeys.1199.115442 (PMC11077268; doi:10.3897/zookeys.1199.115442)
Supplement: XML Treatment for Symphrasinae [file zookeys.1199.115442-treatment1.xml]

<!DOCTYPE tp:taxon-treatment
  PUBLIC "-//TaxonX//DTD Taxonomic Treatment Publishing DTD v0 20100105//EN" "tax-treatment-NSO.dtd">
<tp:taxon-treatment xmlns:tp="http://www.plazi.org/taxpub"><tp:treatment-meta><kwd-group><label>Taxon classification</label><kwd>
                <named-content content-type="kingdom">Animalia</named-content>
              </kwd><kwd>
                <named-content content-type="order">Neuroptera</named-content>
              </kwd><kwd>
                <named-content content-type="family">Rhachiberothidae</named-content>
              </kwd></kwd-group><mixed-citation publication-type="journal"><person-group><name><surname>Ardila-Camacho</surname><given-names>Adrian</given-names></name><name><surname>Machado</surname><given-names>Renato José Pires</given-names></name><name><surname>Ohl</surname><given-names>Michael</given-names></name><name><surname>Contreras-Ramos</surname><given-names>Atilano</given-names></name></person-group><article-title>﻿A camouflaged diversity: taxonomic revision of the thorny lacewing subfamily <tp:taxon-name><tp:taxon-name-part taxon-name-part-type="subfamily">Symphrasinae</tp:taxon-name-part></tp:taxon-name> (<tp:taxon-name><tp:taxon-name-part taxon-name-part-type="order">Neuroptera</tp:taxon-name-part></tp:taxon-name>, <tp:taxon-name><tp:taxon-name-part taxon-name-part-type="family">Rhachiberothidae</tp:taxon-name-part></tp:taxon-name>)</article-title><source>Zookeys</source><day>30</day><month>04</month><year>2024</year><volume>1199</volume><fpage>1</fpage><lpage>409</lpage><pub-id pub-id-type="doi">10.3897/zookeys.1199.115442</pub-id></mixed-citation></tp:treatment-meta><tp:nomenclature><label>﻿﻿Subfamily</label><tp:taxon-name>
              <tp:taxon-name-part taxon-name-part-type="subfamily">Symphrasinae</tp:taxon-name-part>
            </tp:taxon-name><tp:taxon-authority>, Navás, 1909</tp:taxon-authority><tp:nomenclature-citation-list><tp:nomenclature-citation><tp:taxon-name>
                  <tp:taxon-name-part taxon-name-part-type="tribe">Symphrasini</tp:taxon-name-part>
                </tp:taxon-name><comment><xref ref-type="bibr" rid="B43">Navás 1909</xref>: 484.</comment></tp:nomenclature-citation><tp:nomenclature-citation><tp:taxon-name>
                  <tp:taxon-name-part taxon-name-part-type="subfamily">Anisopterinae</tp:taxon-name-part>
                </tp:taxon-name><comment><xref ref-type="bibr" rid="B17">Enderlein 1910</xref>: 341.</comment></tp:nomenclature-citation><tp:nomenclature-citation><tp:taxon-name>
                  <tp:taxon-name-part taxon-name-part-type="subfamily">Platymantispinae</tp:taxon-name-part>
                </tp:taxon-name><comment>Rehn 1939: 82.</comment></tp:nomenclature-citation></tp:nomenclature-citation-list></tp:nomenclature><tp:treatment-sec sec-type="description" id="SECID0EYYBG"><title>Further description.</title><p><xref ref-type="bibr" rid="B55">Penny (1982a)</xref>; <xref ref-type="bibr" rid="B57">Penny and da Costa (1983)</xref>; <xref ref-type="bibr" rid="B29">Lambkin (1986a)</xref>; <xref ref-type="bibr" rid="B80">Wedmann and Makarkin (2007)</xref>; <xref ref-type="bibr" rid="B36">Lu et al. (2020)</xref>; <xref ref-type="bibr" rid="B6">Ardila-Camacho et al. (2021a)</xref>; <xref ref-type="bibr" rid="B33">Li et al. (2023)</xref>.</p></tp:treatment-sec><tp:treatment-sec sec-type="Taxonomy" id="SECID0E1ZBG"><title>Taxonomy.</title><p><xref ref-type="bibr" rid="B64">Rehn (1939b)</xref>; <xref ref-type="bibr" rid="B55">Penny (1982a</xref>, <xref ref-type="bibr" rid="B56">b</xref>); <xref ref-type="bibr" rid="B57">Penny and da Costa (1983)</xref>; <xref ref-type="bibr" rid="B3">Ardila-Camacho and García (2015)</xref>; <xref ref-type="bibr" rid="B4">Ardila-Camacho et al. (2018</xref>, <xref ref-type="bibr" rid="B5">2019</xref>).</p></tp:treatment-sec><tp:treatment-sec sec-type="key" id="SECID0E31BG"><title>Key to genera.</title><p><xref ref-type="bibr" rid="B44">Navás (1912)</xref>; <xref ref-type="bibr" rid="B11">Banks (1913)</xref>; <xref ref-type="bibr" rid="B55">Penny (1982a</xref>, <xref ref-type="bibr" rid="B56">b</xref>); <xref ref-type="bibr" rid="B57">Penny and da Costa (1983)</xref>; <xref ref-type="bibr" rid="B26">Hoffman (2002)</xref>.</p></tp:treatment-sec><tp:treatment-sec sec-type="Phylogeny" id="SECID0E12BG"><title>Phylogeny.</title><p><xref ref-type="bibr" rid="B57">Penny and da Costa (1983)</xref> (<tp:taxon-name><tp:taxon-name-part taxon-name-part-type="subfamily">Symphrasinae</tp:taxon-name-part></tp:taxon-name> sister group of the remaining <tp:taxon-name><tp:taxon-name-part taxon-name-part-type="family">Mantispidae</tp:taxon-name-part></tp:taxon-name>); <xref ref-type="bibr" rid="B29">Lambkin (1986a)</xref> (<tp:taxon-name><tp:taxon-name-part taxon-name-part-type="subfamily">Symphrasinae</tp:taxon-name-part></tp:taxon-name> sister group of other subfamilies of <tp:taxon-name><tp:taxon-name-part taxon-name-part-type="family">Mantispidae</tp:taxon-name-part></tp:taxon-name>); <xref ref-type="bibr" rid="B86">Willmann (1990)</xref> (<tp:taxon-name><tp:taxon-name-part taxon-name-part-type="subfamily">Symphrasinae</tp:taxon-name-part></tp:taxon-name> sister group of other subfamilies of <tp:taxon-name><tp:taxon-name-part taxon-name-part-type="family">Mantispidae</tp:taxon-name-part></tp:taxon-name>); <xref ref-type="bibr" rid="B34">Liu et al. (2015)</xref> (<tp:taxon-name><tp:taxon-name-part taxon-name-part-type="subfamily">Symphrasinae</tp:taxon-name-part></tp:taxon-name> sister group of other subfamilies of <tp:taxon-name><tp:taxon-name-part taxon-name-part-type="family">Mantispidae</tp:taxon-name-part></tp:taxon-name>); <xref ref-type="bibr" rid="B87">Winterton et al. (2018)</xref> (<tp:taxon-name><tp:taxon-name-part taxon-name-part-type="subfamily">Symphrasinae</tp:taxon-name-part></tp:taxon-name> + <tp:taxon-name><tp:taxon-name-part taxon-name-part-type="subfamily">Rhachiberothinae</tp:taxon-name-part></tp:taxon-name> sister of <tp:taxon-name><tp:taxon-name-part taxon-name-part-type="family">Berothidae</tp:taxon-name-part></tp:taxon-name> + (<tp:taxon-name><tp:taxon-name-part taxon-name-part-type="subfamily">Mantispinae</tp:taxon-name-part></tp:taxon-name> + (<tp:taxon-name><tp:taxon-name-part taxon-name-part-type="subfamily">Calomantispinae</tp:taxon-name-part></tp:taxon-name> + <tp:taxon-name><tp:taxon-name-part taxon-name-part-type="subfamily">Drepanicinae</tp:taxon-name-part></tp:taxon-name>)); <xref ref-type="bibr" rid="B68">Shi et al. (2019)</xref> (<tp:taxon-name><tp:taxon-name-part taxon-name-part-type="subfamily">Symphrasinae</tp:taxon-name-part></tp:taxon-name> sister of <tp:taxon-name><tp:taxon-name-part taxon-name-part-type="subfamily">Mesomantispinae</tp:taxon-name-part></tp:taxon-name>); <xref ref-type="bibr" rid="B69">Shi et al. (2020)</xref> (<tp:taxon-name><tp:taxon-name-part taxon-name-part-type="subfamily">Symphrasinae</tp:taxon-name-part></tp:taxon-name> sister of <italic><tp:taxon-name><tp:taxon-name-part taxon-name-part-type="genus" reg="Doratomantispa">Doratomantispa</tp:taxon-name-part></tp:taxon-name></italic> Poinar); <xref ref-type="bibr" rid="B36">Lu et al. (2020)</xref> (<tp:taxon-name><tp:taxon-name-part taxon-name-part-type="subfamily">Symphrasinae</tp:taxon-name-part></tp:taxon-name> sister of <tp:taxon-name><tp:taxon-name-part taxon-name-part-type="subfamily">Doratomantispinae</tp:taxon-name-part></tp:taxon-name> + (<tp:taxon-name><tp:taxon-name-part taxon-name-part-type="subfamily">Drepanicinae</tp:taxon-name-part></tp:taxon-name> + (<tp:taxon-name><tp:taxon-name-part taxon-name-part-type="subfamily">Calomantispinae</tp:taxon-name-part></tp:taxon-name> + <tp:taxon-name><tp:taxon-name-part taxon-name-part-type="subfamily">Mantispinae</tp:taxon-name-part></tp:taxon-name>)); <xref ref-type="bibr" rid="B6">Ardila-Camacho et al. (2021a)</xref> (<tp:taxon-name><tp:taxon-name-part taxon-name-part-type="subfamily">Symphrasinae</tp:taxon-name-part></tp:taxon-name> + <tp:taxon-name><tp:taxon-name-part taxon-name-part-type="subfamily">Paraberothinae</tp:taxon-name-part></tp:taxon-name> sister of <tp:taxon-name><tp:taxon-name-part taxon-name-part-type="subfamily">Rhachiberothinae</tp:taxon-name-part></tp:taxon-name>).</p></tp:treatment-sec><tp:treatment-sec sec-type="diagnosis" id="SECID0EJBAI"><title>Diagnosis.</title><p>This subfamily is distinguished from other mantispoid subfamilies by the presence of hypostomal bridge, the undeveloped laminatentorium and straight ocular plane. The procoxa are inserted approximately at mid-length of the prothorax, the pronotum is shield-shaped, and the postfurcasternum is well-developed and plate-shaped. On the foreleg, the femoral closing surface is proximally curved and presents two rows of thickened setae with globular base adjacent to the rows of processes; the foretarsus is four-segmented in both sexes with basitarsus equipped with a patch of clavate seta on anterior surface, a row of prostrate setae on the closing surface, and a long, lanceolate process set with an apical plug-shaped Stitz organ. On the wings, there are more than two trichosors on the posterior wing margin between the apex of two longitudinal veins, the Sc vein is fused to RA at pterostigma level, and two crossveins in the radial space of the forewing are present. Additionally, the CuP of the forewing is proximally bent, approaching or touching the A1. On the hind wing, the C and Sc veins are fused at or slightly beyond the level of R fork, the M vein is tuning fork-shaped, the 1r-m is sigmoid, and the CuP is developed and free. Male genitalia characteristics of <tp:taxon-name><tp:taxon-name-part taxon-name-part-type="subfamily">Symphrasinae</tp:taxon-name-part></tp:taxon-name> include gonocoxites IX set with apical, digitiform processes, paired gonapophyses X not fused to gonocoxites X, and gonostyli X remarkably long, incurved or forming loops. Moreover, on the female genitalia, the medial part of the gonapophyses VIII is enlarged and elaborated, the gonocoxites IX remarkably elongated forming an ovipositor, and the tergite IX and ectoproct are fused.</p></tp:treatment-sec><tp:treatment-sec sec-type="biology" id="SECID0EUBAI"><title>Biology.</title><p>Summarized in <xref ref-type="bibr" rid="B7">Ardila-Camacho et al. (2021b)</xref>.</p></tp:treatment-sec><ref-list><ref id="B43"><mixed-citation xmlns:xlink="http://www.w3.org/1999/xlink" xlink:type="simple"><person-group><name name-style="western"><surname>Navás</surname><given-names>L</given-names></name></person-group> (<year>1909</year>) <article-title>Mantíspidos nuevos [I].</article-title><source>Memorias de la Real Academia de Ciencias y Artes de Barcelona</source><volume>7</volume>(<issue>3</issue>): <fpage>473</fpage>–<lpage>485</lpage>. <ext-link xlink:href="https://lacewing.tamu.edu/neuropterida/neur_bibliography/edoc12/navas1908ref493s-2269.pdf" ext-link-type="uri" xlink:type="simple">https://lacewing.tamu.edu/neuropterida/neur_bibliography/edoc12/navas1908ref493s-2269.pdf</ext-link></mixed-citation></ref><ref id="B17"><mixed-citation xmlns:xlink="http://www.w3.org/1999/xlink" xlink:type="simple"><person-group><name name-style="western"><surname>Enderlein</surname><given-names>G</given-names></name></person-group> (<year>1910</year>) <article-title>Klassifikation der Mantispiden nach dem material des Stettiner Zoologischen Museums.</article-title><source>Stettiner Entomologische Zeitung</source><volume>71</volume>: <fpage>341</fpage>–<lpage>379</lpage>. <ext-link xlink:href="https://www.biodiversitylibrary.org/part/246083" ext-link-type="uri" xlink:type="simple">https://www.biodiversitylibrary.org/part/246083</ext-link></mixed-citation></ref><ref id="B55"><mixed-citation xmlns:xlink="http://www.w3.org/1999/xlink" xlink:type="simple"><person-group><name name-style="western"><surname>Penny</surname><given-names>ND</given-names></name></person-group> (<year>1982a</year>) <article-title><tp:taxon-name><tp:taxon-name-part taxon-name-part-type="order">Neuroptera</tp:taxon-name-part></tp:taxon-name> of the Amazon basin. Part 6. <tp:taxon-name><tp:taxon-name-part taxon-name-part-type="family">Mantispidae</tp:taxon-name-part></tp:taxon-name> (1).</article-title><source>Acta Amazonica</source><volume>12</volume>(<issue>2</issue>): <fpage>415</fpage>–<lpage>463</lpage>. <ext-link xlink:href="10.1590/1809-43921982122415" ext-link-type="doi" xlink:type="simple">https://doi.org/10.1590/1809-43921982122415</ext-link></mixed-citation></ref><ref id="B57"><mixed-citation xmlns:xlink="http://www.w3.org/1999/xlink" xlink:type="simple"><person-group><name name-style="western"><surname>Penny</surname><given-names>ND</given-names></name><name name-style="western"><surname>da Costa</surname><given-names>CA</given-names></name></person-group> (<year>1983</year>) <article-title>Mantispídeos do Brasil (<tp:taxon-name><tp:taxon-name-part taxon-name-part-type="order">Neuroptera</tp:taxon-name-part></tp:taxon-name>: <tp:taxon-name><tp:taxon-name-part taxon-name-part-type="family">Mantispidae</tp:taxon-name-part></tp:taxon-name>).</article-title><source>Acta Amazonica</source><volume>13</volume>(<issue>3–4</issue>): <fpage>601</fpage>–<lpage>687</lpage>. <ext-link xlink:href="10.1590/1809-439219831334601" ext-link-type="doi" xlink:type="simple">https://doi.org/10.1590/1809-439219831334601</ext-link></mixed-citation></ref><ref id="B29"><mixed-citation xmlns:xlink="http://www.w3.org/1999/xlink" xlink:type="simple"><person-group><name name-style="western"><surname>Lambkin</surname><given-names>KJ</given-names></name></person-group> (<year>1986a</year>) <article-title>A revision of the Australian <tp:taxon-name><tp:taxon-name-part taxon-name-part-type="family">Mantispidae</tp:taxon-name-part></tp:taxon-name> (<tp:taxon-name><tp:taxon-name-part taxon-name-part-type="class">Insecta</tp:taxon-name-part></tp:taxon-name>: <tp:taxon-name><tp:taxon-name-part taxon-name-part-type="order">Neuroptera</tp:taxon-name-part></tp:taxon-name>) with a contribution to the classification of the family. I. General and <tp:taxon-name><tp:taxon-name-part taxon-name-part-type="subfamily">Drepanicinae</tp:taxon-name-part></tp:taxon-name>. Australian Journal of Zoology.</article-title><source>Supplementary Series</source><volume>116</volume>(<issue>116</issue>): <fpage>1</fpage>–<lpage>142</lpage>. <ext-link xlink:href="10.1071/AJZS116" ext-link-type="doi" xlink:type="simple">https://doi.org/10.1071/AJZS116</ext-link></mixed-citation></ref><ref id="B80"><mixed-citation xmlns:xlink="http://www.w3.org/1999/xlink" xlink:type="simple"><person-group><name name-style="western"><surname>Wedmann</surname><given-names>S</given-names></name><name name-style="western"><surname>Makarkin</surname><given-names>VN</given-names></name></person-group> (<year>2007</year>) <article-title>A new genus of <tp:taxon-name><tp:taxon-name-part taxon-name-part-type="family">Mantispidae</tp:taxon-name-part></tp:taxon-name> (<tp:taxon-name><tp:taxon-name-part taxon-name-part-type="class">Insecta</tp:taxon-name-part></tp:taxon-name>: <tp:taxon-name><tp:taxon-name-part taxon-name-part-type="order">Neuroptera</tp:taxon-name-part></tp:taxon-name>) from the Eocene of Germany, with a review of the fossil record and palaeobiogeography of the family.</article-title><source>Zoological Journal of the Linnean Society</source><volume>149</volume>(<issue>4</issue>): <fpage>701</fpage>–<lpage>716</lpage>. <ext-link xlink:href="10.1111/j.1096-3642.2007.00273.x" ext-link-type="doi" xlink:type="simple">https://doi.org/10.1111/j.1096-3642.2007.00273.x</ext-link></mixed-citation></ref><ref id="B36"><mixed-citation xmlns:xlink="http://www.w3.org/1999/xlink" xlink:type="simple"><person-group><name name-style="western"><surname>Lu</surname><given-names>X</given-names></name><name name-style="western"><surname>Wang</surname><given-names>B</given-names></name><name name-style="western"><surname>Zhang</surname><given-names>W</given-names></name><name name-style="western"><surname>Ohl</surname><given-names>M</given-names></name><name name-style="western"><surname>Engel</surname><given-names>MS</given-names></name><name name-style="western"><surname>Liu</surname><given-names>X-y</given-names></name></person-group> (<year>2020</year>) <article-title>Cretaceous diversity and disparity in a lacewing lineage of predators (<tp:taxon-name><tp:taxon-name-part taxon-name-part-type="order">Neuroptera</tp:taxon-name-part></tp:taxon-name>: <tp:taxon-name><tp:taxon-name-part taxon-name-part-type="family">Mantispidae</tp:taxon-name-part></tp:taxon-name>). Proceedings.</article-title><source>Biological Sciences</source><volume>287</volume>(<issue>20200629</issue>): <fpage>1</fpage>–<lpage>10</lpage>. <ext-link xlink:href="10.1098/rspb.2020.0629" ext-link-type="doi" xlink:type="simple">https://doi.org/10.1098/rspb.2020.0629</ext-link></mixed-citation></ref><ref id="B6"><mixed-citation xmlns:xlink="http://www.w3.org/1999/xlink" xlink:type="simple"><person-group><name name-style="western"><surname>Ardila-Camacho</surname><given-names>A</given-names></name><name name-style="western"><surname>Martins</surname><given-names>CC</given-names></name><name name-style="western"><surname>Aspöck</surname><given-names>U</given-names></name><name name-style="western"><surname>Contreras-Ramos</surname><given-names>A</given-names></name></person-group> (<year>2021a</year>) <article-title>Comparative morphology of extant raptorial <tp:taxon-name><tp:taxon-name-part taxon-name-part-type="superfamily">Mantispoidea</tp:taxon-name-part></tp:taxon-name> (<tp:taxon-name><tp:taxon-name-part taxon-name-part-type="order">Neuroptera</tp:taxon-name-part></tp:taxon-name>: <tp:taxon-name><tp:taxon-name-part taxon-name-part-type="family">Mantispidae</tp:taxon-name-part></tp:taxon-name>, <tp:taxon-name><tp:taxon-name-part taxon-name-part-type="family">Rhachiberothidae</tp:taxon-name-part></tp:taxon-name>) suggests a non-monophyletic <tp:taxon-name><tp:taxon-name-part taxon-name-part-type="family">Mantispidae</tp:taxon-name-part></tp:taxon-name> and a single origin of the raptorial condition within the superfamily.</article-title><source>Zootaxa</source><volume>4992</volume>(<issue>1</issue>): <fpage>1</fpage>–<lpage>89</lpage>. <ext-link xlink:href="10.11646/zootaxa.4992.1.1" ext-link-type="doi" xlink:type="simple">https://doi.org/10.11646/zootaxa.4992.1.1</ext-link></mixed-citation></ref><ref id="B33"><mixed-citation xmlns:xlink="http://www.w3.org/1999/xlink" xlink:type="simple"><person-group><name name-style="western"><surname>Li</surname><given-names>H-y</given-names></name><name name-style="western"><surname>Zhuo</surname><given-names>D</given-names></name><name name-style="western"><surname>Wang</surname><given-names>B</given-names></name><name name-style="western"><surname>Nakamine</surname><given-names>H</given-names></name><name name-style="western"><surname>Yamamoto</surname><given-names>S</given-names></name><name name-style="western"><surname>Zhang</surname><given-names>W</given-names></name><name name-style="western"><surname>Ling</surname><given-names>J</given-names></name><name name-style="western"><surname>Ohl</surname><given-names>M</given-names></name><name name-style="western"><surname>Aspöck</surname><given-names>U</given-names></name><name name-style="western"><surname>Aspöck</surname><given-names>H</given-names></name><name name-style="western"><surname>Liu</surname><given-names>X-y</given-names></name></person-group> (<year>2023</year>) <article-title>New genera and species of <tp:taxon-name><tp:taxon-name-part taxon-name-part-type="superfamily">Mantispoidea</tp:taxon-name-part></tp:taxon-name> (<tp:taxon-name><tp:taxon-name-part taxon-name-part-type="class">Insecta</tp:taxon-name-part></tp:taxon-name>, <tp:taxon-name><tp:taxon-name-part taxon-name-part-type="order">Neuroptera</tp:taxon-name-part></tp:taxon-name>) from the mid-Cretaceous Kachin amber, northern Myanmar.</article-title><source>Palaeoentomology</source><volume>006</volume>(<issue>6</issue>): <fpage>549</fpage>–<lpage>611</lpage>. <ext-link xlink:href="10.11646/palaeoentomology.6.6.1" ext-link-type="doi" xlink:type="simple">https://doi.org/10.11646/palaeoentomology.6.6.1</ext-link></mixed-citation></ref><ref id="B64"><mixed-citation xmlns:xlink="http://www.w3.org/1999/xlink" xlink:type="simple"><person-group><name name-style="western"><surname>Rehn</surname><given-names>JWH</given-names></name></person-group> (<year>1939b</year>) <article-title>Studies in North American <tp:taxon-name><tp:taxon-name-part taxon-name-part-type="family">Mantispidae</tp:taxon-name-part></tp:taxon-name>.</article-title><source>Transactions of the American Entomological Society</source><volume>65</volume>: <fpage>237</fpage>–<lpage>263</lpage>. <ext-link xlink:href="https://www.jstor.org/stable/25077440" ext-link-type="uri" xlink:type="simple">https://www.jstor.org/stable/25077440</ext-link></mixed-citation></ref><ref id="B56"><mixed-citation xmlns:xlink="http://www.w3.org/1999/xlink" xlink:type="simple"><person-group><name name-style="western"><surname>Penny</surname><given-names>ND</given-names></name></person-group> (<year>1982b</year>) <article-title>Review of the generic level classification of the New World <tp:taxon-name><tp:taxon-name-part taxon-name-part-type="family">Mantispidae</tp:taxon-name-part></tp:taxon-name> (<tp:taxon-name><tp:taxon-name-part taxon-name-part-type="order">Neuroptera</tp:taxon-name-part></tp:taxon-name>).</article-title><source>Acta Amazonica</source><volume>12</volume>(<issue>1</issue>): <fpage>209</fpage>–<lpage>223</lpage>. <ext-link xlink:href="10.1590/1809-43921982121209" ext-link-type="doi" xlink:type="simple">https://doi.org/10.1590/1809-43921982121209</ext-link></mixed-citation></ref><ref id="B3"><mixed-citation xmlns:xlink="http://www.w3.org/1999/xlink" xlink:type="simple"><person-group><name name-style="western"><surname>Ardila-Camacho</surname><given-names>A</given-names></name><name name-style="western"><surname>García</surname><given-names>A</given-names></name></person-group> (<year>2015</year>) <article-title>Mantidflies of Colombia (<tp:taxon-name><tp:taxon-name-part taxon-name-part-type="order">Neuroptera</tp:taxon-name-part></tp:taxon-name>, <tp:taxon-name><tp:taxon-name-part taxon-name-part-type="family">Mantispidae</tp:taxon-name-part></tp:taxon-name>).</article-title><source>Zootaxa</source><volume>3937</volume>(<issue>3</issue>): <fpage>401</fpage>–<lpage>455</lpage>. <ext-link xlink:href="10.11646/zootaxa.3937.3.1" ext-link-type="doi" xlink:type="simple">https://doi.org/10.11646/zootaxa.3937.3.1</ext-link></mixed-citation></ref><ref id="B4"><mixed-citation xmlns:xlink="http://www.w3.org/1999/xlink" xlink:type="simple"><person-group><name name-style="western"><surname>Ardila-Camacho</surname><given-names>A</given-names></name><name name-style="western"><surname>Calle-Tobón</surname><given-names>A</given-names></name><name name-style="western"><surname>Wolff</surname><given-names>M</given-names></name><name name-style="western"><surname>Stange</surname><given-names>LA</given-names></name></person-group> (<year>2018</year>) <article-title>New species and new distributional records of Neotropical <tp:taxon-name><tp:taxon-name-part taxon-name-part-type="family">Mantispidae</tp:taxon-name-part></tp:taxon-name> (<tp:taxon-name><tp:taxon-name-part taxon-name-part-type="class">Insecta</tp:taxon-name-part></tp:taxon-name>: <tp:taxon-name><tp:taxon-name-part taxon-name-part-type="order">Neuroptera</tp:taxon-name-part></tp:taxon-name>).</article-title><source>Zootaxa</source><volume>4413</volume>(<issue>2</issue>): <fpage>295</fpage>–<lpage>324</lpage>. <ext-link xlink:href="10.11646/zootaxa.4413.2.4" ext-link-type="doi" xlink:type="simple">https://doi.org/10.11646/zootaxa.4413.2.4</ext-link></mixed-citation></ref><ref id="B5"><mixed-citation xmlns:xlink="http://www.w3.org/1999/xlink" xlink:type="simple"><person-group><name name-style="western"><surname>Ardila-Camacho</surname><given-names>A</given-names></name><name name-style="western"><surname>Cancino-López</surname><given-names>RJ</given-names></name><name name-style="western"><surname>Acevedo</surname><given-names>F</given-names></name><name name-style="western"><surname>Contreras-Ramos</surname><given-names>A</given-names></name></person-group> (<year>2019</year>) <article-title>Four new species of <italic><tp:taxon-name><tp:taxon-name-part taxon-name-part-type="genus">Plega</tp:taxon-name-part></tp:taxon-name></italic> Navás, 1928 (<tp:taxon-name><tp:taxon-name-part taxon-name-part-type="order">Neuroptera</tp:taxon-name-part></tp:taxon-name>: <tp:taxon-name><tp:taxon-name-part taxon-name-part-type="family">Mantispidae</tp:taxon-name-part></tp:taxon-name>) from Mexico.</article-title><source>Zootaxa</source><volume>4612</volume>(<issue>3</issue>): <fpage>351</fpage>–<lpage>372</lpage>. <ext-link xlink:href="10.11646/zootaxa.4612.3.3" ext-link-type="doi" xlink:type="simple">https://doi.org/10.11646/zootaxa.4612.3.3</ext-link></mixed-citation></ref><ref id="B44"><mixed-citation xmlns:xlink="http://www.w3.org/1999/xlink" xlink:type="simple"><person-group><name name-style="western"><surname>Navás</surname><given-names>L</given-names></name></person-group> (<year>1912</year>) <article-title>Insectos neurópteros nuevos o poco conocidos.</article-title><source>Memorias de la Real Academia de Ciencias y Artes de Barcelona</source><volume>10</volume>(<issue>3</issue>): <fpage>135</fpage>–<lpage>202</lpage>. <ext-link xlink:href="https://lacewing.tamu.edu/neuropterida/neur_bibliography/edoc12/navas1912ref549s-2283.pdf" ext-link-type="uri" xlink:type="simple">https://lacewing.tamu.edu/neuropterida/neur_bibliography/edoc12/navas1912ref549s-2283.pdf</ext-link></mixed-citation></ref><ref id="B11"><mixed-citation xmlns:xlink="http://www.w3.org/1999/xlink" xlink:type="simple"><person-group><name name-style="western"><surname>Banks</surname><given-names>N</given-names></name></person-group> (<year>1913</year>) <article-title>Synopses and descriptions of exotic <tp:taxon-name><tp:taxon-name-part taxon-name-part-type="order">Neuroptera</tp:taxon-name-part></tp:taxon-name>.</article-title><source>Transactions of the American Entomological Society</source><volume>39</volume>: <fpage>201</fpage>–<lpage>242</lpage>. <ext-link xlink:href="https://www.biodiversitylibrary.org/part/18743" ext-link-type="uri" xlink:type="simple">https://www.biodiversitylibrary.org/part/18743</ext-link></mixed-citation></ref><ref id="B26"><mixed-citation xmlns:xlink="http://www.w3.org/1999/xlink" xlink:type="simple"><person-group><name name-style="western"><surname>Hoffman</surname><given-names>KM</given-names></name></person-group> (<year>2002</year>) <article-title>Family <tp:taxon-name><tp:taxon-name-part taxon-name-part-type="family">Mantispidae</tp:taxon-name-part></tp:taxon-name>.</article-title> In: <person-group><name name-style="western"><surname>Penny</surname><given-names>ND</given-names></name></person-group> (<role>Ed.</role>) <issue-title>A guide to the lacewings (Neuroptera) of Costa Rica.</issue-title><source>Proceedings of the California Academy of Sciences 53(12)</source>, <fpage>251</fpage>–<lpage>275</lpage>. <ext-link xlink:href="https://lacewing.tamu.edu/neuropterida/neur_bibliography/edoc12/penny2002ref10000s-4713.pdf" ext-link-type="uri" xlink:type="simple">https://lacewing.tamu.edu/neuropterida/neur_bibliography/edoc12/penny2002ref10000s-4713.pdf</ext-link></mixed-citation></ref><ref id="B86"><mixed-citation xmlns:xlink="http://www.w3.org/1999/xlink" xlink:type="simple"><person-group><name name-style="western"><surname>Willmann</surname><given-names>R</given-names></name></person-group> (<year>1990</year>) <article-title>The phylogenetic position of the <tp:taxon-name><tp:taxon-name-part taxon-name-part-type="subfamily">Rhachiberothinae</tp:taxon-name-part></tp:taxon-name> and the basal sister-group relationships within the <tp:taxon-name><tp:taxon-name-part taxon-name-part-type="family">Mantispidae</tp:taxon-name-part></tp:taxon-name> (<tp:taxon-name><tp:taxon-name-part taxon-name-part-type="order">Neuroptera</tp:taxon-name-part></tp:taxon-name>).</article-title><source>Systematic Entomology</source><volume>15</volume>(<issue>2</issue>): <fpage>253</fpage>–<lpage>265</lpage>. <ext-link xlink:href="10.1111/j.1365-3113.1990.tb00316.x" ext-link-type="doi" xlink:type="simple">https://doi.org/10.1111/j.1365-3113.1990.tb00316.x</ext-link></mixed-citation></ref><ref id="B34"><mixed-citation xmlns:xlink="http://www.w3.org/1999/xlink" xlink:type="simple"><person-group><name name-style="western"><surname>Liu</surname><given-names>X-y</given-names></name><name name-style="western"><surname>Winterton</surname><given-names>SL</given-names></name><name name-style="western"><surname>Chao</surname><given-names>W</given-names></name><name name-style="western"><surname>Ross</surname><given-names>P</given-names></name><name name-style="western"><surname>Ohl</surname><given-names>M</given-names></name></person-group> (<year>2015</year>) <article-title>A new genus of mantidflies discovered in the Oriental region, with a higher-level phylogeny of <tp:taxon-name><tp:taxon-name-part taxon-name-part-type="family">Mantispidae</tp:taxon-name-part></tp:taxon-name> (<tp:taxon-name><tp:taxon-name-part taxon-name-part-type="order">Neuroptera</tp:taxon-name-part></tp:taxon-name>) using DNA sequences and morphology.</article-title><source>Systematic Entomology</source><volume>40</volume>(<issue>1</issue>): <fpage>183</fpage>–<lpage>206</lpage>. <ext-link xlink:href="10.1111/syen.12096" ext-link-type="doi" xlink:type="simple">https://doi.org/10.1111/syen.12096</ext-link></mixed-citation></ref><ref id="B87"><mixed-citation xmlns:xlink="http://www.w3.org/1999/xlink" xlink:type="simple"><person-group><name name-style="western"><surname>Winterton</surname><given-names>SL</given-names></name><name name-style="western"><surname>Lemmon</surname><given-names>AR</given-names></name><name name-style="western"><surname>Gillung</surname><given-names>JP</given-names></name><name name-style="western"><surname>Garzon</surname><given-names>IJ</given-names></name><name name-style="western"><surname>Badano</surname><given-names>D</given-names></name><name name-style="western"><surname>Bakkes</surname><given-names>DK</given-names></name><name name-style="western"><surname>Breitkreuz</surname><given-names>LCV</given-names></name><name name-style="western"><surname>Engel</surname><given-names>MS</given-names></name><name name-style="western"><surname>Lemmon</surname><given-names>EM</given-names></name><name name-style="western"><surname>Liu</surname><given-names>X</given-names></name><name name-style="western"><surname>Machado</surname><given-names>RJP</given-names></name><name name-style="western"><surname>Skevington</surname><given-names>JH</given-names></name><name name-style="western"><surname>Oswald</surname><given-names>JD</given-names></name></person-group> (<year>2018</year>) <article-title>Evolution of lacewings and allied orders using anchored phylogenomics (<tp:taxon-name><tp:taxon-name-part taxon-name-part-type="order">Neuroptera</tp:taxon-name-part></tp:taxon-name>, <tp:taxon-name><tp:taxon-name-part taxon-name-part-type="order">Megaloptera</tp:taxon-name-part></tp:taxon-name>, <tp:taxon-name><tp:taxon-name-part taxon-name-part-type="order">Raphidioptera</tp:taxon-name-part></tp:taxon-name>).</article-title><source>Systematic Entomology</source><volume>43</volume>(<issue>2</issue>): <fpage>330</fpage>–<lpage>354</lpage>. <ext-link xlink:href="10.1111/syen.12278" ext-link-type="doi" xlink:type="simple">https://doi.org/10.1111/syen.12278</ext-link></mixed-citation></ref><ref id="B68"><mixed-citation xmlns:xlink="http://www.w3.org/1999/xlink" xlink:type="simple"><person-group><name name-style="western"><surname>Shi</surname><given-names>C</given-names></name><name name-style="western"><surname>Yang</surname><given-names>Q</given-names></name><name name-style="western"><surname>Winterton</surname><given-names>SL</given-names></name><name name-style="western"><surname>Pang</surname><given-names>H</given-names></name><name name-style="western"><surname>Ren</surname><given-names>D</given-names></name></person-group> (<year>2019</year>) <article-title>Stem-group fossils of <tp:taxon-name><tp:taxon-name-part taxon-name-part-type="subfamily">Symphrasinae</tp:taxon-name-part></tp:taxon-name> shed light on early evolution of <tp:taxon-name><tp:taxon-name-part taxon-name-part-type="family">Mantispidae</tp:taxon-name-part></tp:taxon-name> (<tp:taxon-name><tp:taxon-name-part taxon-name-part-type="class">Insecta</tp:taxon-name-part></tp:taxon-name>, <tp:taxon-name><tp:taxon-name-part taxon-name-part-type="order">Neuroptera</tp:taxon-name-part></tp:taxon-name>).</article-title><source>Papers in Palaeontology</source><volume>6</volume>(<issue>1</issue>): <fpage>143</fpage>–<lpage>154</lpage>. <ext-link xlink:href="10.1002/spp2.1265" ext-link-type="doi" xlink:type="simple">https://doi.org/10.1002/spp2.1265</ext-link></mixed-citation></ref><ref id="B69"><mixed-citation xmlns:xlink="http://www.w3.org/1999/xlink" xlink:type="simple"><person-group><name name-style="western"><surname>Shi</surname><given-names>C</given-names></name><name name-style="western"><surname>Yang</surname><given-names>Q</given-names></name><name name-style="western"><surname>Shih</surname><given-names>C</given-names></name><name name-style="western"><surname>Labandeira</surname><given-names>CC</given-names></name><name name-style="western"><surname>Pang</surname><given-names>H</given-names></name><name name-style="western"><surname>Ren</surname><given-names>D</given-names></name></person-group> (<year>2020</year>) <article-title>Cretaceous mantid lacewings with specialized raptorial forelegs illuminate modification of prey capture (<tp:taxon-name><tp:taxon-name-part taxon-name-part-type="class">Insecta</tp:taxon-name-part></tp:taxon-name>: <tp:taxon-name><tp:taxon-name-part taxon-name-part-type="order">Neuroptera</tp:taxon-name-part></tp:taxon-name>).</article-title><source>Zoological Journal of the Linnean Society</source><volume>190</volume>(<issue>3</issue>): <fpage>1054</fpage>–<lpage>1070</lpage>. <ext-link xlink:href="10.1093/zoolinnean/zlaa096" ext-link-type="doi" xlink:type="simple">https://doi.org/10.1093/zoolinnean/zlaa096</ext-link></mixed-citation></ref><ref id="B7"><mixed-citation xmlns:xlink="http://www.w3.org/1999/xlink" xlink:type="simple"><person-group><name name-style="western"><surname>Ardila-Camacho</surname><given-names>A</given-names></name><name name-style="western"><surname>Machado</surname><given-names>RJP</given-names></name><name name-style="western"><surname>Contreras-Ramos</surname><given-names>A</given-names></name></person-group> (<year>2021b</year>) <article-title>A review of the biology of <tp:taxon-name><tp:taxon-name-part taxon-name-part-type="subfamily">Symphrasinae</tp:taxon-name-part></tp:taxon-name> (<tp:taxon-name><tp:taxon-name-part taxon-name-part-type="order">Neuroptera</tp:taxon-name-part></tp:taxon-name>: <tp:taxon-name><tp:taxon-name-part taxon-name-part-type="family">Rhachiberothidae</tp:taxon-name-part></tp:taxon-name>), with the description of the egg and primary larva of <italic><tp:taxon-name><tp:taxon-name-part taxon-name-part-type="genus">Plega</tp:taxon-name-part></tp:taxon-name></italic> Navás, 1928.</article-title><source>Zoologischer Anzeiger</source><volume>294</volume>: <fpage>165</fpage>–<lpage>185</lpage>. <ext-link xlink:href="10.1016/j.jcz.2021.08.007" ext-link-type="doi" xlink:type="simple">https://doi.org/10.1016/j.jcz.2021.08.007</ext-link></mixed-citation></ref></ref-list></tp:taxon-treatment>
