# Supplementary material for: ﻿A camouflaged diversity: taxonomic revision of the thorny lacewing subfamily Symphrasinae (Neuroptera, Rhachiberothidae)
Source: Zookeys. 2024 Apr 30;1199:1–409. doi: 10.3897/zookeys.1199.115442 (PMC11077268; doi:10.3897/zookeys.1199.115442)
Supplement: XML Treatment for Anchieta [file zookeys.1199.115442-treatment2.xml]

<!DOCTYPE tp:taxon-treatment
  PUBLIC "-//TaxonX//DTD Taxonomic Treatment Publishing DTD v0 20100105//EN" "tax-treatment-NSO.dtd">
<tp:taxon-treatment xmlns:tp="http://www.plazi.org/taxpub"><tp:treatment-meta><kwd-group><label>Taxon classification</label><kwd>
                <named-content content-type="kingdom">Animalia</named-content>
              </kwd><kwd>
                <named-content content-type="order">Neuroptera</named-content>
              </kwd><kwd>
                <named-content content-type="family">Rhachiberothidae</named-content>
              </kwd></kwd-group><mixed-citation publication-type="journal"><person-group><name><surname>Ardila-Camacho</surname><given-names>Adrian</given-names></name><name><surname>Machado</surname><given-names>Renato José Pires</given-names></name><name><surname>Ohl</surname><given-names>Michael</given-names></name><name><surname>Contreras-Ramos</surname><given-names>Atilano</given-names></name></person-group><article-title>﻿A camouflaged diversity: taxonomic revision of the thorny lacewing subfamily <tp:taxon-name><tp:taxon-name-part taxon-name-part-type="subfamily">Symphrasinae</tp:taxon-name-part></tp:taxon-name> (<tp:taxon-name><tp:taxon-name-part taxon-name-part-type="order">Neuroptera</tp:taxon-name-part></tp:taxon-name>, <tp:taxon-name><tp:taxon-name-part taxon-name-part-type="family">Rhachiberothidae</tp:taxon-name-part></tp:taxon-name>)</article-title><source>Zookeys</source><day>30</day><month>04</month><year>2024</year><volume>1199</volume><fpage>1</fpage><lpage>409</lpage><pub-id pub-id-type="doi">10.3897/zookeys.1199.115442</pub-id></mixed-citation></tp:treatment-meta><tp:nomenclature><label>﻿﻿Genus</label><tp:taxon-name>
              <tp:taxon-name-part taxon-name-part-type="genus" reg="Anchieta">Anchieta</tp:taxon-name-part>
            </tp:taxon-name><tp:taxon-authority>Navás, 1909</tp:taxon-authority><tp:nomenclature-citation-list><tp:nomenclature-citation><tp:taxon-name>
                  <tp:taxon-name-part taxon-name-part-type="genus" reg="Anisoptera">Anisoptera</tp:taxon-name-part>
                </tp:taxon-name><comment>Schneider, 1843: 32. Type species: <tp:taxon-name><tp:taxon-name-part taxon-name-part-type="genus" reg="Mantispa">Mantispa</tp:taxon-name-part><tp:taxon-name-part taxon-name-part-type="species" reg="notha">notha</tp:taxon-name-part></tp:taxon-name> Erichson, 1839: 170 (now in <tp:taxon-name><tp:taxon-name-part taxon-name-part-type="genus" reg="Anchieta">Anchieta</tp:taxon-name-part></tp:taxon-name>), by monotypy. Junior homonym of <tp:taxon-name><tp:taxon-name-part taxon-name-part-type="genus" reg="Anisoptera">Anisoptera</tp:taxon-name-part></tp:taxon-name> Berthold, 1827: 409 (in <tp:taxon-name><tp:taxon-name-part taxon-name-part-type="order">Orthoptera</tp:taxon-name-part></tp:taxon-name>) and <tp:taxon-name><tp:taxon-name-part taxon-name-part-type="genus" reg="Anisoptera">Anisoptera</tp:taxon-name-part></tp:taxon-name> Herrich-Schäffer, 1840: 57, 69 (in <tp:taxon-name><tp:taxon-name-part taxon-name-part-type="order">Hymenoptera</tp:taxon-name-part></tp:taxon-name>). Replaced by <tp:taxon-name><tp:taxon-name-part taxon-name-part-type="genus" reg="Platymantispa">Platymantispa</tp:taxon-name-part></tp:taxon-name> Rehn, 1939 and <tp:taxon-name><tp:taxon-name-part taxon-name-part-type="genus" reg="Anisopterana">Anisopterana</tp:taxon-name-part></tp:taxon-name> Strand, 1942. Synonymized with <tp:taxon-name><tp:taxon-name-part taxon-name-part-type="genus" reg="Anchieta">Anchieta</tp:taxon-name-part></tp:taxon-name> by <xref ref-type="bibr" rid="B56">Penny (1982b)</xref>: 216.</comment></tp:nomenclature-citation><tp:nomenclature-citation><tp:taxon-name>
                  <tp:taxon-name-part taxon-name-part-type="genus" reg="Anchieta">Anchieta</tp:taxon-name-part>
                </tp:taxon-name><comment>Navás, 1909: 483. Type species: <tp:taxon-name><tp:taxon-name-part taxon-name-part-type="genus" reg="Anchieta">Anchieta</tp:taxon-name-part><tp:taxon-name-part taxon-name-part-type="species" reg="nobilis">nobilis</tp:taxon-name-part></tp:taxon-name> Navás, 1909: 484 (= <tp:taxon-name><tp:taxon-name-part taxon-name-part-type="genus" reg="Anchieta">Anchieta</tp:taxon-name-part><tp:taxon-name-part taxon-name-part-type="species" reg="fumosella">fumosella</tp:taxon-name-part></tp:taxon-name> (Westwood, 1867: 504)), by monotypy.</comment></tp:nomenclature-citation><tp:nomenclature-citation><tp:taxon-name>
                  <tp:taxon-name-part taxon-name-part-type="genus" reg="Platymantispa">Platymantispa</tp:taxon-name-part>
                </tp:taxon-name><comment>Rehn, 1939: 82. Name replacement for <tp:taxon-name><tp:taxon-name-part taxon-name-part-type="genus" reg="Anisoptera">Anisoptera</tp:taxon-name-part></tp:taxon-name> Schneider, 1843.</comment></tp:nomenclature-citation><tp:nomenclature-citation><tp:taxon-name>
                  <tp:taxon-name-part taxon-name-part-type="genus" reg="Anisopterana">Anisopterana</tp:taxon-name-part>
                </tp:taxon-name><comment>Strand, 1942: 389. Unnecessary name replacement for <tp:taxon-name><tp:taxon-name-part taxon-name-part-type="genus" reg="Anisoptera">Anisoptera</tp:taxon-name-part></tp:taxon-name> Schneider, 1843, previously replaced by <xref ref-type="bibr" rid="B63">Rehn (1939a)</xref>.</comment></tp:nomenclature-citation><tp:nomenclature-citation><tp:taxon-name>
                  <tp:taxon-name-part taxon-name-part-type="genus" reg="Anchieta">Anchieta</tp:taxon-name-part>
                </tp:taxon-name><comment>Bechyné, 1954: 176 (in <tp:taxon-name><tp:taxon-name-part taxon-name-part-type="order">Coleoptera</tp:taxon-name-part></tp:taxon-name>). Junior homonym of <tp:taxon-name><tp:taxon-name-part taxon-name-part-type="genus" reg="Anchieta">Anchieta</tp:taxon-name-part></tp:taxon-name> Navás, 1909.</comment></tp:nomenclature-citation></tp:nomenclature-citation-list></tp:nomenclature><tp:treatment-sec sec-type="description" id="SECID0EGNAI"><title>Further description.</title><p><xref ref-type="bibr" rid="B19">Gerstaecker (1888)</xref>: 117; <xref ref-type="bibr" rid="B17">Enderlein (1910)</xref>: 375 (as <italic><tp:taxon-name><tp:taxon-name-part taxon-name-part-type="genus" reg="Anisoptera">Anisoptera</tp:taxon-name-part></tp:taxon-name></italic>); <xref ref-type="bibr" rid="B44">Navás (1912)</xref>: 201; <xref ref-type="bibr" rid="B56">Penny (1982b)</xref>: 417; <xref ref-type="bibr" rid="B57">Penny and da Costa (1983)</xref>: 610.</p></tp:treatment-sec><tp:treatment-sec sec-type="Taxonomy" id="SECID0EHOAI"><title>Taxonomy.</title><p><xref ref-type="bibr" rid="B19">Gerstaecker (1888)</xref>: 117 (<italic><tp:taxon-name><tp:taxon-name-part taxon-name-part-type="genus" reg="Anisoptera">Anisoptera</tp:taxon-name-part></tp:taxon-name></italic> = <italic><tp:taxon-name><tp:taxon-name-part taxon-name-part-type="genus" reg="Trichoscelia">Trichoscelia</tp:taxon-name-part></tp:taxon-name></italic>); <xref ref-type="bibr" rid="B17">Enderlein (1910)</xref>: 376 (<italic><tp:taxon-name><tp:taxon-name-part taxon-name-part-type="genus" reg="Anchieta">Anchieta</tp:taxon-name-part></tp:taxon-name></italic> = <italic><tp:taxon-name><tp:taxon-name-part taxon-name-part-type="genus" reg="Trichoscelia">Trichoscelia</tp:taxon-name-part></tp:taxon-name></italic>); <xref ref-type="bibr" rid="B44">Navás (1912)</xref>: 201 (<italic><tp:taxon-name><tp:taxon-name-part taxon-name-part-type="genus" reg="Anchieta">Anchieta</tp:taxon-name-part></tp:taxon-name></italic> valid genus); <xref ref-type="bibr" rid="B11">Banks (1913)</xref>: 205, 206 (<italic><tp:taxon-name><tp:taxon-name-part taxon-name-part-type="genus" reg="Anchieta">Anchieta</tp:taxon-name-part></tp:taxon-name></italic> and <italic><tp:taxon-name><tp:taxon-name-part taxon-name-part-type="genus" reg="Trichoscelia">Trichoscelia</tp:taxon-name-part></tp:taxon-name></italic> = <italic><tp:taxon-name><tp:taxon-name-part taxon-name-part-type="genus" reg="Anisoptera">Anisoptera</tp:taxon-name-part></tp:taxon-name></italic>).</p></tp:treatment-sec><tp:treatment-sec sec-type="key" id="SECID0EVQAI"><title>Key to species.</title><p><xref ref-type="bibr" rid="B11">Banks (1913)</xref>: 207–208 (Westwood’s species); <xref ref-type="bibr" rid="B55">Penny (1982a)</xref>: 418; <xref ref-type="bibr" rid="B57">Penny and da Costa (1983)</xref>: 611.</p></tp:treatment-sec><tp:treatment-sec sec-type="List of species" id="SECID0EHRAI"><title>List of species.</title><p><xref ref-type="bibr" rid="B54">Penny (1977)</xref>: 37 (as <italic><tp:taxon-name><tp:taxon-name-part taxon-name-part-type="genus" reg="Trichoscelia">Trichoscelia</tp:taxon-name-part></tp:taxon-name></italic>).</p></tp:treatment-sec><tp:treatment-sec sec-type="diagnosis" id="SECID0EYRAI"><title>Diagnosis.</title><p>Compound eyes are relatively small, generally ½ the interocular distance at toruli level. The pronotum is as long as wide, unlike the other genera it presents only a slight outgrowth on the posterior margin. The forecoxa is slightly expanded at the apex, the trochanter is unique due to the presence of a blunt process on the anterior surface. The forefemur is setose; on the closing surface, the tubercle-shaped processes are noticeably thickened, with a spine-shaped sub-basal process on the posteroventral row. The anteroventral row is more reduced than in <italic><tp:taxon-name><tp:taxon-name-part taxon-name-part-type="genus" reg="Plega">Plega</tp:taxon-name-part></tp:taxon-name></italic>, although like this, it presents the basal, primary, spine-shaped process. The foretibia is glabrous. On the hind leg, the tibia is generally markedly expanded. The pterostigma of the forewing is rectangular, and the <italic>rarp2</italic> is straight to gently curved; the hind wing is often noticeably shorter and narrower than the forewing, with the gradate series of crossveins absent or reduced to a single crossvein, and the first branch of the <abbrev xmlns:xlink="http://www.w3.org/1999/xlink" xlink:title="Cubitus anterior" id="ABBRID0EHSAI" xlink:type="simple">CuA</abbrev> is simple or forked. On the abdomen, the tergites of segments III–VII often present posteroventral keeled processes in both sexes. As in <italic><tp:taxon-name><tp:taxon-name-part taxon-name-part-type="genus" reg="Mucroberotha">Mucroberotha</tp:taxon-name-part></tp:taxon-name></italic>, sternites VIII and IX of the male are fused, the sternite IX forms a wide canal, and the ectoproct presents a posteroventral patch of conical and thickened setae. The gonostyli X are short and recurved, and the gonocoxites XI have a flattened medial lobe. On the spermatheca, the distal section is expanded and sac-like.</p></tp:treatment-sec><tp:treatment-sec sec-type="description" id="SECID0ESSAI"><title>Description.</title><p><bold><italic>Head</italic>.</bold> Diamond-shaped in frontal view, smooth to rugose, region of vertex domed over compound eyes, paraocular area concave; coronal suture discrete. Antenna moniliform, flagellomeres discoidal on most of the flagellum. Compound eye hemispheric, as wide as 0.5–0.7 of the interocular distance at toruli. <bold><italic>Thorax</italic>.</bold> Pronotum nearly as long as wide, with a groove adjacent to lateral and distal margins; posterior margin with slightly raised, entire surface with abundant, thickened setae arising flush the pronotal surface; postfurcasternum quadrangular, paired. Mesonotum wider than long, with abundant long, thickened setae, metanotum ~ 3 × as wide as long, glabrous. <bold><italic>Foreleg</italic>.</bold> Coxa as long as femur, cylindrical, slightly distally expanded, densely setose. Trochanter semi-triangular, with a blunt process on anterior surface. Femur robust, densely setose; closing surface covered with fine and sinuous trichoid setae; posteroventral row processes fully developed, slightly carinated on distal ½, composed of thickened tubercle-shaped specializations with conical Stitz organs; proximally with a more developed, spine-shaped, sub-basal process; adjacent rows of thickened setae with globular base reduced to distal ¾ of the closing surface to a single apical seta; anteroventral row of processes reduced to the proximal region and apex, composed of tubercle-shaped integumentary specializations; basal primary process present, curved; adjacent row of thickened setae with globular base present in distal 4/5. Tibia nearly as long as femur, glabrous, curved, ventrally keel, with a row of prostrate setae; anterior surface with a patch of clavate setae at apex. Basitarsus with long lanceolate process surpassing distal margin of third tarsomere, equipped with a plug-shaped Stitz organ at apex; basal ½ with a row of prostrate setae on ventral surface, and patch of clavate setae on anterior surface; second tarsomere articulated in basal ½ of basitarsus on anterior surface, longer than third and fourth tarsomeres together; pretarsal claws simple. <bold><italic>Mid- and hind leg</italic>.</bold> Mid-leg with thin to slightly widened tibia; hind leg thin to noticeably expanded, and laterally flattened, oar-shaped or fusiform. <bold><italic>Wings</italic>.</bold> Forewing oval, trichosors present along wing margin, except at base; costal space medially narrow to slightly widened, humeral vein simple or forked, subcostal veinlets simple; pterostigma rectangular; Sc vein abruptly bent posteriad at proximal margin of pterostigma to merge with the RA; radial space with two crossveins; <italic>rarp2</italic> straight to gently curved; RP base located near separation of M and R, M fork near such separation; 1r-m between RP base and M fork forming a small trapezoidal cell; RP with single gradate series present; CuP basally angled, approaching A1. Hind wing oval, notably smaller and narrower than forewing; costal space narrow and reduced, C and Sc fused at proximal 1/3 of wing length; Sc vein abruptly curved posteriad at proximal margin of pterostigma to merge the RA; pterostigma elongated, narrow to slightly widened distally; radial space widened with single crossvein, straight to sinuous; RP with gradate series absent or reduced to a single crossvein. M forked at or slightly beyond R fork; Cu deeply forked, <abbrev xmlns:xlink="http://www.w3.org/1999/xlink" xlink:title="Cubitus anterior" id="ABBRID0EPTAI" xlink:type="simple">CuA</abbrev> ending at posterior margin at level of 1ra-rp, distally simple or forked, first branch simple or forked; intracubital vein generally reclined; CuP distally anteriorly curved or bent near posterior wing, pectinate. Cubitoanal space without crossveins. <bold><italic>Abdomen</italic>.</bold> Tergites III and IV, or III–VI, or III-VII with poorly developed to prominent, posteromedial, keeled processes, present in both sexes.</p><p><bold><italic>Male genitalia</italic>.</bold> Sternites VIII and IX fused, with fusion line weakly marked or absent; Sternite IX U-shaped, transversely curved to form a wide canal. Gonocoxites IX short and sinuous, or almost completely reduced, with or without apical processes. Ectoproct ovoid, with a posteroventral patch of conical, thickened setae. Gonocoxites X unpaired, forming a triangular or hourglass-shaped sclerite, concave or canaliculate on ventral surface, anterior portion spatulate, straight or dorsally bent; posterior apex with paired dorsal and lateral processes, articulated to gonostyli X and gonapophyses X, respectively; gonostyli X with thickened, concave base, set with curved lateral processes; the rest of the structure whip-like, short, recurved, with apex posteriorly curved, sometimes forming a loop. Gonapophyses X paired, rod-shaped, straight, thin, forming a V-shaped structure, joined by membranes; posterior apex with surrounding membrane set with minute granules. Gonocoxites XI thin, U-shaped, medial lobe dorsoventrally flattened, weakly sclerotized. Hypandrium internum concave, keeled, with two lateral fins.</p><p><bold><italic>Female genitalia</italic>.</bold> Sternite VII (gonocoxites VII) trapezoidal or rectangular, sometimes as medially joined, lateral trapezoidal plates. Tergite VIII narrower medially than laterally, enclosing the spiracle of the segment VIII. Gonocoxites VIII forming a narrow, concave plate; gonapophyses VIII medial part canal-shaped, with or without a tubular process; lateral part as an enlarged plate, hidden under tergite IX + ectoproct, sometimes dorsally fused to form a covering. Tergite IX + ectoproct triangular, elongated. Gonocoxites IX long, straight and narrow; gonapophyses sometimes present as tiny sclerites located basally on inner surface of gonocoxites IX. Bursa copulatrix funnel-shaped, unsclerotized, short to long. Spermatheca short and irregularly entangled or long and spiral-shaped, proximal section short to long and thin; medial section thicker than proximal section, entangled or coiled; distal section expanded, wider than medial section, sac-shaped; fertilization canal duct long, thin, spiral-shaped; fertilization canal short to elongated, J-shaped, covered with microfilaments.</p></tp:treatment-sec><tp:treatment-sec sec-type="Included species" id="SECID0EFUAI"><title>Included species.</title><p>1. <italic><tp:taxon-name><tp:taxon-name-part taxon-name-part-type="genus" reg="Anchieta">A.</tp:taxon-name-part><tp:taxon-name-part taxon-name-part-type="species" reg="apiculasaeva">apiculasaeva</tp:taxon-name-part></tp:taxon-name></italic> Thouvenot, 2009 (Brazil, French Guiana)</p><p>2. <italic><tp:taxon-name><tp:taxon-name-part taxon-name-part-type="genus" reg="Anchieta">A.</tp:taxon-name-part><tp:taxon-name-part taxon-name-part-type="species" reg="bellus">bellus</tp:taxon-name-part></tp:taxon-name></italic> (Westwood, 1867) (Brazil, Colombia, French Guiana, Suriname)</p><p>= <italic><tp:taxon-name><tp:taxon-name-part taxon-name-part-type="genus" reg="Anchieta">A.</tp:taxon-name-part><tp:taxon-name-part taxon-name-part-type="species" reg="eurydella">eurydella</tp:taxon-name-part></tp:taxon-name></italic> (Westwood, 1867), new synonym</p><p>3. <italic><tp:taxon-name><tp:taxon-name-part taxon-name-part-type="genus" reg="Anchieta">A.</tp:taxon-name-part><tp:taxon-name-part taxon-name-part-type="species" reg="fasciatellus">fasciatellus</tp:taxon-name-part></tp:taxon-name></italic> (Westwood, 1867) (Colombia, Panama)</p><p>4. <italic><tp:taxon-name><tp:taxon-name-part taxon-name-part-type="genus" reg="Anchieta">A.</tp:taxon-name-part><tp:taxon-name-part taxon-name-part-type="species" reg="fumosellus">fumosellus</tp:taxon-name-part></tp:taxon-name></italic> (Westwood, 1867) (Brazil)</p><p>= <italic><tp:taxon-name><tp:taxon-name-part taxon-name-part-type="genus" reg="Anchieta">Anchieta</tp:taxon-name-part><tp:taxon-name-part taxon-name-part-type="species" reg="nobilis">nobilis</tp:taxon-name-part></tp:taxon-name></italic> Navás, 1909</p><p>5. <italic><tp:taxon-name><tp:taxon-name-part taxon-name-part-type="genus" reg="Anchieta">A.</tp:taxon-name-part><tp:taxon-name-part taxon-name-part-type="species" reg="nebulosus">nebulosus</tp:taxon-name-part></tp:taxon-name></italic> Ardila-Camacho &amp; Machado, sp. nov. (Brazil)</p><p>6. <italic><tp:taxon-name><tp:taxon-name-part taxon-name-part-type="genus" reg="Anchieta">A.</tp:taxon-name-part><tp:taxon-name-part taxon-name-part-type="species" reg="nothus">nothus</tp:taxon-name-part></tp:taxon-name></italic> (Erichson, 1830) (Brazil)</p><p>7. <italic><tp:taxon-name><tp:taxon-name-part taxon-name-part-type="genus" reg="Anchieta">A.</tp:taxon-name-part><tp:taxon-name-part taxon-name-part-type="species" reg="partheniellus">partheniellus</tp:taxon-name-part></tp:taxon-name></italic> (Westwood, 1867) (Brazil, Colombia, Ecuador, Suriname, Venezuela)</p><p>8. <italic><tp:taxon-name><tp:taxon-name-part taxon-name-part-type="genus" reg="Anchieta">A.</tp:taxon-name-part><tp:taxon-name-part taxon-name-part-type="species" reg="remipes">remipes</tp:taxon-name-part></tp:taxon-name></italic> (Gerstaecker, 1888) (Colombia)</p><p>9. <italic><tp:taxon-name><tp:taxon-name-part taxon-name-part-type="genus" reg="Anchieta">A.</tp:taxon-name-part><tp:taxon-name-part taxon-name-part-type="species" reg="romani">romani</tp:taxon-name-part></tp:taxon-name></italic> (Esben-Petersen, 1817) (Brazil, Peru)</p><p>10. <italic><tp:taxon-name><tp:taxon-name-part taxon-name-part-type="genus" reg="Anchieta">A.</tp:taxon-name-part><tp:taxon-name-part taxon-name-part-type="species" reg="sophiae">sophiae</tp:taxon-name-part></tp:taxon-name></italic> Ardila-Camacho &amp; Contreras-Ramos, sp. nov. (French Guiana)</p><p>11. <italic><tp:taxon-name><tp:taxon-name-part taxon-name-part-type="genus" reg="Anchieta">A.</tp:taxon-name-part><tp:taxon-name-part taxon-name-part-type="species" reg="tinctus">tinctus</tp:taxon-name-part></tp:taxon-name></italic> Ardila-Camacho &amp; Contreras-Ramos, sp. nov. (Costa Rica)</p></tp:treatment-sec><tp:treatment-sec sec-type="biology" id="SECID0ESZAI"><title>Biology.</title><p>Summarized in <xref ref-type="bibr" rid="B7">Ardila-Camacho et al. (2021b)</xref>.</p></tp:treatment-sec><tp:treatment-sec sec-type="etymology" id="SECID0E3ZAI"><title>Etymology.</title><p>Genus named in honor of the Jesuit missionary San José de <tp:taxon-name><tp:taxon-name-part taxon-name-part-type="genus" reg="Anchieta">Anchieta</tp:taxon-name-part></tp:taxon-name>, evangelizer in Brazil between 1553 and 1597. Masculine gender as the name was erected after a man by <xref ref-type="bibr" rid="B43">Navás (1909)</xref>.</p></tp:treatment-sec><ref-list><ref id="B56"><mixed-citation xmlns:xlink="http://www.w3.org/1999/xlink" xlink:type="simple"><person-group><name name-style="western"><surname>Penny</surname><given-names>ND</given-names></name></person-group> (<year>1982b</year>) <article-title>Review of the generic level classification of the New World <tp:taxon-name><tp:taxon-name-part taxon-name-part-type="family">Mantispidae</tp:taxon-name-part></tp:taxon-name> (<tp:taxon-name><tp:taxon-name-part taxon-name-part-type="order">Neuroptera</tp:taxon-name-part></tp:taxon-name>).</article-title><source>Acta Amazonica</source><volume>12</volume>(<issue>1</issue>): <fpage>209</fpage>–<lpage>223</lpage>. <ext-link xlink:href="10.1590/1809-43921982121209" ext-link-type="doi" xlink:type="simple">https://doi.org/10.1590/1809-43921982121209</ext-link></mixed-citation></ref><ref id="B63"><mixed-citation xmlns:xlink="http://www.w3.org/1999/xlink" xlink:type="simple"><person-group><name name-style="western"><surname>Rehn</surname><given-names>JWH</given-names></name></person-group> (<year>1939a</year>) <italic><tp:taxon-name><tp:taxon-name-part taxon-name-part-type="genus">Anisoptera</tp:taxon-name-part></tp:taxon-name></italic> Schneider a homonym (<tp:taxon-name><tp:taxon-name-part taxon-name-part-type="order">Neuroptera</tp:taxon-name-part></tp:taxon-name>: <tp:taxon-name><tp:taxon-name-part taxon-name-part-type="family">Mantispidae</tp:taxon-name-part></tp:taxon-name>). Entomological News, Philadelphia 50: 82. <ext-link xlink:href="https://biostor.org/reference/66943" ext-link-type="uri" xlink:type="simple">https://biostor.org/reference/66943</ext-link></mixed-citation></ref><ref id="B19"><mixed-citation xmlns:xlink="http://www.w3.org/1999/xlink" xlink:type="simple"><person-group><name name-style="western"><surname>Gerstaecker</surname><given-names>[CE]A</given-names></name></person-group> (<year>1888</year>) <article-title>Weitere Beiträge zur artenkenntniss der <tp:taxon-name><tp:taxon-name-part taxon-name-part-type="order">Neuroptera</tp:taxon-name-part></tp:taxon-name><tp:taxon-name><tp:taxon-name-part taxon-name-part-type="order">Megaloptera</tp:taxon-name-part></tp:taxon-name>.</article-title><source>Mitt[h]eilungen aus dem Naturwissenschaftlichen Verein für Neu-Vorpommern und Rugen</source><volume>19</volume>: <fpage>89</fpage>–<lpage>130</lpage>. <ext-link xlink:href="https://lacewing.tamu.edu/neuropterida/neur_bibliography/edoc12/gerstaecker1887ref2558m-1582.pdf" ext-link-type="uri" xlink:type="simple">https://lacewing.tamu.edu/neuropterida/neur_bibliography/edoc12/gerstaecker1887ref2558m-1582.pdf</ext-link></mixed-citation></ref><ref id="B17"><mixed-citation xmlns:xlink="http://www.w3.org/1999/xlink" xlink:type="simple"><person-group><name name-style="western"><surname>Enderlein</surname><given-names>G</given-names></name></person-group> (<year>1910</year>) <article-title>Klassifikation der Mantispiden nach dem material des Stettiner Zoologischen Museums.</article-title><source>Stettiner Entomologische Zeitung</source><volume>71</volume>: <fpage>341</fpage>–<lpage>379</lpage>. <ext-link xlink:href="https://www.biodiversitylibrary.org/part/246083" ext-link-type="uri" xlink:type="simple">https://www.biodiversitylibrary.org/part/246083</ext-link></mixed-citation></ref><ref id="B44"><mixed-citation xmlns:xlink="http://www.w3.org/1999/xlink" xlink:type="simple"><person-group><name name-style="western"><surname>Navás</surname><given-names>L</given-names></name></person-group> (<year>1912</year>) <article-title>Insectos neurópteros nuevos o poco conocidos.</article-title><source>Memorias de la Real Academia de Ciencias y Artes de Barcelona</source><volume>10</volume>(<issue>3</issue>): <fpage>135</fpage>–<lpage>202</lpage>. <ext-link xlink:href="https://lacewing.tamu.edu/neuropterida/neur_bibliography/edoc12/navas1912ref549s-2283.pdf" ext-link-type="uri" xlink:type="simple">https://lacewing.tamu.edu/neuropterida/neur_bibliography/edoc12/navas1912ref549s-2283.pdf</ext-link></mixed-citation></ref><ref id="B57"><mixed-citation xmlns:xlink="http://www.w3.org/1999/xlink" xlink:type="simple"><person-group><name name-style="western"><surname>Penny</surname><given-names>ND</given-names></name><name name-style="western"><surname>da Costa</surname><given-names>CA</given-names></name></person-group> (<year>1983</year>) <article-title>Mantispídeos do Brasil (<tp:taxon-name><tp:taxon-name-part taxon-name-part-type="order">Neuroptera</tp:taxon-name-part></tp:taxon-name>: <tp:taxon-name><tp:taxon-name-part taxon-name-part-type="family">Mantispidae</tp:taxon-name-part></tp:taxon-name>).</article-title><source>Acta Amazonica</source><volume>13</volume>(<issue>3–4</issue>): <fpage>601</fpage>–<lpage>687</lpage>. <ext-link xlink:href="10.1590/1809-439219831334601" ext-link-type="doi" xlink:type="simple">https://doi.org/10.1590/1809-439219831334601</ext-link></mixed-citation></ref><ref id="B11"><mixed-citation xmlns:xlink="http://www.w3.org/1999/xlink" xlink:type="simple"><person-group><name name-style="western"><surname>Banks</surname><given-names>N</given-names></name></person-group> (<year>1913</year>) <article-title>Synopses and descriptions of exotic <tp:taxon-name><tp:taxon-name-part taxon-name-part-type="order">Neuroptera</tp:taxon-name-part></tp:taxon-name>.</article-title><source>Transactions of the American Entomological Society</source><volume>39</volume>: <fpage>201</fpage>–<lpage>242</lpage>. <ext-link xlink:href="https://www.biodiversitylibrary.org/part/18743" ext-link-type="uri" xlink:type="simple">https://www.biodiversitylibrary.org/part/18743</ext-link></mixed-citation></ref><ref id="B55"><mixed-citation xmlns:xlink="http://www.w3.org/1999/xlink" xlink:type="simple"><person-group><name name-style="western"><surname>Penny</surname><given-names>ND</given-names></name></person-group> (<year>1982a</year>) <article-title><tp:taxon-name><tp:taxon-name-part taxon-name-part-type="order">Neuroptera</tp:taxon-name-part></tp:taxon-name> of the Amazon basin. Part 6. <tp:taxon-name><tp:taxon-name-part taxon-name-part-type="family">Mantispidae</tp:taxon-name-part></tp:taxon-name> (1).</article-title><source>Acta Amazonica</source><volume>12</volume>(<issue>2</issue>): <fpage>415</fpage>–<lpage>463</lpage>. <ext-link xlink:href="10.1590/1809-43921982122415" ext-link-type="doi" xlink:type="simple">https://doi.org/10.1590/1809-43921982122415</ext-link></mixed-citation></ref><ref id="B54"><mixed-citation xmlns:xlink="http://www.w3.org/1999/xlink" xlink:type="simple"><person-group><name name-style="western"><surname>Penny</surname><given-names>ND</given-names></name></person-group> (<year>1977</year>) Lista de <tp:taxon-name><tp:taxon-name-part taxon-name-part-type="order">Megaloptera</tp:taxon-name-part></tp:taxon-name>, <tp:taxon-name><tp:taxon-name-part taxon-name-part-type="order">Neuroptera</tp:taxon-name-part></tp:taxon-name> e <tp:taxon-name><tp:taxon-name-part taxon-name-part-type="order">Raphidioptera</tp:taxon-name-part></tp:taxon-name> do México, América Central, ilhas Caraíbas e América do Sul. Acta Amazonica 7(4, Suplemento): 1–6. <ext-link xlink:href="10.1590/1809-43921977074s005" ext-link-type="doi" xlink:type="simple">https://doi.org/10.1590/1809-43921977074s005</ext-link></mixed-citation></ref><ref id="B7"><mixed-citation xmlns:xlink="http://www.w3.org/1999/xlink" xlink:type="simple"><person-group><name name-style="western"><surname>Ardila-Camacho</surname><given-names>A</given-names></name><name name-style="western"><surname>Machado</surname><given-names>RJP</given-names></name><name name-style="western"><surname>Contreras-Ramos</surname><given-names>A</given-names></name></person-group> (<year>2021b</year>) <article-title>A review of the biology of <tp:taxon-name><tp:taxon-name-part taxon-name-part-type="subfamily">Symphrasinae</tp:taxon-name-part></tp:taxon-name> (<tp:taxon-name><tp:taxon-name-part taxon-name-part-type="order">Neuroptera</tp:taxon-name-part></tp:taxon-name>: <tp:taxon-name><tp:taxon-name-part taxon-name-part-type="family">Rhachiberothidae</tp:taxon-name-part></tp:taxon-name>), with the description of the egg and primary larva of <italic><tp:taxon-name><tp:taxon-name-part taxon-name-part-type="genus">Plega</tp:taxon-name-part></tp:taxon-name></italic> Navás, 1928.</article-title><source>Zoologischer Anzeiger</source><volume>294</volume>: <fpage>165</fpage>–<lpage>185</lpage>. <ext-link xlink:href="10.1016/j.jcz.2021.08.007" ext-link-type="doi" xlink:type="simple">https://doi.org/10.1016/j.jcz.2021.08.007</ext-link></mixed-citation></ref><ref id="B43"><mixed-citation xmlns:xlink="http://www.w3.org/1999/xlink" xlink:type="simple"><person-group><name name-style="western"><surname>Navás</surname><given-names>L</given-names></name></person-group> (<year>1909</year>) <article-title>Mantíspidos nuevos [I].</article-title><source>Memorias de la Real Academia de Ciencias y Artes de Barcelona</source><volume>7</volume>(<issue>3</issue>): <fpage>473</fpage>–<lpage>485</lpage>. <ext-link xlink:href="https://lacewing.tamu.edu/neuropterida/neur_bibliography/edoc12/navas1908ref493s-2269.pdf" ext-link-type="uri" xlink:type="simple">https://lacewing.tamu.edu/neuropterida/neur_bibliography/edoc12/navas1908ref493s-2269.pdf</ext-link></mixed-citation></ref></ref-list></tp:taxon-treatment>
