# Supplementary material for: ﻿A camouflaged diversity: taxonomic revision of the thorny lacewing subfamily Symphrasinae (Neuroptera, Rhachiberothidae)
Source: Zookeys. 2024 Apr 30;1199:1–409. doi: 10.3897/zookeys.1199.115442 (PMC11077268; doi:10.3897/zookeys.1199.115442)
Supplement: XML Treatment for Achieta apiculasaeva [file zookeys.1199.115442-treatment3.xml]

<!DOCTYPE tp:taxon-treatment
  PUBLIC "-//TaxonX//DTD Taxonomic Treatment Publishing DTD v0 20100105//EN" "tax-treatment-NSO.dtd">
<tp:taxon-treatment xmlns:tp="http://www.plazi.org/taxpub"><tp:treatment-meta><kwd-group><label>Taxon classification</label><kwd>
                <named-content content-type="kingdom">Animalia</named-content>
              </kwd><kwd>
                <named-content content-type="order">Neuroptera</named-content>
              </kwd><kwd>
                <named-content content-type="family">Rhachiberothidae</named-content>
              </kwd></kwd-group><mixed-citation publication-type="journal"><person-group><name><surname>Ardila-Camacho</surname><given-names>Adrian</given-names></name><name><surname>Machado</surname><given-names>Renato José Pires</given-names></name><name><surname>Ohl</surname><given-names>Michael</given-names></name><name><surname>Contreras-Ramos</surname><given-names>Atilano</given-names></name></person-group><article-title>﻿A camouflaged diversity: taxonomic revision of the thorny lacewing subfamily <tp:taxon-name><tp:taxon-name-part taxon-name-part-type="subfamily">Symphrasinae</tp:taxon-name-part></tp:taxon-name> (<tp:taxon-name><tp:taxon-name-part taxon-name-part-type="order">Neuroptera</tp:taxon-name-part></tp:taxon-name>, <tp:taxon-name><tp:taxon-name-part taxon-name-part-type="family">Rhachiberothidae</tp:taxon-name-part></tp:taxon-name>)</article-title><source>Zookeys</source><day>30</day><month>04</month><year>2024</year><volume>1199</volume><fpage>1</fpage><lpage>409</lpage><pub-id pub-id-type="doi">10.3897/zookeys.1199.115442</pub-id></mixed-citation></tp:treatment-meta><tp:nomenclature><label>﻿﻿</label><tp:taxon-name>
              <tp:taxon-name-part taxon-name-part-type="genus" reg="Achieta">Achieta</tp:taxon-name-part>
              <tp:taxon-name-part taxon-name-part-type="species" reg="apiculasaeva">apiculasaeva</tp:taxon-name-part>
            </tp:taxon-name><tp:taxon-authority>Thouvenot, 2009</tp:taxon-authority><xref ref-type="fig" rid="F4">Figs 4</xref><xref ref-type="fig" rid="F5">, 5</xref><tp:nomenclature-citation-list><tp:nomenclature-citation><tp:taxon-name>
                  <tp:taxon-name-part taxon-name-part-type="genus" reg="Anchieta">Anchieta</tp:taxon-name-part>
                  <tp:taxon-name-part taxon-name-part-type="species" reg="apiculasaeva">apiculasaeva</tp:taxon-name-part>
                </tp:taxon-name><comment>Thouvenot, 2009: 226. Holotype: male, French Guiana, [Régina] Piste de Kaw (<named-content xmlns:xlink="http://www.w3.org/1999/xlink" content-type="dwc:institutional_code" xlink:title="Musée des Confluences, Lyon, France." xlink:href="http://grbio.org/institution/musee-guimet-dhistoire-naturelle-de-lyon-0" xlink:type="simple">MHNL</named-content>), high resolution images examined.</comment></tp:nomenclature-citation></tp:nomenclature-citation-list></tp:nomenclature><tp:treatment-sec sec-type="material" id="SECID0EBOBI"><title>Material examined.</title><p><bold><italic>Holotype</italic>.</bold> French Guiana • ♂; [<bold>Régina</bold>] Route de KAW pk 3; 03 Mar. 1981; G. Tavakilian leg.; <named-content xmlns:xlink="http://www.w3.org/1999/xlink" content-type="dwc:institutional_code" xlink:title="Musée des Confluences, Lyon, France." xlink:href="http://grbio.org/institution/musee-guimet-dhistoire-naturelle-de-lyon-0" xlink:type="simple">MHNL</named-content>.</p></tp:treatment-sec><tp:treatment-sec sec-type="material" id="SECID0EWOBI"><title>Other material.</title><p>Brazil • 1 ♂; abdomen cleared and stored in a microvial; <named-content xmlns:xlink="http://www.w3.org/1999/xlink" content-type="dwc:institutional_code" xlink:title="Coleção Sistematica da Entomologia, Manaus, Amazonas, Brazil." xlink:href="http://grbio.org/institution/instituto-nacional-de-pesquisas-da-amazonia" xlink:type="simple">INPA</named-content>. – <bold>Mato Grosso</bold> • 1 ♂; Novo Mundo, Pq. Est. do Cristalino; <named-content xmlns:xlink="http://www.w3.org/1999/xlink" content-type="dwc:verbatimCoordinates" xlink:type="simple"><named-content content-type="geo-json" specific-use="{&#34;type&#34;:&#34;Point&#34;,&#34;coordinates&#34;:[-55.839600,-9.451700]}" id="NCID0EJPBI" xlink:type="simple">9°27'6.12"S, 55°50'22.56"W</named-content></named-content>; 21–25 Jun. 2007; R.R. Cavichioli and A.C. Domahovski leg.; light trap; <abbrev xmlns:xlink="http://www.w3.org/1999/xlink" content-type="institution" xlink:title="Coleção Entomológica Padre Jesus Santiago Moure, Curitiba, Paraná, Brazil." id="ABBRID0EOPBI" xlink:type="simple">DZUP</abbrev>. French Guiana • 1 ♀; <bold>Matoury</bold>; Mont Matoury, Mont Grand Matoury; <named-content xmlns:xlink="http://www.w3.org/1999/xlink" content-type="dwc:verbatimCoordinates" xlink:type="simple"><named-content content-type="geo-json" specific-use="{&#34;type&#34;:&#34;Point&#34;,&#34;coordinates&#34;:[-52.376667,4.858611]}" id="NCID0EYPBI" xlink:type="simple">4°51'31.00"N, 52°22'36.00"W</named-content></named-content>; 28 Sep. 2014; flight interception trap, Colline entourée de savanes et zones dégradées; <named-content xmlns:xlink="http://www.w3.org/1999/xlink" content-type="dwc:institutional_code" xlink:title="California State collection of Arthropods, California Department of Food and Agriculture, Sacramento, California, USA." xlink:href="http://grbio.org/institution/california-state-collection-arthropods" xlink:type="simple">CSCA</named-content>.</p></tp:treatment-sec><tp:treatment-sec sec-type="diagnosis" id="SECID0EFQBI"><title>Diagnosis.</title><p>This species exhibits the same general body color pattern as <italic><tp:taxon-name><tp:taxon-name-part taxon-name-part-type="genus" reg="Anchieta">A.</tp:taxon-name-part><tp:taxon-name-part taxon-name-part-type="species" reg="bellus">bellus</tp:taxon-name-part></tp:taxon-name></italic>, <italic><tp:taxon-name><tp:taxon-name-part taxon-name-part-type="genus" reg="Anchieta">A.</tp:taxon-name-part><tp:taxon-name-part taxon-name-part-type="species" reg="partheniellus">partheniellus</tp:taxon-name-part></tp:taxon-name></italic>, <italic><tp:taxon-name><tp:taxon-name-part taxon-name-part-type="genus" reg="Anchieta">A.</tp:taxon-name-part><tp:taxon-name-part taxon-name-part-type="species" reg="remipes">remipes</tp:taxon-name-part></tp:taxon-name></italic>, and <italic><tp:taxon-name><tp:taxon-name-part taxon-name-part-type="genus" reg="Anchieta">A.</tp:taxon-name-part><tp:taxon-name-part taxon-name-part-type="species" reg="romani">romani</tp:taxon-name-part></tp:taxon-name></italic>. It can be separated from <italic><tp:taxon-name><tp:taxon-name-part taxon-name-part-type="genus" reg="Anchieta">A.</tp:taxon-name-part><tp:taxon-name-part taxon-name-part-type="species" reg="bellus">bellus</tp:taxon-name-part></tp:taxon-name></italic> due to the expanded sub-basal region of the costal space in the forewing and the expanded and oar-shaped hind tibia. Moreover, the gonocoxite IX is short, sinuous, with posterior apex ventromedially gently curved, with two processes, one apical, and a shorter preapical, sometimes a third, more proximal, and shorter is present which separates this species from <italic><tp:taxon-name><tp:taxon-name-part taxon-name-part-type="genus" reg="Anchieta">A.</tp:taxon-name-part><tp:taxon-name-part taxon-name-part-type="species" reg="partheniellus">partheniellus</tp:taxon-name-part></tp:taxon-name></italic>. Meanwhile, the gonocoxites X are thickened, with the anterior ½ expanded, which allows to differentiate <italic><tp:taxon-name><tp:taxon-name-part taxon-name-part-type="genus" reg="Anchieta">A.</tp:taxon-name-part><tp:taxon-name-part taxon-name-part-type="species" reg="apiculasaeva">apiculasaeva</tp:taxon-name-part></tp:taxon-name></italic> from <italic><tp:taxon-name><tp:taxon-name-part taxon-name-part-type="genus" reg="Anchieta">A.</tp:taxon-name-part><tp:taxon-name-part taxon-name-part-type="species" reg="romani">romani</tp:taxon-name-part></tp:taxon-name></italic>.</p></tp:treatment-sec><tp:treatment-sec sec-type="description" id="SECID0EDTBI"><title>Description.</title><p><bold><italic>Measurements</italic>.</bold> Male (<italic>n</italic> = 1). Forewing length: 9.3 mm; Hind wing length: 5.6 mm. Female (<italic>n</italic> = 1): Forewing length: 8.5 mm; Hind wing length: 5.3 mm.</p><p><bold><italic>Coloration</italic> (Fig. <xref ref-type="fig" rid="F4">4</xref>). <italic>Head</italic>.</bold> Mostly orange, vertexal region with broad, dark brown, transverse band, laterally with rows of dark brown setae; supraantennal area with lateral brown triangular markings located above the toruli, such areas connected to the frontal markings through the interantennal area; frons with brown lateral semi-triangular markings located below the toruli, forming an inverted V-shaped pattern. Antennal scape orange ventrally, brown dorsally, pedicel brown, flagellum brown, except for four or five yellow preapical flagellomeres. Clypeus yellow with brown suffusions, labrum with brown central region; mandible dark amber; maxillary palpus pale brown; labium orange; labial palpus with first and fourth palpomeres orange, second, third and fifth brown, palpimacula pale brown. <bold><italic>Thorax</italic>.</bold> Pronotum dark brown with an orange band on distal 1/3, anterior margin dark brown, with concolorous setae. Meso- and metanotum mostly orange, with brown markings on area adjacent to parapsidal sutures, and on scutellum, setae pale brown; episternum dark brown; postfurcasternum dark brown with small, posterior, yellow area. Pteropleura mainly orange with some pale brown areas, setation orange. <bold><italic>Foreleg</italic>.</bold> Coxa yellow at base, apex, and anterior surface; posterior surface with an extensive dark brown mark; setae mostly concolorous, except on anterior surface with interspersed orange and dark brown setae; trochanter bicolor, dorsally pale brown, ventrally orange, with interspersed brown and orange setae. Femur mainly orange with extensive, dark brown, dorsal mark, extending to anterior surface; posterior surface with two elongated brown markings, one located at apex, the other at middle; with interspersed orange and brown setae; tibia bicolor, basal ½ orange, with brown mark on dorsal surface; distal ½ brown, clavate setae orange; basitarsus pale brown with pale amber apex, remaining tarsomeres pale brown. <bold><italic>Mid and hind legs</italic>.</bold> Mid-leg with predominantly yellow coxa, trochanter brown, femur orange; tibia predominantly pale brown; tarsus orange with dark brown setae on ventral surface. Hind leg coxa orange with pale brown suffusions, trochanter pale brown, femur orange with pale brown, medial suffusion; tibia orange with pale brown posterior margin; tarsus orange with dark brown setae on ventral surface. <bold><italic>Wings</italic>.</bold> Forewing hyaline with orange areas base and area adjacent to proximal region of pterostigma; an orange transverse band located at R fork; pterostigma bicolor, pale brown on proximal ½, orange on distal ½; venation predominantly orange with brown suffusions at wing base and base and middle of R +M; apex of RP and M branches pale brown. Hind wing hyaline, base of subcostal space orange; pterostigma orange with blackish setation; venation orange with blackish suffusions at wing base. <bold><italic>Abdomen</italic>.</bold> Tergites yellow with brown, irregular areas, tergite IV completely yellow; sternites yellow with orange setae; pleural membrane yellow on proximal 1/3 of abdomen, brown in the rest.</p><fig id="F4" position="float" orientation="portrait"><object-id xmlns:xlink="http://www.w3.org/1999/xlink" content-type="doi" xlink:type="simple">10.3897/zookeys.1199.115442.figure4</object-id><label>Figure 4.</label><caption><p><italic><tp:taxon-name><tp:taxon-name-part taxon-name-part-type="genus" reg="Anchieta">Anchieta</tp:taxon-name-part><tp:taxon-name-part taxon-name-part-type="species" reg="apiculasaeva">apiculasaeva</tp:taxon-name-part></tp:taxon-name></italic> Thouvenot, 2009 <bold>A</bold> male habitus, dorsal <bold>B</bold> wings <bold>C</bold> head, frontal <bold>D</bold> pronotum, dorsal <bold>E</bold> forefemur, posterior surface <bold>F</bold> hind tibia, outer surface.</p></caption><graphic xmlns:xlink="http://www.w3.org/1999/xlink" xlink:href="zookeys-1199-001_article-115442__-g004.jpg" position="float" orientation="portrait" xlink:type="simple" id="oo_1038252.jpg"><uri content-type="original_file" xlink:type="simple">https://binary.pensoft.net/fig/1038252</uri></graphic></fig><p><bold><italic>Morphology</italic></bold> (Fig. <xref ref-type="fig" rid="F4">4</xref>). <bold><italic>Head</italic>.</bold> Diamond-shaped in frontal view, vertexal region domed above compound eyes, rugose, laterally with rows of short, reclined setae; paraocular area concave; coronal suture distinct. Compound eye hemispherical, as wide as ½ the interocular distance at toruli level. Antenna moniliform, flagellum slightly dorsoventrally flattened, with 50 flagellomeres, discoidal in shape, except for those of apex, narrower; all flagellomeres covered with medial ring of short setae. <bold><italic>Thorax</italic>.</bold> Pronotum nearly as long as wide, with groove contiguous to lateral and distal margins; posterior margin with slight outgrowth in lateral view; entire surface with abundant, thick setae arising flush the pronotal surface; episternum with short, thin setae; postfurcasternum quadrangular. Mesonotum slightly wider than long, with abundant long, thickened setae on the medial region; metanotum ~ 3× as wide as long, glabrous. Pteropleura covered with abundant long, thin setae. <bold><italic>Foreleg</italic>.</bold> Coxa as long as femur, cylindrical, slightly expanded at preapical region, with abundant fine and long setae; trochanter semi-triangular, densely setose, dorsally with long, thickened setae, anterior surface with blunt process. Robust femur, with abundant long and fine setae; closing surface with posteroventral row of integumentary specializations fully developed, composed of tubercle-shaped processes, with conical Stitz organs (process/seta ratio 1:1 or 2:1), proximally with a more developed, sub-basal, spine-shaped process (process/seta ratio 4:1); adjacent row of thickened setae with globular base present on distal ½; anteroventral row of integumentary specializations reduced to proximal region and apex, composed of tubercle-shaped processes with conical setae; primary process present, spine-shaped, curved; adjacent row of thickened setae with globular base present on distal 4/5. Tibia almost as long as femur, curved, glabrous, with a row of prostrate setae on the closing surface, and patch of clavate setae apically on anterior surface. Basitarsus with long lanceolate process, proximal region with clavate setae on anterior surface, and a row of prostrate setae ventrally. <bold><italic>Mid and hind legs</italic>.</bold> Mid-leg covered with abundant fine and long setae, tibia slightly widened. Hind leg densely covered with long, fine setae, except on the tarsus, where they are shorter, tibia notably widened and laterally flattened, oar-shaped. <bold><italic>Wings</italic>.</bold> Forewing oval, venation densely setose, trichosors present along wing margin; costal space slightly widened medially, humeral vein simple, 10–12 veinlets present; pterostigma rectangular; subcostal space with a single medially located crossvein; Sc vein abruptly bent posteriad at proximal margin of pterostigma to merge with the RA; <italic>rarp2</italic> straight with three veins arising from it, three or four veins from <italic>rarp1</italic>; M fused basally to R; RP base located near separation of M and RA, M fork near such separation; 1r-m located between RP base and M fork, forming a small trapezoidal cell; five or six gradate crossveins present; Cu deeply forked, CuP basally angled, forked; A1 simple, A2 distally forked. Hind wing oval, notably smaller and narrower than forewing; costal space narrow and reduced, with seven veinlets; C and Sc fused at proximal 1/3 of wing length, subcostal space without crossveins; Sc vein abruptly curved posteriad at proximal margin of pterostigma to merge with RA; pterostigma elongated, slightly widened distally; radial area widened with single, sinuous crossvein; two veins arising from <italic>rarp1</italic>, two from <italic>rarp2</italic>. M vein forked at level of R fork; Cu deeply forked, <abbrev xmlns:xlink="http://www.w3.org/1999/xlink" xlink:title="Cubitus anterior" id="ABBRID0E5WBI" xlink:type="simple">CuA</abbrev> sinuous, distally forked; CuP distally, anteriorly bent, with three branches; A1 arched, A2 short, simple. <bold><italic>Abdomen</italic>.</bold> Medially widened, tergites III and IV with short, keeled processes, tergites V–IX with abundant long, thin setae; sternites densely setose.</p><p><bold><italic>Male genitalia</italic></bold> (Fig. <xref ref-type="fig" rid="F5">5A–E</xref>). Tergite IX medially narrower than laterally, lateral region covered with abundant long and thickened setae. Sternites VIII and IX fused, with weakly marked fusion line; sternite VIII subrectangular with abundant long and thickened setae; sternite IX U-shaped, with slightly concave lateral margins, and abundant long and thickened setae anteriorly and laterally; posteromedially with convex and glabrous area. Gonocoxite IX short, sinuous, posterior apex ventromedially gently curved, with two processes, one apical, and a shorter preapical, sometimes a third, more proximal, and shorter is present. Ectoproct ovoid, setose, posteroventrally with an area covered with 17 or 18 stout setae; outer surface with smooth, glabrous, bulging area; inner surface with sclerotized ventral area, set with a patch of microtrichia. Gonocoxites X thickened, medially slightly constricted, hourglass-shaped, ventrally canaliculated; anterior ½ expanded, gently curved dorsally, posterior ½ triangular, with paired lateral and dorsal processes. Gonostyli X base triangular, thickened, with curved lateral processes, dorsally concave, the rest of the structure whip-shaped, short, distal portion curved. Gonapophyses X rod-shaped, straight, narrow, anterior apex spatulate, posterior apex curved dorsally; gonapophyses forming a V-shaped structure joined by membranes. Gonocoxites XI thin, U-shaped, medial lobe flattened, weakly sclerotized at center, posterior margin almost straight, lateral borders blunt; lateral arms of gonocoxites straight, apex ventromedially curved.</p><fig id="F5" position="float" orientation="portrait"><object-id xmlns:xlink="http://www.w3.org/1999/xlink" content-type="doi" xlink:type="simple">10.3897/zookeys.1199.115442.figure5</object-id><label>Figure 5.</label><caption><p><italic><tp:taxon-name><tp:taxon-name-part taxon-name-part-type="genus" reg="Anchieta">Anchieta</tp:taxon-name-part><tp:taxon-name-part taxon-name-part-type="species" reg="apiculasaeva">apiculasaeva</tp:taxon-name-part></tp:taxon-name></italic> Thouvenot, 2009 <bold>A</bold> male terminalia, lateral <bold>B</bold> same, ventral <bold>C</bold> male genitalia, lateral <bold>D</bold> same, dorsal <bold>E</bold> same, ventral <bold>F</bold> female terminalia, lateral <bold>G</bold> gonapophyses VIII of female, ventral.</p></caption><graphic xmlns:xlink="http://www.w3.org/1999/xlink" xlink:href="zookeys-1199-001_article-115442__-g005.jpg" position="float" orientation="portrait" xlink:type="simple" id="oo_1038253.jpg"><uri content-type="original_file" xlink:type="simple">https://binary.pensoft.net/fig/1038253</uri></graphic></fig><p><bold><italic>Female genitalia</italic></bold> (Fig. <xref ref-type="fig" rid="F5">5F, G</xref>). Sternum VII (gonocoxites VII) composed of two medially fused trapezoidal lateral plates, posterior margin obtuse. Tergite VIII narrower medially than laterally, enclosing the segment spiracle, lateral margin triangular. Gonocoxites VIII as two concave, medially fused, trapezoidal plates; gonapophyses VIII medial part ventrally projected forming a broad canal, distal margin rounded, ventrally curved; lateral part of gonapophyses VIII a trapezoidal plate, forming a chamber-shaped plate, dorsally with two convex areas, located behind the genital pore. Tergite IX + ectoproct semi-triangular. Gonocoxite IX long, straight, narrow. Bursa copulatrix unsclerotized, long, conical; spermatheca spiral-shaped; proximal section long, thin, progressively thickened, spiral-shaped, forming three coils; medial section slightly narrower than thickest part of proximal section, entangled, forming several convolutions; distal section thicker than proximal and medial sections, progressively wider towards the apex. Fertilization canal duct long, spiral-shaped; fertilization canal elongated, narrow, J-shaped, covered with microfilaments.</p></tp:treatment-sec><tp:treatment-sec sec-type="distribution" id="SECID0ECZBI"><title>Distribution.</title><p>Brazil (Mato Grosso), French Guiana (Matoury, Régina).</p></tp:treatment-sec><tp:treatment-sec sec-type="remarks" id="SECID0EHZBI"><title>Remarks.</title><p>This species was previously known solely from the holotype male collected at Régina, French Guiana and was deposited in the private collection of the author of the species (<xref ref-type="bibr" rid="B75">Thouvenot 2009</xref>). After looking for loan of the holotype in the context of the present revision, M. Thouvenot informed that the type was deposited in the Musée des Confluences at Lyon, France (<named-content xmlns:xlink="http://www.w3.org/1999/xlink" content-type="dwc:institutional_code" xlink:title="Musée des Confluences, Lyon, France." xlink:href="http://grbio.org/institution/musee-guimet-dhistoire-naturelle-de-lyon-0" xlink:type="simple">MHNL</named-content>) (M. Thouvenot, C. Audibert, pers. comm., 18 June 2019). Unfortunately, because the holotype is the only specimen known of this species, a loan from the Musée des Confluences was not possible, so only high-resolution images of the type were studied. Herein several additional specimens were identified, and the distribution range of this species is extended to Matoury in French Guiana, and to Matto Grosso in Brazil.</p><p>This species exhibits the same coloration pattern of other species of the genus mimicking stingless bees of the genus <italic><tp:taxon-name><tp:taxon-name-part taxon-name-part-type="genus" reg="Ptilotrigona">Ptilotrigona</tp:taxon-name-part></tp:taxon-name></italic> Moure, 1951 (<xref ref-type="bibr" rid="B62">Rasmussen and Ardila-Camacho 2021</xref>). Based on the wing shape and venation, hind tibia shape, and morphology of the male genitalia, this species appears to be closely related to <italic><tp:taxon-name><tp:taxon-name-part taxon-name-part-type="genus" reg="Anchieta">A.</tp:taxon-name-part><tp:taxon-name-part taxon-name-part-type="species" reg="romani">romani</tp:taxon-name-part></tp:taxon-name></italic>. In the phylogeny of the subfamily, this species was recovered within the clade composing all the species exhibiting Batesian mimicry with stingless bees (i.e., <italic><tp:taxon-name><tp:taxon-name-part taxon-name-part-type="genus" reg="Anchieta">A.</tp:taxon-name-part><tp:taxon-name-part taxon-name-part-type="species" reg="bellus">bellus</tp:taxon-name-part></tp:taxon-name></italic>, <italic><tp:taxon-name><tp:taxon-name-part taxon-name-part-type="genus" reg="Anchieta">A.</tp:taxon-name-part><tp:taxon-name-part taxon-name-part-type="species" reg="apiculasaeva">apiculasaeva</tp:taxon-name-part></tp:taxon-name></italic>, <italic><tp:taxon-name><tp:taxon-name-part taxon-name-part-type="genus" reg="Anchieta">A.</tp:taxon-name-part><tp:taxon-name-part taxon-name-part-type="species" reg="romani">romani</tp:taxon-name-part></tp:taxon-name></italic>, <italic><tp:taxon-name><tp:taxon-name-part taxon-name-part-type="genus" reg="Anchieta">A.</tp:taxon-name-part><tp:taxon-name-part taxon-name-part-type="species" reg="remipes">remipes</tp:taxon-name-part></tp:taxon-name></italic>, <italic><tp:taxon-name><tp:taxon-name-part taxon-name-part-type="genus" reg="Anchieta">A.</tp:taxon-name-part><tp:taxon-name-part taxon-name-part-type="species" reg="tinctus">tinctus</tp:taxon-name-part></tp:taxon-name></italic>, <italic><tp:taxon-name><tp:taxon-name-part taxon-name-part-type="genus" reg="Anchieta">A.</tp:taxon-name-part><tp:taxon-name-part taxon-name-part-type="species" reg="partheniellus">partheniellus</tp:taxon-name-part></tp:taxon-name></italic>, <italic><tp:taxon-name><tp:taxon-name-part taxon-name-part-type="genus" reg="Anchieta">A.</tp:taxon-name-part><tp:taxon-name-part taxon-name-part-type="species" reg="nebulosus">nebulosus</tp:taxon-name-part></tp:taxon-name></italic>, and <italic><tp:taxon-name><tp:taxon-name-part taxon-name-part-type="genus" reg="Anchieta">A.</tp:taxon-name-part><tp:taxon-name-part taxon-name-part-type="species" reg="nothus">nothus</tp:taxon-name-part></tp:taxon-name></italic>).</p></tp:treatment-sec><ref-list><ref id="B75"><mixed-citation xmlns:xlink="http://www.w3.org/1999/xlink" xlink:type="simple"><person-group><name name-style="western"><surname>Thouvenot</surname><given-names>M</given-names></name></person-group> (<year>2009</year>) <article-title>Névroptères de Guyane (quatrième note).</article-title><source>Entomologiste</source><volume>65</volume>: <fpage>225</fpage>–<lpage>226</lpage>. <ext-link xlink:href="https://lentomologiste.fr/wp-content/uploads/2009-65/lentomologiste_2009_65_5.pdf" ext-link-type="uri" xlink:type="simple">https://lentomologiste.fr/wp-content/uploads/2009-65/lentomologiste_2009_65_5.pdf</ext-link> [=<tp:taxon-name><tp:taxon-name-part taxon-name-part-type="order">Neuroptera</tp:taxon-name-part></tp:taxon-name> of Guyana (fourth note)]</mixed-citation></ref><ref id="B62"><mixed-citation xmlns:xlink="http://www.w3.org/1999/xlink" xlink:type="simple"><person-group><name name-style="western"><surname>Rasmussen</surname><given-names>C</given-names></name><name name-style="western"><surname>Ardila-Camacho</surname><given-names>A</given-names></name></person-group> (<year>2021</year>) New host record for the enigmatic Neotropical mantidfly genus <italic><tp:taxon-name><tp:taxon-name-part taxon-name-part-type="genus">Anchieta</tp:taxon-name-part></tp:taxon-name></italic> Navás, 1909 (<tp:taxon-name><tp:taxon-name-part taxon-name-part-type="order">Neuroptera</tp:taxon-name-part></tp:taxon-name>, <tp:taxon-name><tp:taxon-name-part taxon-name-part-type="family">Mantispidae</tp:taxon-name-part></tp:taxon-name>), a mimic of wasps and stingless bees. Papéis Avulsos de Zoologia 61(e20216155): 1–8. <ext-link xlink:href="10.11606/1807-0205/2021.61.55" ext-link-type="doi" xlink:type="simple">https://doi.org/10.11606/1807-0205/2021.61.55</ext-link></mixed-citation></ref></ref-list></tp:taxon-treatment>
