# Supplementary material for: ﻿A camouflaged diversity: taxonomic revision of the thorny lacewing subfamily Symphrasinae (Neuroptera, Rhachiberothidae)
Source: Zookeys. 2024 Apr 30;1199:1–409. doi: 10.3897/zookeys.1199.115442 (PMC11077268; doi:10.3897/zookeys.1199.115442)
Supplement: XML Treatment for Anchieta bellus [file zookeys.1199.115442-treatment4.xml]

<!DOCTYPE tp:taxon-treatment
  PUBLIC "-//TaxonX//DTD Taxonomic Treatment Publishing DTD v0 20100105//EN" "tax-treatment-NSO.dtd">
<tp:taxon-treatment xmlns:tp="http://www.plazi.org/taxpub"><tp:treatment-meta><kwd-group><label>Taxon classification</label><kwd>
                <named-content content-type="kingdom">Animalia</named-content>
              </kwd><kwd>
                <named-content content-type="order">Neuroptera</named-content>
              </kwd><kwd>
                <named-content content-type="family">Rhachiberothidae</named-content>
              </kwd></kwd-group><mixed-citation publication-type="journal"><person-group><name><surname>Ardila-Camacho</surname><given-names>Adrian</given-names></name><name><surname>Machado</surname><given-names>Renato José Pires</given-names></name><name><surname>Ohl</surname><given-names>Michael</given-names></name><name><surname>Contreras-Ramos</surname><given-names>Atilano</given-names></name></person-group><article-title>﻿A camouflaged diversity: taxonomic revision of the thorny lacewing subfamily <tp:taxon-name><tp:taxon-name-part taxon-name-part-type="subfamily">Symphrasinae</tp:taxon-name-part></tp:taxon-name> (<tp:taxon-name><tp:taxon-name-part taxon-name-part-type="order">Neuroptera</tp:taxon-name-part></tp:taxon-name>, <tp:taxon-name><tp:taxon-name-part taxon-name-part-type="family">Rhachiberothidae</tp:taxon-name-part></tp:taxon-name>)</article-title><source>Zookeys</source><day>30</day><month>04</month><year>2024</year><volume>1199</volume><fpage>1</fpage><lpage>409</lpage><pub-id pub-id-type="doi">10.3897/zookeys.1199.115442</pub-id></mixed-citation></tp:treatment-meta><tp:nomenclature><label>﻿﻿</label><tp:taxon-name>
              <tp:taxon-name-part taxon-name-part-type="genus" reg="Anchieta">Anchieta</tp:taxon-name-part>
              <tp:taxon-name-part taxon-name-part-type="species" reg="bellus">bellus</tp:taxon-name-part>
            </tp:taxon-name><tp:taxon-authority>(Westwood, 1867)</tp:taxon-authority><xref ref-type="fig" rid="F6">Figs 6</xref><xref ref-type="fig" rid="F7">, 7</xref><tp:nomenclature-citation-list><tp:nomenclature-citation><tp:taxon-name><tp:taxon-name-part taxon-name-part-type="genus" reg="Mantispa">Mantispa</tp:taxon-name-part> (<tp:taxon-name-part taxon-name-part-type="subgenus" reg="Trichoscelia">Trichoscelia</tp:taxon-name-part>) <tp:taxon-name-part taxon-name-part-type="species" reg="bella">bella</tp:taxon-name-part></tp:taxon-name><comment>Westwood, 1867: 502. Holotype: female, Amazonia (<named-content xmlns:xlink="http://www.w3.org/1999/xlink" content-type="dwc:institutional_code" xlink:title="Oxford University Museum of Natural History, Oxford, Great Britain." xlink:href="http://grbio.org/institution/oxford-university-museum-natural-history" xlink:type="simple">OUMNH</named-content>), high resolution photos studied.</comment></tp:nomenclature-citation><tp:nomenclature-citation><tp:taxon-name><tp:taxon-name-part taxon-name-part-type="genus" reg="Mantispa">Mantispa</tp:taxon-name-part> (<tp:taxon-name-part taxon-name-part-type="subgenus" reg="Trichoscelia">Trichoscelia</tp:taxon-name-part>) <tp:taxon-name-part taxon-name-part-type="species" reg="eurydella">eurydella</tp:taxon-name-part></tp:taxon-name><comment>Westwood, 1867: 501. Holotype: female, Amazonia (<named-content xmlns:xlink="http://www.w3.org/1999/xlink" content-type="dwc:institutional_code" xlink:title="Oxford University Museum of Natural History, Oxford, Great Britain." xlink:href="http://grbio.org/institution/oxford-university-museum-natural-history" xlink:type="simple">OUMNH</named-content>), high resolution photos studied. New synonym.</comment></tp:nomenclature-citation><tp:nomenclature-citation><tp:taxon-name>
                  <tp:taxon-name-part taxon-name-part-type="genus" reg="Anisoptera">Anisoptera</tp:taxon-name-part>
                  <tp:taxon-name-part taxon-name-part-type="species" reg="bella">bella</tp:taxon-name-part>
                </tp:taxon-name><comment>(Westwood, 1867). <xref ref-type="bibr" rid="B19">Gerstaecker (1888)</xref>.</comment></tp:nomenclature-citation><tp:nomenclature-citation><tp:taxon-name>
                  <tp:taxon-name-part taxon-name-part-type="genus" reg="Anisoptera">Anisoptera</tp:taxon-name-part>
                  <tp:taxon-name-part taxon-name-part-type="species" reg="eurydella">eurydella</tp:taxon-name-part>
                </tp:taxon-name><comment>(Westwood, 1867). <xref ref-type="bibr" rid="B19">Gerstaecker (1888)</xref>.</comment></tp:nomenclature-citation><tp:nomenclature-citation><tp:taxon-name>
                  <tp:taxon-name-part taxon-name-part-type="genus" reg="Trichoscelia">Trichoscelia</tp:taxon-name-part>
                  <tp:taxon-name-part taxon-name-part-type="species" reg="bella">bella</tp:taxon-name-part>
                </tp:taxon-name><comment>(Westwood, 1867). <xref ref-type="bibr" rid="B17">Enderlein (1910)</xref>.</comment></tp:nomenclature-citation><tp:nomenclature-citation><tp:taxon-name>
                  <tp:taxon-name-part taxon-name-part-type="genus" reg="Trichoscelia">Trichoscelia</tp:taxon-name-part>
                  <tp:taxon-name-part taxon-name-part-type="species" reg="eurydella">eurydella</tp:taxon-name-part>
                </tp:taxon-name><comment>(Westwood, 1867). <xref ref-type="bibr" rid="B17">Enderlein (1910)</xref>.</comment></tp:nomenclature-citation><tp:nomenclature-citation><tp:taxon-name>
                  <tp:taxon-name-part taxon-name-part-type="genus" reg="Anchieta">Anchieta</tp:taxon-name-part>
                  <tp:taxon-name-part taxon-name-part-type="species" reg="eurydella">eurydella</tp:taxon-name-part>
                </tp:taxon-name><comment>(Westwood, 1867). <xref ref-type="bibr" rid="B55">Penny (1982a)</xref>, <xref ref-type="bibr" rid="B51">Ohl (2004)</xref>, <xref ref-type="bibr" rid="B3">Ardila-Camacho and García (2015)</xref>, <xref ref-type="bibr" rid="B4">Ardila-Camacho et al. (2018)</xref>.</comment></tp:nomenclature-citation></tp:nomenclature-citation-list></tp:nomenclature><tp:treatment-sec sec-type="material" id="SECID0EKDCI"><title>Material examined.</title><p><bold><italic>Holotype</italic></bold> of <tp:taxon-name><tp:taxon-name-part taxon-name-part-type="genus" reg="Mantispa">Mantispa</tp:taxon-name-part> (<tp:taxon-name-part taxon-name-part-type="subgenus" reg="Trichoscelia">Trichoscelia</tp:taxon-name-part>) <tp:taxon-name-part taxon-name-part-type="species" reg="bella">bella</tp:taxon-name-part></tp:taxon-name>.</p><p>Brazil • ♀; <bold>Amazonas</bold>; 1861; H.W. Bates leg.; Type Neur.: No. 8, <italic><tp:taxon-name><tp:taxon-name-part taxon-name-part-type="genus" reg="Mantispa">Mantispa</tp:taxon-name-part><tp:taxon-name-part taxon-name-part-type="species" reg="Trichoscelia">Trichoscelia</tp:taxon-name-part><tp:taxon-name-part taxon-name-part-type="subspecies" reg="bella">bella</tp:taxon-name-part></tp:taxon-name></italic> Westwood, HOPE Dept. Oxford; Type Westwood, Trans. Ent. Soc. 1867, p. 502, Coll. Hope Oxon; <named-content xmlns:xlink="http://www.w3.org/1999/xlink" content-type="dwc:institutional_code" xlink:title="Oxford University Museum of Natural History, Oxford, Great Britain." xlink:href="http://grbio.org/institution/oxford-university-museum-natural-history" xlink:type="simple">OUMNH</named-content>.</p><p><bold><italic>Holotype</italic></bold> of <tp:taxon-name><tp:taxon-name-part taxon-name-part-type="genus" reg="Mantispa">Mantispa</tp:taxon-name-part> (<tp:taxon-name-part taxon-name-part-type="subgenus" reg="Trichoscelia">Trichoscelia</tp:taxon-name-part>) <tp:taxon-name-part taxon-name-part-type="species" reg="eurydella">eurydella</tp:taxon-name-part></tp:taxon-name>.</p><p>Brazil • ♀; <bold>Amazonas</bold>; 1861; H.W. Bates leg.; Type Neur.: No. 4, <italic><tp:taxon-name><tp:taxon-name-part taxon-name-part-type="genus" reg="Mantispa">Mantispa</tp:taxon-name-part><tp:taxon-name-part taxon-name-part-type="species" reg="Trichoscelia">Trichoscelia</tp:taxon-name-part><tp:taxon-name-part taxon-name-part-type="subspecies" reg="eurydella">eurydella</tp:taxon-name-part></tp:taxon-name></italic> Westwood, HOPE Dept. Oxford; Type Westwood, Trans. Ent. Soc. 1867, p. 501, Coll. Hope Oxon; <named-content xmlns:xlink="http://www.w3.org/1999/xlink" content-type="dwc:institutional_code" xlink:title="Oxford University Museum of Natural History, Oxford, Great Britain." xlink:href="http://grbio.org/institution/oxford-university-museum-natural-history" xlink:type="simple">OUMNH</named-content>.</p></tp:treatment-sec><tp:treatment-sec sec-type="material" id="SECID0EOGCI"><title>Other material.</title><p>Brazil – <bold>Amazonas</bold> • 1 ♂; Mamiraua, varzea; <named-content xmlns:xlink="http://www.w3.org/1999/xlink" content-type="dwc:verbatimCoordinates" xlink:type="simple"><named-content content-type="geo-json" specific-use="{&#34;type&#34;:&#34;Point&#34;,&#34;coordinates&#34;:[-64.850556,-3.048333]}" id="NCID0EZGCI" xlink:type="simple">03°02'54"S, 64°51'02"W</named-content></named-content>; 22 Sep. 1993; I.S. Gorayeb and O.T. Silveira leg.; <named-content xmlns:xlink="http://www.w3.org/1999/xlink" content-type="dwc:institutional_code" xlink:title="Museu Paraense Emilio Goeldi, Belem, Para, Brazil." xlink:href="http://grbio.org/institution/museu-paraense-emilio-goeldi-0" xlink:type="simple">MPEG</named-content>. – <bold>Pará</bold> • 1 ♀; Tucuruí, Rio Tocantins, Saude; 1–3 Jun. 1984; arm. Suspensa; <named-content xmlns:xlink="http://www.w3.org/1999/xlink" content-type="dwc:institutional_code" xlink:title="Museu Paraense Emilio Goeldi, Belem, Para, Brazil." xlink:href="http://grbio.org/institution/museu-paraense-emilio-goeldi-0" xlink:type="simple">MPEG</named-content>; • 1 ♀; Belém, Floresta APEG; 13–16 Aug. 1983; I.S. Gorayeb leg.; <named-content xmlns:xlink="http://www.w3.org/1999/xlink" content-type="dwc:institutional_code" xlink:title="Museu Paraense Emilio Goeldi, Belem, Para, Brazil." xlink:href="http://grbio.org/institution/museu-paraense-emilio-goeldi-0" xlink:type="simple">MPEG</named-content>. • 1 ♀; same data as for preceding; 10–14 Jan. 1983; I.S. Gorayeb e equipe leg.; arm. Suspensa; <named-content xmlns:xlink="http://www.w3.org/1999/xlink" content-type="dwc:institutional_code" xlink:title="Museu Paraense Emilio Goeldi, Belem, Para, Brazil." xlink:href="http://grbio.org/institution/museu-paraense-emilio-goeldi-0" xlink:type="simple">MPEG</named-content>. • 1 ♀; Serra Norte, estrada do Manganes; 12 May. 1984; arm. Suspensa; <named-content xmlns:xlink="http://www.w3.org/1999/xlink" content-type="dwc:institutional_code" xlink:title="Museu Paraense Emilio Goeldi, Belem, Para, Brazil." xlink:href="http://grbio.org/institution/museu-paraense-emilio-goeldi-0" xlink:type="simple">MPEG</named-content>. • 1 ♀; same data as for preceding; N3; 26–29 Jun. 1985; arm. Suspensa; <named-content xmlns:xlink="http://www.w3.org/1999/xlink" content-type="dwc:institutional_code" xlink:title="Museu Paraense Emilio Goeldi, Belem, Para, Brazil." xlink:href="http://grbio.org/institution/museu-paraense-emilio-goeldi-0" xlink:type="simple">MPEG</named-content>.</p><p>Colombia • 1 ♀; 1997; <italic><tp:taxon-name><tp:taxon-name-part taxon-name-part-type="genus" reg="Anchieta">Anchieta</tp:taxon-name-part><tp:taxon-name-part taxon-name-part-type="species" reg="eurydella">eurydella</tp:taxon-name-part></tp:taxon-name></italic> det. M. Ohl, 2006; <named-content xmlns:xlink="http://www.w3.org/1999/xlink" content-type="dwc:institutional_code" xlink:title="Museum für Naturkunde, Berlin, Germany." xlink:href="http://grbio.org/institution/museum-f%C3%BCr-naturkunde-berlin-zoological-collections" xlink:type="simple">ZMB</named-content>.</p><p>Suriname • 1 ♂; <bold>Brokopondo</bold>; 24 Apr. 1965; G.F. Mees leg.; <italic><tp:taxon-name><tp:taxon-name-part taxon-name-part-type="genus" reg="Anchieta">A.</tp:taxon-name-part><tp:taxon-name-part taxon-name-part-type="species" reg="remipes">remipes</tp:taxon-name-part></tp:taxon-name></italic>, det. L.A. Stange; <named-content xmlns:xlink="http://www.w3.org/1999/xlink" content-type="dwc:institutional_code" xlink:title="Florida State Collection of Arthropods, Gainesville, Florida, USA." xlink:href="http://grbio.org/institution/florida-state-collection-arthropods-museum-entomology" xlink:type="simple">FSCA</named-content>.</p></tp:treatment-sec><tp:treatment-sec sec-type="diagnosis" id="SECID0E3JCI"><title>Diagnosis.</title><p>This species is distinguished from its congenerics by the narrow costal space of the forewing and the hind tibia moderately expanded and fusiform. On the male genitalia, the gonocoxite IX is narrow, curved, with posterior apex pointed and set with four short, preapical, spine-shaped processes, located on the ventral surface. The gonocoxites X are anteriorly expanded. On the female genitalia, the gonapophyses VIII medial part is ventrally projected, forming a broad, short, blunt canal.</p></tp:treatment-sec><tp:treatment-sec sec-type="description" id="SECID0EBKCI"><title>Description.</title><p><bold><italic>Measurements</italic>.</bold> Male (<italic>n</italic> = 1). Forewing length: 8.0 mm; Hind wing length: 4.9 mm.</p><p><bold><italic>Coloration</italic></bold> (Fig. <xref ref-type="fig" rid="F6">6</xref>). <bold><italic>Head</italic>.</bold> Mostly orange, vertexal region with transverse brown band connected anteriorly to triangular dark brown mark on supraantennal region through coronal suture, marking of supraantennal area enclosing central orange spot; laterally with orange setae. Antennal scape mainly orange, amber at apex, pedicel pale brown; flagellum brown, except for five orange, preapical flagellomeres. Frons with an inverted, brown, V-shaped marking. Clypeus and labrum with yellowish setae; mandible orange, with amber apex; maxillary palpus orange; labium orange, including palpimacula. <bold><italic>Thorax</italic>.</bold> Pronotum pale brown with transverse orange band on distal 1/3, setae pale brown; episternum; postfurcasternum orange with brown suffusions. Mesonotum orange with pale brown suffusions, medial region of scutum and scutellum brown, setae orange; metanotum orange with dark brown suffusions mainly at center; pre-episternum brown; mesopleuron with episternum mostly orange, epimeron brown, setation orange; metapleuron with orange episternum, epimeron brown, the entire surface with orange setae. <bold><italic>Foreleg</italic>.</bold> Coxa mostly orange with a pale brown area externally on basal ½, this area plus the apex with dark brown setae, the rest of the surface with orange setae; trochanter orange on ventral surface, pale brown on dorsal surface, setae mostly orange, with a few dark brown setae on dorsal surface. Femur orange with pale brown areas on dorsal and lateral surfaces, setae mostly orange with some scattered brown setae; tibia with orange basal ½, distal ½ amber, clavate setae orange; basitarsus orange with amber lanceolate process; second to fourth tarsomere orange. <bold><italic>Mid- and hind leg</italic>.</bold> Mid-leg coxa mostly orange, with pale brown margins and orange setae; trochanter pale brown; femur orange, pale brown on center, with concolorous setae; tibia with basal ½ and tip orange, preapical region pale brown with dark brown setae; tarsomeres orange. Hind leg coxa mostly orange with pale brown margins and orange setae, trochanter pale brown, femur with orange base and apex, pale brown on remaining surface; tibia with orange base and apex, medial region with brown suffusions; tarsus pale brown with orange setae. <bold><italic>Wings</italic>.</bold> Forewing hyaline, pale amber at base, with transverse pale amber band at R fork, and area surrounding the 1ra-rp; proximal ¾ of pterostigma pale brown, orange on distal ¼; venation uniformly pale brown; hind wing mainly hyaline, pale brown at base; base of subcostal area pale amber; pterostigma pale brown, venation uniformly pale brown, with paler areas on cubital and anal veins. <bold><italic>Abdomen</italic>.</bold> Orange with pale brown areas.</p><fig id="F6" position="float" orientation="portrait"><object-id xmlns:xlink="http://www.w3.org/1999/xlink" content-type="doi" xlink:type="simple">10.3897/zookeys.1199.115442.figure6</object-id><label>Figure 6.</label><caption><p><italic><tp:taxon-name><tp:taxon-name-part taxon-name-part-type="genus" reg="Anchieta">Anchieta</tp:taxon-name-part><tp:taxon-name-part taxon-name-part-type="species" reg="bellus">bellus</tp:taxon-name-part></tp:taxon-name></italic> (Westwood, 1867) <bold>A</bold> female habitus, dorsal <bold>B</bold> wings <bold>C</bold> head, frontal <bold>D</bold> pronotum, dorsal <bold>E</bold> forefemur, posterior surface <bold>F</bold> hind tibia, outer surface.</p></caption><graphic xmlns:xlink="http://www.w3.org/1999/xlink" xlink:href="zookeys-1199-001_article-115442__-g006.jpg" position="float" orientation="portrait" xlink:type="simple" id="oo_1038254.jpg"><uri content-type="original_file" xlink:type="simple">https://binary.pensoft.net/fig/1038254</uri></graphic></fig><p><bold><italic>Morphology</italic></bold> (Fig. <xref ref-type="fig" rid="F6">6</xref>). <bold><italic>Head</italic>.</bold> Diamond-shaped in frontal view, smooth; vertexal region domed above compound eyes, with lateral rows of short, reclined setae; paraocular area; coronal suture distinct. Antenna moniliform, flagellum with 45 flagellomeres, discoidal in shape, those at the apex narrower; all flagellomeres with medial ring of short setae. Compound eye hemispheric, as wide as ½ the interocular distance at toruli level. <bold><italic>Thorax</italic>.</bold> Pronotum slightly longer than wide, with groove contiguous to lateral and distal margins; in lateral view, posterior margin slightly elevated, entire surface with abundant long and thickened setae, arising flush the pronotal surface; episternum setose; postfurcasternum quadrangular. Mesonotum slightly wider than long, with abundant long and thick setae on medial region; metanotum ~ 3× as wide as long with. Pteropleura covered with abundant fine, long setae. <bold><italic>Foreleg</italic>.</bold> Coxa as long as femur, sub-cylindrical, slightly expanded on preapical region, with abundant long and fine setae; trochanter subconical, densely setose, dorsally with a tuft of long and thick setae, anterior surface with blunt process covered with long setae. Femur robust, with abundant fine and long setae; closing surface with posteroventral row of integumentary specializations fully developed, composed of tubercle-shaped processes with conical Stitz organs, proximally with a more developed sub-basal, spine-shaped process, adjacent row of thickened setae with globular base present on distal ½; anteroventral row of specializations reduced to proximal region and apex, composed of tubercle-shaped processes with conical setae; primary, spine-shaped, curved process present; adjacent row of thickened setae with globular base present on distal 4/5. Tibia almost as long as the femur, curved, glabrous, closing surface with a row of prostrate setae; with a patch of clavate setae apically on anterior surface. Basitarsus with long lanceolate process, proximal part with clavate setae on anterior surface, ventrally with a row of prostrate setae. <bold><italic>Mid and hind legs</italic>.</bold> Mid-leg with coxa, trochanter and femur set with long and fine setae, tibia slightly expanded medially, with abundant long and thickened setae; tarsus covered with short setae, the first tarsomere as long as the next three together, the second as long as the third and fourth together. Hind leg with the coxa covered with long, fine setae, trochanter with few long, fine setae; femur cylindrical, covered with long, fine setae; tibia moderately expanded, laterally flattened, fusiform, densely setose; tarsomeres with short, thin setae, the first tarsomere as long as the next three together, the second as long as the third and fourth together. <bold><italic>Wings</italic>.</bold> Forewing oval, venation setose, trichosors present along wing margin; costal space narrow, humeral vein forked, 8–10 crossveins present; pterostigma rectangular; subcostal space with single, medially located crossvein, Sc vein abruptly bent posteriad at proximal margin of pterostigma to merge with the RA; rarp2 straight with three veins arising from it, two from <italic>rarp1</italic>; M basally fused to R; RP located near separation of M and R, M fork near such separation; 1r-m located between RP base and M fork; four or five gradate crossveins present; Cu deeply forked, CuP proximally angled, approaching A1, forked; A1 without simple. Hind wing notably smaller and narrower than forewing, oval; narrow and reduced costal space with five crossveins; C and Sc fused at proximal 1/3 of wing length; Sc vein abruptly curved posteriad at proximal margin of pterostigma, to merge with RA; subcostal space without crossveins; pterostigma elongated, with the subapical portion expanded; radial space with single, sinuous crossvein; two veins arising from <italic>rarp1</italic>, one from <italic>rarp2</italic>. M forked at or slightly beyond R fork; 1r-m sigmoid; gradate crossveins absent. Cu vein deeply forked, <abbrev xmlns:xlink="http://www.w3.org/1999/xlink" xlink:title="Cubitus anterior" id="ABBRID0E1NCI" xlink:type="simple">CuA</abbrev> sinuous, distally forked; CuP distally anteriorly gently curved near wing margin, branched; A1 arched, A2 short, simple. <bold><italic>Abdomen</italic>.</bold> Medially widened, tergites of abdominal segments III and IV with short keeled posteromedial projections.</p><p><bold><italic>Male genitalia</italic></bold> (Fig. <xref ref-type="fig" rid="F7">7A–E</xref>). Tergite IX notably narrower medially than laterally; posterolaterally setose and with small cleft. Sternites VIII and IX fused, with fusion line distinct; sternite VIII ~ 2× as wide as long; sternite IX narrow, ventrally projected, transversely curved, broadly canaliculate, receiving the apex of gonapophyses X. Gonocoxites IX narrow, curved, base spatulate; apex pointed with four short, preapical processes, located on ventral surface. Ectoproct ovoid, lateral surface with smooth protrusion, posteroventral region with ~ 11 short and thick setae; ventral region with moderately sclerotized plate, equipped with few thin and short setae. Gonocoxites X medially constricted, hourglass-shaped, ventrally canaliculate; anterior apex expanded, curved dorsally; posterior apex with dorsal and lateral processes; base of gonostyli X thickened, concave, with lateral rounded lobes, the rest of the structure thin, ventrally curved, whip-shaped, short, reaching anterior margin of sternite VII, with terminal incurvation. Gonapophyses X elongated, straight, narrow, with the anterior apex slightly dorsally bent; gonapophyses arranged in a V-shaped structure, joined by membranes. Gonocoxites XI narrow, U-shaped, medial lobe as a thin, quadrangular plate with blunt corners; lateral arms of gonocoxites XI short with anterior apex curved ventrally.</p><fig id="F7" position="float" orientation="portrait"><object-id xmlns:xlink="http://www.w3.org/1999/xlink" content-type="doi" xlink:type="simple">10.3897/zookeys.1199.115442.figure7</object-id><label>Figure 7.</label><caption><p><italic><tp:taxon-name><tp:taxon-name-part taxon-name-part-type="genus" reg="Anchieta">Anchieta</tp:taxon-name-part><tp:taxon-name-part taxon-name-part-type="species" reg="bellus">bellus</tp:taxon-name-part></tp:taxon-name></italic> (Westwood, 1867) <bold>A</bold> male terminalia, lateral <bold>B</bold> same, ventral <bold>C</bold> male genitalia, lateral <bold>D</bold> same, dorsal <bold>E</bold> same, ventral <bold>F</bold> female terminalia, lateral <bold>G</bold> same, ventral <bold>H</bold> spermatheca.</p></caption><graphic xmlns:xlink="http://www.w3.org/1999/xlink" xlink:href="zookeys-1199-001_article-115442__-g007.jpg" position="float" orientation="portrait" xlink:type="simple" id="oo_1038255.jpg"><uri content-type="original_file" xlink:type="simple">https://binary.pensoft.net/fig/1038255</uri></graphic></fig><p><bold><italic>Female genitalia</italic></bold> (Fig. <xref ref-type="fig" rid="F7">7F–H</xref>). Sternum VII (gonocoxites VII) rectangular with posterior margin concave. Tergite VIII as wide medially as laterally, enclosing the segment, lateral margin rounded. Gonocoxites VIII as a bar-shaped, concave plate, forming and obtuse angle; gonapophyses VIII medial part, ventrally projected, forming a broad, short, blunt canal; lateral part of gonapophyses VIII a narrow, convex plate, forming a chamber-shaped covering dorsally, located behind the genital pore. Tergite IX + ectoproct triangular. Gonocoxite IX long, straight, narrow, as long as the last six abdominal segments together. Bursa copulatrix unsclerotized, short, funnel-shaped; spermatheca spiral-shaped; proximal section long, thin, progressively thickened, spiral-shaped, forming three coils; medial section slightly thicker than proximal section, forming several convolutions; distal section thicker than proximal and medial sections, progressively wider towards the apex, terminal portion expanded. Fertilization canal duct long, spiral-shaped, forming four coils; fertilization canal elongated, narrow, J-shaped, covered with microfilaments.</p></tp:treatment-sec><tp:treatment-sec sec-type="distribution" id="SECID0EAQCI"><title>Distribution.</title><p>Brazil (Amazonas, Pará), Colombia, French Guiana (Saint-Laurent-du-Maroni) (doubtful record), Suriname (Brokopondo).</p></tp:treatment-sec><tp:treatment-sec sec-type="remarks" id="SECID0EFQCI"><title>Remarks.</title><p>This species was described based on a female specimen collected by H. Bates. The only collecting data available on the original labels indicate “Amazons” as in many other types of the subfamily. In the present study, further specimens from Suriname, Colombia and Brazil (Amazonas and Pará) were studied and their genital structures and wing venation redescribed. Based on careful comparisons, <italic><tp:taxon-name><tp:taxon-name-part taxon-name-part-type="genus" reg="Anchieta">A.</tp:taxon-name-part><tp:taxon-name-part taxon-name-part-type="species" reg="eurydella">eurydella</tp:taxon-name-part></tp:taxon-name></italic> is herein proposed as a synonym of <italic><tp:taxon-name><tp:taxon-name-part taxon-name-part-type="genus" reg="Anchieta">A.</tp:taxon-name-part><tp:taxon-name-part taxon-name-part-type="species" reg="bellus">bellus</tp:taxon-name-part></tp:taxon-name></italic>, as both share the same characteristics in the wing shape, venation and hind tibia shape (i.e., fusiform and narrow). The differences in coloration used by <xref ref-type="bibr" rid="B55">Penny (1982a)</xref> and <xref ref-type="bibr" rid="B57">Penny and da Costa (1983)</xref> to separate these species are interpreted as intraspecific variation in the intensity of the coloration of the body (darker in <italic><tp:taxon-name><tp:taxon-name-part taxon-name-part-type="genus" reg="Anchieta">A.</tp:taxon-name-part><tp:taxon-name-part taxon-name-part-type="species" reg="eurydella">eurydella</tp:taxon-name-part></tp:taxon-name></italic> and paler in <italic><tp:taxon-name><tp:taxon-name-part taxon-name-part-type="genus" reg="Anchieta">A.</tp:taxon-name-part><tp:taxon-name-part taxon-name-part-type="species" reg="bellus">bellus</tp:taxon-name-part></tp:taxon-name></italic>), a rather common attribute in <tp:taxon-name><tp:taxon-name-part taxon-name-part-type="subfamily">Symphrasinae</tp:taxon-name-part></tp:taxon-name>. <italic><tp:taxon-name><tp:taxon-name-part taxon-name-part-type="genus" reg="Anchieta">Anchieta</tp:taxon-name-part><tp:taxon-name-part taxon-name-part-type="species" reg="eurydella">eurydella</tp:taxon-name-part></tp:taxon-name></italic> has also “Amazons” as collecting data, and the type, like <italic><tp:taxon-name><tp:taxon-name-part taxon-name-part-type="genus" reg="Anchieta">A.</tp:taxon-name-part><tp:taxon-name-part taxon-name-part-type="species" reg="bellus">bellus</tp:taxon-name-part></tp:taxon-name></italic> is a female specimen. <xref ref-type="bibr" rid="B55">Penny (1982a)</xref> and <xref ref-type="bibr" rid="B57">Penny and da Costa (1983)</xref> provided records of <italic><tp:taxon-name><tp:taxon-name-part taxon-name-part-type="genus" reg="Anchieta">A.</tp:taxon-name-part><tp:taxon-name-part taxon-name-part-type="species" reg="bellus">bellus</tp:taxon-name-part></tp:taxon-name></italic> from the Brazilian states of Amazonas and Pará, and from Saint-Laurent-du-Maroni, French Guiana, nevertheless, the taxonomic identification of the specimens from Amazonas and Saint-Laurent-du-Maroni is herein considered as doubtful, primarily the first record which was made from a female. The Brazilian specimen could actually correspond to <italic><tp:taxon-name><tp:taxon-name-part taxon-name-part-type="genus" reg="Anchieta">A.</tp:taxon-name-part><tp:taxon-name-part taxon-name-part-type="species" reg="partheniellus">partheniellus</tp:taxon-name-part></tp:taxon-name></italic>, whereas the specimen from French Guiana could be <italic><tp:taxon-name><tp:taxon-name-part taxon-name-part-type="genus" reg="Anchieta">A.</tp:taxon-name-part><tp:taxon-name-part taxon-name-part-type="species" reg="apiculasaeva">apiculasaeva</tp:taxon-name-part></tp:taxon-name></italic>. Further examination of these specimens will be necessary to corroborate these records.</p><p>In the phylogeny of the subfamily, <italic><tp:taxon-name><tp:taxon-name-part taxon-name-part-type="genus" reg="Anchieta">A.</tp:taxon-name-part><tp:taxon-name-part taxon-name-part-type="species" reg="bellus">bellus</tp:taxon-name-part></tp:taxon-name></italic> was recovered as sister of the rest of the species mimicking stingless bees. Like other closely related species, <italic><tp:taxon-name><tp:taxon-name-part taxon-name-part-type="genus" reg="Anchieta">A.</tp:taxon-name-part><tp:taxon-name-part taxon-name-part-type="species" reg="bellus">bellus</tp:taxon-name-part></tp:taxon-name></italic> has a mimicry pattern resembling meliponine bees of the genus <italic><tp:taxon-name><tp:taxon-name-part taxon-name-part-type="genus" reg="Ptilotrigona">Ptilotrigona</tp:taxon-name-part></tp:taxon-name></italic> (<xref ref-type="bibr" rid="B62">Rasmussen and Ardila-Camacho 2021</xref>).</p></tp:treatment-sec><ref-list><ref id="B19"><mixed-citation xmlns:xlink="http://www.w3.org/1999/xlink" xlink:type="simple"><person-group><name name-style="western"><surname>Gerstaecker</surname><given-names>[CE]A</given-names></name></person-group> (<year>1888</year>) <article-title>Weitere Beiträge zur artenkenntniss der <tp:taxon-name><tp:taxon-name-part taxon-name-part-type="order">Neuroptera</tp:taxon-name-part></tp:taxon-name><tp:taxon-name><tp:taxon-name-part taxon-name-part-type="order">Megaloptera</tp:taxon-name-part></tp:taxon-name>.</article-title><source>Mitt[h]eilungen aus dem Naturwissenschaftlichen Verein für Neu-Vorpommern und Rugen</source><volume>19</volume>: <fpage>89</fpage>–<lpage>130</lpage>. <ext-link xlink:href="https://lacewing.tamu.edu/neuropterida/neur_bibliography/edoc12/gerstaecker1887ref2558m-1582.pdf" ext-link-type="uri" xlink:type="simple">https://lacewing.tamu.edu/neuropterida/neur_bibliography/edoc12/gerstaecker1887ref2558m-1582.pdf</ext-link></mixed-citation></ref><ref id="B17"><mixed-citation xmlns:xlink="http://www.w3.org/1999/xlink" xlink:type="simple"><person-group><name name-style="western"><surname>Enderlein</surname><given-names>G</given-names></name></person-group> (<year>1910</year>) <article-title>Klassifikation der Mantispiden nach dem material des Stettiner Zoologischen Museums.</article-title><source>Stettiner Entomologische Zeitung</source><volume>71</volume>: <fpage>341</fpage>–<lpage>379</lpage>. <ext-link xlink:href="https://www.biodiversitylibrary.org/part/246083" ext-link-type="uri" xlink:type="simple">https://www.biodiversitylibrary.org/part/246083</ext-link></mixed-citation></ref><ref id="B55"><mixed-citation xmlns:xlink="http://www.w3.org/1999/xlink" xlink:type="simple"><person-group><name name-style="western"><surname>Penny</surname><given-names>ND</given-names></name></person-group> (<year>1982a</year>) <article-title><tp:taxon-name><tp:taxon-name-part taxon-name-part-type="order">Neuroptera</tp:taxon-name-part></tp:taxon-name> of the Amazon basin. Part 6. <tp:taxon-name><tp:taxon-name-part taxon-name-part-type="family">Mantispidae</tp:taxon-name-part></tp:taxon-name> (1).</article-title><source>Acta Amazonica</source><volume>12</volume>(<issue>2</issue>): <fpage>415</fpage>–<lpage>463</lpage>. <ext-link xlink:href="10.1590/1809-43921982122415" ext-link-type="doi" xlink:type="simple">https://doi.org/10.1590/1809-43921982122415</ext-link></mixed-citation></ref><ref id="B51"><mixed-citation xmlns:xlink="http://www.w3.org/1999/xlink" xlink:type="simple"><person-group><name name-style="western"><surname>Ohl</surname><given-names>M</given-names></name></person-group> (<year>2004</year>) Annotated catalog of the <tp:taxon-name><tp:taxon-name-part taxon-name-part-type="family">Mantispidae</tp:taxon-name-part></tp:taxon-name> of the World (<tp:taxon-name><tp:taxon-name-part taxon-name-part-type="order">Neuroptera</tp:taxon-name-part></tp:taxon-name>). Contributions on Entomology, International 5[ii+]: 131–262. <ext-link xlink:href="https://lacewing.tamu.edu/neuropterida/neur_bibliography/edoc12/ohl2004ref11556s-10771.pdf" ext-link-type="uri" xlink:type="simple">https://lacewing.tamu.edu/neuropterida/neur_bibliography/edoc12/ohl2004ref11556s-10771.pdf</ext-link></mixed-citation></ref><ref id="B3"><mixed-citation xmlns:xlink="http://www.w3.org/1999/xlink" xlink:type="simple"><person-group><name name-style="western"><surname>Ardila-Camacho</surname><given-names>A</given-names></name><name name-style="western"><surname>García</surname><given-names>A</given-names></name></person-group> (<year>2015</year>) <article-title>Mantidflies of Colombia (<tp:taxon-name><tp:taxon-name-part taxon-name-part-type="order">Neuroptera</tp:taxon-name-part></tp:taxon-name>, <tp:taxon-name><tp:taxon-name-part taxon-name-part-type="family">Mantispidae</tp:taxon-name-part></tp:taxon-name>).</article-title><source>Zootaxa</source><volume>3937</volume>(<issue>3</issue>): <fpage>401</fpage>–<lpage>455</lpage>. <ext-link xlink:href="10.11646/zootaxa.3937.3.1" ext-link-type="doi" xlink:type="simple">https://doi.org/10.11646/zootaxa.3937.3.1</ext-link></mixed-citation></ref><ref id="B4"><mixed-citation xmlns:xlink="http://www.w3.org/1999/xlink" xlink:type="simple"><person-group><name name-style="western"><surname>Ardila-Camacho</surname><given-names>A</given-names></name><name name-style="western"><surname>Calle-Tobón</surname><given-names>A</given-names></name><name name-style="western"><surname>Wolff</surname><given-names>M</given-names></name><name name-style="western"><surname>Stange</surname><given-names>LA</given-names></name></person-group> (<year>2018</year>) <article-title>New species and new distributional records of Neotropical <tp:taxon-name><tp:taxon-name-part taxon-name-part-type="family">Mantispidae</tp:taxon-name-part></tp:taxon-name> (<tp:taxon-name><tp:taxon-name-part taxon-name-part-type="class">Insecta</tp:taxon-name-part></tp:taxon-name>: <tp:taxon-name><tp:taxon-name-part taxon-name-part-type="order">Neuroptera</tp:taxon-name-part></tp:taxon-name>).</article-title><source>Zootaxa</source><volume>4413</volume>(<issue>2</issue>): <fpage>295</fpage>–<lpage>324</lpage>. <ext-link xlink:href="10.11646/zootaxa.4413.2.4" ext-link-type="doi" xlink:type="simple">https://doi.org/10.11646/zootaxa.4413.2.4</ext-link></mixed-citation></ref><ref id="B57"><mixed-citation xmlns:xlink="http://www.w3.org/1999/xlink" xlink:type="simple"><person-group><name name-style="western"><surname>Penny</surname><given-names>ND</given-names></name><name name-style="western"><surname>da Costa</surname><given-names>CA</given-names></name></person-group> (<year>1983</year>) <article-title>Mantispídeos do Brasil (<tp:taxon-name><tp:taxon-name-part taxon-name-part-type="order">Neuroptera</tp:taxon-name-part></tp:taxon-name>: <tp:taxon-name><tp:taxon-name-part taxon-name-part-type="family">Mantispidae</tp:taxon-name-part></tp:taxon-name>).</article-title><source>Acta Amazonica</source><volume>13</volume>(<issue>3–4</issue>): <fpage>601</fpage>–<lpage>687</lpage>. <ext-link xlink:href="10.1590/1809-439219831334601" ext-link-type="doi" xlink:type="simple">https://doi.org/10.1590/1809-439219831334601</ext-link></mixed-citation></ref><ref id="B62"><mixed-citation xmlns:xlink="http://www.w3.org/1999/xlink" xlink:type="simple"><person-group><name name-style="western"><surname>Rasmussen</surname><given-names>C</given-names></name><name name-style="western"><surname>Ardila-Camacho</surname><given-names>A</given-names></name></person-group> (<year>2021</year>) New host record for the enigmatic Neotropical mantidfly genus <italic><tp:taxon-name><tp:taxon-name-part taxon-name-part-type="genus">Anchieta</tp:taxon-name-part></tp:taxon-name></italic> Navás, 1909 (<tp:taxon-name><tp:taxon-name-part taxon-name-part-type="order">Neuroptera</tp:taxon-name-part></tp:taxon-name>, <tp:taxon-name><tp:taxon-name-part taxon-name-part-type="family">Mantispidae</tp:taxon-name-part></tp:taxon-name>), a mimic of wasps and stingless bees. Papéis Avulsos de Zoologia 61(e20216155): 1–8. <ext-link xlink:href="10.11606/1807-0205/2021.61.55" ext-link-type="doi" xlink:type="simple">https://doi.org/10.11606/1807-0205/2021.61.55</ext-link></mixed-citation></ref></ref-list></tp:taxon-treatment>
