# Supplementary material for: ﻿A camouflaged diversity: taxonomic revision of the thorny lacewing subfamily Symphrasinae (Neuroptera, Rhachiberothidae)
Source: Zookeys. 2024 Apr 30;1199:1–409. doi: 10.3897/zookeys.1199.115442 (PMC11077268; doi:10.3897/zookeys.1199.115442)
Supplement: XML Treatment for Anchieta fasciatellus [file zookeys.1199.115442-treatment5.xml]

<!DOCTYPE tp:taxon-treatment
  PUBLIC "-//TaxonX//DTD Taxonomic Treatment Publishing DTD v0 20100105//EN" "tax-treatment-NSO.dtd">
<tp:taxon-treatment xmlns:tp="http://www.plazi.org/taxpub"><tp:treatment-meta><kwd-group><label>Taxon classification</label><kwd>
                <named-content content-type="kingdom">Animalia</named-content>
              </kwd><kwd>
                <named-content content-type="order">Neuroptera</named-content>
              </kwd><kwd>
                <named-content content-type="family">Rhachiberothidae</named-content>
              </kwd></kwd-group><mixed-citation publication-type="journal"><person-group><name><surname>Ardila-Camacho</surname><given-names>Adrian</given-names></name><name><surname>Machado</surname><given-names>Renato José Pires</given-names></name><name><surname>Ohl</surname><given-names>Michael</given-names></name><name><surname>Contreras-Ramos</surname><given-names>Atilano</given-names></name></person-group><article-title>﻿A camouflaged diversity: taxonomic revision of the thorny lacewing subfamily <tp:taxon-name><tp:taxon-name-part taxon-name-part-type="subfamily">Symphrasinae</tp:taxon-name-part></tp:taxon-name> (<tp:taxon-name><tp:taxon-name-part taxon-name-part-type="order">Neuroptera</tp:taxon-name-part></tp:taxon-name>, <tp:taxon-name><tp:taxon-name-part taxon-name-part-type="family">Rhachiberothidae</tp:taxon-name-part></tp:taxon-name>)</article-title><source>Zookeys</source><day>30</day><month>04</month><year>2024</year><volume>1199</volume><fpage>1</fpage><lpage>409</lpage><pub-id pub-id-type="doi">10.3897/zookeys.1199.115442</pub-id></mixed-citation></tp:treatment-meta><tp:nomenclature><label>﻿﻿</label><tp:taxon-name>
              <tp:taxon-name-part taxon-name-part-type="genus" reg="Anchieta">Anchieta</tp:taxon-name-part>
              <tp:taxon-name-part taxon-name-part-type="species" reg="fasciatellus">fasciatellus</tp:taxon-name-part>
            </tp:taxon-name><tp:taxon-authority>(Westwood, 1867)</tp:taxon-authority><xref ref-type="fig" rid="F8">Figs 8</xref><xref ref-type="fig" rid="F9">, 9</xref><tp:nomenclature-citation-list><tp:nomenclature-citation><tp:taxon-name><tp:taxon-name-part taxon-name-part-type="genus" reg="Mantispa">Mantispa</tp:taxon-name-part> (<tp:taxon-name-part taxon-name-part-type="subgenus" reg="Trichoscelia">Trichoscelia</tp:taxon-name-part>) <tp:taxon-name-part taxon-name-part-type="species" reg="fasciatella">fasciatella</tp:taxon-name-part></tp:taxon-name><comment><xref ref-type="bibr" rid="B85">Westwood 1867</xref>: 503. Holotype: female, Santa Martha, Venezuela (<named-content xmlns:xlink="http://www.w3.org/1999/xlink" content-type="dwc:institutional_code" xlink:title="Oxford University Museum of Natural History, Oxford, Great Britain." xlink:href="http://grbio.org/institution/oxford-university-museum-natural-history" xlink:type="simple">OUMNH</named-content>), high resolution images studied.</comment></tp:nomenclature-citation><tp:nomenclature-citation><tp:taxon-name>
                  <tp:taxon-name-part taxon-name-part-type="genus" reg="Anisoptera">Anisoptera</tp:taxon-name-part>
                  <tp:taxon-name-part taxon-name-part-type="species" reg="fasciatella">fasciatella</tp:taxon-name-part>
                </tp:taxon-name><comment>(Westwood, 1867). <xref ref-type="bibr" rid="B19">Gerstaecker (1888)</xref>.</comment></tp:nomenclature-citation><tp:nomenclature-citation><tp:taxon-name>
                  <tp:taxon-name-part taxon-name-part-type="genus" reg="Trichoscelia">Trichoscelia</tp:taxon-name-part>
                  <tp:taxon-name-part taxon-name-part-type="species" reg="fasciatella">fasciatella</tp:taxon-name-part>
                </tp:taxon-name><comment>Westwood, 1867. <xref ref-type="bibr" rid="B17">Enderlein (1910)</xref>.</comment></tp:nomenclature-citation><tp:nomenclature-citation><tp:taxon-name>
                  <tp:taxon-name-part taxon-name-part-type="genus" reg="Plega">Plega</tp:taxon-name-part>
                  <tp:taxon-name-part taxon-name-part-type="species" reg="fasciatella">fasciatella</tp:taxon-name-part>
                </tp:taxon-name><comment>(Westwood, 1867). <xref ref-type="bibr" rid="B55">Penny (1982a)</xref>, <xref ref-type="bibr" rid="B51">Ohl (2004)</xref>, <xref ref-type="bibr" rid="B3">Ardila-Camacho and García (2015)</xref>.</comment></tp:nomenclature-citation><tp:nomenclature-citation><tp:taxon-name>
                  <tp:taxon-name-part taxon-name-part-type="genus" reg="Anchieta">Anchieta</tp:taxon-name-part>
                  <tp:taxon-name-part taxon-name-part-type="species" reg="fasciatella">fasciatella</tp:taxon-name-part>
                </tp:taxon-name><comment>(Westwood, 1867). <xref ref-type="bibr" rid="B4">Ardila-Camacho et al. (2018)</xref>.</comment></tp:nomenclature-citation></tp:nomenclature-citation-list></tp:nomenclature><tp:treatment-sec sec-type="material" id="SECID0E3ZCI"><title>Material examined.</title><p><bold><italic>Holotype</italic></bold> of <tp:taxon-name><tp:taxon-name-part taxon-name-part-type="genus" reg="Mantispa">Mantispa</tp:taxon-name-part> (<tp:taxon-name-part taxon-name-part-type="subgenus" reg="Trichoscelia">Trichoscelia</tp:taxon-name-part>) <tp:taxon-name-part taxon-name-part-type="species" reg="fasciatella">fasciatella</tp:taxon-name-part></tp:taxon-name>. Colombia • ♀; [<bold>Magdalena</bold>] Santa Marta; 1866; Stevens leg.; Type Neur.: No. 10, <italic><tp:taxon-name><tp:taxon-name-part taxon-name-part-type="genus" reg="Mantispa">Mantispa</tp:taxon-name-part><tp:taxon-name-part taxon-name-part-type="species" reg="Trichoscelia">Trichoscelia</tp:taxon-name-part><tp:taxon-name-part taxon-name-part-type="subspecies" reg="fasciatella">fasciatella</tp:taxon-name-part></tp:taxon-name></italic> Westw., HOPE Dept. Oxford; Holotype ♀, <italic><tp:taxon-name><tp:taxon-name-part taxon-name-part-type="genus" reg="Trichoscelia">Trichoscelia</tp:taxon-name-part><tp:taxon-name-part taxon-name-part-type="species" reg="fasciatella">fasciatella</tp:taxon-name-part></tp:taxon-name></italic> Westwood, 1867, ascertained by R.G. Beard, 1968; Type Westwood, Trans. Ent. Soc. 1867, p. 503, Coll. Hope Oxon; <named-content xmlns:xlink="http://www.w3.org/1999/xlink" content-type="dwc:institutional_code" xlink:title="Oxford University Museum of Natural History, Oxford, Great Britain." xlink:href="http://grbio.org/institution/oxford-university-museum-natural-history" xlink:type="simple">OUMNH</named-content>.</p></tp:treatment-sec><tp:treatment-sec sec-type="material" id="SECID0EZ2CI"><title>Other material.</title><p>Colombia – <bold>Bolívar</bold> • 1 ♂; Mompox; <named-content xmlns:xlink="http://www.w3.org/1999/xlink" content-type="dwc:verbatimCoordinates" xlink:type="simple"><named-content content-type="geo-json" specific-use="{&#34;type&#34;:&#34;Point&#34;,&#34;coordinates&#34;:[-74.416667,9.233333]}" id="NCID0EE3CI" xlink:type="simple">09°14'N, 74°25'W</named-content></named-content>; 33 m; Dec. 1994; <named-content xmlns:xlink="http://www.w3.org/1999/xlink" content-type="dwc:institutional_code" xlink:title="Museo Entomológico “Francisco Luis Gallego”, Universidad Nacional de Colombia, Medellín, Colombia." xlink:href="http://grbio.org/institution/universidad-nacional-de-colombia" xlink:type="simple">MEFLG</named-content>. • 1 ♂; Zambrano, Hda. Monterrey; <named-content xmlns:xlink="http://www.w3.org/1999/xlink" content-type="dwc:verbatimCoordinates" xlink:type="simple"><named-content content-type="geo-json" specific-use="{&#34;type&#34;:&#34;Point&#34;,&#34;coordinates&#34;:[-74.816667,9.750000]}" id="NCID0EU3CI" xlink:type="simple">9°45'N, 74°49'W</named-content></named-content>; 70 m; 14 Aug. 1993; F. Fernandez; Malaise No. 6, Lata suelo; <named-content xmlns:xlink="http://www.w3.org/1999/xlink" content-type="dwc:institutional_code" xlink:title="Instituto Nacional de Ciencias Naturales, Universidad Nacional de Colombia, Bogotá, Colombia." xlink:href="http://grbio.org/institution/universidad-nacional-de-colombia" xlink:type="simple">ICN</named-content>. – <bold>Cesar</bold> • 1 ♀; Chiriguana District, lake Sapatoza región; 08 Sep. 1924; C. Allen, BMNH(E) 1201805, Brit Mus. 1925-576, <named-content xmlns:xlink="http://www.w3.org/1999/xlink" content-type="dwc:institutional_code" xlink:title="The Natural History Museum, London, United Kingdom." xlink:href="http://grbio.org/institution/natural-history-museum-london" xlink:type="simple">NHMUK</named-content> 013802797 <italic><tp:taxon-name><tp:taxon-name-part taxon-name-part-type="genus" reg="Trichoscelia">Trichoscelia</tp:taxon-name-part><tp:taxon-name-part taxon-name-part-type="species" reg="fasciatella">fasciatella</tp:taxon-name-part></tp:taxon-name></italic> Westwood; <named-content xmlns:xlink="http://www.w3.org/1999/xlink" content-type="dwc:institutional_code" xlink:title="The Natural History Museum, London, United Kingdom." xlink:href="http://grbio.org/institution/natural-history-museum-london" xlink:type="simple">NHMUK</named-content>. • 1 ♂; same data collection as for preceding; BMNH(E) 1201814, Brit. Mus. 1925-576, <named-content xmlns:xlink="http://www.w3.org/1999/xlink" content-type="dwc:institutional_code" xlink:title="The Natural History Museum, London, United Kingdom." xlink:href="http://grbio.org/institution/natural-history-museum-london" xlink:type="simple">NHMUK</named-content> 013802798, <italic><tp:taxon-name><tp:taxon-name-part taxon-name-part-type="genus" reg="Trichoscelia">Trichoscelia</tp:taxon-name-part><tp:taxon-name-part taxon-name-part-type="species" reg="fasciatella">fasciatella</tp:taxon-name-part></tp:taxon-name></italic> Westwood; <named-content xmlns:xlink="http://www.w3.org/1999/xlink" content-type="dwc:institutional_code" xlink:title="The Natural History Museum, London, United Kingdom." xlink:href="http://grbio.org/institution/natural-history-museum-london" xlink:type="simple">NHMUK</named-content>. • 1 ♂; Colombia; Mar. 1968; Saunders leg.; BMNH(E) 1201812, <named-content xmlns:xlink="http://www.w3.org/1999/xlink" content-type="dwc:institutional_code" xlink:title="The Natural History Museum, London, United Kingdom." xlink:href="http://grbio.org/institution/natural-history-museum-london" xlink:type="simple">NHMUK</named-content> 013802800; <named-content xmlns:xlink="http://www.w3.org/1999/xlink" content-type="dwc:institutional_code" xlink:title="The Natural History Museum, London, United Kingdom." xlink:href="http://grbio.org/institution/natural-history-museum-london" xlink:type="simple">NHMUK</named-content>. – <bold>Magdalena</bold> • 1 ♀; Aracataca; 21 Apr.; Darlington leg.; <named-content xmlns:xlink="http://www.w3.org/1999/xlink" content-type="dwc:institutional_code" xlink:title="Museum of Comparative Zoology, Cambridge, Massachusetts, USA." xlink:href="http://grbio.org/institution/museum-comparative-zoology" xlink:type="simple">MCZ</named-content> • 1 ♀; Neguanje, PNN Tayrona; <named-content xmlns:xlink="http://www.w3.org/1999/xlink" content-type="dwc:verbatimCoordinates" xlink:type="simple"><named-content content-type="geo-json" specific-use="{&#34;type&#34;:&#34;Point&#34;,&#34;coordinates&#34;:[-74.033333,11.333333]}" id="NCID0EW6CI" xlink:type="simple">11°20'N, 74°02'W</named-content></named-content>; 10 m; 21 Feb.–5 Mar. 2001; R. Henriquez leg.; Malaise m–1351; <named-content xmlns:xlink="http://www.w3.org/1999/xlink" content-type="dwc:institutional_code" xlink:title="Instituto Nacional de Ciencias Naturales, Universidad Nacional de Colombia, Bogotá, Colombia." xlink:href="http://grbio.org/institution/universidad-nacional-de-colombia" xlink:type="simple">ICN</named-content>. – <bold>Santander</bold> • 1 ♀; Puerto Parra, Campo Capote; <named-content xmlns:xlink="http://www.w3.org/1999/xlink" content-type="dwc:verbatimCoordinates" xlink:type="simple"><named-content content-type="geo-json" specific-use="{&#34;type&#34;:&#34;Point&#34;,&#34;coordinates&#34;:[-73.908333,6.619056]}" id="NCID0EIADI" xlink:type="simple">06°37'08.6"N, 73°54'30"W</named-content></named-content>; 146 m; C. Sarmiento leg.; light trap; <named-content xmlns:xlink="http://www.w3.org/1999/xlink" content-type="dwc:institutional_code" xlink:title="Instituto Nacional de Ciencias Naturales, Universidad Nacional de Colombia, Bogotá, Colombia." xlink:href="http://grbio.org/institution/universidad-nacional-de-colombia" xlink:type="simple">ICN</named-content>.</p><p>Panama – <bold>Canal Zone</bold> • 1 ♂; Albrook Forest Site; 30.40 m; 25–26 Jul. 1968; R. S. Hutton leg.; black light trap; <named-content xmlns:xlink="http://www.w3.org/1999/xlink" content-type="dwc:institutional_code" xlink:title="University of Arkansas Arthropod Museum, Fayetteville, Arkansas, USA." xlink:href="http://grbio.org/institution/arthropod-museum-university-arkansas" xlink:type="simple">UAAM</named-content> • 1 ♂; same data as for preceding; 13–14 Jul. 1967; Hutton &amp; Llaurudo leg.; <named-content xmlns:xlink="http://www.w3.org/1999/xlink" content-type="dwc:institutional_code" xlink:title="University of Arkansas Arthropod Museum, Fayetteville, Arkansas, USA." xlink:href="http://grbio.org/institution/arthropod-museum-university-arkansas" xlink:type="simple">UAAM</named-content> • 2 ♂; same data as for preceding; 24–25 Aug. 1967; Hutton &amp; Llaurudo leg.; black light trap; <named-content xmlns:xlink="http://www.w3.org/1999/xlink" content-type="dwc:institutional_code" xlink:title="University of Arkansas Arthropod Museum, Fayetteville, Arkansas, USA." xlink:href="http://grbio.org/institution/arthropod-museum-university-arkansas" xlink:type="simple">UAAM</named-content> • 1 ♂; same data as for preceding 29 Feb.–1 Mar. 1968; R.S. Hutton leg.; <named-content xmlns:xlink="http://www.w3.org/1999/xlink" content-type="dwc:institutional_code" xlink:title="University of Arkansas Arthropod Museum, Fayetteville, Arkansas, USA." xlink:href="http://grbio.org/institution/arthropod-museum-university-arkansas" xlink:type="simple">UAAM</named-content> • 2 ♂; same data as for preceding; 3–4 Aug. 1967; Hutton &amp; Llaurudo leg.; <named-content xmlns:xlink="http://www.w3.org/1999/xlink" content-type="dwc:institutional_code" xlink:title="University of Arkansas Arthropod Museum, Fayetteville, Arkansas, USA." xlink:href="http://grbio.org/institution/arthropod-museum-university-arkansas" xlink:type="simple">UAAM</named-content>. – <bold>Darién</bold> • 1 ♂; Patino R. Pan; 18 Jul. 1952; F.B. Blanton leg.; det. L.A. Stange; <named-content xmlns:xlink="http://www.w3.org/1999/xlink" content-type="dwc:institutional_code" xlink:title="Florida State Collection of Arthropods, Gainesville, Florida, USA." xlink:href="http://grbio.org/institution/florida-state-collection-arthropods-museum-entomology" xlink:type="simple">FSCA</named-content>. – <bold>Panamá</bold> • 1? 1♂; 7–10 Km. N El Llano; 14–22 May. 1993; E. Giesbert leg.; det. L.A. Stange; <named-content xmlns:xlink="http://www.w3.org/1999/xlink" content-type="dwc:institutional_code" xlink:title="Florida State Collection of Arthropods, Gainesville, Florida, USA." xlink:href="http://grbio.org/institution/florida-state-collection-arthropods-museum-entomology" xlink:type="simple">FSCA</named-content> • 1 ♂; same data as for preceding; 16–22 May. 1987; E. Giesbert leg.; <named-content xmlns:xlink="http://www.w3.org/1999/xlink" content-type="dwc:institutional_code" xlink:title="Florida State Collection of Arthropods, Gainesville, Florida, USA." xlink:href="http://grbio.org/institution/florida-state-collection-arthropods-museum-entomology" xlink:type="simple">FSCA</named-content> • 1 ♂; same data as for preceding; B-10 Km N. El Llano; 26 Apr.–4 May. 1992; E. Giesbert leg.; <named-content xmlns:xlink="http://www.w3.org/1999/xlink" content-type="dwc:institutional_code" xlink:title="Florida State Collection of Arthropods, Gainesville, Florida, USA." xlink:href="http://grbio.org/institution/florida-state-collection-arthropods-museum-entomology" xlink:type="simple">FSCA</named-content> • 1 ♂; same data as for preceding; 8–10 km N El Llano; 927.696, -7.896.416; 26 Apr.–04 May. 1992; E. Giesbert leg.; <named-content xmlns:xlink="http://www.w3.org/1999/xlink" content-type="dwc:institutional_code" xlink:title="Insect collection of Texas A&amp;M University, Texas, USA." xlink:href="http://grbio.org/institution/texas-am-university-insect-collection" xlink:type="simple">TAMUIC</named-content> • 2 ♂, 7.5–13 Km El Llano; 21–22 May. 1994; F.T. Hovare leg; <named-content xmlns:xlink="http://www.w3.org/1999/xlink" content-type="dwc:institutional_code" xlink:title="California Academy of Sciences, San Francisco, USA." xlink:href="http://grbio.org/institution/california-academy-sciences" xlink:type="simple">CAS</named-content> • 1 ♂; Panama; 1924; L.E. Cheesman leg.; BMNH(E) 1201813, St. George Exp. B.M. 1925-573, <named-content xmlns:xlink="http://www.w3.org/1999/xlink" content-type="dwc:institutional_code" xlink:title="The Natural History Museum, London, United Kingdom." xlink:href="http://grbio.org/institution/natural-history-museum-london" xlink:type="simple">NHMUK</named-content> 013802799, <italic><tp:taxon-name><tp:taxon-name-part taxon-name-part-type="genus" reg="Trichoscelia">Trichoscelia</tp:taxon-name-part><tp:taxon-name-part taxon-name-part-type="species" reg="fasciatella">fasciatella</tp:taxon-name-part></tp:taxon-name></italic> Westwood; <named-content xmlns:xlink="http://www.w3.org/1999/xlink" content-type="dwc:institutional_code" xlink:title="The Natural History Museum, London, United Kingdom." xlink:href="http://grbio.org/institution/natural-history-museum-london" xlink:type="simple">NHMUK</named-content>. – <bold>Panamá Oeste</bold> • 1 ♂; Barro Colorado Island; 18 Apr. 1874; Duckworth leg.; USNM • 2♂; Barro Colorado Island; 3–9 Apr. 1985; H. Wolda leg.; Ex. Blacklight; <named-content xmlns:xlink="http://www.w3.org/1999/xlink" content-type="dwc:institutional_code" xlink:title="Bohart Museum of Entomology, University of California, Davis, California, USA." xlink:href="http://grbio.org/institution/university-california-davis" xlink:type="simple">UCD</named-content> • 1 ♂; Barro Colorado Island; 17–23 Apr. 1985; H. Wolda leg.; <named-content xmlns:xlink="http://www.w3.org/1999/xlink" content-type="dwc:institutional_code" xlink:title="Bohart Museum of Entomology, University of California, Davis, California, USA." xlink:href="http://grbio.org/institution/university-california-davis" xlink:type="simple">UCD</named-content>.</p></tp:treatment-sec><tp:treatment-sec sec-type="diagnosis" id="SECID0ECFDI"><title>Diagnosis.</title><p>This species is easily recognized by its general body color pattern with orange and dark brown or blackish brown. The forefemur is completely orange, and the forewing has medial and apical, broad, dark amber bands which easily separate <italic><tp:taxon-name><tp:taxon-name-part taxon-name-part-type="genus" reg="Anchieta">A.</tp:taxon-name-part><tp:taxon-name-part taxon-name-part-type="species" reg="fasciatellus">fasciatellus</tp:taxon-name-part></tp:taxon-name></italic> from <italic><tp:taxon-name><tp:taxon-name-part taxon-name-part-type="genus" reg="Trichoscelia">T.</tp:taxon-name-part><tp:taxon-name-part taxon-name-part-type="species" reg="latifascia">latifascia</tp:taxon-name-part></tp:taxon-name></italic>. On the hind wing, this species has the intracubital crossvein subparallel to the longitudinal wing axis. On the male genitalia, the gonocoxite IX is long and sinuous, with posterior apex thickened, laterally curved, and equipped with 8–13 apical processes arranged as a brush. On the female genitalia, the gonapophyses VIII medial part is narrow, short, and boat-shaped, with a blunt, dorsally curved process. The spermatheca is short and simple; on the medial section a transparent, digitiform diverticulum is present, and the distal section is progressively expanded and sac-like. The fertilization canal duct is long, spiral-shaped, and the fertilization canal is short, and reniform.</p></tp:treatment-sec><tp:treatment-sec sec-type="description" id="SECID0E5FDI"><title>Description.</title><p><bold><italic>Measurements</italic>.</bold> Male (<italic>n</italic> = 8). Forewing length: 9.63–13.56 mm; Hind wing length: 7.4–10.65 mm. Female (<italic>n</italic> = 1): Forewing length: 11.43 mm; Hind wing length: 8.75 mm.</p><p><bold><italic>Coloration</italic> (Fig. <xref ref-type="fig" rid="F8">8</xref>). <italic>Head</italic>.</bold> Dark reddish brown to black, vertexal region with lateral rows of black setae; postgena dark reddish brown. Antenna black. Mandible with basal ½ black, distal ½ amber; maxillary palpus black; labium dark reddish brown, palpimacula brown. <bold><italic>Thorax</italic>.</bold> Pronotum orange, with interspersed black and orange setae. Episternum and postfurcasternum orange. Meso- and metanotum orange, with interspersed orange, brown and black setae; pteropleura completely orange. <bold><italic>Foreleg</italic>.</bold> Coxa completely orange; trochanter orange or dark reddish brown ventrally and brown dorsally, with concolorous setae. Femur orange; tibia with basal ¼ orange, the rest brown to dark reddish brown, apex generally brown, clavate setae yellowish; basitarsus amber with black tip; second to fourth tarsomere pale brown. <bold><italic>Mid- and hind legs.</italic></bold> Mid-leg with coxa, trochanter and femur orange; tibia bicolor, basal ½ orange, distal ½ dark reddish brown to black; tarsus dark reddish brown, ventrally with rows of black setae on the distal margin. Hind leg with coxa, trochanter and femur orange; tibia with basal ¼ orange, the rest dark reddish brown to black; tarsus dark reddish brown, ventrally with rows of black setae. <bold><italic>Wings</italic>.</bold> Forewing pale orange, dark amber bands at mid length and apex; pterostigma varying with blackish amber from proximal margin to the middle, the rest orange. Venation mainly orange, brown on middle and apical ¼. Hind wing pale orange, subcostal space apex and wingtip amber; pterostigma bicolor, proximal ½ to ¾ blackish amber, orange on the rest. Venation mainly brown, basal ½ of C, Sc, RA, RP veins, M base and basal ½ of Cu orange; apex of C+Sc and RA beyond pterostigma orange. <bold><italic>Abdomen</italic>.</bold> Basal ½ of the abdomen orange; tergite V bicolor, orange on proximal region, dark brown on region; tergites of abdominal segments VI to ectoproct black; sternites of abdominal segments VI–IX black.</p><fig id="F8" position="float" orientation="portrait"><object-id xmlns:xlink="http://www.w3.org/1999/xlink" content-type="doi" xlink:type="simple">10.3897/zookeys.1199.115442.figure8</object-id><label>Figure 8.</label><caption><p><italic><tp:taxon-name><tp:taxon-name-part taxon-name-part-type="genus" reg="Anchieta">Anchieta</tp:taxon-name-part><tp:taxon-name-part taxon-name-part-type="species" reg="fasciatellus">fasciatellus</tp:taxon-name-part></tp:taxon-name></italic> (Westwood, 1867) <bold>A</bold> male habitus, dorsal <bold>B</bold> wings <bold>C</bold> head, dorsal <bold>D</bold> pronotum, dorsal <bold>E</bold> forefemur, anterior surface <bold>F</bold> forefemur, posterior surface.</p></caption><graphic xmlns:xlink="http://www.w3.org/1999/xlink" xlink:href="zookeys-1199-001_article-115442__-g008.jpg" position="float" orientation="portrait" xlink:type="simple" id="oo_1038256.jpg"><uri content-type="original_file" xlink:type="simple">https://binary.pensoft.net/fig/1038256</uri></graphic></fig><p><bold><italic>Morphology</italic> (Fig. <xref ref-type="fig" rid="F8">8</xref>). <italic>Head</italic>.</bold> Diamond-shaped in frontal view, smooth, vertexal region domed over compound eyes, paraocular area concave; coronal suture discrete. Compound eye hemispheric, as wide as 1/2 of interocular distance at toruli level. Antenna moniliform, flagellum with 58–63 flagellomeres, discoidal in shape, those of the distal ½ wider, except the apical ones, narrow; all flagellomeres with medial ring of short setae. <bold><italic>Thorax</italic>.</bold> Pronotum slightly longer than wide, with shallow medial concavity; in lateral view, posterior region slightly elevated, entire surface with interspersed thin and thick setae that arise flush the pronotal surface. Postfurcasternum semicircular. Mesonotum ~ 2× as wide as long, with a few fine setae; metanotum ~ 3× as wide as long, mostly glabrous. Pteropleura covered with few fine setae. <bold><italic>Foreleg</italic>.</bold> Coxa slightly shorter than femur, cylindrical, slightly expanded on preapical region, with fine and short setae; trochanter subtrapezoidal, setose, anterior surface with conspicuous, blunt process; femur robust, densely covered with short and thin setae; closing surface with posteroventral row of integumentary specializations fully developed, composed of thickened tubercle-shaped processes with conical Stitz organs, proximally with a more developed sub-basal, spine-shaped process; adjacent row of thickened setae with globular base reduced to a single apical seta; anteroventral row of integumentary specializations reduced to proximal region and apex, composed of tubercle-shaped processes with conical apical setae; primary process present, spine-shaped, curved; adjacent row of thickened setae with globular base present on distal ¾. Tibia almost as long as femur, curved, glabrous; closing surface with a row of prostrate setae; with a patch of clavate setae apically on anterior surface. Basitarsus with long lanceolate process; proximal ½ with a patch of clavate setae on anterior surface, ventrally with a row of prostrate setae. <bold><italic>Mid and hind legs</italic>.</bold> Mid-leg covered with abundant fine setae, tibia unmodified, thin. Hind leg covered with fine setae, tibia unmodified, only slightly thickened. <bold><italic>Wings</italic>.</bold> Forewing elongated and narrow, venation setose, trichosors present along wing margin except at base; costal space slightly widened medially, humeral vein sometimes forked, 7–13 subcostal veinlets, usually simple, a single forked; pterostigma rectangular, 3.5× wider than long; subcostal space with single, medially located crossvein; Sc bent posteriad at proximal margin of pterostigma to merge the RA; <italic>rarp2</italic> straight, with three or four veins arising from it, two or three from <italic>rarp1</italic>; M fused basally to R; RP base near separation of M and R, M forked slightly beyond R fork; 1r-m located between RP base and M base, forming a trapezoidal cell; 4–7 gradate crossveins present; Cu deeply forked, CuP basally angled, approaching A1, forked proximally at level of 1m-cu; A1 distally forked, A2 forked at level of CuP angle. Hind wing smaller and narrower than forewing; costal space narrow and reduced, with 4–9 veinlets; C and Sc fused at proximal 1/3 of wing length, Sc vein strongly curved posteriad at proximal margin of pterostigma to merge the RA; subcostal space without crossveins; pterostigma elongated, narrow; radial space with straight crossvein; three veins arising from <italic>rarp1</italic>, two to three from <italic>rarp2</italic>. M vein forked beyond R fork; Cu deeply forked; <abbrev xmlns:xlink="http://www.w3.org/1999/xlink" xlink:title="Cubitus anterior" id="ABBRID0EWJDI" xlink:type="simple">CuA</abbrev> sinuous, distally forked; CuP distally gently anteriorly curved, with three or four branches; A1 arched, A2 short, forked. <bold><italic>Abdomen</italic>.</bold> Medially widened, keeled processes on tergites absent; tergites with abundant setation towards the abdominal apex; sternites setose.</p><p><bold><italic>Male genitalia</italic></bold> (Fig. <xref ref-type="fig" rid="F9">9A–E</xref>). Tergite IX slightly narrower medially than laterally, laterally with anterior ½ sclerotized, with abundant, prominent, long, and thick setae, posterior ½ semi-membranous and depigmented. Sternites VIII and IX fused, fusion line distinct, sternite VIII with abundant prominent, long, thick setae. Sternite IX pentagonal in ventral view, with indented lateral margins, with lateral, oblique rows of long, thin setae; in lateral view curved ventrally; gonocoxites IX sinuous, long, base spatulate, curved; gradually thicker towards apex, where it is laterally curved, and equipped with 8–13 apical processes arranged as a brush. Ectoproct, anterior and posterior margins subparallel-sided, posterior ½ covered with prominent, long, and thick setae; ventrally on inner surface a sclerotized region, covered with ~ 15 stout setae, is present. Gonocoxites X thin, anterior apex spatulate, dorsally bent; posterior apex with short lateral and dorsal processes; gonostyli X thin, concave in lateral view, the rest of the structure whip-shaped, recurved. Gonapophyses X straight, narrow, anterior apex spatulate, bent dorsolaterally; gonapophyses subparallel, joined by membrane. Gonocoxites XI V-shaped in ventral view, medial lobe slightly sclerotized, rounded, bent ventrally; anteromedially sclerotized, with two plates fused to form a bridge; lateral arms of gonocoxites XI thin, straight. Hypandrium internum triangular, keeled, with lateral fins.</p><fig id="F9" position="float" orientation="portrait"><object-id xmlns:xlink="http://www.w3.org/1999/xlink" content-type="doi" xlink:type="simple">10.3897/zookeys.1199.115442.figure9</object-id><label>Figure 9.</label><caption><p><italic><tp:taxon-name><tp:taxon-name-part taxon-name-part-type="genus" reg="Anchieta">Anchieta</tp:taxon-name-part><tp:taxon-name-part taxon-name-part-type="species" reg="fasciatellus">fasciatellus</tp:taxon-name-part></tp:taxon-name></italic> (Westwood, 1867) <bold>A</bold> male terminalia, lateral <bold>B</bold> same, ventral <bold>C</bold> male genitalia, lateral <bold>D</bold> same, dorsal <bold>E</bold> same, ventral <bold>F</bold> female terminalia, lateral <bold>G</bold> same, ventral <bold>H</bold> spermatheca and gonapophyses VIII.</p></caption><graphic xmlns:xlink="http://www.w3.org/1999/xlink" xlink:href="zookeys-1199-001_article-115442__-g009.jpg" position="float" orientation="portrait" xlink:type="simple" id="oo_1038257.jpg"><uri content-type="original_file" xlink:type="simple">https://binary.pensoft.net/fig/1038257</uri></graphic></fig><p><bold><italic>Female genitalia</italic></bold> (Fig. <xref ref-type="fig" rid="F9">9F–H</xref>). Sternite VII quadrangular, with straight posterior margin; gonocoxites VIII as narrow arc-shaped sclerite; gonapophyses VIII medial part narrow, short, boat-shaped, with a blunt, dorsally curved process; lateral part of gonapophyses as a broad, trapezoidal plate, hidden under the tergite IX + ectoproct. Tergite VIII almost as wide medially as laterally, enclosing the segment VIII spiracle; lateral margin subtrapezoidal. Tergite IX + ectoproct unpaired, forming an elongated, ring-shaped sclerite, laterally wider than medially, lateral margin quadrangular. Gonocoxites IX elongated, curved, narrow, as long as the last four abdominal segments together. Gonapophyses IX as two small, setose sclerites, located behind base of gonocoxites IX. Bursa copulatrix funnel-shaped, short, narrow, membranous, striated. Spermatheca short and simple; proximal section long, thin, with a few convolutions; medial section thicker than proximal section, forming three convolutions, with transparent, digitiform diverticulum; distal section markedly wider than medial section, progressively expanded towards apex, sac-like. Fertilization canal duct long, spiral-shaped, forming four convolutions; fertilization canal short, reniform, covered with microfilaments.</p></tp:treatment-sec><tp:treatment-sec sec-type="distribution" id="SECID0E3LDI"><title>Distribution.</title><p>Colombia (Bolívar, Cesar, Magdalena, Santander), Panama (Canal Zone, Darien, Panamá, Panamá Oeste).</p></tp:treatment-sec><tp:treatment-sec sec-type="remarks" id="SECID0EBMDI"><title>Remarks.</title><p>This is a rather striking species of <italic><tp:taxon-name><tp:taxon-name-part taxon-name-part-type="genus" reg="Anchieta">Anchieta</tp:taxon-name-part></tp:taxon-name></italic> previously known from Colombia and Panama (<xref ref-type="bibr" rid="B4">Ardila-Camacho et al. 2018</xref>). In this study, the first record for the Colombian department of Cesar is presented. In the original description by <xref ref-type="bibr" rid="B85">Westwood (1867)</xref>, the type locality was specified as Sactam Martham, Venezuela, but the type actually has labels with “Sanctam Martham, Bolivia” as collecting information. This led to a great confusion that was clarified by <xref ref-type="bibr" rid="B4">Ardila-Camacho et al. (2018)</xref> and <xref ref-type="bibr" rid="B74">Tauber et al. (2019)</xref>, who indicated that this locality actually corresponds to the city of Santa Marta (Magdalena), which is located in the Caribbean coast of Colombia.</p><p>In the phylogeny of <tp:taxon-name><tp:taxon-name-part taxon-name-part-type="subfamily">Symphrasinae</tp:taxon-name-part></tp:taxon-name>, this species, which is markedly dissimilar from the rest of the species of the genus, was recovered as sister of all other <italic><tp:taxon-name><tp:taxon-name-part taxon-name-part-type="genus" reg="Anchieta">Anchieta</tp:taxon-name-part></tp:taxon-name></italic>. Although it is similar to <italic><tp:taxon-name><tp:taxon-name-part taxon-name-part-type="genus" reg="Trichoscelia">T.</tp:taxon-name-part><tp:taxon-name-part taxon-name-part-type="species" reg="latifascia">latifascia</tp:taxon-name-part></tp:taxon-name></italic>, both can be easily separated by observing the generic characters of each genus, particularly the structure of the foreleg and the wing venation. Additionally, there are marked differences in the mimicry pattern of both species. As discussed by <xref ref-type="bibr" rid="B3">Ardila-Camacho and García (2015)</xref> and <xref ref-type="bibr" rid="B4">Ardila-Camacho et al. (2018)</xref>, this species has a mimicry pattern resembling wasps of the family <tp:taxon-name><tp:taxon-name-part taxon-name-part-type="family">Braconidae</tp:taxon-name-part></tp:taxon-name>, which have defensive repugnant glands on the abdomen. Furthermore, the striking coloration with orange and black or dark brown bands or spots may serve as a defensive signal against potential predators, as these combinations of colors are typical of aposematic species.</p></tp:treatment-sec><ref-list><ref id="B85"><mixed-citation xmlns:xlink="http://www.w3.org/1999/xlink" xlink:type="simple"><person-group><name name-style="western"><surname>Westwood</surname><given-names>JO</given-names></name></person-group> (<year>1867</year>) Descriptions of new species of <tp:taxon-name><tp:taxon-name-part taxon-name-part-type="family">Mantispidae</tp:taxon-name-part></tp:taxon-name> in the Oxford and British Museums. Transactions of the [Royal] Entomological Society of London 15[=(3)5]: 501–508. <ext-link xlink:href="10.1111/j.1365-2311.1967.tb01450.x" ext-link-type="doi" xlink:type="simple">https://doi.org/10.1111/j.1365-2311.1967.tb01450.x</ext-link></mixed-citation></ref><ref id="B19"><mixed-citation xmlns:xlink="http://www.w3.org/1999/xlink" xlink:type="simple"><person-group><name name-style="western"><surname>Gerstaecker</surname><given-names>[CE]A</given-names></name></person-group> (<year>1888</year>) <article-title>Weitere Beiträge zur artenkenntniss der <tp:taxon-name><tp:taxon-name-part taxon-name-part-type="order">Neuroptera</tp:taxon-name-part></tp:taxon-name><tp:taxon-name><tp:taxon-name-part taxon-name-part-type="order">Megaloptera</tp:taxon-name-part></tp:taxon-name>.</article-title><source>Mitt[h]eilungen aus dem Naturwissenschaftlichen Verein für Neu-Vorpommern und Rugen</source><volume>19</volume>: <fpage>89</fpage>–<lpage>130</lpage>. <ext-link xlink:href="https://lacewing.tamu.edu/neuropterida/neur_bibliography/edoc12/gerstaecker1887ref2558m-1582.pdf" ext-link-type="uri" xlink:type="simple">https://lacewing.tamu.edu/neuropterida/neur_bibliography/edoc12/gerstaecker1887ref2558m-1582.pdf</ext-link></mixed-citation></ref><ref id="B17"><mixed-citation xmlns:xlink="http://www.w3.org/1999/xlink" xlink:type="simple"><person-group><name name-style="western"><surname>Enderlein</surname><given-names>G</given-names></name></person-group> (<year>1910</year>) <article-title>Klassifikation der Mantispiden nach dem material des Stettiner Zoologischen Museums.</article-title><source>Stettiner Entomologische Zeitung</source><volume>71</volume>: <fpage>341</fpage>–<lpage>379</lpage>. <ext-link xlink:href="https://www.biodiversitylibrary.org/part/246083" ext-link-type="uri" xlink:type="simple">https://www.biodiversitylibrary.org/part/246083</ext-link></mixed-citation></ref><ref id="B55"><mixed-citation xmlns:xlink="http://www.w3.org/1999/xlink" xlink:type="simple"><person-group><name name-style="western"><surname>Penny</surname><given-names>ND</given-names></name></person-group> (<year>1982a</year>) <article-title><tp:taxon-name><tp:taxon-name-part taxon-name-part-type="order">Neuroptera</tp:taxon-name-part></tp:taxon-name> of the Amazon basin. Part 6. <tp:taxon-name><tp:taxon-name-part taxon-name-part-type="family">Mantispidae</tp:taxon-name-part></tp:taxon-name> (1).</article-title><source>Acta Amazonica</source><volume>12</volume>(<issue>2</issue>): <fpage>415</fpage>–<lpage>463</lpage>. <ext-link xlink:href="10.1590/1809-43921982122415" ext-link-type="doi" xlink:type="simple">https://doi.org/10.1590/1809-43921982122415</ext-link></mixed-citation></ref><ref id="B51"><mixed-citation xmlns:xlink="http://www.w3.org/1999/xlink" xlink:type="simple"><person-group><name name-style="western"><surname>Ohl</surname><given-names>M</given-names></name></person-group> (<year>2004</year>) Annotated catalog of the <tp:taxon-name><tp:taxon-name-part taxon-name-part-type="family">Mantispidae</tp:taxon-name-part></tp:taxon-name> of the World (<tp:taxon-name><tp:taxon-name-part taxon-name-part-type="order">Neuroptera</tp:taxon-name-part></tp:taxon-name>). Contributions on Entomology, International 5[ii+]: 131–262. <ext-link xlink:href="https://lacewing.tamu.edu/neuropterida/neur_bibliography/edoc12/ohl2004ref11556s-10771.pdf" ext-link-type="uri" xlink:type="simple">https://lacewing.tamu.edu/neuropterida/neur_bibliography/edoc12/ohl2004ref11556s-10771.pdf</ext-link></mixed-citation></ref><ref id="B3"><mixed-citation xmlns:xlink="http://www.w3.org/1999/xlink" xlink:type="simple"><person-group><name name-style="western"><surname>Ardila-Camacho</surname><given-names>A</given-names></name><name name-style="western"><surname>García</surname><given-names>A</given-names></name></person-group> (<year>2015</year>) <article-title>Mantidflies of Colombia (<tp:taxon-name><tp:taxon-name-part taxon-name-part-type="order">Neuroptera</tp:taxon-name-part></tp:taxon-name>, <tp:taxon-name><tp:taxon-name-part taxon-name-part-type="family">Mantispidae</tp:taxon-name-part></tp:taxon-name>).</article-title><source>Zootaxa</source><volume>3937</volume>(<issue>3</issue>): <fpage>401</fpage>–<lpage>455</lpage>. <ext-link xlink:href="10.11646/zootaxa.3937.3.1" ext-link-type="doi" xlink:type="simple">https://doi.org/10.11646/zootaxa.3937.3.1</ext-link></mixed-citation></ref><ref id="B4"><mixed-citation xmlns:xlink="http://www.w3.org/1999/xlink" xlink:type="simple"><person-group><name name-style="western"><surname>Ardila-Camacho</surname><given-names>A</given-names></name><name name-style="western"><surname>Calle-Tobón</surname><given-names>A</given-names></name><name name-style="western"><surname>Wolff</surname><given-names>M</given-names></name><name name-style="western"><surname>Stange</surname><given-names>LA</given-names></name></person-group> (<year>2018</year>) <article-title>New species and new distributional records of Neotropical <tp:taxon-name><tp:taxon-name-part taxon-name-part-type="family">Mantispidae</tp:taxon-name-part></tp:taxon-name> (<tp:taxon-name><tp:taxon-name-part taxon-name-part-type="class">Insecta</tp:taxon-name-part></tp:taxon-name>: <tp:taxon-name><tp:taxon-name-part taxon-name-part-type="order">Neuroptera</tp:taxon-name-part></tp:taxon-name>).</article-title><source>Zootaxa</source><volume>4413</volume>(<issue>2</issue>): <fpage>295</fpage>–<lpage>324</lpage>. <ext-link xlink:href="10.11646/zootaxa.4413.2.4" ext-link-type="doi" xlink:type="simple">https://doi.org/10.11646/zootaxa.4413.2.4</ext-link></mixed-citation></ref><ref id="B74"><mixed-citation xmlns:xlink="http://www.w3.org/1999/xlink" xlink:type="simple"><person-group><name name-style="western"><surname>Tauber</surname><given-names>CA</given-names></name><name name-style="western"><surname>Simmons</surname><given-names>Z</given-names></name><name name-style="western"><surname>Tauber</surname><given-names>AJ</given-names></name></person-group> (<year>2019</year>) <article-title>Type specimens of <tp:taxon-name><tp:taxon-name-part taxon-name-part-type="superorder">Neuropterida</tp:taxon-name-part></tp:taxon-name> in the Hope Entomological Collection, Oxford University Museum of Natural History.</article-title><source>ZooKeys</source><volume>823</volume>: <fpage>1</fpage>–<lpage>126</lpage>. <ext-link xlink:href="10.3897/zookeys.823.30231" ext-link-type="doi" xlink:type="simple">https://doi.org/10.3897/zookeys.823.30231</ext-link></mixed-citation></ref></ref-list></tp:taxon-treatment>
