# Supplementary material for: ﻿A camouflaged diversity: taxonomic revision of the thorny lacewing subfamily Symphrasinae (Neuroptera, Rhachiberothidae)
Source: Zookeys. 2024 Apr 30;1199:1–409. doi: 10.3897/zookeys.1199.115442 (PMC11077268; doi:10.3897/zookeys.1199.115442)
Supplement: XML Treatment for Anchieta fumosellus [file zookeys.1199.115442-treatment6.xml]

<!DOCTYPE tp:taxon-treatment
  PUBLIC "-//TaxonX//DTD Taxonomic Treatment Publishing DTD v0 20100105//EN" "tax-treatment-NSO.dtd">
<tp:taxon-treatment xmlns:tp="http://www.plazi.org/taxpub"><tp:treatment-meta><kwd-group><label>Taxon classification</label><kwd>
                <named-content content-type="kingdom">Animalia</named-content>
              </kwd><kwd>
                <named-content content-type="order">Neuroptera</named-content>
              </kwd><kwd>
                <named-content content-type="family">Rhachiberothidae</named-content>
              </kwd></kwd-group><mixed-citation publication-type="journal"><person-group><name><surname>Ardila-Camacho</surname><given-names>Adrian</given-names></name><name><surname>Machado</surname><given-names>Renato José Pires</given-names></name><name><surname>Ohl</surname><given-names>Michael</given-names></name><name><surname>Contreras-Ramos</surname><given-names>Atilano</given-names></name></person-group><article-title>﻿A camouflaged diversity: taxonomic revision of the thorny lacewing subfamily <tp:taxon-name><tp:taxon-name-part taxon-name-part-type="subfamily">Symphrasinae</tp:taxon-name-part></tp:taxon-name> (<tp:taxon-name><tp:taxon-name-part taxon-name-part-type="order">Neuroptera</tp:taxon-name-part></tp:taxon-name>, <tp:taxon-name><tp:taxon-name-part taxon-name-part-type="family">Rhachiberothidae</tp:taxon-name-part></tp:taxon-name>)</article-title><source>Zookeys</source><day>30</day><month>04</month><year>2024</year><volume>1199</volume><fpage>1</fpage><lpage>409</lpage><pub-id pub-id-type="doi">10.3897/zookeys.1199.115442</pub-id></mixed-citation></tp:treatment-meta><tp:nomenclature><label>﻿﻿</label><tp:taxon-name>
              <tp:taxon-name-part taxon-name-part-type="genus" reg="Anchieta">Anchieta</tp:taxon-name-part>
              <tp:taxon-name-part taxon-name-part-type="species" reg="fumosellus">fumosellus</tp:taxon-name-part>
            </tp:taxon-name><tp:taxon-authority>(Westwood, 1867)</tp:taxon-authority><xref ref-type="fig" rid="F10">Figs 10</xref><xref ref-type="fig" rid="F11">, 11</xref><tp:nomenclature-citation-list><tp:nomenclature-citation><tp:taxon-name><tp:taxon-name-part taxon-name-part-type="genus" reg="Mantispa">Mantispa</tp:taxon-name-part> (<tp:taxon-name-part taxon-name-part-type="subgenus" reg="Trichoscelia">Trichoscelia</tp:taxon-name-part>) <tp:taxon-name-part taxon-name-part-type="species" reg="fumosella">fumosella</tp:taxon-name-part></tp:taxon-name><comment>Westwood, 1867: 504. Holotype: male, Amazonia (<named-content xmlns:xlink="http://www.w3.org/1999/xlink" content-type="dwc:institutional_code" xlink:title="Oxford University Museum of Natural History, Oxford, Great Britain." xlink:href="http://grbio.org/institution/oxford-university-museum-natural-history" xlink:type="simple">OUMNH</named-content>), specimen examined.</comment></tp:nomenclature-citation><tp:nomenclature-citation><tp:taxon-name>
                  <tp:taxon-name-part taxon-name-part-type="genus" reg="Anisoptera">Anisoptera</tp:taxon-name-part>
                  <tp:taxon-name-part taxon-name-part-type="species" reg="fumosella">fumosella</tp:taxon-name-part>
                </tp:taxon-name><comment>(Westwood, 1867). <xref ref-type="bibr" rid="B19">Gerstaecker (1888)</xref>.</comment></tp:nomenclature-citation><tp:nomenclature-citation><tp:taxon-name>
                  <tp:taxon-name-part taxon-name-part-type="genus" reg="Trichoscelia">Trichoscelia</tp:taxon-name-part>
                  <tp:taxon-name-part taxon-name-part-type="species" reg="fumosella">fumosella</tp:taxon-name-part>
                </tp:taxon-name><comment>Westwood, 1867. <xref ref-type="bibr" rid="B17">Enderlein (1910)</xref>.</comment></tp:nomenclature-citation><tp:nomenclature-citation><tp:taxon-name>
                  <tp:taxon-name-part taxon-name-part-type="genus" reg="Anchieta">Anchieta</tp:taxon-name-part>
                  <tp:taxon-name-part taxon-name-part-type="species" reg="fumosella">fumosella</tp:taxon-name-part>
                </tp:taxon-name><comment>(Westwood, 1867). <xref ref-type="bibr" rid="B55">Penny (1982a)</xref>.</comment></tp:nomenclature-citation><tp:nomenclature-citation><tp:taxon-name>
                  <tp:taxon-name-part taxon-name-part-type="genus" reg="Anchieta">Anchieta</tp:taxon-name-part>
                  <tp:taxon-name-part taxon-name-part-type="species" reg="nobilis">nobilis</tp:taxon-name-part>
                </tp:taxon-name><comment>Navás, 1909: 484, male, female. Lectotype, sex not indicated, Brazil (<named-content xmlns:xlink="http://www.w3.org/1999/xlink" content-type="dwc:institutional_code" xlink:title="Museum national d’Histoire naturelle, Paris, France." xlink:href="http://grbio.org/institution/museum-national-dhistoire-naturelle-2" xlink:type="simple">MNHN</named-content>). Synonymized with <tp:taxon-name><tp:taxon-name-part taxon-name-part-type="genus" reg="Anchieta">Anchieta</tp:taxon-name-part><tp:taxon-name-part taxon-name-part-type="species" reg="fumosella">fumosella</tp:taxon-name-part></tp:taxon-name> by <xref ref-type="bibr" rid="B55">Penny (1982a)</xref>: 4019, High resolution images examined.</comment></tp:nomenclature-citation><tp:nomenclature-citation><tp:taxon-name>
                  <tp:taxon-name-part taxon-name-part-type="genus" reg="Trichoscelia">Trichoscelia</tp:taxon-name-part>
                  <tp:taxon-name-part taxon-name-part-type="species" reg="nobilis">nobilis</tp:taxon-name-part>
                </tp:taxon-name><comment>(Navás, 1909). <xref ref-type="bibr" rid="B17">Enderlein (1910)</xref>.</comment></tp:nomenclature-citation></tp:nomenclature-citation-list></tp:nomenclature><tp:treatment-sec sec-type="material" id="SECID0ESTDI"><title>Material examined.</title><p>Holotype of <tp:taxon-name><tp:taxon-name-part taxon-name-part-type="genus" reg="Mantispa">Mantispa</tp:taxon-name-part> (<tp:taxon-name-part taxon-name-part-type="subgenus" reg="Trichoscelia">Trichoscelia</tp:taxon-name-part>) <tp:taxon-name-part taxon-name-part-type="species" reg="fumosella">fumosella</tp:taxon-name-part></tp:taxon-name>.</p><p>[Brazil] • ♂; “<italic><tp:taxon-name><tp:taxon-name-part taxon-name-part-type="genus" reg="Mantispa"/><tp:taxon-name-part taxon-name-part-type="species" reg="fumosella">fumosella</tp:taxon-name-part></tp:taxon-name></italic> Westwood, male”, “<italic><tp:taxon-name><tp:taxon-name-part taxon-name-part-type="genus" reg="Platymantispa">Platymantispa</tp:taxon-name-part><tp:taxon-name-part taxon-name-part-type="species" reg="fumosella">fumosella</tp:taxon-name-part></tp:taxon-name></italic> (Westwood, 1867)”, “Holotype male, <italic><tp:taxon-name><tp:taxon-name-part taxon-name-part-type="genus" reg="Trichoscelia">Trichoscelia</tp:taxon-name-part><tp:taxon-name-part taxon-name-part-type="species" reg="fumosella">fumosella</tp:taxon-name-part></tp:taxon-name></italic> Westwood, 1867, R.G. Beard 1968, now belongs in genus <italic><tp:taxon-name><tp:taxon-name-part taxon-name-part-type="genus" reg="Platymantispa">Platymantispa</tp:taxon-name-part></tp:taxon-name></italic> Rehn”, “Type Westwood, Trans. Entomol. Soc. 1865, p. 504, Coll. Hope Oxon”, “Holotype male, Genitalia of <italic><tp:taxon-name><tp:taxon-name-part taxon-name-part-type="genus" reg="Trichoscelia">Trichoscelia</tp:taxon-name-part><tp:taxon-name-part taxon-name-part-type="species" reg="fumosella">fumosella</tp:taxon-name-part></tp:taxon-name></italic> Westwood, 1867, prep. R.G. Beard, 1968”, “over? <tp:taxon-name><tp:taxon-name-part taxon-name-part-type="genus" reg="Trichoscelia"/><tp:taxon-name-part taxon-name-part-type="species" reg="fumosella">fumosella</tp:taxon-name-part></tp:taxon-name> Westw.”, “Type Neur: No. 13, <italic><tp:taxon-name><tp:taxon-name-part taxon-name-part-type="genus" reg="Mantispa">Mantispa</tp:taxon-name-part><tp:taxon-name-part taxon-name-part-type="species" reg="Trichoscelia">Trichoscelia</tp:taxon-name-part><tp:taxon-name-part taxon-name-part-type="subspecies" reg="fumosella">fumosella</tp:taxon-name-part></tp:taxon-name></italic> Westw. HOPE Dept. Oxford”; Terminalia cleared and stored in a microvial; <named-content xmlns:xlink="http://www.w3.org/1999/xlink" content-type="dwc:institutional_code" xlink:title="Oxford University Museum of Natural History, Oxford, Great Britain." xlink:href="http://grbio.org/institution/oxford-university-museum-natural-history" xlink:type="simple">OUMNH</named-content>.</p><p><bold><italic>Lectotype</italic></bold> of <italic><tp:taxon-name><tp:taxon-name-part taxon-name-part-type="genus" reg="Anchieta">Anchieta</tp:taxon-name-part><tp:taxon-name-part taxon-name-part-type="species" reg="nobilis">nobilis</tp:taxon-name-part></tp:taxon-name></italic>.</p><p>Brazil • ♂; <bold>Goiás</bold>, Jataí; Sep.–Nov. 1897; <italic><tp:taxon-name><tp:taxon-name-part taxon-name-part-type="genus" reg="Anchieta">Anchieta</tp:taxon-name-part><tp:taxon-name-part taxon-name-part-type="species" reg="nobilis">nobilis</tp:taxon-name-part></tp:taxon-name></italic> Navás, Longin Navas det. 1907; Lectotype ♂ designated by R.G. Beard, 1968; <named-content xmlns:xlink="http://www.w3.org/1999/xlink" content-type="dwc:institutional_code" xlink:title="Museum national d’Histoire naturelle, Paris, France." xlink:href="http://grbio.org/institution/museum-national-dhistoire-naturelle-2" xlink:type="simple">MNHN</named-content>.</p><p><bold><italic>Paralectotype</italic></bold> of <italic><tp:taxon-name><tp:taxon-name-part taxon-name-part-type="genus" reg="Anchieta">Anchieta</tp:taxon-name-part><tp:taxon-name-part taxon-name-part-type="species" reg="nobilis">nobilis</tp:taxon-name-part></tp:taxon-name></italic>.</p><p>Brazil • ♀; <bold>Goiás</bold>, Jataí; <italic><tp:taxon-name><tp:taxon-name-part taxon-name-part-type="genus" reg="Anchieta">Anchieta</tp:taxon-name-part><tp:taxon-name-part taxon-name-part-type="species" reg="nobilis">nobilis</tp:taxon-name-part></tp:taxon-name></italic> Navás, Longin Navas det. 1907; Lectoallotype ♂ designated by R.G. Beard, 1968; <named-content xmlns:xlink="http://www.w3.org/1999/xlink" content-type="dwc:institutional_code" xlink:title="Museum national d’Histoire naturelle, Paris, France." xlink:href="http://grbio.org/institution/museum-national-dhistoire-naturelle-2" xlink:type="simple">MNHN</named-content>.</p></tp:treatment-sec><tp:treatment-sec sec-type="material" id="SECID0EMZDI"><title>Other material.</title><p>Brazil – <bold>Bahia</bold> • 2 ♂; Encruzilhada; <named-content xmlns:xlink="http://www.w3.org/1999/xlink" content-type="dwc:verbatimCoordinates" xlink:type="simple"><named-content content-type="geo-json" specific-use="{&#34;type&#34;:&#34;Point&#34;,&#34;coordinates&#34;:[-40.836667,-15.540278]}" id="NCID0EXZDI" xlink:type="simple">15°32'25"S, 40°50'12"W</named-content></named-content>; 800 m; 10–12 Dec. 2007; J.A. Rafael, P.C. Grossi, D.R. Parizotto leg.; light trap; <italic><tp:taxon-name><tp:taxon-name-part taxon-name-part-type="genus" reg="Anchieta">Anchieta</tp:taxon-name-part><tp:taxon-name-part taxon-name-part-type="species" reg="fumosella">fumosella</tp:taxon-name-part></tp:taxon-name></italic> (Westwood, 1867), det. R.J.P. Machado; <named-content xmlns:xlink="http://www.w3.org/1999/xlink" content-type="dwc:institutional_code" xlink:title="Coleção Sistematica da Entomologia, Manaus, Amazonas, Brazil." xlink:href="http://grbio.org/institution/instituto-nacional-de-pesquisas-da-amazonia" xlink:type="simple">INPA</named-content>. • 1 ♂; Encruzilhada; 960 m; Nov. 1972; Seabra and Alvarenga leg.; <abbrev xmlns:xlink="http://www.w3.org/1999/xlink" content-type="institution" xlink:title="Coleção Entomológica Padre Jesus Santiago Moure, Curitiba, Paraná, Brazil." id="ABBRID0EP1DI" xlink:type="simple">DZUP</abbrev>. – <bold>Minas Gerais</bold> • 1♀; Feb. 1932; R. Bandens, J. Blaser leg.; <named-content xmlns:xlink="http://www.w3.org/1999/xlink" content-type="dwc:institutional_code" xlink:title="Museum of Comparative Zoology, Cambridge, Massachusetts, USA." xlink:href="http://grbio.org/institution/museum-comparative-zoology" xlink:type="simple">MCZ</named-content>. • 1 ♂; same data as for preceding, Passos; Mar. 1961; C. Elias leg.; det. L.A. Stange; <named-content xmlns:xlink="http://www.w3.org/1999/xlink" content-type="dwc:institutional_code" xlink:title="Florida State Collection of Arthropods, Gainesville, Florida, USA." xlink:href="http://grbio.org/institution/florida-state-collection-arthropods-museum-entomology" xlink:type="simple">FSCA</named-content>. – <bold>Paraná</bold> • 1 ♀; São José dos Pinhais; <named-content xmlns:xlink="http://www.w3.org/1999/xlink" content-type="dwc:verbatimCoordinates" xlink:type="simple"><named-content content-type="geo-json" specific-use="{&#34;type&#34;:&#34;Point&#34;,&#34;coordinates&#34;:[-49.193611,-25.605000]}" id="NCID0EL2DI" xlink:type="simple">25°36'18"S, 49°11'37"W</named-content></named-content>; 1–30 Nov. 2019; A.C. Domahovski leg.; malaise; <abbrev xmlns:xlink="http://www.w3.org/1999/xlink" content-type="institution" xlink:title="Coleção Entomológica Padre Jesus Santiago Moure, Curitiba, Paraná, Brazil." id="ABBRID0EQ2DI" xlink:type="simple">DZUP</abbrev>. • 1 ♀; same data as for preceding; 17–31 Dec. 2016; A.C. Domahovski leg.; sweep; <abbrev xmlns:xlink="http://www.w3.org/1999/xlink" content-type="institution" xlink:title="Coleção Entomológica Padre Jesus Santiago Moure, Curitiba, Paraná, Brazil." id="ABBRID0EV2DI" xlink:type="simple">DZUP</abbrev>. • 1 ♂; Campo Largo, Estrada do Cerne, Km 45; 22 Nov. 1979; Expedition Dep. Zoo UFPR leg.; <abbrev xmlns:xlink="http://www.w3.org/1999/xlink" content-type="institution" xlink:title="Coleção Entomológica Padre Jesus Santiago Moure, Curitiba, Paraná, Brazil." id="ABBRID0E12DI" xlink:type="simple">DZUP</abbrev>. • 1 ♀; Ponta Grossa, Pq. Est. Vila Velha; <named-content xmlns:xlink="http://www.w3.org/1999/xlink" content-type="dwc:verbatimCoordinates" xlink:type="simple"><named-content content-type="geo-json" specific-use="{&#34;type&#34;:&#34;Point&#34;,&#34;coordinates&#34;:[-49.983333,-25.233333]}" id="NCID0EC3DI" xlink:type="simple">25°14'S, 49°59'W</named-content></named-content>; 23 Nov. 2001; G.A.R. Melo; <abbrev xmlns:xlink="http://www.w3.org/1999/xlink" content-type="institution" xlink:title="Coleção Entomológica Padre Jesus Santiago Moure, Curitiba, Paraná, Brazil." id="ABBRID0EH3DI" xlink:type="simple">DZUP</abbrev>. – <bold>Rio de Janeiro</bold> • 1 ♂; Nova Friburgo, Sans Souci; 1050 m; Nov. 2004; P. Grossi leg.; light; coleçao E. &amp; P. Grossi; <italic><tp:taxon-name><tp:taxon-name-part taxon-name-part-type="genus" reg="Anchieta">Anchieta</tp:taxon-name-part><tp:taxon-name-part taxon-name-part-type="species" reg="fumosella">fumosella</tp:taxon-name-part></tp:taxon-name></italic> (Westwood, 1867), det. R.J.P. Machado; <named-content xmlns:xlink="http://www.w3.org/1999/xlink" content-type="dwc:institutional_code" xlink:title="Coleção Sistematica da Entomologia, Manaus, Amazonas, Brazil." xlink:href="http://grbio.org/institution/instituto-nacional-de-pesquisas-da-amazonia" xlink:type="simple">INPA</named-content>. • 1 ♂; Itatiaia, P. N. Itatiaia, casa pesquisador; <named-content xmlns:xlink="http://www.w3.org/1999/xlink" content-type="dwc:verbatimCoordinates" xlink:type="simple"><named-content content-type="geo-json" specific-use="{&#34;type&#34;:&#34;Point&#34;,&#34;coordinates&#34;:[-44.608333,-22.455833]}" id="NCID0EE4DI" xlink:type="simple">22°27'21"S, 44°36'30"W</named-content></named-content>; 05 Dec. 2015; A.P.M. Santos and D.M. Takiya leg.; light trap; <abbrev xmlns:xlink="http://www.w3.org/1999/xlink" content-type="institution" xlink:title="Coleção Entomológica Padre Jesus Santiago Moure, Curitiba, Paraná, Brazil." id="ABBRID0EJ4DI" xlink:type="simple">DZUP</abbrev>. – <bold>Santa Catarina</bold> • 1 ♀; Blumenau; F. Müller leg.; McLachlan Coll. B.M.; <named-content xmlns:xlink="http://www.w3.org/1999/xlink" content-type="dwc:institutional_code" xlink:title="The Natural History Museum, London, United Kingdom." xlink:href="http://grbio.org/institution/natural-history-museum-london" xlink:type="simple">NHMUK</named-content>, 1938-674, BMNH(E)-1241392. • 1 ♀; same data as for preceding; Blumenau, Virgil; 1987; v.d. Weele leg.; det. L.A. Stange; <named-content xmlns:xlink="http://www.w3.org/1999/xlink" content-type="dwc:institutional_code" xlink:title="Florida State Collection of Arthropods, Gainesville, Florida, USA." xlink:href="http://grbio.org/institution/florida-state-collection-arthropods-museum-entomology" xlink:type="simple">FSCA</named-content>. • 1 ♂; Nova Teutonia; <named-content xmlns:xlink="http://www.w3.org/1999/xlink" content-type="dwc:verbatimCoordinates" xlink:type="simple"><named-content content-type="geo-json" specific-use="{&#34;type&#34;:&#34;Point&#34;,&#34;coordinates&#34;:[-58.383333,-27.183333]}" id="NCID0ED5DI" xlink:type="simple">27°11'S, 58°23'W</named-content></named-content>; 300–500 m; Jan. 1971; F. Plaumann leg.; <named-content xmlns:xlink="http://www.w3.org/1999/xlink" content-type="dwc:institutional_code" xlink:title="Coleção Sistematica da Entomologia, Manaus, Amazonas, Brazil." xlink:href="http://grbio.org/institution/instituto-nacional-de-pesquisas-da-amazonia" xlink:type="simple">INPA</named-content>. – <bold>São Paulo</bold> • 1 ♀; Jardim Botanico; 18 Dec. 1987; R.L. Jeane leg.; <named-content xmlns:xlink="http://www.w3.org/1999/xlink" content-type="dwc:institutional_code" xlink:title="Museum of Comparative Zoology, Cambridge, Massachusetts, USA." xlink:href="http://grbio.org/institution/museum-comparative-zoology" xlink:type="simple">MCZ</named-content>. • 1 ♂ 1 ♀; Same data as for preceding; Luiz Antonio, Estação Ecológica Jataí; <named-content xmlns:xlink="http://www.w3.org/1999/xlink" content-type="dwc:verbatimCoordinates" xlink:type="simple"><named-content content-type="geo-json" specific-use="{&#34;type&#34;:&#34;Point&#34;,&#34;coordinates&#34;:[-47.751111,-21.613056]}" id="NCID0E45DI" xlink:type="simple">21°36'47"S, 47°45'04"W</named-content></named-content>; 01 Oct. 2008; R. Lara leg.; light trap; <abbrev xmlns:xlink="http://www.w3.org/1999/xlink" content-type="institution" xlink:title="Coleção Entomológica Padre Jesus Santiago Moure, Curitiba, Paraná, Brazil." id="ABBRID0EC6DI" xlink:type="simple">DZUP</abbrev>. • 2 ♀; same data as for preceding; 16 Sep. 2009, Lara and team leg; Malaise; <abbrev xmlns:xlink="http://www.w3.org/1999/xlink" content-type="institution" xlink:title="Coleção Entomológica Padre Jesus Santiago Moure, Curitiba, Paraná, Brazil." id="ABBRID0EH6DI" xlink:type="simple">DZUP</abbrev>. • 2 ♂; same data as for preceding; 13 Feb. 2008; R. Lara and team leg.; light trap; <abbrev xmlns:xlink="http://www.w3.org/1999/xlink" content-type="institution" xlink:title="Coleção Entomológica Padre Jesus Santiago Moure, Curitiba, Paraná, Brazil." id="ABBRID0EM6DI" xlink:type="simple">DZUP</abbrev>. • 2 ♂; same data as for preceding; 12 Mar. 2008; R. Lara and team leg.; <abbrev xmlns:xlink="http://www.w3.org/1999/xlink" content-type="institution" xlink:title="Coleção Entomológica Padre Jesus Santiago Moure, Curitiba, Paraná, Brazil." id="ABBRID0ER6DI" xlink:type="simple">DZUP</abbrev>. • 1 ♂; same data as for preceding; 17 Sep. 2008; R. Lara and team leg.; <abbrev xmlns:xlink="http://www.w3.org/1999/xlink" content-type="institution" xlink:title="Coleção Entomológica Padre Jesus Santiago Moure, Curitiba, Paraná, Brazil." id="ABBRID0EW6DI" xlink:type="simple">DZUP</abbrev>. • 3♂ 1♀; same data as for preceding; 01 Oct. 2008; R. Lara and team leg.; <abbrev xmlns:xlink="http://www.w3.org/1999/xlink" content-type="institution" xlink:title="Coleção Entomológica Padre Jesus Santiago Moure, Curitiba, Paraná, Brazil." id="ABBRID0E26DI" xlink:type="simple">DZUP</abbrev>. • 2 ♂; same data as for preceding; 29 Oct.2008; R. Lara and team leg.; <abbrev xmlns:xlink="http://www.w3.org/1999/xlink" content-type="institution" xlink:title="Coleção Entomológica Padre Jesus Santiago Moure, Curitiba, Paraná, Brazil." id="ABBRID0EBAAK" xlink:type="simple">DZUP</abbrev>. • 3 ♂; same data as for preceding; 27 Sep. 2008; R. Lara and team leg.; <abbrev xmlns:xlink="http://www.w3.org/1999/xlink" content-type="institution" xlink:title="Coleção Entomológica Padre Jesus Santiago Moure, Curitiba, Paraná, Brazil." id="ABBRID0EGAAK" xlink:type="simple">DZUP</abbrev>. • 2 ♂ 3 ♀; same data as for preceding; 28 Jan. 2009; R. Lara and team leg.; <abbrev xmlns:xlink="http://www.w3.org/1999/xlink" content-type="institution" xlink:title="Coleção Entomológica Padre Jesus Santiago Moure, Curitiba, Paraná, Brazil." id="ABBRID0ELAAK" xlink:type="simple">DZUP</abbrev>. • 5 ♂; same data as for preceding; 28 Feb. 2009; R. Lara and team leg.; <abbrev xmlns:xlink="http://www.w3.org/1999/xlink" content-type="institution" xlink:title="Coleção Entomológica Padre Jesus Santiago Moure, Curitiba, Paraná, Brazil." id="ABBRID0EQAAK" xlink:type="simple">DZUP</abbrev>. • 1 ♂ 1 ♀; same data as for preceding; 18 Mar. 2009; R. Lara and team leg.; <abbrev xmlns:xlink="http://www.w3.org/1999/xlink" content-type="institution" xlink:title="Coleção Entomológica Padre Jesus Santiago Moure, Curitiba, Paraná, Brazil." id="ABBRID0EVAAK" xlink:type="simple">DZUP</abbrev>. • 2 ♂; same data as for preceding; 01 Apr. 2009; R. Lara and team leg.; <abbrev xmlns:xlink="http://www.w3.org/1999/xlink" content-type="institution" xlink:title="Coleção Entomológica Padre Jesus Santiago Moure, Curitiba, Paraná, Brazil." id="ABBRID0E1AAK" xlink:type="simple">DZUP</abbrev>. • 1 ♀; same data as for preceding; 09 Apr. 2009; R. Lara and team leg.; <abbrev xmlns:xlink="http://www.w3.org/1999/xlink" content-type="institution" xlink:title="Coleção Entomológica Padre Jesus Santiago Moure, Curitiba, Paraná, Brazil." id="ABBRID0E6AAK" xlink:type="simple">DZUP</abbrev>. • 1 ♂; same data as for preceding; 15 Apr. 2009; R. Lara and team leg.; <abbrev xmlns:xlink="http://www.w3.org/1999/xlink" content-type="institution" xlink:title="Coleção Entomológica Padre Jesus Santiago Moure, Curitiba, Paraná, Brazil." id="ABBRID0EEBAK" xlink:type="simple">DZUP</abbrev>. • 1 ♂; same data as for preceding; 29 Apr. 2009; R. Lara and team leg.; <abbrev xmlns:xlink="http://www.w3.org/1999/xlink" content-type="institution" xlink:title="Coleção Entomológica Padre Jesus Santiago Moure, Curitiba, Paraná, Brazil." id="ABBRID0EJBAK" xlink:type="simple">DZUP</abbrev>. • 1 ♂; same data as for preceding; 27 May. 2009; R. Lara and team leg.; <abbrev xmlns:xlink="http://www.w3.org/1999/xlink" content-type="institution" xlink:title="Coleção Entomológica Padre Jesus Santiago Moure, Curitiba, Paraná, Brazil." id="ABBRID0EOBAK" xlink:type="simple">DZUP</abbrev>. • 1 ♂; same data as for preceding; 30 Sep. 2009; R. Lara and team leg.; <abbrev xmlns:xlink="http://www.w3.org/1999/xlink" content-type="institution" xlink:title="Coleção Entomológica Padre Jesus Santiago Moure, Curitiba, Paraná, Brazil." id="ABBRID0ETBAK" xlink:type="simple">DZUP</abbrev>. • 1 ♂; same data as for preceding; 15 Oct. 2009; R. Lara and team leg.; <abbrev xmlns:xlink="http://www.w3.org/1999/xlink" content-type="institution" xlink:title="Coleção Entomológica Padre Jesus Santiago Moure, Curitiba, Paraná, Brazil." id="ABBRID0EYBAK" xlink:type="simple">DZUP</abbrev>. • 2 ♂; same data as for preceding; 29 Oct. 2009; R. Lara and team leg.; <abbrev xmlns:xlink="http://www.w3.org/1999/xlink" content-type="institution" xlink:title="Coleção Entomológica Padre Jesus Santiago Moure, Curitiba, Paraná, Brazil." id="ABBRID0E4BAK" xlink:type="simple">DZUP</abbrev>. • 1 ♀; same data as for preceding; 08 Dec. 2009; R. Lara and team leg.; <abbrev xmlns:xlink="http://www.w3.org/1999/xlink" content-type="institution" xlink:title="Coleção Entomológica Padre Jesus Santiago Moure, Curitiba, Paraná, Brazil." id="ABBRID0ECCAK" xlink:type="simple">DZUP</abbrev>. • 1 ♂; São Luiz Paraitinga, PESM nucleo St Virginia; <named-content xmlns:xlink="http://www.w3.org/1999/xlink" content-type="dwc:verbatimCoordinates" xlink:type="simple"><named-content content-type="geo-json" specific-use="{&#34;type&#34;:&#34;Point&#34;,&#34;coordinates&#34;:[-45.095278,-22.321667]}" id="NCID0EKCAK" xlink:type="simple">22°19'18"S, 45°05'43"W</named-content></named-content>; 21 Nov. 2011; N.W. Perioto and team leg.; Malaise (7); <abbrev xmlns:xlink="http://www.w3.org/1999/xlink" content-type="institution" xlink:title="Coleção Entomológica Padre Jesus Santiago Moure, Curitiba, Paraná, Brazil." id="ABBRID0EPCAK" xlink:type="simple">DZUP</abbrev>.</p></tp:treatment-sec><tp:treatment-sec sec-type="diagnosis" id="SECID0EUCAK"><title>Diagnosis.</title><p>The body coloration pattern of this species may be yellow with dark brown stripes or nearly completely dark brown. The forewing membrane is pale amber, with darker area on distal ½ of costal field, subcostal space, radial space, area between R+M and CuP, and area adjacent to RP. The hind wing is short and narrowly oval. On the male genitalia, the tergite IX has a posterolateral tuft of long setae, which surpasses the posterior margin of ectoproct. The sternite IX is blunt, sclerotized, with lateral margins concave. The gonocoxite IX is thin, short, and sinuous, with posterior apex blade-shaped, with sharp tip, sometimes slightly lanceolate, or with two or three tiny, preapical processes. On the female genitalia, the gonapophyses VIII form a posteromedially projected, tubular process with blunt to pointed apex.</p></tp:treatment-sec><tp:treatment-sec sec-type="description" id="SECID0EZCAK"><title>Description.</title><p><bold><italic>Measurements</italic>.</bold> Male (<italic>n</italic> = 5). Forewing length: 11.0–12.8 mm; Hind wing length: 6.6–8.57 mm. Female (<italic>n</italic> = 3): Forewing length: 7.7–12.15 mm; Hind wing length: 4.6–7.63 mm.</p><p><bold><italic>Coloration</italic> (Fig. <xref ref-type="fig" rid="F10">10</xref>). <italic>Head</italic>.</bold> Mostly black, vertexal region with small pale brown mark above compound eye; with lateral rows of dark brown setae. Postgena with the inner ½ dark brown, outer ½ yellowish with dark brown suffusions. Antennal scape pale brown ventrally, dorsally dark brown, pedicel dark brown; flagellum brown to dark brown, except for ~ 8–10 yellow apical flagellomeres, some specimens with flagellum completely dark; toruli surrounded by pale brown. Clypeus with dark amber posterolateral corners; labrum with pale brown margins; mandible dark amber; maxillary palpus brown; labium black except ligula, pale brown, labial palpus brown, palpimacula pale. <bold><italic>Thorax</italic>.</bold> Pronotum black. Episternum brown, postfurcasternum dark brown. Meso- and metanotum blackish brown, with pale brown setae; pteropleura mostly blackish brown, with orange areas on anepisterna, with brown setae. <bold><italic>Foreleg</italic>.</bold> Coxa mostly dark reddish brown with yellowish area at apex; trochanter dark brown with pale brown ventral band. Femur mostly brown with paler areas on outer surface and small pale brown area dorsally at level of anteroventral primary process; tibia mostly dark reddish brown, with pale brown basal area, clavate setae pale; basitarsus pale amber with amber apex, second to fourth tarsomere pale brown. <bold><italic>Mid- and hind legs.</italic></bold> Mid-leg with brown coxa and trochanter, femur, and tibia pale brown at base and apex, the rest of the surface brown; tarsomeres completely pale brown. Hind leg with coxa, trochanter and femur brown, with interspersed pale and dark brown setae; tibia mostly pale brown with darker median area; tarsus pale brown. <bold><italic>Wings</italic>.</bold> Forewing membrane pale amber, with darker area on distal ½ of costal field, radial space, subcostal space, area between R+M and CuP, and area adjacent to RP; with small dark amber spot posteriorly on anal region; pterostigma pale brown with pale posterior and distal margins; venation mostly brown with R+M, proximal ½ of <abbrev xmlns:xlink="http://www.w3.org/1999/xlink" xlink:title="Cubitus anterior" id="ABBRID0EEEAK" xlink:type="simple">CuA</abbrev> and A3 darker. Hind wing pale amber, base of subcostal space and anterior ½ of <italic>ra-rp1</italic> slightly darker; pterostigma amber or pale brown, venation brown. <bold><italic>Abdomen</italic>.</bold> Dark brown, with pale brown setae.</p><fig id="F10" position="float" orientation="portrait"><object-id xmlns:xlink="http://www.w3.org/1999/xlink" content-type="doi" xlink:type="simple">10.3897/zookeys.1199.115442.figure10</object-id><label>Figure 10.</label><caption><p><italic><tp:taxon-name><tp:taxon-name-part taxon-name-part-type="genus" reg="Anchieta">Anchieta</tp:taxon-name-part><tp:taxon-name-part taxon-name-part-type="species" reg="fumosellus">fumosellus</tp:taxon-name-part></tp:taxon-name></italic> (Westwood, 1867) <bold>A</bold> male habitus <bold>B</bold> wings <bold>C</bold> head (yellow morph), frontal <bold>D</bold> head, frontal (dark morph) <bold>E</bold> pronotum (yellow morph), dorsal <bold>F</bold> pronotum (dark morph), dorsal <bold>G</bold> forefemur, anterior surface <bold>H</bold> same, posterior surface.</p></caption><graphic xmlns:xlink="http://www.w3.org/1999/xlink" xlink:href="zookeys-1199-001_article-115442__-g010.jpg" position="float" orientation="portrait" xlink:type="simple" id="oo_1038258.jpg"><uri content-type="original_file" xlink:type="simple">https://binary.pensoft.net/fig/1038258</uri></graphic></fig><p><bold><italic>Chromatic variation</italic></bold> (Fig. <xref ref-type="fig" rid="F10">10</xref>). <bold><italic>Head</italic>.</bold> Mainly yellow, vertexal region with dark brown posterior transverse band and arc-shaped marking on frontal sutures; frons dark brown. Antennal scape bicolor, yellow on proximal ½, dark brown on distal ½; flagellum yellow to pale brown, setae pale to dark brown. Labrum pale brown, clypeus yellow; mandible yellow with pale amber apex; maxillary palpus amber; labium bicolor, yellow on mentum and brown on ligula, labial palpus amber. <bold><italic>Thorax</italic>.</bold> Pronotum brown with lateral yellow stripes; episternum pale brown, with yellow margins; postfurcasternum pale brown medially, yellow on margins. Mesonotum dark brown with yellow lateral stripes; metanotum dark brown with medium yellow areas; pteropleura yellow with longitudinal brown bands, setae pale yellow. <bold><italic>Foreleg</italic>.</bold> Coxa mostly yellow, with brown areas on basal ½; trochanter bicolor, yellow ventrally, brown dorsally. Femur mostly yellow, anterior surface with irregularly shaped brown marking extending from center to apex; posterior surface with a brown J-shaped marking on medial region; tibia yellow on basal ½, brown to dark brown on distal ½; basitarsus pale amber, remaining tarsomeres yellow. <bold><italic>Mid and hind legs</italic>.</bold> Mid-leg mostly yellow with dark brown spots on trochanter and tibia. Hind leg with coxa bicolor, trochanter brown, femur mostly brown with yellow base and apex; tibia mainly yellow with brown posteromedian region. <bold><italic>Abdomen</italic>.</bold> Brown, with yellow anterior and posterior margins of sclerites.</p><p><bold><italic>Morphology</italic></bold> (Fig. <xref ref-type="fig" rid="F10">10</xref>). <bold><italic>Head</italic>.</bold> Diamond-shaped in frontal view, smooth, vertexal region domed above compound eyes; coronal suture discrete; paraocular area concave. Antenna moniliform, flagellum with 43–61 flagellomeres, discoidal in shape, those of distal ½ wider, except at apex narrower; all flagellomeres with medial ring of short setae. Compound eye hemispherical, as wide as ½ of interocular distance at toruli level. <bold><italic>Thorax</italic>.</bold> Pronotum nearly as long as wide, with groove contiguous to lateral and distal margins; in lateral view, posterior margin slightly raised, the rest of the surface straight; entire surface with scattered, thick setae, arising flush the pronotal surface. Postfurcasternum quadrangular. Mesonotum slightly wider than long, with a few scattered fine setae, metanotum ~ 3× as wide as long, mostly glabrous covered with microtrichia. Pteropleura covered with abundant fine and long setae. <bold><italic>Foreleg</italic>.</bold> Coxa as long as femur, cylindrical, slightly expanded at preapical region, with abundant, fine and long setae; trochanter subtrapezoidal, densely setose, dorsally with a tuft of long and thick setae, anterior surface with blunt process. Femur robust, with abundant fine, long setae; closing surface with posteroventral row of integumentary specializations fully developed, composed of tubercle-shaped processes with conical Stitz organs, proximally with a more developed sub-basal, spine-shaped process; adjacent row of thickened setae with globular base reduced to distal ¾ or ½; anteroventral row of processes reduced to proximal region and apex, composed of tubercle-shaped processes, with conical setae; basal primary process present, spine-shaped, curved; adjacent row of thickened setae with globular base present on distal 4/5. Tibia almost as long as femur, curved, glabrous, closing surface with a row of prostrate setae; apical region of anterior surface with a patch of clavate setae. Basitarsus with long lanceolate process; basal ½ with clavate setae on anterior surface, ventrally with a row of prostrate setae. <bold><italic>Mid- and hind legs.</italic></bold> Mid- and hind leg covered with abundant fine setae; tibia unmodified, thin. <bold><italic>Wings</italic>.</bold> Forewing oval, venation setose, trichosors present along wing margin except at base; costal space slightly widened medially, humeral vein sometimes forked, with 13–18 subcostal veinlets; pterostigma rectangular; subcostal space with single medially located crossvein; Sc vein abruptly bent posteriad at proximal margin of pterostigma to merge the RA; <italic>rarp2</italic> straight with 3–6 veins arising from it, three from <italic>rarp1</italic>; M fused basally with R; RP base located near separation of M and R, M fork near such separation; 1r-m located between RP base and M fork, forming a small trapezoidal cell; 6–8 gradate crossveins present; Cu deeply forked, <abbrev xmlns:xlink="http://www.w3.org/1999/xlink" xlink:title="Cubitus anterior" id="ABBRID0EXHAK" xlink:type="simple">CuA</abbrev> apically branched; CuP proximally angled, approaching A1, forked slightly beyond 1m-cu; A1 simple, A2 forked. Hind wing notably smaller and narrower than forewing; costal space narrow and reduced, with seven or eight subcostal veinlets; C and Sc fused at 1/3 of wing length; Sc vein abruptly curved posteriad at proximal margin of pterostigma, to merge the RA; subcostal space without crossveins; pterostigma elongated, narrow; radial space with single sinuous crossvein; two or three veins arising from <italic>rarp1</italic>, 1–3 from <italic>rarp2</italic>. M vein forked at level of R fork; Cu deeply forked, <abbrev xmlns:xlink="http://www.w3.org/1999/xlink" xlink:title="Cubitus anterior" id="ABBRID0E6HAK" xlink:type="simple">CuA</abbrev> gently bent, distally forked, first branch forked; CuP distally gently bent anteriorly, near posterior wing margin, with two or three branches; CuP sometimes fused to posterior margin, and then diverges again forming an arch; A1 arched, A2 short, simple. <bold><italic>Abdomen</italic>.</bold> Medially widened, tergites without keeled processes.</p><p><bold><italic>Male genitalia</italic></bold> (Fig. <xref ref-type="fig" rid="F11">11A–E</xref>). Tergite IX notably narrower medially than laterally, lateral region with posteromedial tuft of long, thick setae, which surpass posterior margin of ectoproct. Sternites VIII and IX fused, fusion line moderately distinct; sternite IX posteroventrally projected, blunt, sclerotized, lateral margins concave. Gonocoxites IX thin, sinuous, as long as gonapophyses X, posterior apex curved laterally, flattened, blade-shaped, with sharp tip, sometimes slightly lanceolate, or with two or three tiny preapical processes. Ectoproct ovoid, with subparallel anterior and posterior margins; ventrally on inner surface with a more sclerotized region covered with 25–29 thick, conical setae on posterior ½ and thin, short setae on anterior ½. Gonocoxites X ventrally canaliculated, with anterior apex expanded and dorsally bent, posterior region with lateral and dorsal processes; base of gonostylus X thickened, triangular, concave in lateral view, the rest of the structure whip-shaped, short, with apical portion recurved. Gonapophyses X straight, narrow, with spatulate and dorsally recurved tips; gonapophyses joined by membrane, forming a V-shaped structure. Gonocoxites XI narrow, U-shaped, medial lobe expanded, composed of two concave plates medially joined by narrow bridge; lateral arms slightly arched, anterior apex curved.</p><fig id="F11" position="float" orientation="portrait"><object-id xmlns:xlink="http://www.w3.org/1999/xlink" content-type="doi" xlink:type="simple">10.3897/zookeys.1199.115442.figure11</object-id><label>Figure 11.</label><caption><p><italic><tp:taxon-name><tp:taxon-name-part taxon-name-part-type="genus" reg="Anchieta">Anchieta</tp:taxon-name-part><tp:taxon-name-part taxon-name-part-type="species" reg="fumosellus">fumosellus</tp:taxon-name-part></tp:taxon-name></italic> (Westwood, 1867) <bold>A</bold> male terminalia, lateral <bold>B</bold> same, ventral <bold>C</bold> male genitalia, lateral <bold>D</bold> same, dorsal <bold>E</bold> same, ventral <bold>F</bold> female terminalia, lateral <bold>G</bold> same, ventral <bold>H</bold> gonapophyses VIII of female, ventral <bold>I</bold> spermatheca.</p></caption><graphic xmlns:xlink="http://www.w3.org/1999/xlink" xlink:href="zookeys-1199-001_article-115442__-g011.jpg" position="float" orientation="portrait" xlink:type="simple" id="oo_1038259.jpg"><uri content-type="original_file" xlink:type="simple">https://binary.pensoft.net/fig/1038259</uri></graphic></fig><p><bold><italic>Female genitalia</italic></bold> (Fig. <xref ref-type="fig" rid="F11">11F–I</xref>). Sternite VII subrectangular, with the posterior margin broadly concave, densely setose towards posterior margin. Tergite VIII slightly narrower medially than laterally, enclosing the spiracle of the segment, lateral margin trapezoidal. Gonocoxites VIII as two medially fused, trapezoidal, concave plates; gonapophyses VIII as a convex plate, posteromedially projected, forming a tubular process with blunt to somewhat pointed apex; lateral part of gonapophyses VIII as a trapezoidal plate hidden by the tergite IX + ectoproct. Tergite IX + ectoproct elongated, lateral margin quadrangular. Gonocoxites IX elongated, sinuous, and narrow, as long as the last five abdominal segments together. Gonapophyses IX reduced to a pair of tiny sclerites hidden by membranes, situated behind the gonocoxites IX base. Bursa copulatrix narrow, short, membranous. Spermatheca complex and coiled; proximal section long and thin, forming four coils; medial section thicker than proximal section, short, forming a couple of convolutions; distal section wider than medial section, progressively expanded towards apex, sac-like, forming a convolution; fertilization canal duct, long, spiral-shaped, with four or five convolutions, covered by the proximal section of the spermatheca; fertilization canal elongated, thin, J-shaped, covered with microfilaments.</p></tp:treatment-sec><tp:treatment-sec sec-type="distribution" id="SECID0EHKAK"><title>Distribution.</title><p>Brazil (Bahía, Distrito Federal, Goiás, Minas Gerais, Rio de Janeiro, Paraná, Santa Catarina, Rio Grande do Sul, São Paulo, Tocantins).</p></tp:treatment-sec><tp:treatment-sec sec-type="remarks" id="SECID0EMKAK"><title>Remarks.</title><p>This species is so far known only exclusively from Brazil and has been previously recorded in the states of Bahia, Distrito Federal, Goiás, Minas Gerais, São Paulo, Rio de Janeiro, Paraná, Santa Catarina, Tocantins, and Rio Grande do Sul (<xref ref-type="bibr" rid="B55">Penny 1982a</xref>; <xref ref-type="bibr" rid="B57">Penny and da Costa 1983</xref>; <xref ref-type="bibr" rid="B15">Carvalho and Corseuil 1991</xref>; <xref ref-type="bibr" rid="B1">Alvim et al. 2019</xref>; <xref ref-type="bibr" rid="B67">Schuster and Machado 2021</xref>). Herein, most of these records are confirmed based on the material examined. The holotype of <tp:taxon-name><tp:taxon-name-part taxon-name-part-type="genus" reg="Mantispa">Mantispa</tp:taxon-name-part> (<tp:taxon-name-part taxon-name-part-type="subgenus" reg="Trichoscelia">Trichoscelia</tp:taxon-name-part>) <tp:taxon-name-part taxon-name-part-type="species" reg="fumosella">fumosella</tp:taxon-name-part></tp:taxon-name> lacks specific collecting data, but <xref ref-type="bibr" rid="B85">Westwood (1867)</xref> in the original description of the species indicated “Amazonia” as the collecting site. This information was questioned by <xref ref-type="bibr" rid="B55">Penny (1982a)</xref> and herein such idea is corroborated, as this species is restricted to Central and Southwestern Brazil. <xref ref-type="bibr" rid="B2">Araújo et al. (2021)</xref> reported several specimens reared from artificial nests of bees in the Amazonian portion of the Brazilian state of Mato Grosso which might be <italic><tp:taxon-name><tp:taxon-name-part taxon-name-part-type="genus" reg="Anchieta">A.</tp:taxon-name-part><tp:taxon-name-part taxon-name-part-type="species" reg="fumosellus">fumosellus</tp:taxon-name-part></tp:taxon-name></italic>, however detailed examination of such material was not possible at present, so the presence of this species in that state will require corroboration (R.J.P. Machado, pers. observation).</p><p><italic><tp:taxon-name><tp:taxon-name-part taxon-name-part-type="genus" reg="Anchieta">Anchieta</tp:taxon-name-part><tp:taxon-name-part taxon-name-part-type="species" reg="fumosellus">fumosellus</tp:taxon-name-part></tp:taxon-name></italic> expresses a Batesian mimicry pattern with wasps of the family <tp:taxon-name><tp:taxon-name-part taxon-name-part-type="family">Vespidae</tp:taxon-name-part></tp:taxon-name> (<xref ref-type="bibr" rid="B14">Buys 2008</xref>; <xref ref-type="bibr" rid="B62">Rasmussen and Ardila-Camacho 2021</xref>). <xref ref-type="bibr" rid="B55">Penny (1982a)</xref> realized that this species exhibits a considerable variation in the body color pattern. Some specimens can be completely dark brown, other can be yellow with dark brown stripes, while other can have intermediary colorations, tracing different species of vespid wasps as happens in the mantispid genus <italic><tp:taxon-name><tp:taxon-name-part taxon-name-part-type="genus" reg="Climaciella">Climaciella</tp:taxon-name-part></tp:taxon-name></italic> Enderlein, 1910 (<xref ref-type="bibr" rid="B62">Rasmussen and Ardila-Camacho 2021</xref>). However, the male genitalia and wing coloration and venation between the yellow and dark forms are identical. This led to the synonym of <italic><tp:taxon-name><tp:taxon-name-part taxon-name-part-type="genus" reg="Anchieta">A.</tp:taxon-name-part><tp:taxon-name-part taxon-name-part-type="species" reg="nobilis">nobilis</tp:taxon-name-part></tp:taxon-name></italic> (whose type has yellow body with dark stripes) with <italic><tp:taxon-name><tp:taxon-name-part taxon-name-part-type="genus" reg="Anchieta">A.</tp:taxon-name-part><tp:taxon-name-part taxon-name-part-type="species" reg="fumosella">fumosella</tp:taxon-name-part></tp:taxon-name></italic> (in which the type has a dark brown body) (<xref ref-type="bibr" rid="B55">Penny 1982a</xref>). Herein that hypothesis is confirmed, after a careful examination of the morphology of several specimens of both morphs. Based on the distribution and coloration pattern and variation of this species, the model for the dark morph is likely the wasp <italic><tp:taxon-name><tp:taxon-name-part taxon-name-part-type="genus" reg="Agelaia">Agelaia</tp:taxon-name-part><tp:taxon-name-part taxon-name-part-type="species" reg="vicina">vicina</tp:taxon-name-part></tp:taxon-name></italic> (de Saussure, 1854), whereas the model species for the yellow morph is probably <italic><tp:taxon-name><tp:taxon-name-part taxon-name-part-type="genus" reg="Agelaia">Agelaia</tp:taxon-name-part><tp:taxon-name-part taxon-name-part-type="species" reg="multipicta">multipicta</tp:taxon-name-part></tp:taxon-name></italic> (Haliday, 1836) (R. Lopes, pers. comm.).</p><p>In the phylogeny of <tp:taxon-name><tp:taxon-name-part taxon-name-part-type="subfamily">Symphrasinae</tp:taxon-name-part></tp:taxon-name>, this species was recovered as an intermediary species between the braconid mimicking <italic><tp:taxon-name><tp:taxon-name-part taxon-name-part-type="genus" reg="Anchieta">A.</tp:taxon-name-part><tp:taxon-name-part taxon-name-part-type="species" reg="fasciatellus">fasciatellus</tp:taxon-name-part></tp:taxon-name></italic> and the clade containing all the bee mimicking species. This evolutionary pattern matches with the phylogeny of <tp:taxon-name><tp:taxon-name-part taxon-name-part-type="order">Hymenoptera</tp:taxon-name-part></tp:taxon-name>, in which the parasitoid wasps of the family <tp:taxon-name><tp:taxon-name-part taxon-name-part-type="family">Braconidae</tp:taxon-name-part></tp:taxon-name> are part of a large clade that diverged first in the phylogeny of <tp:taxon-name><tp:taxon-name-part taxon-name-part-type="order">Hymenoptera</tp:taxon-name-part></tp:taxon-name>, then, within <tp:taxon-name><tp:taxon-name-part taxon-name-part-type="infraorder">Aculeata</tp:taxon-name-part></tp:taxon-name> the <tp:taxon-name><tp:taxon-name-part taxon-name-part-type="superfamily">Vespoidea</tp:taxon-name-part></tp:taxon-name> had an early divergence, while the bees or Antophila evolved as a highly specialized group within <tp:taxon-name><tp:taxon-name-part taxon-name-part-type="superfamily">Apoidea</tp:taxon-name-part></tp:taxon-name> (<xref ref-type="bibr" rid="B59">Peters et al. 2017</xref>).</p><p>This species can be recognized by the pale amber area and the anterior region of the forewing, which resembles the folding of the forewings of vespid wasps, the short and narrow hind wing, and the male genitalia. The male genitalia of this species are similar to that of <italic><tp:taxon-name><tp:taxon-name-part taxon-name-part-type="genus" reg="Anchieta">A.</tp:taxon-name-part><tp:taxon-name-part taxon-name-part-type="species" reg="nebulosus">nebulosus</tp:taxon-name-part></tp:taxon-name></italic> as both have a tuft of long setae on the lateral region of the tergite IX, arched goncoxites XI, and narrow and short male gonocoxites IX lacking digitiform processes. By contrast, the female goncoxites+gonapophyses VIII are similar to those of <italic><tp:taxon-name><tp:taxon-name-part taxon-name-part-type="genus" reg="Anchieta">A.</tp:taxon-name-part><tp:taxon-name-part taxon-name-part-type="species" reg="fasciatellus">fasciatellus</tp:taxon-name-part></tp:taxon-name></italic>, but the spermatheca is similar to that of the species included within the bee-mimicking clade.</p></tp:treatment-sec><ref-list><ref id="B19"><mixed-citation xmlns:xlink="http://www.w3.org/1999/xlink" xlink:type="simple"><person-group><name name-style="western"><surname>Gerstaecker</surname><given-names>[CE]A</given-names></name></person-group> (<year>1888</year>) <article-title>Weitere Beiträge zur artenkenntniss der <tp:taxon-name><tp:taxon-name-part taxon-name-part-type="order">Neuroptera</tp:taxon-name-part></tp:taxon-name><tp:taxon-name><tp:taxon-name-part taxon-name-part-type="order">Megaloptera</tp:taxon-name-part></tp:taxon-name>.</article-title><source>Mitt[h]eilungen aus dem Naturwissenschaftlichen Verein für Neu-Vorpommern und Rugen</source><volume>19</volume>: <fpage>89</fpage>–<lpage>130</lpage>. <ext-link xlink:href="https://lacewing.tamu.edu/neuropterida/neur_bibliography/edoc12/gerstaecker1887ref2558m-1582.pdf" ext-link-type="uri" xlink:type="simple">https://lacewing.tamu.edu/neuropterida/neur_bibliography/edoc12/gerstaecker1887ref2558m-1582.pdf</ext-link></mixed-citation></ref><ref id="B17"><mixed-citation xmlns:xlink="http://www.w3.org/1999/xlink" xlink:type="simple"><person-group><name name-style="western"><surname>Enderlein</surname><given-names>G</given-names></name></person-group> (<year>1910</year>) <article-title>Klassifikation der Mantispiden nach dem material des Stettiner Zoologischen Museums.</article-title><source>Stettiner Entomologische Zeitung</source><volume>71</volume>: <fpage>341</fpage>–<lpage>379</lpage>. <ext-link xlink:href="https://www.biodiversitylibrary.org/part/246083" ext-link-type="uri" xlink:type="simple">https://www.biodiversitylibrary.org/part/246083</ext-link></mixed-citation></ref><ref id="B55"><mixed-citation xmlns:xlink="http://www.w3.org/1999/xlink" xlink:type="simple"><person-group><name name-style="western"><surname>Penny</surname><given-names>ND</given-names></name></person-group> (<year>1982a</year>) <article-title><tp:taxon-name><tp:taxon-name-part taxon-name-part-type="order">Neuroptera</tp:taxon-name-part></tp:taxon-name> of the Amazon basin. Part 6. <tp:taxon-name><tp:taxon-name-part taxon-name-part-type="family">Mantispidae</tp:taxon-name-part></tp:taxon-name> (1).</article-title><source>Acta Amazonica</source><volume>12</volume>(<issue>2</issue>): <fpage>415</fpage>–<lpage>463</lpage>. <ext-link xlink:href="10.1590/1809-43921982122415" ext-link-type="doi" xlink:type="simple">https://doi.org/10.1590/1809-43921982122415</ext-link></mixed-citation></ref><ref id="B57"><mixed-citation xmlns:xlink="http://www.w3.org/1999/xlink" xlink:type="simple"><person-group><name name-style="western"><surname>Penny</surname><given-names>ND</given-names></name><name name-style="western"><surname>da Costa</surname><given-names>CA</given-names></name></person-group> (<year>1983</year>) <article-title>Mantispídeos do Brasil (<tp:taxon-name><tp:taxon-name-part taxon-name-part-type="order">Neuroptera</tp:taxon-name-part></tp:taxon-name>: <tp:taxon-name><tp:taxon-name-part taxon-name-part-type="family">Mantispidae</tp:taxon-name-part></tp:taxon-name>).</article-title><source>Acta Amazonica</source><volume>13</volume>(<issue>3–4</issue>): <fpage>601</fpage>–<lpage>687</lpage>. <ext-link xlink:href="10.1590/1809-439219831334601" ext-link-type="doi" xlink:type="simple">https://doi.org/10.1590/1809-439219831334601</ext-link></mixed-citation></ref><ref id="B15"><mixed-citation xmlns:xlink="http://www.w3.org/1999/xlink" xlink:type="simple"><person-group><name name-style="western"><surname>Carvalho</surname><given-names>AL</given-names></name><name name-style="western"><surname>Corseuil</surname><given-names>E</given-names></name></person-group> (<year>1991</year>) <article-title>Representantes de <tp:taxon-name><tp:taxon-name-part taxon-name-part-type="subfamily">Platymantispinae</tp:taxon-name-part></tp:taxon-name> (<tp:taxon-name><tp:taxon-name-part taxon-name-part-type="order">Neuroptera</tp:taxon-name-part></tp:taxon-name>, <tp:taxon-name><tp:taxon-name-part taxon-name-part-type="family">Mantispidae</tp:taxon-name-part></tp:taxon-name>) no Rio Grande do Sul, Brasil.</article-title><source>Comunicações do Museu de Ciências da PUCRS, Série Zoologia</source><volume>4</volume>(<issue>4</issue>): <fpage>49</fpage>–<lpage>70</lpage>. <ext-link xlink:href="https://lacewing.tamu.edu/neuropterida/neur_bibliography/edoc12/carvalho1991ref18975-22372.pdf" ext-link-type="uri" xlink:type="simple">https://lacewing.tamu.edu/neuropterida/neur_bibliography/edoc12/carvalho1991ref18975-22372.pdf</ext-link></mixed-citation></ref><ref id="B1"><mixed-citation xmlns:xlink="http://www.w3.org/1999/xlink" xlink:type="simple"><person-group><name name-style="western"><surname>Alvim</surname><given-names>BGC</given-names></name><name name-style="western"><surname>Machado</surname><given-names>RJP</given-names></name><name name-style="western"><surname>Krolow</surname><given-names>TK</given-names></name></person-group> (<year>2019</year>) <article-title>Mantidflies (<tp:taxon-name><tp:taxon-name-part taxon-name-part-type="order">Neuroptera</tp:taxon-name-part></tp:taxon-name>, <tp:taxon-name><tp:taxon-name-part taxon-name-part-type="family">Mantispidae</tp:taxon-name-part></tp:taxon-name>) from Tocantins state (Brazil): Distribution and identification key.</article-title><source>Check List</source><volume>15</volume>(<issue>2</issue>): <fpage>275</fpage>–<lpage>285</lpage>. <ext-link xlink:href="10.15560/15.2.275" ext-link-type="doi" xlink:type="simple">https://doi.org/10.15560/15.2.275</ext-link></mixed-citation></ref><ref id="B67"><mixed-citation xmlns:xlink="http://www.w3.org/1999/xlink" xlink:type="simple"><person-group><name name-style="western"><surname>Schuster</surname><given-names>PA</given-names></name><name name-style="western"><surname>Machado</surname><given-names>RJP</given-names></name></person-group> (<year>2021</year>) <article-title>Unknown diversity: Survey of <tp:taxon-name><tp:taxon-name-part taxon-name-part-type="order">Neuroptera</tp:taxon-name-part></tp:taxon-name> (<tp:taxon-name><tp:taxon-name-part taxon-name-part-type="class">Insecta</tp:taxon-name-part></tp:taxon-name>) in Paraná, southern Brazil, reveals 14 species newly recorded from the state and the country.</article-title><source>Check List</source><volume>17</volume>(<issue>3</issue>): <fpage>993</fpage>–<lpage>1005</lpage>. <ext-link xlink:href="10.15560/17.3.993" ext-link-type="doi" xlink:type="simple">https://doi.org/10.15560/17.3.993</ext-link></mixed-citation></ref><ref id="B85"><mixed-citation xmlns:xlink="http://www.w3.org/1999/xlink" xlink:type="simple"><person-group><name name-style="western"><surname>Westwood</surname><given-names>JO</given-names></name></person-group> (<year>1867</year>) Descriptions of new species of <tp:taxon-name><tp:taxon-name-part taxon-name-part-type="family">Mantispidae</tp:taxon-name-part></tp:taxon-name> in the Oxford and British Museums. Transactions of the [Royal] Entomological Society of London 15[=(3)5]: 501–508. <ext-link xlink:href="10.1111/j.1365-2311.1967.tb01450.x" ext-link-type="doi" xlink:type="simple">https://doi.org/10.1111/j.1365-2311.1967.tb01450.x</ext-link></mixed-citation></ref><ref id="B2"><mixed-citation xmlns:xlink="http://www.w3.org/1999/xlink" xlink:type="simple"><person-group><name name-style="western"><surname>Araújo</surname><given-names>GJ</given-names></name><name name-style="western"><surname>Storck-Tonon</surname><given-names>D</given-names></name><name name-style="western"><surname>Dáttilo</surname><given-names>W</given-names></name><name name-style="western"><surname>Izzo</surname><given-names>TJ</given-names></name></person-group> (<year>2021</year>) <article-title>Is being green what matters? Functional diversity of cavity-nesting bees and wasps, and their interaction networks with parasites in different reforestation types in Amazonia.</article-title><source>Insect Conservation and Diversity</source><volume>14</volume>(<issue>5</issue>): <fpage>620</fpage>–<lpage>634</lpage>. <ext-link xlink:href="10.1111/icad.12495" ext-link-type="doi" xlink:type="simple">https://doi.org/10.1111/icad.12495</ext-link></mixed-citation></ref><ref id="B14"><mixed-citation xmlns:xlink="http://www.w3.org/1999/xlink" xlink:type="simple"><person-group><name name-style="western"><surname>Buys</surname><given-names>SC</given-names></name></person-group> (<year>2008</year>) <article-title>Observations on the biology of <italic><tp:taxon-name><tp:taxon-name-part taxon-name-part-type="genus">Anchieta</tp:taxon-name-part><tp:taxon-name-part taxon-name-part-type="species">fumosella</tp:taxon-name-part></tp:taxon-name></italic> (Westwood 1867) (<tp:taxon-name><tp:taxon-name-part taxon-name-part-type="order">Neuroptera</tp:taxon-name-part></tp:taxon-name><tp:taxon-name><tp:taxon-name-part taxon-name-part-type="family">Mantispidae</tp:taxon-name-part></tp:taxon-name>) from Brazil.</article-title><source>Tropical Zoology</source><volume>21</volume>: <fpage>91</fpage>–<lpage>95</lpage>.</mixed-citation></ref><ref id="B62"><mixed-citation xmlns:xlink="http://www.w3.org/1999/xlink" xlink:type="simple"><person-group><name name-style="western"><surname>Rasmussen</surname><given-names>C</given-names></name><name name-style="western"><surname>Ardila-Camacho</surname><given-names>A</given-names></name></person-group> (<year>2021</year>) New host record for the enigmatic Neotropical mantidfly genus <italic><tp:taxon-name><tp:taxon-name-part taxon-name-part-type="genus">Anchieta</tp:taxon-name-part></tp:taxon-name></italic> Navás, 1909 (<tp:taxon-name><tp:taxon-name-part taxon-name-part-type="order">Neuroptera</tp:taxon-name-part></tp:taxon-name>, <tp:taxon-name><tp:taxon-name-part taxon-name-part-type="family">Mantispidae</tp:taxon-name-part></tp:taxon-name>), a mimic of wasps and stingless bees. Papéis Avulsos de Zoologia 61(e20216155): 1–8. <ext-link xlink:href="10.11606/1807-0205/2021.61.55" ext-link-type="doi" xlink:type="simple">https://doi.org/10.11606/1807-0205/2021.61.55</ext-link></mixed-citation></ref><ref id="B59"><mixed-citation xmlns:xlink="http://www.w3.org/1999/xlink" xlink:type="simple"><person-group><name name-style="western"><surname>Peters</surname><given-names>RS</given-names></name><name name-style="western"><surname>Krogmann</surname><given-names>L</given-names></name><name name-style="western"><surname>Mayer</surname><given-names>C</given-names></name><name name-style="western"><surname>Donath</surname><given-names>A</given-names></name><name name-style="western"><surname>Gunkel</surname><given-names>S</given-names></name><name name-style="western"><surname>Meusemann</surname><given-names>K</given-names></name><name name-style="western"><surname>Kozlov</surname><given-names>A</given-names></name><name name-style="western"><surname>Podsiadlowski</surname><given-names>L</given-names></name><name name-style="western"><surname>Petersen</surname><given-names>M</given-names></name><name name-style="western"><surname>Lanfear</surname><given-names>R</given-names></name><name name-style="western"><surname>Diez</surname><given-names>PA</given-names></name><name name-style="western"><surname>Heraty</surname><given-names>J</given-names></name><name name-style="western"><surname>Kjer</surname><given-names>KM</given-names></name><name name-style="western"><surname>Klopfstein</surname><given-names>S</given-names></name><name name-style="western"><surname>Meier</surname><given-names>R</given-names></name><name name-style="western"><surname>Polidori</surname><given-names>C</given-names></name><name name-style="western"><surname>Schmitt</surname><given-names>T</given-names></name><name name-style="western"><surname>Liu</surname><given-names>S</given-names></name><name name-style="western"><surname>Zhou</surname><given-names>X</given-names></name><name name-style="western"><surname>Wappler</surname><given-names>T</given-names></name><name name-style="western"><surname>Rust</surname><given-names>J</given-names></name><name name-style="western"><surname>Misof</surname><given-names>B</given-names></name><name name-style="western"><surname>Niehuis</surname><given-names>O</given-names></name></person-group> (<year>2017</year>) <article-title>Evolutionary History of the <tp:taxon-name><tp:taxon-name-part taxon-name-part-type="order">Hymenoptera</tp:taxon-name-part></tp:taxon-name>.</article-title><source>Current Biology</source><volume>27</volume>(<issue>7</issue>): <fpage>1013</fpage>–<lpage>1018</lpage>. <ext-link xlink:href="10.1016/j.cub.2017.01.027" ext-link-type="doi" xlink:type="simple">https://doi.org/10.1016/j.cub.2017.01.027</ext-link></mixed-citation></ref></ref-list></tp:taxon-treatment>
