# Supplementary material for: ﻿A camouflaged diversity: taxonomic revision of the thorny lacewing subfamily Symphrasinae (Neuroptera, Rhachiberothidae)
Source: Zookeys. 2024 Apr 30;1199:1–409. doi: 10.3897/zookeys.1199.115442 (PMC11077268; doi:10.3897/zookeys.1199.115442)
Supplement: XML Treatment for Anchieta nebulosus [file zookeys.1199.115442-treatment7.xml]

<!DOCTYPE tp:taxon-treatment
  PUBLIC "-//TaxonX//DTD Taxonomic Treatment Publishing DTD v0 20100105//EN" "tax-treatment-NSO.dtd">
<tp:taxon-treatment xmlns:tp="http://www.plazi.org/taxpub"><tp:treatment-meta><kwd-group><label>Taxon classification</label><kwd>
                <named-content content-type="kingdom">Animalia</named-content>
              </kwd><kwd>
                <named-content content-type="order">Neuroptera</named-content>
              </kwd><kwd>
                <named-content content-type="family">Rhachiberothidae</named-content>
              </kwd></kwd-group><mixed-citation publication-type="journal"><person-group><name><surname>Ardila-Camacho</surname><given-names>Adrian</given-names></name><name><surname>Machado</surname><given-names>Renato José Pires</given-names></name><name><surname>Ohl</surname><given-names>Michael</given-names></name><name><surname>Contreras-Ramos</surname><given-names>Atilano</given-names></name></person-group><article-title>﻿A camouflaged diversity: taxonomic revision of the thorny lacewing subfamily <tp:taxon-name><tp:taxon-name-part taxon-name-part-type="subfamily">Symphrasinae</tp:taxon-name-part></tp:taxon-name> (<tp:taxon-name><tp:taxon-name-part taxon-name-part-type="order">Neuroptera</tp:taxon-name-part></tp:taxon-name>, <tp:taxon-name><tp:taxon-name-part taxon-name-part-type="family">Rhachiberothidae</tp:taxon-name-part></tp:taxon-name>)</article-title><source>Zookeys</source><day>30</day><month>04</month><year>2024</year><volume>1199</volume><fpage>1</fpage><lpage>409</lpage><pub-id pub-id-type="doi">10.3897/zookeys.1199.115442</pub-id></mixed-citation></tp:treatment-meta><tp:nomenclature><label>﻿﻿</label><tp:taxon-name>
              <tp:taxon-name-part taxon-name-part-type="genus" reg="Anchieta">Anchieta</tp:taxon-name-part>
              <tp:taxon-name-part taxon-name-part-type="species" reg="nebulosus">nebulosus</tp:taxon-name-part>
              <object-id xmlns:xlink="http://www.w3.org/1999/xlink" content-type="zoobank" xlink:type="simple">https://zoobank.org/58E7A5FF-CE29-4F76-8A3D-E578EF84B23E</object-id>
            </tp:taxon-name><tp:taxon-authority>Ardila-Camacho &amp; Machado</tp:taxon-authority><tp:taxon-status xmlns:xlink="http://www.w3.org/1999/xlink" xlink:type="simple">sp. nov.</tp:taxon-status><xref ref-type="fig" rid="F12">Figs 12</xref><xref ref-type="fig" rid="F13">, 13</xref></tp:nomenclature><tp:treatment-sec sec-type="type locality" id="SECID0ECTAK"><title>Type locality.</title><p>Brazil, <bold>Espírito Santo</bold>: Linhares, Estrada, Fazenda St. Terezinha, 50 m a.s.l., Oct. 2004, P. Grossi leg.</p></tp:treatment-sec><tp:treatment-sec sec-type="material" id="SECID0EKTAK"><title>Material examined.</title><p><bold><italic>Holotype</italic></bold> male, pinned, with genitalia in a separate microvial. Original label: “Brazil, <bold>Espírito Santo</bold>, Linhares, Estrada, Fazenda St. Terezinha, 50 m a.s.l., X.2004, P. Grossi leg. (coleção E. &amp; P. Grossi)”; <named-content xmlns:xlink="http://www.w3.org/1999/xlink" content-type="dwc:institutional_code" xlink:title="Coleção Sistematica da Entomologia, Manaus, Amazonas, Brazil." xlink:href="http://grbio.org/institution/instituto-nacional-de-pesquisas-da-amazonia" xlink:type="simple">INPA</named-content>. <bold><italic>Paratypes</italic>.</bold> Brazil • 1 ♀; <bold>Bahía</bold>; McLachlan leg. B.M.; <named-content xmlns:xlink="http://www.w3.org/1999/xlink" content-type="dwc:institutional_code" xlink:title="The Natural History Museum, London, United Kingdom." xlink:href="http://grbio.org/institution/natural-history-museum-london" xlink:type="simple">NHMUK</named-content>, 1938-674, BMNH(E)-1241393. • 1 ♂; same data as for preceding; Camacã, Reserva Serra Bonita, Fazenda Santa Barbara; 14 Jan. 2007; A. Raw leg.; <abbrev xmlns:xlink="http://www.w3.org/1999/xlink" content-type="institution" xlink:title="Coleção Entomológica Padre Jesus Santiago Moure, Curitiba, Paraná, Brazil." id="ABBRID0ENUAK" xlink:type="simple">DZUP</abbrev>-381880.</p></tp:treatment-sec><tp:treatment-sec sec-type="etymology" id="SECID0ESUAK"><title>Etymology.</title><p>The specific epithet of this species comes from the Latin <italic>nebula</italic> meaning misty or clouded, in allusion to the wing color pattern of this species. An adjective in the nominative case.</p></tp:treatment-sec><tp:treatment-sec sec-type="diagnosis" id="SECID0E1UAK"><title>Diagnosis.</title><p>This species has a general body color pattern very similar to that of <italic><tp:taxon-name><tp:taxon-name-part taxon-name-part-type="genus" reg="Anchieta">A.</tp:taxon-name-part><tp:taxon-name-part taxon-name-part-type="species" reg="nothus">nothus</tp:taxon-name-part></tp:taxon-name></italic>. The body is mostly dark brown; the forewing is dark amber at base, and there are irregular amber areas on membrane surrounding 1m-cu, subcostal veinlets of distal ½ of costal space, medial and apical region of subcostal field, 1ra-rp, and part of M fork, rarp1, and 2m-cu base. The hind wing has a broad, amber, transverse band on proximal 1/3 of wing. The tergites of the abdominal segments III–VI have posteromedial, keeled processes, which are not enlarged. The male tergite IX has posterolateral tuft of long setae, which surpass the posterior margin of the ectoproct. The sternite IX is quadrangular with posterior margin ventrally curved. The gonocoxite IX is short, filiform, with posterior apex pointed. The surrounding membrane of the posterior apex of the gonapophyses X is sclerotized and forms a bilobed structure set with minute granules. On the female genitalia, the gonapophyses VIII form a cubic structure, with concave sides, and with an anteromedial incision.</p></tp:treatment-sec><tp:treatment-sec sec-type="description" id="SECID0ELVAK"><title>Description.</title><p><bold><italic>Measurements</italic>.</bold> Male (<italic>n</italic> = 1). Forewing length: 9.5 mm; Hind wing length: 5.9 mm. Female (<italic>n</italic> = 1): Forewing length: 13.0 mm; Hind wing length: 7.7 mm.</p><p><bold><italic>Coloration</italic></bold> (Fig. <xref ref-type="fig" rid="F12">12</xref>). <bold><italic>Head</italic>.</bold> Mostly dark reddish brown, vertex with two dark lateral bands, alternating with paler areas, medially and posterolaterally; with rows of dark brown setae present. Postgena pale brown. Antennal scape and pedicel dark reddish brown, flagellum dark brown, except for three paler preapical flagellomeres. Mandible dark reddish brown; maxillary palpus dark amber; labium brown, palpus dark amber, except on area adjacent to articulations pale brown, palpimacula pale brown. <bold><italic>Thorax</italic>.</bold> Pronotum dark reddish brown with a pair of pale brown markings on lateral edges, setation black. Episternum and postfurcasternum dark reddish brown. Meso- and metanotum dark reddish brown, mesonotum with black bristles. Pteropleura dark reddish brown. <bold><italic>Foreleg</italic>.</bold> Coxa dark reddish brown; trochanter dark reddish brown. Femur mostly dark reddish brown with pale brown, medial marking, adjacent to closing surface on anterior and posterior surface; dorsal surface with a large pale brown area at apex; tibia brown, clavate setae pale brown; basitarsus brown, becoming paler towards apex; second to fourth tarsomere brown. <bold><italic>Mid and hind legs</italic>.</bold> Mid-leg with coxa, trochanter, femur, and tibia dark brown; tarsus pale brown, with dark reddish-brown setae. Hind leg with coxa, trochanter, femur, and tibia brown, with dark brown setae; tarsus pale brown, with brown setae. <bold><italic>Wings</italic>.</bold> Forewing membrane mainly hyaline, dark amber at base; irregular amber areas on membrane surrounding 1m-cu, subcostal veinlets of distal ½ of costal space, medial and apical region of subcostal field, 1ra-rp, and part of M fork, rarp1 and 2m-cu base; other weakly pigmented areas include posterior radial cells, area between CuP branches, and distal part of cubitoanal space; pterostigma with proximal 2/3 pale brown, distal 1/3 pale yellow; venation mostly brown, becoming paler towards posterior margin. Hind wing mostly hyaline, dark amber at base and with broad, amber, transverse band on proximal 1/3 of wing; basal ½ of subcostal space and <italic>mcu1</italic> amber; pterostigma brown, venation brown, setation dark brown, except on paler apical margin. <bold><italic>Abdomen</italic>.</bold> Tergites dark reddish brown except on abdominal segments IX and X + ectoproct pale brown, setation dark brown on segments I–VI, pale brown on the rest; sternites pale brown; pleural membrane dark brown.</p><fig id="F12" position="float" orientation="portrait"><object-id xmlns:xlink="http://www.w3.org/1999/xlink" content-type="doi" xlink:type="simple">10.3897/zookeys.1199.115442.figure12</object-id><label>Figure 12.</label><caption><p><italic><tp:taxon-name><tp:taxon-name-part taxon-name-part-type="genus" reg="Anchieta">Anchieta</tp:taxon-name-part><tp:taxon-name-part taxon-name-part-type="species" reg="nebulosus">nebulosus</tp:taxon-name-part></tp:taxon-name></italic> Ardila-Camacho &amp; Machado, sp. nov. <bold>A</bold> male habitus <bold>B</bold> wings <bold>C</bold> head, frontal <bold>D</bold> pronotum, dorsal <bold>E</bold> forefemur, anterior surface <bold>F</bold> same, posterior surface <bold>G</bold> hind tibia, inner surface.</p></caption><graphic xmlns:xlink="http://www.w3.org/1999/xlink" xlink:href="zookeys-1199-001_article-115442__-g012.jpg" position="float" orientation="portrait" xlink:type="simple" id="oo_1038260.jpg"><uri content-type="original_file" xlink:type="simple">https://binary.pensoft.net/fig/1038260</uri></graphic></fig><p><bold><italic>Morphology</italic></bold> (Fig. <xref ref-type="fig" rid="F12">12</xref>). <bold><italic>Head</italic>.</bold> Diamond-shaped in frontal view, rugose, vertex domed above compound eyes, paraocular area concave; supra-antennal region with lateral raised, elongate areas; coronal suture distinct. Antenna moniliform, flagellum slightly dorsoventrally flattened, with 47 flagellomeres, discoidal in shape, those of apex narrower; all flagellomeres with medial ring of short setae. Compound eye hemispheric, as wide as 0.5 of the interocular distance at toruli level. <bold><italic>Thorax</italic>.</bold> Pronotum nearly as long as wide, with groove contiguous to lateral and distal margins; in lateral view, posterior margin slightly raised, the rest of the surface straight; entire surface with abundant long, thick setae arising flush the pronotal surface. Postfurcasternum quadrangular. Mesonotum 1.5× as wide as long, with abundant long, thick setae; metanotum ~ 3× as wide as long, mostly glabrous. Pteropleura covered with abundant long, thin setae. <bold><italic>Foreleg</italic>.</bold> Coxa as long as femur, cylindrical, slightly distally widened, with abundant fine, long setae; trochanter subconical, densely setose, dorsally with a tuft of long, thick setae, anterior surface with conspicuous, blunt process. Femur robust, with abundant fine, long setae, longer towards ventral surface; closing surface with posteroventral row of integumentary specializations fully developed, composed of tubercle-shaped processes, proximally with a more developed, spine-shaped, sub-basal process, adjacent row of thickened setae with globular base reduced to distal ½; anteroventral row of specializations reduced to proximal region and apex, composed of tubercle-shaped processes, primary, spine-shaped, curved process present, adjacent row of thickened setae with globular base present on distal 4/5. Tibia almost as long as femur, curved, glabrous, closing surface with a row of prostrate setae; anterior surface with patch of clavate setae at apex. Basitarsus with long lanceolate process; anterior surface with patch of clavate setae on basal ½, ventrally with a row of prostrate setae. <bold><italic>Mid- and hind leg</italic>.</bold> Mid-leg with coxa, trochanter and femur with abundant fine and long setae; tibia slightly medially expanded, with abundant thick, long setae; basitarsus as long as the next three tarsomeres together; all tarsomeres covered with short, thin setae. Hind leg with coxa, trochanter and femur covered with abundant, fine, long setae; tibia notably expanded, laterally flattened, oar-shaped, with abundant long, thin setae; tarsomeres with short, thin setae, basitarsus almost as long as the next three tarsomeres together. <bold><italic>Wings</italic>.</bold> Forewing oval, venation setose, trichosors present along the wing margin except at base; costal space slightly widened medially, humeral vein sometimes forked, 10–12 subcostal veinlets present, distal veinlets sometimes forked; pterostigma rectangular; subcostal space with single medial crossvein; Sc vein abruptly bent posteriad at proximal margin of pterostigma to merge the RA; <italic>rarp2</italic> straight, with three or four veins arising from it, three or four veins arising from rarp1; M fused basally to R; RP base located near separation of M and R, M fork near such separation; 1r-m located between RP base and M fork forming a small, trapezoidal cell; 4–6 gradate crossveins present; Cu deeply forked, CuP basally angled, approaching A1, forked slightly beyond 1m-cu; A1 simple, A2 forked. Hind wing notably smaller and narrower than forewing, oval; costal space narrow and reduced, 6–10 veinlets; C and Sc fused at proximal 1/3 of wing length; Sc abruptly curved posteriad at proximal pterostigma margin to merge the RA; pterostigma elongated, oval; radial space with single, smoothly sinuous crossvein; two veins arising from <italic>rarp1</italic>, one or two from <italic>rarp2</italic>. M forked oppositely or slightly beyond the level of R fork. Cu vein deeply forked, <abbrev xmlns:xlink="http://www.w3.org/1999/xlink" xlink:title="Cubitus anterior" id="ABBRID0EKZAK" xlink:type="simple">CuA</abbrev> slightly concave, distally forked, first branch simple; CuP distally, notably, anteriorly bent, near posterior wing margin, with three or four branches; A1 arched, A2 short, simple. <bold><italic>Abdomen</italic>.</bold> Medially widened, tergites of abdominal segments III–VI with posteromedial, keeled processes, not enlarged. Sternites covered with scattered, long, fine setae.</p><p><bold><italic>Male genitalia</italic></bold> (Fig. <xref ref-type="fig" rid="F13">13A–E</xref>). Tergite IX notably narrower medially than laterally, lateral margin quadrangular, with posterior, small notch; above this notch a tuft of long, thickened, pedicellate setae, which surpass the posterior margin of ectoproct. Sternites VIII and IX, with fusion line barely perceptible; sternite VIII with abundant long, thin setae on posterior margin; sternite IX quadrangular, lateral margins with anterior slight notch; posterolateral corners rounded with short, thin setae; posterior margin ventrally curved. Gonocoxites IX short, remarkably thin, sinuous, almost as long as lateral arms of gonocoxites XI; base spatulate, rounded; apex pointed, without processes, situated under ectoprocts. Ectoproct ovoid, with short, pedicellate setae, more elongated posteroventrally; ventrally on inner surface with more sclerotized concave region, with patch of short, thickened setae. Gonoxites X forming short, triangular, thickened sclerite; posterior apex with dorsal and lateral processes; gonostyli X with triangular base, with dorsal surface concave, the rest of the structure whip-shaped, short, ventrally curved, with apical portion forming a loop. Gonapophyses X long, parallel, gently curved, with slightly dorsally recurved anterior apex; posterior apex with the surrounding membrane more sclerotized, forming a bilobed structure set with minute granules; gonapophyses joined by membrane. Gonocoxites XI arched, medial lobe composed of two quadrangular, widened plates medially joined; anterior margin with a pair of blunt, curved, projections; lateral arms of gonocoxites XI short, narrow, straight with anterior apex spatulate and rounded. Hypandrium internum arched, keeled.</p><fig id="F13" position="float" orientation="portrait"><object-id xmlns:xlink="http://www.w3.org/1999/xlink" content-type="doi" xlink:type="simple">10.3897/zookeys.1199.115442.figure13</object-id><label>Figure 13.</label><caption><p><italic><tp:taxon-name><tp:taxon-name-part taxon-name-part-type="genus" reg="Anchieta">Anchieta</tp:taxon-name-part><tp:taxon-name-part taxon-name-part-type="species" reg="nebulosus">nebulosus</tp:taxon-name-part></tp:taxon-name></italic> Ardila-Camacho &amp; Machado, sp. nov. <bold>A</bold> male terminalia <bold>B</bold> same, ventral <bold>C</bold> male genitalia, lateral <bold>D</bold> same, dorsal <bold>E</bold> same ventral <bold>F</bold> female terminalia, lateral <bold>G</bold> same, ventral <bold>H</bold> gonapophyses VIII of female, ventral <bold>I</bold> spermatheca.</p></caption><graphic xmlns:xlink="http://www.w3.org/1999/xlink" xlink:href="zookeys-1199-001_article-115442__-g013.jpg" position="float" orientation="portrait" xlink:type="simple" id="oo_1038261.jpg"><uri content-type="original_file" xlink:type="simple">https://binary.pensoft.net/fig/1038261</uri></graphic></fig><p><bold><italic>Female genitalia</italic></bold> (Fig. <xref ref-type="fig" rid="F13">13F–I</xref>). Sternite VII (gonocoxites VII) as two quadrangular, lateral plates, medially fused through a narrow bridge, with concave posterior margin. Tergite VIII slightly narrower medially than laterally, enclosing the segment spiracle, lateral margin quadrangular, notched. Gonocoxites VIII as two lateral, trapezoidal, concave plates; gonapophyses VIII forming a cubic structure, with concave sides, and with an anteromedial incision; lateral part of gonapophyses VIII as a trapezoidal, elongated plate, hidden under tergite IX + ectoproct. Tergite IX + ectoproct triangular. Gonocoxites IX narrow, elongated, as long as the last four abdominal segments. Gonapophyses IX reduced to a pair of tiny sclerites hidden by tergite IX + ectoproct. Bursa copulatrix funnel-shaped membranous, short. Spermatheca tightly coiled; proximal section long, thin, forming three coils on distal part; medial section, short, thicker than proximal section, forming few convolutions; distal section remarkably wider than medial section, strongly expanded towards apex, sac-shaped; fertilization canal duct long, spiral-shaped, with five convolutions, with widened at preapical part; fertilization canal elongated, narrow, J-shaped, covered with microfilaments.</p></tp:treatment-sec><tp:treatment-sec sec-type="distribution" id="SECID0ES2AK"><title>Distribution.</title><p>Brazil (Bahía, Espírito Santo).</p></tp:treatment-sec><tp:treatment-sec sec-type="remarks" id="SECID0EX2AK"><title>Remarks.</title><p>This is a new species described from Bahía and Espírito Santo in Brazil. Naked eye, this species could be identified as <italic><tp:taxon-name><tp:taxon-name-part taxon-name-part-type="genus" reg="Anchieta">Anchieta</tp:taxon-name-part><tp:taxon-name-part taxon-name-part-type="species" reg="nothus">nothus</tp:taxon-name-part></tp:taxon-name></italic> (Erichson, 1939) as both species have exactly the same general coloration pattern, including the extensive shaded areas on the wings. Nonetheless, the arrangement of the processes on the abdominal terga can be used as a first clue to separate both species. Furthermore, the genital sclerites are completely different, the superficial resemblance between both just represents an additional case of cryptic species, a rather common phenomenon in <tp:taxon-name><tp:taxon-name-part taxon-name-part-type="subfamily">Symphrasinae</tp:taxon-name-part></tp:taxon-name>. In the phylogeny of the subfamily, this species was recovered as sister of <italic><tp:taxon-name><tp:taxon-name-part taxon-name-part-type="genus" reg="Anchieta">A.</tp:taxon-name-part><tp:taxon-name-part taxon-name-part-type="species" reg="nothus">nothus</tp:taxon-name-part></tp:taxon-name></italic> within the clade of bee mimicking species of <italic><tp:taxon-name><tp:taxon-name-part taxon-name-part-type="genus" reg="Anchieta">Anchieta</tp:taxon-name-part></tp:taxon-name></italic>. Regarding the mimicry pattern, this species appears to mimic the genus <italic><tp:taxon-name><tp:taxon-name-part taxon-name-part-type="genus" reg="Trigona">Trigona</tp:taxon-name-part></tp:taxon-name></italic> Jurine, 1807 (<xref ref-type="bibr" rid="B62">Rasmussen and Ardila-Camacho 2021</xref>).</p></tp:treatment-sec><ref-list><ref id="B62"><mixed-citation xmlns:xlink="http://www.w3.org/1999/xlink" xlink:type="simple"><person-group><name name-style="western"><surname>Rasmussen</surname><given-names>C</given-names></name><name name-style="western"><surname>Ardila-Camacho</surname><given-names>A</given-names></name></person-group> (<year>2021</year>) New host record for the enigmatic Neotropical mantidfly genus <italic><tp:taxon-name><tp:taxon-name-part taxon-name-part-type="genus">Anchieta</tp:taxon-name-part></tp:taxon-name></italic> Navás, 1909 (<tp:taxon-name><tp:taxon-name-part taxon-name-part-type="order">Neuroptera</tp:taxon-name-part></tp:taxon-name>, <tp:taxon-name><tp:taxon-name-part taxon-name-part-type="family">Mantispidae</tp:taxon-name-part></tp:taxon-name>), a mimic of wasps and stingless bees. Papéis Avulsos de Zoologia 61(e20216155): 1–8. <ext-link xlink:href="10.11606/1807-0205/2021.61.55" ext-link-type="doi" xlink:type="simple">https://doi.org/10.11606/1807-0205/2021.61.55</ext-link></mixed-citation></ref></ref-list></tp:taxon-treatment>
