# Supplementary material for: ﻿A camouflaged diversity: taxonomic revision of the thorny lacewing subfamily Symphrasinae (Neuroptera, Rhachiberothidae)
Source: Zookeys. 2024 Apr 30;1199:1–409. doi: 10.3897/zookeys.1199.115442 (PMC11077268; doi:10.3897/zookeys.1199.115442)
Supplement: XML Treatment for Anchieta nothus [file zookeys.1199.115442-treatment8.xml]

<!DOCTYPE tp:taxon-treatment
  PUBLIC "-//TaxonX//DTD Taxonomic Treatment Publishing DTD v0 20100105//EN" "tax-treatment-NSO.dtd">
<tp:taxon-treatment xmlns:tp="http://www.plazi.org/taxpub"><tp:treatment-meta><kwd-group><label>Taxon classification</label><kwd>
                <named-content content-type="kingdom">Animalia</named-content>
              </kwd><kwd>
                <named-content content-type="order">Neuroptera</named-content>
              </kwd><kwd>
                <named-content content-type="family">Rhachiberothidae</named-content>
              </kwd></kwd-group><mixed-citation publication-type="journal"><person-group><name><surname>Ardila-Camacho</surname><given-names>Adrian</given-names></name><name><surname>Machado</surname><given-names>Renato José Pires</given-names></name><name><surname>Ohl</surname><given-names>Michael</given-names></name><name><surname>Contreras-Ramos</surname><given-names>Atilano</given-names></name></person-group><article-title>﻿A camouflaged diversity: taxonomic revision of the thorny lacewing subfamily <tp:taxon-name><tp:taxon-name-part taxon-name-part-type="subfamily">Symphrasinae</tp:taxon-name-part></tp:taxon-name> (<tp:taxon-name><tp:taxon-name-part taxon-name-part-type="order">Neuroptera</tp:taxon-name-part></tp:taxon-name>, <tp:taxon-name><tp:taxon-name-part taxon-name-part-type="family">Rhachiberothidae</tp:taxon-name-part></tp:taxon-name>)</article-title><source>Zookeys</source><day>30</day><month>04</month><year>2024</year><volume>1199</volume><fpage>1</fpage><lpage>409</lpage><pub-id pub-id-type="doi">10.3897/zookeys.1199.115442</pub-id></mixed-citation></tp:treatment-meta><tp:nomenclature><label>﻿﻿</label><tp:taxon-name>
              <tp:taxon-name-part taxon-name-part-type="genus" reg="Anchieta">Anchieta</tp:taxon-name-part>
              <tp:taxon-name-part taxon-name-part-type="species" reg="nothus">nothus</tp:taxon-name-part>
            </tp:taxon-name><tp:taxon-authority>(Erichson, 1839)</tp:taxon-authority><xref ref-type="fig" rid="F14">Figs 14</xref><xref ref-type="fig" rid="F15">, 15</xref><tp:nomenclature-citation-list><tp:nomenclature-citation><tp:taxon-name>
                  <tp:taxon-name-part taxon-name-part-type="genus" reg="Mantispa">Mantispa</tp:taxon-name-part>
                  <tp:taxon-name-part taxon-name-part-type="species" reg="notha">notha</tp:taxon-name-part>
                </tp:taxon-name><comment>Erichson, 1839: 170. Holotype: male, Brazil (<named-content xmlns:xlink="http://www.w3.org/1999/xlink" content-type="dwc:institutional_code" xlink:title="Museum für Naturkunde, Berlin, Germany." xlink:href="http://grbio.org/institution/museum-f%C3%BCr-naturkunde-berlin-zoological-collections" xlink:type="simple">ZMB</named-content>), specimen examined.</comment></tp:nomenclature-citation><tp:nomenclature-citation><tp:taxon-name>
                  <tp:taxon-name-part taxon-name-part-type="genus" reg="Trichoscelia">Trichoscelia</tp:taxon-name-part>
                  <tp:taxon-name-part taxon-name-part-type="species" reg="notha">notha</tp:taxon-name-part>
                </tp:taxon-name><comment>(Erichson, 1839). <xref ref-type="bibr" rid="B23">Hagen (1861)</xref>.</comment></tp:nomenclature-citation><tp:nomenclature-citation><tp:taxon-name>
                  <tp:taxon-name-part taxon-name-part-type="genus" reg="Symphrasis">Symphrasis</tp:taxon-name-part>
                  <tp:taxon-name-part taxon-name-part-type="species" reg="notha">notha</tp:taxon-name-part>
                </tp:taxon-name><comment>(Erichson, 1839). <xref ref-type="bibr" rid="B43">Navás (1909)</xref>.</comment></tp:nomenclature-citation><tp:nomenclature-citation><tp:taxon-name>
                  <tp:taxon-name-part taxon-name-part-type="genus" reg="Anisoptera">Anisoptera</tp:taxon-name-part>
                  <tp:taxon-name-part taxon-name-part-type="species" reg="notha">notha</tp:taxon-name-part>
                </tp:taxon-name><comment>(Erichson, 1839). <xref ref-type="bibr" rid="B17">Enderlein (1910)</xref>.</comment></tp:nomenclature-citation><tp:nomenclature-citation><tp:taxon-name>
                  <tp:taxon-name-part taxon-name-part-type="genus" reg="Anchieta">Anchieta</tp:taxon-name-part>
                  <tp:taxon-name-part taxon-name-part-type="species" reg="notha">notha</tp:taxon-name-part>
                </tp:taxon-name><comment>(Erichson, 1839). <xref ref-type="bibr" rid="B56">Penny (1982b)</xref>.</comment></tp:nomenclature-citation></tp:nomenclature-citation-list></tp:nomenclature><tp:treatment-sec sec-type="material" id="SECID0ERBBK"><title>Material examined.</title><p><bold><italic>Holotype</italic>.</bold> Brazil • ♂; “Virmum Leg., notha Er.”, “Holotype of <italic><tp:taxon-name><tp:taxon-name-part taxon-name-part-type="genus" reg="Mantispa">Mantispa</tp:taxon-name-part><tp:taxon-name-part taxon-name-part-type="species" reg="notha">notha</tp:taxon-name-part></tp:taxon-name></italic> Erichson 1839, R.G. Beard” [red label], “holotypus Nr.” [red label], “123”, “prep. R.G. Beard, 1968, Holotypus Nr”; [Male genitalia and left forefemur cleared]; <named-content xmlns:xlink="http://www.w3.org/1999/xlink" content-type="dwc:institutional_code" xlink:title="Museum für Naturkunde, Berlin, Germany." xlink:href="http://grbio.org/institution/museum-f%C3%BCr-naturkunde-berlin-zoological-collections" xlink:type="simple">ZMB</named-content> 123.</p></tp:treatment-sec><tp:treatment-sec sec-type="material" id="SECID0EPCBK"><title>Other material.</title><p>Brazil • 1♀; <bold>Bahía</bold>; Hagen, Winthom leg.; <named-content xmlns:xlink="http://www.w3.org/1999/xlink" content-type="dwc:institutional_code" xlink:title="Museum of Comparative Zoology, Cambridge, Massachusetts, USA." xlink:href="http://grbio.org/institution/museum-comparative-zoology" xlink:type="simple">MCZ</named-content>. – <bold>Minas Gerais</bold> • 1 ♂; II.1941, Lopes &amp; Gomes leg., det. L.A. Stange; <named-content xmlns:xlink="http://www.w3.org/1999/xlink" content-type="dwc:institutional_code" xlink:title="Florida State Collection of Arthropods, Gainesville, Florida, USA." xlink:href="http://grbio.org/institution/florida-state-collection-arthropods-museum-entomology" xlink:type="simple">FSCA</named-content>.</p></tp:treatment-sec><tp:treatment-sec sec-type="diagnosis" id="SECID0EJDBK"><title>Diagnosis.</title><p>This species has the general body color pattern dark brown. The forewing has pale amber, irregular areas at base, area around the 1r-m, proximal ¼ of wing, distal subcostal veinlets, apical area of subcostal field, and area surrounding 1ra-rp. The hind wing exhibits a broad, transverse, pale amber band on proximal 1/3. The tergites of abdominal segments III–VI have prominent, posteromedial, keeled processes. On the male genitalia, the sternite IX is posteromedially produced into a blunt, elongated lobe. The gonocoxite IX is short, narrow, sinuous, with posterior apex ventrally curved, and set with three short apical processes. On the female genitalia, the sternite VII appears as two lateral, broad, subtrapezoidal plates (gonocoxites VII), which are posteromedially fused through a thin bridge. The gonapophyses VIII medial part forms a cubic structure, with concave sides, and with an anteromedial incision.</p></tp:treatment-sec><tp:treatment-sec sec-type="description" id="SECID0EODBK"><title>Description.</title><p><bold><italic>Measurements</italic>.</bold> Male (<italic>n</italic> = 2). Forewing length: 10.3–10.7 mm; Hind wing length: 5.9–6.4 mm. Female (<italic>n</italic> = 1): Forewing length: 12.0 mm; Hind wing length: 7.4 mm.</p><p><bold><italic>Coloration</italic></bold> (Fig. <xref ref-type="fig" rid="F14">14</xref>). <bold><italic>Head</italic>.</bold> Mostly dark reddish brown, vertexal region with lateral rows of dark brown setae, supra-antennal region with small yellowish mark above toruli. Postgene yellowish with dark brown spots. Antenna dark reddish brown, except for four pale brown preapical flagellomeres. Mandible pale amber; maxillary palpus amber; labium black except pale brown ligula, labial palpus dark amber, palpimacula amber. <bold><italic>Thorax</italic>.</bold> Pronotum dark reddish brown with yellowish markings on lateral edges; episternum and postfurcasternum dark reddish brown. Meso- and metanotum dark brown, metanotum with dark reddish brown bristles; pteropleura dark reddish brown. <bold><italic>Foreleg</italic>.</bold> Coxa dark reddish brown; trochanter dark brown. Femur mostly dark brown with pale brown medial and apical areas. Tibia mostly brown, clavate setae pale brown; basitarsus amber with dark apex, second to fourth tarsomere pale brown tarsomere. <bold><italic>Mid- and hind leg</italic>.</bold> Mid-leg with coxa, trochanter, femur, and tibia dark reddish brown; tarsomeres yellow with dark reddish brown setae. Hind leg with coxa, trochanter and femur dark brown; tibia with brown base and apex, medial region yellow, with concolorous setae; tarsomeres yellow with interspersed yellow and dark brown setae. <bold><italic>Wings</italic>.</bold> Forewing membrane mostly hyaline, with pale amber irregular areas at wing base, area around the 1r-m, proximal 1/4 of wing, distal subcostal veinlets, apical area of subcostal field, and area surrounding 1ra-rp; pterostigma with proximal ¾ pale brown, distal ¼ pale yellow; venation mostly brown. Hind wing mostly hyaline with broad transverse pale amber band on proximal 1/3; costal field, basal ½ of subcostal space, and mcua1 pale amber; pterostigma brown, venation brown. <bold><italic>Abdomen</italic>.</bold> Tergite of abdominal segments III and IX mostly yellow, the rest mostly dark reddish brown; sternites mainly brown, with yellow suffusions; pleural membrane dark brown.</p><fig id="F14" position="float" orientation="portrait"><object-id xmlns:xlink="http://www.w3.org/1999/xlink" content-type="doi" xlink:type="simple">10.3897/zookeys.1199.115442.figure14</object-id><label>Figure 14.</label><caption><p><italic><tp:taxon-name><tp:taxon-name-part taxon-name-part-type="genus" reg="Anchieta">Anchieta</tp:taxon-name-part><tp:taxon-name-part taxon-name-part-type="species" reg="nothus">nothus</tp:taxon-name-part></tp:taxon-name></italic> (Erichson, 1830) <bold>A</bold> female habitus, dorsal <bold>B</bold> wings <bold>C</bold> head, frontal <bold>D</bold> pronotum, dorsal <bold>E</bold> forefemur, anterior surface <bold>F</bold> hind tibia, outer surface.</p></caption><graphic xmlns:xlink="http://www.w3.org/1999/xlink" xlink:href="zookeys-1199-001_article-115442__-g014.jpg" position="float" orientation="portrait" xlink:type="simple" id="oo_1038262.jpg"><uri content-type="original_file" xlink:type="simple">https://binary.pensoft.net/fig/1038262</uri></graphic></fig><p><bold><italic>Morphology</italic> (Fig. <xref ref-type="fig" rid="F14">14</xref>)</bold>. <bold><italic>Head</italic>.</bold> Diamond-shaped in front view, rugose; vertexal region domed above compound eyes; coronal suture distinct; paraocular area concave; supra-antennal region with lateral, elongated, raised areas. Antenna moniliform, with 51 flagellomeres, discoidal in shape, those at the apex narrower; all flagellomeres with medial ring of short setae. Compound eye hemispheric, as wide as ¾ of interocular distance at toruli level. <bold><italic>Thorax</italic>.</bold> Pronotum nearly as long as wide, with groove contiguous lateral and distal margins; in lateral view, posterior margin slightly raised; entire surface with abundant, thick setae arising flush the pronotal surface. Postfurcasternum quadrangular. Mesonotum wider than long, with abundant long and thick setae; metanotum ~ 3× as wide as long, mostly glabrous covered. Pteropleura covered with abundant fine and long setae. <bold><italic>Foreleg</italic>.</bold> Coxa as long as femur, cylindrical, slightly expanded at preapical region, with abundant fine and long setae; trochanter subtrapezoidal, densely setose, dorsally with a tuft of long, thick setae, inner surface with blunt process. Femur robust, with abundant, long, fine setae; closing surface with posterolateral row of integumentary specializations fully-developed, composed of tubercle-shaped processes, proximally with a more developed, spine-shaped, sub-basal process, adjacent row of thickened setae with globular base reduced to distal ¾ or ½; anteroventral row of specializations reduced to proximal region and apex, composed of tubercle-shaped processes; primary, spine-shaped process present, curved; adjacent row of thickened setae with globular base present on distal 4/5. Tibia almost as long as femur, curved, glabrous, closing surface with a row of prostrate setae; anterior surface with a patch of clavate setae at apex; basitarsus with long lanceolate process; proximal ½ with patch of clavate setae on anterior surface, and single row of prostrate setae ventrally. <bold><italic>Mid- and hind leg</italic>.</bold> Mid-leg with coxa, trochanter and femur densely covered with fine and long setae; tibia moderately, medially expanded, with abundant long, thick setae; basitarsus as long as the following three together, covered with shorter setae compared to other segments. Hind leg with coxa, trochanter and femur covered with abundant, thin, long setae; tibia conspicuously expanded, laterally flattened, oar-shaped, densely setose, with setae shorter than those of mid tibia; tarsomeres with short, thin setae, basitarsus as long as the following three tarsomeres together. <bold><italic>Wings</italic>.</bold> Forewing oval, venation setose, trichosors present along wing margin except at base; costal space slightly widened medially, humeral vein sometimes forked, 11–13 subcostal veinlets present; pterostigma rectangular; subcostal space with single, medial crossvein; Sc abruptly bent posteriad at proximal margin of pterostigma to merge the RA; <italic>rarp2</italic> straight with three or four veins arising from it, three from <italic>rarp1</italic>; M basally fused with R; RP base located near separation of M from R, M fork near such separation; 1r-m situated between RP base and M fork, forming a small trapezoidal cell; 4–6 gradate crossveins present; Cu deeply forked, CuP basally angled, approaching A1, forked slightly beyond 1m-cu; A1 simple. Hind wing notably smaller and narrower than fore wing, oval; costal space narrow and reduced, with 7–9 veinlets; C and Sc fused at 1/3 of wing length; subcostal space without crossveins; Sc vein abruptly curved posteriad at proximal margin of pterostigma to merge the RA; pterostigma elongated, oval; radial space with single crossvein, two veins arising from <italic>rarp1</italic>, one or two from <italic>rarp2</italic>. M vein forked slightly beyond R fork. Cu vein deeply forked, <abbrev xmlns:xlink="http://www.w3.org/1999/xlink" xlink:title="Cubitus anterior" id="ABBRID0ELHBK" xlink:type="simple">CuA</abbrev> straight to slightly concave, distally simple or forked, first branch simple or forked; CuP distally, strongly, anteriorly arched, pectinate; A1 arched, A2 short, simple. <bold><italic>Abdomen</italic>.</bold> Medially widened, tergites of abdominal segments III–VII with prominent posteromedial keeled processes; processes on tergites IV–VI notably enlarged in both sexes, in male the largest situated on tergite IV, and on tergite V in female.</p><p><bold><italic>Male genitalia</italic></bold> (Fig. <xref ref-type="fig" rid="F15">15A–E</xref>). Tergite IX notably narrower medially than laterally, lateral margin rounded, posteriorly with long and thin setae. Sternites VIII and IX fused, fusion line barely perceptible; sternite VIII with abundant long, thin setae; sternite IX quadrangular, posteromedially produced into a blunt, elongated lobe; lateral margins concave, median region with curved, transverse rows of long, thin setae. Gonocoxites IX short and narrow, as long gonostyli X, sinuous, posterior apex ventrally curved, with three short apical processes. Ectoproct elongated and narrow, with subparallel anterior and posterior margins, posteroventrally with short, pedicellate setae; ventrally on inner surface with a more sclerotized region set with ~ 15 short and thick setae on posterior ½ and some fine and short setae on anterior ½. Gonocoxites X constrained at anterior 1/3, base spatulate and bent dorsally; apex with dorsal and lateral processes; base of gonostyli X triangular, ventrally concave; the rest of the structure whip-shaped, short, with apical portion recurved. Gonapophyses X slightly thickened, gently curved, anterior apex spatulate, dorsally recurved; both joined by membranes forming a V-shaped structure. Gonocoxites XI narrow, arched, medial lobe expanded, composed of two oval, widened, concave plates, joined medially by narrow bridge. Lateral arms of gonocoxites XI with short and slender.</p><fig id="F15" position="float" orientation="portrait"><object-id xmlns:xlink="http://www.w3.org/1999/xlink" content-type="doi" xlink:type="simple">10.3897/zookeys.1199.115442.figure15</object-id><label>Figure 15.</label><caption><p><italic><tp:taxon-name><tp:taxon-name-part taxon-name-part-type="genus" reg="Anchieta">Anchieta</tp:taxon-name-part><tp:taxon-name-part taxon-name-part-type="species" reg="nothus">nothus</tp:taxon-name-part></tp:taxon-name></italic> (Erichson, 1830) <bold>A</bold> male terminalia <bold>B</bold> same, ventral <bold>C</bold> male genitalia, lateral <bold>D</bold> same, dorsal <bold>E</bold> same, ventral <bold>F</bold> female terminalia, lateral <bold>G</bold> same, ventral <bold>H</bold> spermatheca.</p></caption><graphic xmlns:xlink="http://www.w3.org/1999/xlink" xlink:href="zookeys-1199-001_article-115442__-g015.jpg" position="float" orientation="portrait" xlink:type="simple" id="oo_1038263.jpg"><uri content-type="original_file" xlink:type="simple">https://binary.pensoft.net/fig/1038263</uri></graphic></fig><p><bold><italic>Female genitalia</italic></bold> (Fig. <xref ref-type="fig" rid="F15">15F–H</xref>). Sternite VII as two lateral, broad, subtrapezoidal plates (gonocoxites VII), posteromedially fused through thin bridge, posterior margin broadly concave. Tergite VIII slightly narrower medially than laterally, enclosing the spiracle of the segment, lateral margin quadrangular, with a notch. Gonocoxites VIII as two lateral, trapezoidal, concave plates; gonapophyses VIII medial part forming a cubic structure, with concave sides, and with an anteromedial incision; lateral part a trapezoidal, elongated plate, hidden under the tergite IX + ectoproct. Tergite IX + ectoproct triangular. Gonocoxites IX narrow, elongated, as long as the last four abdominal segments. Gonapophyses IX reduced to a pair of tiny sclerites hidden by tergite IX + ectoproct. Bursa copulatrix funnel-shaped, membranous, short. Spermatheca tightly coiled; proximal section long and thin, forming three coils distally; medial section, short, thicker than proximal section, forming a pair of convolutions; distal section markedly wider than medial section, progressively expanded towards apex, sac-like; fertilization canal duct long, spiral-shaped, with five convolutions, widened at preapical part; fertilization canal elongated, narrow, J-shaped, covered with microfilaments.</p></tp:treatment-sec><tp:treatment-sec sec-type="distribution" id="SECID0ERJBK"><title>Distribution.</title><p>Brazil (Bahía, Minas Gerais).</p></tp:treatment-sec><tp:treatment-sec sec-type="remarks" id="SECID0EWJBK"><title>Remarks.</title><p>Prior to this work, this species was known from Brazil, although information about its distribution within the country is not available (<xref ref-type="bibr" rid="B38">Machado 2022</xref>). The type specimen of <italic><tp:taxon-name><tp:taxon-name-part taxon-name-part-type="genus" reg="Mantispa">Mantispa</tp:taxon-name-part><tp:taxon-name-part taxon-name-part-type="species" reg="notha">notha</tp:taxon-name-part></tp:taxon-name></italic> deposited in Museum für Naturkunde der Humboldt-Universität (<named-content xmlns:xlink="http://www.w3.org/1999/xlink" content-type="dwc:institutional_code" xlink:title="Museum für Naturkunde, Berlin, Germany." xlink:href="http://grbio.org/institution/museum-f%C3%BCr-naturkunde-berlin-zoological-collections" xlink:type="simple">ZMB</named-content>) has only “Brasilien” as collecting locality. <xref ref-type="bibr" rid="B57">Penny and da Costa (1983)</xref> redescribed this species based on a female lacking collecting data. Herein the first specific records of this species in Brazil (i.e., Bahía and Minas Gerais) are presented.</p><p>Regarding the phylogenetic relationships of this species, it was recovered as sister to <italic><tp:taxon-name><tp:taxon-name-part taxon-name-part-type="genus" reg="Anchieta">A.</tp:taxon-name-part><tp:taxon-name-part taxon-name-part-type="species" reg="nebulosus">nebulosus</tp:taxon-name-part></tp:taxon-name></italic> in the clade comprising the bee-mimicking species. As mentioned above for <italic><tp:taxon-name><tp:taxon-name-part taxon-name-part-type="genus" reg="Anchieta">A.</tp:taxon-name-part><tp:taxon-name-part taxon-name-part-type="species" reg="nebulosus">nebulosus</tp:taxon-name-part></tp:taxon-name></italic>, <italic><tp:taxon-name><tp:taxon-name-part taxon-name-part-type="genus" reg="Anchieta">A.</tp:taxon-name-part><tp:taxon-name-part taxon-name-part-type="species" reg="nothus">nothus</tp:taxon-name-part></tp:taxon-name></italic> has essentially the same coloration pattern which consists of a dark brown body and wings with extensive amber areas. The hind tibia of both species is markedly expanded and flattened, but in <italic><tp:taxon-name><tp:taxon-name-part taxon-name-part-type="genus" reg="Anchieta">A.</tp:taxon-name-part><tp:taxon-name-part taxon-name-part-type="species" reg="nothus">nothus</tp:taxon-name-part></tp:taxon-name></italic> a broad, yellow, medial area is present. The morphology and coloration of this species represents a mimicry pattern whose model is probably the meliponine genus <italic><tp:taxon-name><tp:taxon-name-part taxon-name-part-type="genus" reg="Trigona">Trigona</tp:taxon-name-part></tp:taxon-name></italic> Jurine, 1807 (<xref ref-type="bibr" rid="B62">Rasmussen and Ardila-Camacho 2021</xref>).</p></tp:treatment-sec><ref-list><ref id="B23"><mixed-citation xmlns:xlink="http://www.w3.org/1999/xlink" xlink:type="simple"><person-group><name name-style="western"><surname>Hagen</surname><given-names>HA</given-names></name></person-group> (<year>1861</year>) Synopsis of the <tp:taxon-name><tp:taxon-name-part taxon-name-part-type="order">Neuroptera</tp:taxon-name-part></tp:taxon-name> of North America, with a list of South American species. Smithsonian Miscellaneous Collections 4(1): [xx +] 1–347. <ext-link xlink:href="10.5962/bhl.title.60275" ext-link-type="doi" xlink:type="simple">https://doi.org/10.5962/bhl.title.60275</ext-link></mixed-citation></ref><ref id="B43"><mixed-citation xmlns:xlink="http://www.w3.org/1999/xlink" xlink:type="simple"><person-group><name name-style="western"><surname>Navás</surname><given-names>L</given-names></name></person-group> (<year>1909</year>) <article-title>Mantíspidos nuevos [I].</article-title><source>Memorias de la Real Academia de Ciencias y Artes de Barcelona</source><volume>7</volume>(<issue>3</issue>): <fpage>473</fpage>–<lpage>485</lpage>. <ext-link xlink:href="https://lacewing.tamu.edu/neuropterida/neur_bibliography/edoc12/navas1908ref493s-2269.pdf" ext-link-type="uri" xlink:type="simple">https://lacewing.tamu.edu/neuropterida/neur_bibliography/edoc12/navas1908ref493s-2269.pdf</ext-link></mixed-citation></ref><ref id="B17"><mixed-citation xmlns:xlink="http://www.w3.org/1999/xlink" xlink:type="simple"><person-group><name name-style="western"><surname>Enderlein</surname><given-names>G</given-names></name></person-group> (<year>1910</year>) <article-title>Klassifikation der Mantispiden nach dem material des Stettiner Zoologischen Museums.</article-title><source>Stettiner Entomologische Zeitung</source><volume>71</volume>: <fpage>341</fpage>–<lpage>379</lpage>. <ext-link xlink:href="https://www.biodiversitylibrary.org/part/246083" ext-link-type="uri" xlink:type="simple">https://www.biodiversitylibrary.org/part/246083</ext-link></mixed-citation></ref><ref id="B56"><mixed-citation xmlns:xlink="http://www.w3.org/1999/xlink" xlink:type="simple"><person-group><name name-style="western"><surname>Penny</surname><given-names>ND</given-names></name></person-group> (<year>1982b</year>) <article-title>Review of the generic level classification of the New World <tp:taxon-name><tp:taxon-name-part taxon-name-part-type="family">Mantispidae</tp:taxon-name-part></tp:taxon-name> (<tp:taxon-name><tp:taxon-name-part taxon-name-part-type="order">Neuroptera</tp:taxon-name-part></tp:taxon-name>).</article-title><source>Acta Amazonica</source><volume>12</volume>(<issue>1</issue>): <fpage>209</fpage>–<lpage>223</lpage>. <ext-link xlink:href="10.1590/1809-43921982121209" ext-link-type="doi" xlink:type="simple">https://doi.org/10.1590/1809-43921982121209</ext-link></mixed-citation></ref><ref id="B38"><mixed-citation xmlns:xlink="http://www.w3.org/1999/xlink" xlink:type="simple"><person-group><name name-style="western"><surname>Machado</surname><given-names>RJP</given-names></name></person-group> (<year>2022</year>) <tp:taxon-name><tp:taxon-name-part taxon-name-part-type="order">Neuroptera</tp:taxon-name-part></tp:taxon-name> in Catálogo Taxonômico da Fauna do Brasil. PNUD. <ext-link xlink:href="http://fauna.jbrj.gov.br/fauna/faunadobrasil/146" ext-link-type="uri" xlink:type="simple">http://fauna.jbrj.gov.br/fauna/faunadobrasil/146</ext-link></mixed-citation></ref><ref id="B57"><mixed-citation xmlns:xlink="http://www.w3.org/1999/xlink" xlink:type="simple"><person-group><name name-style="western"><surname>Penny</surname><given-names>ND</given-names></name><name name-style="western"><surname>da Costa</surname><given-names>CA</given-names></name></person-group> (<year>1983</year>) <article-title>Mantispídeos do Brasil (<tp:taxon-name><tp:taxon-name-part taxon-name-part-type="order">Neuroptera</tp:taxon-name-part></tp:taxon-name>: <tp:taxon-name><tp:taxon-name-part taxon-name-part-type="family">Mantispidae</tp:taxon-name-part></tp:taxon-name>).</article-title><source>Acta Amazonica</source><volume>13</volume>(<issue>3–4</issue>): <fpage>601</fpage>–<lpage>687</lpage>. <ext-link xlink:href="10.1590/1809-439219831334601" ext-link-type="doi" xlink:type="simple">https://doi.org/10.1590/1809-439219831334601</ext-link></mixed-citation></ref><ref id="B62"><mixed-citation xmlns:xlink="http://www.w3.org/1999/xlink" xlink:type="simple"><person-group><name name-style="western"><surname>Rasmussen</surname><given-names>C</given-names></name><name name-style="western"><surname>Ardila-Camacho</surname><given-names>A</given-names></name></person-group> (<year>2021</year>) New host record for the enigmatic Neotropical mantidfly genus <italic><tp:taxon-name><tp:taxon-name-part taxon-name-part-type="genus">Anchieta</tp:taxon-name-part></tp:taxon-name></italic> Navás, 1909 (<tp:taxon-name><tp:taxon-name-part taxon-name-part-type="order">Neuroptera</tp:taxon-name-part></tp:taxon-name>, <tp:taxon-name><tp:taxon-name-part taxon-name-part-type="family">Mantispidae</tp:taxon-name-part></tp:taxon-name>), a mimic of wasps and stingless bees. Papéis Avulsos de Zoologia 61(e20216155): 1–8. <ext-link xlink:href="10.11606/1807-0205/2021.61.55" ext-link-type="doi" xlink:type="simple">https://doi.org/10.11606/1807-0205/2021.61.55</ext-link></mixed-citation></ref></ref-list></tp:taxon-treatment>
