# Supplementary material for: ﻿A camouflaged diversity: taxonomic revision of the thorny lacewing subfamily Symphrasinae (Neuroptera, Rhachiberothidae)
Source: Zookeys. 2024 Apr 30;1199:1–409. doi: 10.3897/zookeys.1199.115442 (PMC11077268; doi:10.3897/zookeys.1199.115442)
Supplement: XML Treatment for Anchieta remipes [file zookeys.1199.115442-treatment10.xml]

<!DOCTYPE tp:taxon-treatment
  PUBLIC "-//TaxonX//DTD Taxonomic Treatment Publishing DTD v0 20100105//EN" "tax-treatment-NSO.dtd">
<tp:taxon-treatment xmlns:tp="http://www.plazi.org/taxpub"><tp:treatment-meta><kwd-group><label>Taxon classification</label><kwd>
                <named-content content-type="kingdom">Animalia</named-content>
              </kwd><kwd>
                <named-content content-type="order">Neuroptera</named-content>
              </kwd><kwd>
                <named-content content-type="family">Rhachiberothidae</named-content>
              </kwd></kwd-group><mixed-citation publication-type="journal"><person-group><name><surname>Ardila-Camacho</surname><given-names>Adrian</given-names></name><name><surname>Machado</surname><given-names>Renato José Pires</given-names></name><name><surname>Ohl</surname><given-names>Michael</given-names></name><name><surname>Contreras-Ramos</surname><given-names>Atilano</given-names></name></person-group><article-title>﻿A camouflaged diversity: taxonomic revision of the thorny lacewing subfamily <tp:taxon-name><tp:taxon-name-part taxon-name-part-type="subfamily">Symphrasinae</tp:taxon-name-part></tp:taxon-name> (<tp:taxon-name><tp:taxon-name-part taxon-name-part-type="order">Neuroptera</tp:taxon-name-part></tp:taxon-name>, <tp:taxon-name><tp:taxon-name-part taxon-name-part-type="family">Rhachiberothidae</tp:taxon-name-part></tp:taxon-name>)</article-title><source>Zookeys</source><day>30</day><month>04</month><year>2024</year><volume>1199</volume><fpage>1</fpage><lpage>409</lpage><pub-id pub-id-type="doi">10.3897/zookeys.1199.115442</pub-id></mixed-citation></tp:treatment-meta><tp:nomenclature><label>﻿﻿</label><tp:taxon-name>
              <tp:taxon-name-part taxon-name-part-type="genus" reg="Anchieta">Anchieta</tp:taxon-name-part>
              <tp:taxon-name-part taxon-name-part-type="species" reg="remipes">remipes</tp:taxon-name-part>
            </tp:taxon-name><tp:taxon-authority>(Gerstaecker, 1888)</tp:taxon-authority><xref ref-type="fig" rid="F18">Figs 18</xref><xref ref-type="fig" rid="F19">, 19</xref><tp:nomenclature-citation-list><tp:nomenclature-citation><tp:taxon-name>
                  <tp:taxon-name-part taxon-name-part-type="genus" reg="Anisoptera">Anisoptera</tp:taxon-name-part>
                  <tp:taxon-name-part taxon-name-part-type="species" reg="remipes">remipes</tp:taxon-name-part>
                </tp:taxon-name><comment>Gerstaecker, 1888: 120. Holotype: male, Colombia, Bogotá (<named-content xmlns:xlink="http://www.w3.org/1999/xlink" content-type="dwc:institutional_code" xlink:title="Ernst-Moritz-Arndt-Universität, Greifswald, Germany." xlink:href="http://grbio.org/institution/zoologisches-institut-und-museum-greifswald" xlink:type="simple">ZIMG</named-content>), high resolution images examined.</comment></tp:nomenclature-citation><tp:nomenclature-citation><tp:taxon-name>
                  <tp:taxon-name-part taxon-name-part-type="genus" reg="Trichoscelia">Trichoscelia</tp:taxon-name-part>
                  <tp:taxon-name-part taxon-name-part-type="species" reg="remipes">remipes</tp:taxon-name-part>
                </tp:taxon-name><comment>(Gerstaecker, 1888). <xref ref-type="bibr" rid="B54">Penny (1977)</xref>, <xref ref-type="bibr" rid="B26">Hoffman (2002)</xref>, <xref ref-type="bibr" rid="B51">Ohl (2004)</xref>.</comment></tp:nomenclature-citation><tp:nomenclature-citation><tp:taxon-name>
                  <tp:taxon-name-part taxon-name-part-type="genus" reg="Anchieta">Anchieta</tp:taxon-name-part>
                  <tp:taxon-name-part taxon-name-part-type="species" reg="remipes">remipes</tp:taxon-name-part>
                </tp:taxon-name><comment>(Gerstaecker, 1888). <xref ref-type="bibr" rid="B3">Ardila-Camacho and García (2015)</xref>.</comment></tp:nomenclature-citation></tp:nomenclature-citation-list></tp:nomenclature><tp:treatment-sec sec-type="material" id="SECID0ETGCK"><title>Material examined.</title><p><bold><italic>Holotype</italic>.</bold> Colombia • ♂; “<italic><tp:taxon-name><tp:taxon-name-part taxon-name-part-type="genus" reg="Anchieta"/><tp:taxon-name-part taxon-name-part-type="species" reg="remipes">remipes</tp:taxon-name-part></tp:taxon-name></italic> Gerst.* Columb. Thieme”, “<italic><tp:taxon-name><tp:taxon-name-part taxon-name-part-type="genus" reg="Anchieta">An.</tp:taxon-name-part><tp:taxon-name-part taxon-name-part-type="species" reg="remipes">remipes</tp:taxon-name-part></tp:taxon-name></italic> Gerst.* Columb. Thieme”, “Zool. Mus. Greifswald II 27487”, “<italic><tp:taxon-name><tp:taxon-name-part taxon-name-part-type="genus" reg="Anchieta">Anchieta</tp:taxon-name-part><tp:taxon-name-part taxon-name-part-type="species" reg="remipes">remipes</tp:taxon-name-part></tp:taxon-name></italic> det. R. Hall (HNRS) 1988”; Male genitalia cleared and stored in a microvial; <named-content xmlns:xlink="http://www.w3.org/1999/xlink" content-type="dwc:institutional_code" xlink:title="Ernst-Moritz-Arndt-Universität, Greifswald, Germany." xlink:href="http://grbio.org/institution/zoologisches-institut-und-museum-greifswald" xlink:type="simple">ZIMG</named-content>.</p></tp:treatment-sec><tp:treatment-sec sec-type="diagnosis" id="SECID0EGICK"><title>Diagnosis.</title><p>This species is separated from other of the genus with similar body coloration pattern (<italic><tp:taxon-name><tp:taxon-name-part taxon-name-part-type="genus" reg="Anchieta">A.</tp:taxon-name-part><tp:taxon-name-part taxon-name-part-type="species" reg="apiculasaeva">apiculasaeva</tp:taxon-name-part></tp:taxon-name></italic>, <italic><tp:taxon-name><tp:taxon-name-part taxon-name-part-type="genus" reg="Anchieta">A.</tp:taxon-name-part><tp:taxon-name-part taxon-name-part-type="species" reg="bellus">bellus</tp:taxon-name-part></tp:taxon-name></italic>, <italic><tp:taxon-name><tp:taxon-name-part taxon-name-part-type="genus" reg="Anchieta">A.</tp:taxon-name-part><tp:taxon-name-part taxon-name-part-type="species" reg="partheniellus">partheniellus</tp:taxon-name-part></tp:taxon-name></italic>, and <italic><tp:taxon-name><tp:taxon-name-part taxon-name-part-type="genus" reg="Anchieta">A.</tp:taxon-name-part><tp:taxon-name-part taxon-name-part-type="species" reg="romani">romani</tp:taxon-name-part></tp:taxon-name></italic>), because the forecoxa has the proximal 2/3 brown and distal 1/3 orange. The forewing costal space is slightly widened medially, and the hind tibia is oar-shaped, notably expanded, and laterally flattened. On the male genitalia, the sternite IX has a broad posteromedial, quadrangular lobe. Like in <italic><tp:taxon-name><tp:taxon-name-part taxon-name-part-type="genus" reg="Anchieta">A.</tp:taxon-name-part><tp:taxon-name-part taxon-name-part-type="species" reg="tinctus">tinctus</tp:taxon-name-part></tp:taxon-name></italic>, the gonocoxite IX of this species are fusiform and reduced, and the gonostyli X dorsally recurved and anteroventrally projecting.</p></tp:treatment-sec><tp:treatment-sec sec-type="description" id="SECID0EDKCK"><title>Description.</title><p><bold><italic>Measurements</italic>.</bold> Male (<italic>n</italic> = 1). Forewing length: 8.9 mm; Hind wing length: 5.0 mm.</p><p><bold><italic>Coloration</italic></bold> (Fig. <xref ref-type="fig" rid="F18">18</xref>). <bold><italic>Head</italic>.</bold> Mostly orange, vertexal region with posterior, transverse brown band; supraantennal region with lateral triangular marks; with lateral rows of brown setae. Antennal scape orange. Frons with brown suffusions. Clypeus orange laterally, brown at center; labrum medially brown, orange on edges; mandible orange with amber apex; maxillary palpus orange; labium orange, palpimacula orange. <bold><italic>Thorax</italic>.</bold> Pronotum dark brown with orange, transverse band on anterior 1/3, anterior margin brown; episternum pale brown with darker margins, postfurcasternum dark brown with poster paler area. Mesonotum orange with brown areas; metanotum mostly brown. Pteropleura with episterna orange with brown areas, epimera brown. <bold><italic>Foreleg</italic>.</bold> Coxa brown, with distal 1/3 orange, setation brown; trochanter orange except dorsally brown. Femur orange with pale brown, irregular areas on posterior and dorsal surfaces; anterior surface with medial area pale brown; setation mostly orange; basal ½ of tibia orange, distal ½ brown; clavate setae orange; tarsus orange. <bold><italic>Mid- and hind leg</italic>.</bold> Mid-leg mostly orange. Hind leg mostly orange; tibia with posterior margin and preapical region with brown suffusions. <bold><italic>Wings</italic>.</bold> Forewing membrane hyaline; pterostigma bicolor, pale brown on proximal ⅔, pale yellow on the rest; venation with orange and brown areas. Hind wing hyaline, pterostigma pale brown, venation mostly brown, most of C and Sc orange. <bold><italic>Abdomen</italic>.</bold> cleared.</p><fig id="F18" position="float" orientation="portrait"><object-id xmlns:xlink="http://www.w3.org/1999/xlink" content-type="doi" xlink:type="simple">10.3897/zookeys.1199.115442.figure18</object-id><label>Figure 18.</label><caption><p><italic><tp:taxon-name><tp:taxon-name-part taxon-name-part-type="genus" reg="Anchieta">Anchieta</tp:taxon-name-part><tp:taxon-name-part taxon-name-part-type="species" reg="remipes">remipes</tp:taxon-name-part></tp:taxon-name></italic> (Gerstaecker, 1888) <bold>A</bold> male habitus, dorsal <bold>B</bold> wings <bold>C</bold> head, frontal <bold>D</bold> forefemur, anterior surface <bold>E</bold> head and thorax, lateral <bold>F</bold> hind tibia, outer surface.</p></caption><graphic xmlns:xlink="http://www.w3.org/1999/xlink" xlink:href="zookeys-1199-001_article-115442__-g018.jpg" position="float" orientation="portrait" xlink:type="simple" id="oo_1038266.jpg"><uri content-type="original_file" xlink:type="simple">https://binary.pensoft.net/fig/1038266</uri></graphic></fig><p><bold><italic>Morphology</italic></bold> (Fig. <xref ref-type="fig" rid="F18">18</xref>). <bold><italic>Head</italic>.</bold> Diamond-shaped in frontal view; vertexal region domed above compound eyes, smooth, laterally with rows of short, reclined setae; paraocular area concave; coronal suture discrete. Antennal scape 2× as long as wide. Compound eye hemispherical, as wide as ½ the interocular distance at toruli level. <bold><italic>Thorax</italic>.</bold> Pronotum as long as wide, with groove contiguous to lateral and distal margins; posterior region slightly raised, entire surface with abundant, thick setae arising flush the pronotal surface; episternum with long, thin setae; postfurcasternum trapezoidal. Mesonotum 1.5× as wide as long, with few long, thickened setae; metanotum ~ 3× as wide as long, glabrous. Pteropleura covered with abundant long, thin setae. <bold><italic>Foreleg</italic>.</bold> Coxa as long as femur, cylindrical, slightly expanded at preapical region, densely covered with abundant fine, long setae; trochanter conical, densely setose, dorsally with tuft of long, thick setae, anterior surface with blunt process. Femur robust, densely set with fine setae; closing surface with posteroventral row of integumentary specializations fully-developed, composed of tubercle-shaped processes, proximally with spine-shaped, sub-basal process, adjacent row of thickened setae with globular base present on distal ½; anteroventral row of specializations reduced to proximal region and apex, composed of tubercle-shaped processes; primary process present, curved; adjacent row of thickened setae with globular base present on distal ⅘. Tibia almost as long as femur, curved, glabrous, with a row of setae prostrate on closing surface, and a patch of clavate setae apically on anterior surface. Basitarsus with lanceolate process reaching middle of fourth tarsomere, proximal ½ with patch of clavate setae on anterior surface, ventrally with single row of prostrate setae. <bold><italic>Mid- and hind leg</italic>.</bold> Mid-leg covered with abundant fine, long setae, tibia slightly widened. Hind leg densely covered with long, fine setae, except on the tarsi, shorter, tibia notably widened, laterally flattened, oar-shaped. <bold><italic>Wings</italic>.</bold> Forewing oval, venation densely setose, trichosors present along wing margin except at base; costal space slightly widened medially, humeral vein forked, 11–13 subcostal veinlets present; pterostigma rectangular; subcostal space with single, medially located crossvein; Sc vein abruptly bent posteriad at proximal margin of pterostigma to merge the RA; <italic>rarp2</italic> straight, with three veins arising from it, two from <italic>rarp1</italic>; M basally fused to R; RP base located near separation of M and R, M fork near such separation; 1r-m located between RP base and M fork forming a small trapezoidal cell; three gradate crossveins present; <abbrev xmlns:xlink="http://www.w3.org/1999/xlink" xlink:title="Cubitus anterior" id="ABBRID0E1NCK" xlink:type="simple">CuA</abbrev> distally branched; CuP angled proximally, touching A1, forked nearly at M fork level; A1 simple, A2 forked. Hind wing oval, notably smaller and narrower than forewing; costal space narrow and reduced, with five veinlets; C and Sc fused at proximal 1/3 of wing length, subcostal space without crossveins; Sc vein abruptly curved posteriad at proximal margin of pterostigma to merge the RA; pterostigma elongated, slightly widened distally; radial space widened with single reclined crossvein; one or two veins arising from <italic>rarp1</italic>, 0–2 from <italic>rarp2</italic>. M vein forked slightly beyond R fork. Cu vein deeply forked, <abbrev xmlns:xlink="http://www.w3.org/1999/xlink" xlink:title="Cubitus anterior" id="ABBRID0ECOCK" xlink:type="simple">CuA</abbrev> slightly bent at mid-length, distally forked; CuP distally bent anteriorly near posterior wing margin, with three branches; A1 arched, A2 short, simple.</p><p><bold><italic>Abdomen</italic>.</bold> Cylindrical, without keeled processes.</p><p><bold><italic>Male genitalia</italic></bold> (Fig. <xref ref-type="fig" rid="F19">19</xref>). Tergite IX medially narrower than laterally, laterally with abundant long, thin setae. Sternites VIII and IX fused, fusion line weakly marked; sternite VIII rectangular, with long, thickened setae; sternite IX trapezoidal, with broad posteromedial, quadrangular lobe. Gonocoxites IX fusiform, reduced. Ectoproct triangular, ventrolaterally with smooth, glabrous, bulging area. Gonocoxites X forming an elongate sclerite; anterior dorsally curved; posterior apex expanded; base of gonostyli X triangular, thickened, with lateral processes; the rest of the structure whip-like, short, dorsally recurved, and anteroventrally projected. Gonapophyses X elongate, narrow; gonapophyses joined by membrane, forming a V-shaped structure, posterior apex of both fused, forming a blunt process. Gonocoxites XI thin, U-shaped, medial lobe flattened, posterior margin rounded; lateral arms of gonocoxites XI straight.</p><fig id="F19" position="float" orientation="portrait"><object-id xmlns:xlink="http://www.w3.org/1999/xlink" content-type="doi" xlink:type="simple">10.3897/zookeys.1199.115442.figure19</object-id><label>Figure 19.</label><caption><p><italic><tp:taxon-name><tp:taxon-name-part taxon-name-part-type="genus" reg="Anchieta">Anchieta</tp:taxon-name-part><tp:taxon-name-part taxon-name-part-type="species" reg="remipes">remipes</tp:taxon-name-part></tp:taxon-name></italic> (Gerstaecker, 1888) <bold>A</bold> male terminalia, lateral <bold>B</bold> same, ventral.</p></caption><graphic xmlns:xlink="http://www.w3.org/1999/xlink" xlink:href="zookeys-1199-001_article-115442__-g019.jpg" position="float" orientation="portrait" xlink:type="simple" id="oo_1038267.jpg"><uri content-type="original_file" xlink:type="simple">https://binary.pensoft.net/fig/1038267</uri></graphic></fig></tp:treatment-sec><tp:treatment-sec sec-type="distribution" id="SECID0EUPCK"><title>Distribution.</title><p>Colombia (Cundinamarca?).</p></tp:treatment-sec><tp:treatment-sec sec-type="remarks" id="SECID0EZPCK"><title>Remarks.</title><p>This species is so far known only from the original description by <xref ref-type="bibr" rid="B19">Gerstaecker (1888)</xref>. In this description the only collecting data available is “Bogotá”, the main city of Colombia, located in the Cundinamarca department. However, the labels of the holotype only have “Columb.” As collecting information, so presently the distribution of the species in Colombia is unknown.</p><p>Regarding the phylogenetic relationships of this species, despite presenting the same mimetic coloration pattern of species like <italic><tp:taxon-name><tp:taxon-name-part taxon-name-part-type="genus" reg="Anchieta">A.</tp:taxon-name-part><tp:taxon-name-part taxon-name-part-type="species" reg="bellus">bellus</tp:taxon-name-part></tp:taxon-name></italic>, <italic><tp:taxon-name><tp:taxon-name-part taxon-name-part-type="genus" reg="Anchieta">A.</tp:taxon-name-part><tp:taxon-name-part taxon-name-part-type="species" reg="apiculasaeva">apiculasaeva</tp:taxon-name-part></tp:taxon-name></italic>, <italic><tp:taxon-name><tp:taxon-name-part taxon-name-part-type="genus" reg="Anchieta">A.</tp:taxon-name-part><tp:taxon-name-part taxon-name-part-type="species" reg="partheniella">partheniella</tp:taxon-name-part></tp:taxon-name></italic>, and <italic><tp:taxon-name><tp:taxon-name-part taxon-name-part-type="genus" reg="Anchieta">A.</tp:taxon-name-part><tp:taxon-name-part taxon-name-part-type="species" reg="romani">romani</tp:taxon-name-part></tp:taxon-name></italic>, this species was recovered as sister of <italic><tp:taxon-name><tp:taxon-name-part taxon-name-part-type="genus" reg="Anchieta">A.</tp:taxon-name-part><tp:taxon-name-part taxon-name-part-type="species" reg="tinctus">tinctus</tp:taxon-name-part></tp:taxon-name></italic> from Costa Rica. Both species share many characters of the wing shape and venation as well as of the male genitalia. Nonetheless, <italic><tp:taxon-name><tp:taxon-name-part taxon-name-part-type="genus" reg="Anchieta">A.</tp:taxon-name-part><tp:taxon-name-part taxon-name-part-type="species" reg="remipes">remipes</tp:taxon-name-part></tp:taxon-name></italic> can be differentiated from <italic><tp:taxon-name><tp:taxon-name-part taxon-name-part-type="genus" reg="Anchieta">A.</tp:taxon-name-part><tp:taxon-name-part taxon-name-part-type="species" reg="tinctus">tinctus</tp:taxon-name-part></tp:taxon-name></italic> by the body coloration and morphology of the sternite IX, while the overall genitalic morphology markedly differs from other species mimicking stingless bees of the genus <italic><tp:taxon-name><tp:taxon-name-part taxon-name-part-type="genus" reg="Ptilotrigona">Ptilotrigona</tp:taxon-name-part></tp:taxon-name></italic>.</p></tp:treatment-sec><ref-list><ref id="B54"><mixed-citation xmlns:xlink="http://www.w3.org/1999/xlink" xlink:type="simple"><person-group><name name-style="western"><surname>Penny</surname><given-names>ND</given-names></name></person-group> (<year>1977</year>) Lista de <tp:taxon-name><tp:taxon-name-part taxon-name-part-type="order">Megaloptera</tp:taxon-name-part></tp:taxon-name>, <tp:taxon-name><tp:taxon-name-part taxon-name-part-type="order">Neuroptera</tp:taxon-name-part></tp:taxon-name> e <tp:taxon-name><tp:taxon-name-part taxon-name-part-type="order">Raphidioptera</tp:taxon-name-part></tp:taxon-name> do México, América Central, ilhas Caraíbas e América do Sul. Acta Amazonica 7(4, Suplemento): 1–6. <ext-link xlink:href="10.1590/1809-43921977074s005" ext-link-type="doi" xlink:type="simple">https://doi.org/10.1590/1809-43921977074s005</ext-link></mixed-citation></ref><ref id="B26"><mixed-citation xmlns:xlink="http://www.w3.org/1999/xlink" xlink:type="simple"><person-group><name name-style="western"><surname>Hoffman</surname><given-names>KM</given-names></name></person-group> (<year>2002</year>) <article-title>Family <tp:taxon-name><tp:taxon-name-part taxon-name-part-type="family">Mantispidae</tp:taxon-name-part></tp:taxon-name>.</article-title> In: <person-group><name name-style="western"><surname>Penny</surname><given-names>ND</given-names></name></person-group> (<role>Ed.</role>) <issue-title>A guide to the lacewings (Neuroptera) of Costa Rica.</issue-title><source>Proceedings of the California Academy of Sciences 53(12)</source>, <fpage>251</fpage>–<lpage>275</lpage>. <ext-link xlink:href="https://lacewing.tamu.edu/neuropterida/neur_bibliography/edoc12/penny2002ref10000s-4713.pdf" ext-link-type="uri" xlink:type="simple">https://lacewing.tamu.edu/neuropterida/neur_bibliography/edoc12/penny2002ref10000s-4713.pdf</ext-link></mixed-citation></ref><ref id="B51"><mixed-citation xmlns:xlink="http://www.w3.org/1999/xlink" xlink:type="simple"><person-group><name name-style="western"><surname>Ohl</surname><given-names>M</given-names></name></person-group> (<year>2004</year>) Annotated catalog of the <tp:taxon-name><tp:taxon-name-part taxon-name-part-type="family">Mantispidae</tp:taxon-name-part></tp:taxon-name> of the World (<tp:taxon-name><tp:taxon-name-part taxon-name-part-type="order">Neuroptera</tp:taxon-name-part></tp:taxon-name>). Contributions on Entomology, International 5[ii+]: 131–262. <ext-link xlink:href="https://lacewing.tamu.edu/neuropterida/neur_bibliography/edoc12/ohl2004ref11556s-10771.pdf" ext-link-type="uri" xlink:type="simple">https://lacewing.tamu.edu/neuropterida/neur_bibliography/edoc12/ohl2004ref11556s-10771.pdf</ext-link></mixed-citation></ref><ref id="B3"><mixed-citation xmlns:xlink="http://www.w3.org/1999/xlink" xlink:type="simple"><person-group><name name-style="western"><surname>Ardila-Camacho</surname><given-names>A</given-names></name><name name-style="western"><surname>García</surname><given-names>A</given-names></name></person-group> (<year>2015</year>) <article-title>Mantidflies of Colombia (<tp:taxon-name><tp:taxon-name-part taxon-name-part-type="order">Neuroptera</tp:taxon-name-part></tp:taxon-name>, <tp:taxon-name><tp:taxon-name-part taxon-name-part-type="family">Mantispidae</tp:taxon-name-part></tp:taxon-name>).</article-title><source>Zootaxa</source><volume>3937</volume>(<issue>3</issue>): <fpage>401</fpage>–<lpage>455</lpage>. <ext-link xlink:href="10.11646/zootaxa.3937.3.1" ext-link-type="doi" xlink:type="simple">https://doi.org/10.11646/zootaxa.3937.3.1</ext-link></mixed-citation></ref><ref id="B19"><mixed-citation xmlns:xlink="http://www.w3.org/1999/xlink" xlink:type="simple"><person-group><name name-style="western"><surname>Gerstaecker</surname><given-names>[CE]A</given-names></name></person-group> (<year>1888</year>) <article-title>Weitere Beiträge zur artenkenntniss der <tp:taxon-name><tp:taxon-name-part taxon-name-part-type="order">Neuroptera</tp:taxon-name-part></tp:taxon-name><tp:taxon-name><tp:taxon-name-part taxon-name-part-type="order">Megaloptera</tp:taxon-name-part></tp:taxon-name>.</article-title><source>Mitt[h]eilungen aus dem Naturwissenschaftlichen Verein für Neu-Vorpommern und Rugen</source><volume>19</volume>: <fpage>89</fpage>–<lpage>130</lpage>. <ext-link xlink:href="https://lacewing.tamu.edu/neuropterida/neur_bibliography/edoc12/gerstaecker1887ref2558m-1582.pdf" ext-link-type="uri" xlink:type="simple">https://lacewing.tamu.edu/neuropterida/neur_bibliography/edoc12/gerstaecker1887ref2558m-1582.pdf</ext-link></mixed-citation></ref></ref-list></tp:taxon-treatment>
