# Supplementary material for: ﻿A camouflaged diversity: taxonomic revision of the thorny lacewing subfamily Symphrasinae (Neuroptera, Rhachiberothidae)
Source: Zookeys. 2024 Apr 30;1199:1–409. doi: 10.3897/zookeys.1199.115442 (PMC11077268; doi:10.3897/zookeys.1199.115442)
Supplement: XML Treatment for Anchieta romani [file zookeys.1199.115442-treatment11.xml]

<!DOCTYPE tp:taxon-treatment
  PUBLIC "-//TaxonX//DTD Taxonomic Treatment Publishing DTD v0 20100105//EN" "tax-treatment-NSO.dtd">
<tp:taxon-treatment xmlns:tp="http://www.plazi.org/taxpub"><tp:treatment-meta><kwd-group><label>Taxon classification</label><kwd>
                <named-content content-type="kingdom">Animalia</named-content>
              </kwd><kwd>
                <named-content content-type="order">Neuroptera</named-content>
              </kwd><kwd>
                <named-content content-type="family">Rhachiberothidae</named-content>
              </kwd></kwd-group><mixed-citation publication-type="journal"><person-group><name><surname>Ardila-Camacho</surname><given-names>Adrian</given-names></name><name><surname>Machado</surname><given-names>Renato José Pires</given-names></name><name><surname>Ohl</surname><given-names>Michael</given-names></name><name><surname>Contreras-Ramos</surname><given-names>Atilano</given-names></name></person-group><article-title>﻿A camouflaged diversity: taxonomic revision of the thorny lacewing subfamily <tp:taxon-name><tp:taxon-name-part taxon-name-part-type="subfamily">Symphrasinae</tp:taxon-name-part></tp:taxon-name> (<tp:taxon-name><tp:taxon-name-part taxon-name-part-type="order">Neuroptera</tp:taxon-name-part></tp:taxon-name>, <tp:taxon-name><tp:taxon-name-part taxon-name-part-type="family">Rhachiberothidae</tp:taxon-name-part></tp:taxon-name>)</article-title><source>Zookeys</source><day>30</day><month>04</month><year>2024</year><volume>1199</volume><fpage>1</fpage><lpage>409</lpage><pub-id pub-id-type="doi">10.3897/zookeys.1199.115442</pub-id></mixed-citation></tp:treatment-meta><tp:nomenclature><label>﻿﻿</label><tp:taxon-name>
              <tp:taxon-name-part taxon-name-part-type="genus" reg="Anchieta">Anchieta</tp:taxon-name-part>
              <tp:taxon-name-part taxon-name-part-type="species" reg="romani">romani</tp:taxon-name-part>
            </tp:taxon-name><tp:taxon-authority>(Esben-Petersen, 1917)</tp:taxon-authority><xref ref-type="fig" rid="F20">Figs 20</xref><xref ref-type="fig" rid="F21">, 21</xref><tp:nomenclature-citation-list><tp:nomenclature-citation><tp:taxon-name>
                  <tp:taxon-name-part taxon-name-part-type="genus" reg="Anisoptera">Anisoptera</tp:taxon-name-part>
                  <tp:taxon-name-part taxon-name-part-type="species" reg="romani">romani</tp:taxon-name-part>
                </tp:taxon-name><comment>Esben-Petersen, 1917: 14. Holotype: male, Brazil, Rio Autaz (<named-content xmlns:xlink="http://www.w3.org/1999/xlink" content-type="dwc:institutional_code" xlink:title="Natuhistoriska Riksmuseet, Stockholm, Sweden." xlink:href="http://grbio.org/institution/swedish-museum-natural-history-entomology-collections" xlink:type="simple">NHRS</named-content>), specimen examined.</comment></tp:nomenclature-citation><tp:nomenclature-citation><tp:taxon-name>
                  <tp:taxon-name-part taxon-name-part-type="genus" reg="Trichoscelia">Trichoscelia</tp:taxon-name-part>
                  <tp:taxon-name-part taxon-name-part-type="species" reg="romani">romani</tp:taxon-name-part>
                </tp:taxon-name><comment>(Esben-Petersen, 1917). <xref ref-type="bibr" rid="B54">Penny (1977)</xref>.</comment></tp:nomenclature-citation><tp:nomenclature-citation><tp:taxon-name>
                  <tp:taxon-name-part taxon-name-part-type="genus" reg="Anchieta"/>
                  <tp:taxon-name-part taxon-name-part-type="species" reg="bella"/>
                </tp:taxon-name><comment>(non) <tp:taxon-name><tp:taxon-name-part taxon-name-part-type="genus" reg="Anchieta">Anchieta</tp:taxon-name-part><tp:taxon-name-part taxon-name-part-type="species" reg="bella">bella</tp:taxon-name-part></tp:taxon-name> (Westwood, 1867). <xref ref-type="bibr" rid="B55">Penny (1982a)</xref>. </comment></tp:nomenclature-citation></tp:nomenclature-citation-list></tp:nomenclature><tp:treatment-sec sec-type="material" id="SECID0E5VCK"><title>Material examined.</title><p><bold><italic>Holotype</italic>.</bold> Brazil • ♂; <bold>Amazonas</bold>, Río Autaz; Sept.; Roman leg.; “<italic><tp:taxon-name><tp:taxon-name-part taxon-name-part-type="genus" reg="Anisoptera">Anisoptera</tp:taxon-name-part><tp:taxon-name-part taxon-name-part-type="species" reg="romani">romani</tp:taxon-name-part></tp:taxon-name></italic>, male, det. Esben-Petersen (<named-content xmlns:xlink="http://www.w3.org/1999/xlink" content-type="dwc:institutional_code" xlink:title="Natuhistoriska Riksmuseet, Stockholm, Sweden." xlink:href="http://grbio.org/institution/swedish-museum-natural-history-entomology-collections" xlink:type="simple">NHRS</named-content>)”, “Type red label, Rikmuseum Stockholm”, “198, 80”, “190, 57”, “<named-content xmlns:xlink="http://www.w3.org/1999/xlink" content-type="dwc:institutional_code" xlink:title="Natuhistoriska Riksmuseet, Stockholm, Sweden." xlink:href="http://grbio.org/institution/swedish-museum-natural-history-entomology-collections" xlink:type="simple">NHRS</named-content>-KAJO 000000370”; terminalia cleared and stored in a microvial; <named-content xmlns:xlink="http://www.w3.org/1999/xlink" content-type="dwc:institutional_code" xlink:title="Natuhistoriska Riksmuseet, Stockholm, Sweden." xlink:href="http://grbio.org/institution/swedish-museum-natural-history-entomology-collections" xlink:type="simple">NHRS</named-content>.</p></tp:treatment-sec><tp:treatment-sec sec-type="material" id="SECID0EOXCK"><title>Other material.</title><p>Peru • 1 ♀ 2 ♂; <bold>San Martín</bold>, Tarapoto Urku, nr. Boca Toma; 400 m. a.s.l.; 10 Jul. 2012; C. Rasmussen leg.; nest collected; <named-content xmlns:xlink="http://www.w3.org/1999/xlink" content-type="dwc:institutional_code" xlink:title="Museum für Naturkunde, Berlin, Germany." xlink:href="http://grbio.org/institution/museum-f%C3%BCr-naturkunde-berlin-zoological-collections" xlink:type="simple">ZMB</named-content>. • 1 pupa; same data as for preceding; 6 Sep. 2012; <named-content xmlns:xlink="http://www.w3.org/1999/xlink" content-type="dwc:institutional_code" xlink:title="Museum für Naturkunde, Berlin, Germany." xlink:href="http://grbio.org/institution/museum-f%C3%BCr-naturkunde-berlin-zoological-collections" xlink:type="simple">ZMB</named-content>.</p></tp:treatment-sec><tp:treatment-sec sec-type="diagnosis" id="SECID0EGYCK"><title>Diagnosis.</title><p>This species is remarkably similar to <italic><tp:taxon-name><tp:taxon-name-part taxon-name-part-type="genus" reg="Anchieta">A.</tp:taxon-name-part><tp:taxon-name-part taxon-name-part-type="species" reg="apiculasaeva">apiculasaeva</tp:taxon-name-part></tp:taxon-name></italic> and <italic><tp:taxon-name><tp:taxon-name-part taxon-name-part-type="genus" reg="Anchieta">A.</tp:taxon-name-part><tp:taxon-name-part taxon-name-part-type="species" reg="partheniella">partheniella</tp:taxon-name-part></tp:taxon-name></italic> because of the general color pattern of orange with brown marks. Additional similarities include the slightly widened forewing costal space near the medial region, and the notably expanded and laterally flattened hind tibia. On the male genitalia, the sternite IX is U-shaped with posterior ½ glabrous, medially convex, and laterally concave, forming a canal. The gonocoxite IX is short, sinuous, with posterior apex laterally recurved, and set with 1–3 longitudinally arranged, preapical processes on the outer surface. An important distinction from the aforementioned species is the shape of the gonocoxites X, which form a triangular sclerite, with anterior apex laterally flattened and not expanded. On the female genitalia, the gonapophyses VIII medial part forms an enlarged canal, with ventral depression and apex ventrally curved, and rounded.</p></tp:treatment-sec><tp:treatment-sec sec-type="description" id="SECID0ECZCK"><title>Description.</title><p><bold><italic>Measurements</italic>.</bold> Male (<italic>n</italic> = 2). Forewing length: 9.0–9.2 mm; Hind wing length: 5.2–5.4 mm.</p><p><bold><italic>Coloration</italic></bold> (Fig. <xref ref-type="fig" rid="F18">18</xref>). <bold><italic>Head</italic>.</bold> Mostly orange; vertexal region brown with triangular, yellow areas adjacent to frontal sutures; laterally with rows of dark brown setae; supra-antennal region brown with oval yellow, medial area. Antennal scape orange ventrally, dorsally pale brown on distal ½, pedicel pale brown, flagellum pale brown, except for three or four yellow, preapical flagellomeres. Frons with lateral brown triangular markings, forming an inverted V-shaped pattern. Labrum yellow, clypeus with brown suffusions at center; mandible orange with pale amber apex; maxillary palpus orange with pale brown suffusions; labium orange, palpus with pale brown suffusions, palpimacula orange. <bold><italic>Thorax</italic>.</bold> Pronotum dark brown, except anterior 1/3 with orange transverse band; episternum brown with yellow anterior margin; postfurcasternum brown. Mesonotum orange with dark brown anterior margin, medial area with broad, brown band, scutellum with brown spot on anterior ½ and brown posterior margin; metanotum yellow with brown lateral markings, and brown medial band and anterior and posterior margins; pteropleura orange with broad brown areas, pale brown or orange setae present. <bold><italic>Foreleg</italic>.</bold> Coxa mostly orange, with extensive pale brown spot on posterior surface, base and apex brown; trochanter orange on ventral surface, pale brown on dorsal surface. Femur orange with broad dorsal spot extending to most of anterior surface; posterior surface with preapical, longitudinal mark and brown transverse medial mark; tibia bicolor, basal ½ orange, distal ½ pale brown; basitarsus orange on basal 1/2, pale brown on distal 1/2, remaining tarsomeres orange. <bold><italic>Mid- and hind leg</italic>.</bold> Mid-leg predominantly orange, coxa with basal 1/3 and apex pale brown, trochanter orange with pale brown suffusions, femur medially pale brown; tibia with apical 1/3 pale brown. Hind leg mainly orange, coxa with pale brown suffusions; tibia orange, except at middle of outer surface and distal ¾ of inner surface brown, tip orange. <bold><italic>Wings</italic>.</bold> Forewing membrane hyaline, with yellow areas at base, area surrounding 1sc-r, 1ra-rp, and area adjacent to proximal region of pterostigma; pterostigma bicolor, orange on proximal ½, pale yellow on distal ½; venation predominantly orange, except wing base, medial region of R + M, subcostal veinlets, 1c-sc, 1ra-rp, 1r-m, and 1m-cu veins brown. Hind wing hyaline, base of subcostal space orange; pterostigma orange with pale brown suffusions, setation blackish; venation mainly pale brown, yellow near wing margin, wing base, and apex of C + Sc. <bold><italic>Abdomen</italic>.</bold> Tergites I–III yellow with pale brown lateral markings, remaining tergites yellow with brown suffusions; sternites yellow; pleural membrane pale brown.</p><fig id="F20" position="float" orientation="portrait"><object-id xmlns:xlink="http://www.w3.org/1999/xlink" content-type="doi" xlink:type="simple">10.3897/zookeys.1199.115442.figure20</object-id><label>Figure 20.</label><caption><p><italic><tp:taxon-name><tp:taxon-name-part taxon-name-part-type="genus" reg="Anchieta">Anchieta</tp:taxon-name-part><tp:taxon-name-part taxon-name-part-type="species" reg="romani">romani</tp:taxon-name-part></tp:taxon-name></italic> (Esben-Petersen, 1817) <bold>A</bold> male habitus, dorsal (abdomen removed) <bold>B</bold> wings <bold>C</bold> head, frontal <bold>D</bold> pronotum, dorsal <bold>E</bold> forefemur, anterior surface <bold>F</bold> same, posterior surface <bold>G</bold> hind tibia, outer surface <bold>H</bold> same, inner surface.</p></caption><graphic xmlns:xlink="http://www.w3.org/1999/xlink" xlink:href="zookeys-1199-001_article-115442__-g020.jpg" position="float" orientation="portrait" xlink:type="simple" id="oo_1038268.jpg"><uri content-type="original_file" xlink:type="simple">https://binary.pensoft.net/fig/1038268</uri></graphic></fig><p><bold><italic>Morphology</italic> (Fig. <xref ref-type="fig" rid="F20">20</xref>). <italic>Head</italic>.</bold> Diamond-shaped in frontal view, smooth; vertexal region domed over compound eyes, laterally with rows of short, reclined setae; paraocular area concave; coronal suture discrete. Antenna moniliform, flagellum with 44–46 flagellomeres, discoidal in shape, except for those of apex narrower; all flagellomeres with medial ring of short setae. Compound eye hemispherical, as wide as ½ of the interocular distance at toruli level. <bold><italic>Thorax</italic>.</bold> Pronotum nearly as long as wide, with groove contiguous to lateral and distal margins; posterior margin with slight outgrowth; entire surface with abundant, thick setae arising flush the pronotal surface; episternum with interspersed long, thin and short, thickened setae; postfurcasternum quadrangular. Mesonotum wider than long, with abundant long, thickened setae present on medial area; metanotum ~ 3× as wide as long, glabrous. Pteropleura covered with abundant long, thin setae. <bold><italic>Foreleg</italic>.</bold> Coxa as long as femur, cylindrical, slightly expanded at preapical region, densely covered with fine, long setae; trochanter semi-triangular, densely setose, dorsally with tuft of long, thick setae, anterior surface with blunt process. Femur robust, densely set with long, fine setae; closing surface with posteroventral row of integumentary specializations fully-developed, composed of tubercle-shaped specializations, proximally with spine-shaped, sub-basal process; adjacent row of thickened setae with globular base present on distal ½; anteroventral row of specializations reduced to proximal region and apex, composed of tubercle-shaped specializations; primary process present, curved; adjacent row of thickened setae with globular base present on distal 4/5. Tibia almost as long as femur, curved, glabrous, with a row of prostrate setae on closing surface, and patch of clavate setae apically on anterior surface. Basitarsus with long lanceolate process, with clavate setae on proximal region of anterior surface, ventrally with single row of prostrate setae. <bold><italic>Mid- and hind leg</italic>.</bold> Mid-leg covered with abundant fine, long setae, tibia slightly widened. Hind leg densely covered with long, fine setae, except on tarsus, shorter; tibia notably widened and laterally flattened, oar-shaped. <bold><italic>Wings</italic>.</bold> Forewing oval, venation densely setose, trichosors present along wing margin; costal space slightly widened medially, humeral vein simple or forked, 10–12 subcostal veinlets present; pterostigma rectangular; subcostal space with single medially located crossvein; Sc vein abruptly bent posteriad at proximal margin of pterostigma to merge the RA; <italic>rarp2</italic> straight, with four or five veins arising from it, three or four from <italic>rarp1</italic>; M fused basally to R; RP base located near separation of M and R, M fork near such separation; 1r-m located between RP base and M fork forming a small, trapezoidal cell; five or six gradate crossveins present; Cu deeply forked, <abbrev xmlns:xlink="http://www.w3.org/1999/xlink" xlink:title="Cubitus anterior" id="ABBRID0E23CK" xlink:type="simple">CuA</abbrev> distally branched; CuP proximally angled, approaching A1, forked; A1 simple, A2 medially forked. Hind wing oval, notably smaller and narrower than forewing; costal space narrow and reduced, with seven or eight veinlets; C and Sc fused at proximal 1/3 of wing length, subcostal space without crossveins; Sc vein abruptly curved posteriad at proximal margin of pterostigma to merge the RA; pterostigma elongated, slightly widened distally; radial space widened with single, straight, crossvein; two or three veins arising from <italic>rarp1</italic>, 1–3 from <italic>rarp2</italic>. M vein forked at R fork level. Cu vein deeply forked, <abbrev xmlns:xlink="http://www.w3.org/1999/xlink" xlink:title="Cubitus anterior" id="ABBRID0ED4CK" xlink:type="simple">CuA</abbrev> slightly concave, distally forked, first branch simple; CuP distally curved anteriorly near wing margin, with 2–4 branches; A1 arched, A2 short, simple. <bold><italic>Abdomen</italic>.</bold> Cylindrical, tergites III and IV with short, posteromedial keeled processes in both sexes, tergites V–IX with abundant long, thin setae; sternites densely setose.</p><p><bold><italic>Male genitalia</italic></bold> (Fig. <xref ref-type="fig" rid="F21">21A–E</xref>). Tergite IX medially narrower than laterally, posterolaterally with abundant long, thick setae. Sternites VIII and IX fused, fusion line weakly marked; sternite VIII rectangular with abundant long, thickened setae, sternite IX U-shaped, with long, thick setae on anterior ½, posterior ½ glabrous, medially convex, forming a canal, laterally concave. Gonocoxites IX short, sinuous, with base flattened; apex laterally recurved, with two or three longitudinally arranged, preapical processes on outer surface. Ectoproct ovoid, narrow, posteroventrally with patch of 14–16 thick, dark setae; laterally with smooth, glabrous, bulging area; inner area sclerotized, with patch of short, fine setae. Gonocoxites X forming a triangular sclerite; anterior apex laterally flattened, ventrally concave; posterior apex with paired dorsal and lateral processes; base of gonostyli X U-shaped, thickened, concave, set with curved, lateral processes; the rest of the structure whip-like, short, recurved, apical portion forming a loop. Gonapophyses X straight, narrow, anterior apex spatulate, dorsally curved, posterior apex dorsally curved, surrounding membrane set with minute granules; gonapophyses joined by membrane, forming a V-shaped structure. Gonocoxites XI thin, U-shaped, medial lobe flattened, quadrangular, weakly sclerotized at center, anterior margin with U-shaped concavity; lateral arms of gonocoxites XI gently sinuous, anterior apex curved.</p><fig id="F21" position="float" orientation="portrait"><object-id xmlns:xlink="http://www.w3.org/1999/xlink" content-type="doi" xlink:type="simple">10.3897/zookeys.1199.115442.figure21</object-id><label>Figure 21.</label><caption><p><italic><tp:taxon-name><tp:taxon-name-part taxon-name-part-type="genus" reg="Anchieta">Anchieta</tp:taxon-name-part><tp:taxon-name-part taxon-name-part-type="species" reg="romani">romani</tp:taxon-name-part></tp:taxon-name></italic> (Esben-Petersen, 1817) <bold>A</bold> male terminalia, lateral <bold>B</bold> same, ventral <bold>C</bold> male genitalia, lateral <bold>D</bold> same dorsal <bold>E</bold> same, ventral <bold>F</bold> female terminalia, lateral <bold>G</bold> same, ventral <bold>H</bold> gonapophyses VIII of female, ventral <bold>I</bold> spermatheca.</p></caption><graphic xmlns:xlink="http://www.w3.org/1999/xlink" xlink:href="zookeys-1199-001_article-115442__-g021.jpg" position="float" orientation="portrait" xlink:type="simple" id="oo_1038269.jpg"><uri content-type="original_file" xlink:type="simple">https://binary.pensoft.net/fig/1038269</uri></graphic></fig><p><bold><italic>Female genitalia</italic></bold> (Fig. <xref ref-type="fig" rid="F21">21F–I</xref>). Sternite VII (gonocoxites VII) formed by two medially fused trapezoidal lateral plates, covered with long and thin setae, posterior margin forming an obtuse angle. Tergite VIII almost as wide medially than laterally, laterally enclosing the spiracle of the segment, lateral margin quadrangular. Gonocoxites VIII forming a narrow trapezoidal plate, with two lateral concavities; gonapophyses VIII medial part forming an enlarged canal, with a depression on ventral surface, apex ventrally curved, rounded; lateral part of gonapophyses VIII forming a chamber-shaped dorsal structure with two lateral concavities. Tergite IX + ectoproct triangular. Gonocoxite IX long, straight, narrow, as long as the last five abdominal segments together. Gonapophyses IX as a pair of tiny sclerites hidden under tergite IX + ectoproct. Bursa copulatrix unsclerotized, long, progressively narrower; spermatheca complex and coiled; proximal section thin, slightly thickened at coiled area, forming three convolutions; medial section thicker than proximal section, long, coiled, forming multiple convolutions; distal section wider than medial section, sac-shaped, forming a loop. Fertilization canal duct long, spiral-shaped, forming three convolutions, slightly preapically expanded; fertilization canal elongated, narrow, J-shaped, covered with microfilaments.</p></tp:treatment-sec><tp:treatment-sec sec-type="distribution" id="SECID0EL6CK"><title>Distribution.</title><p>Brazil (Amazonas), Peru (San Martín).</p></tp:treatment-sec><tp:treatment-sec sec-type="remarks" id="SECID0EQ6CK"><title>Remarks.</title><p>This species was synonymized with <italic><tp:taxon-name><tp:taxon-name-part taxon-name-part-type="genus" reg="Anchieta">A.</tp:taxon-name-part><tp:taxon-name-part taxon-name-part-type="species" reg="bellus">bellus</tp:taxon-name-part></tp:taxon-name></italic> by <xref ref-type="bibr" rid="B55">Penny (1982a)</xref> without examination of the type of <italic><tp:taxon-name><tp:taxon-name-part taxon-name-part-type="genus" reg="Anisoptera">Anisoptera</tp:taxon-name-part><tp:taxon-name-part taxon-name-part-type="species" reg="romani">romani</tp:taxon-name-part></tp:taxon-name></italic> Esben-Petersen, 1917. Both species have basically the same coloration pattern, but the hind tibia of <italic><tp:taxon-name><tp:taxon-name-part taxon-name-part-type="genus" reg="Anchieta">A.</tp:taxon-name-part><tp:taxon-name-part taxon-name-part-type="species" reg="bellus">bellus</tp:taxon-name-part></tp:taxon-name></italic> is narrower than that of <italic><tp:taxon-name><tp:taxon-name-part taxon-name-part-type="genus" reg="Anchieta">A.</tp:taxon-name-part><tp:taxon-name-part taxon-name-part-type="species" reg="romani">romani</tp:taxon-name-part></tp:taxon-name></italic>, while the shape of the male gonocoxites IX and X are noticeably different. Based on these characters, herein <italic><tp:taxon-name><tp:taxon-name-part taxon-name-part-type="genus" reg="Anchieta">Anchieta</tp:taxon-name-part><tp:taxon-name-part taxon-name-part-type="species" reg="romani">romani</tp:taxon-name-part></tp:taxon-name></italic> (Esben-Petersen, 1917) is reinstated as a valid species.</p><p>Regarding its distribution, the collecting data of the type of <italic><tp:taxon-name><tp:taxon-name-part taxon-name-part-type="genus" reg="Anchieta">A.</tp:taxon-name-part><tp:taxon-name-part taxon-name-part-type="species" reg="romani">romani</tp:taxon-name-part></tp:taxon-name></italic> appears as “Rio Autaz, Amazon”, locality that was corrected by <xref ref-type="bibr" rid="B55">Penny (1982a)</xref> as Autazes, in the Brazilian state of Amazonas. Here, this species is reported from Peru (San Martin) for the first time.</p><p>In a recent publication by <xref ref-type="bibr" rid="B62">Rasmussen and Ardila-Camacho (2021)</xref> this species was referred as <italic><tp:taxon-name><tp:taxon-name-part taxon-name-part-type="genus" reg="Anchieta">Anchieta</tp:taxon-name-part></tp:taxon-name></italic> sp. nov. Since the taxonomic status of <italic><tp:taxon-name><tp:taxon-name-part taxon-name-part-type="genus" reg="Anchieta">A.</tp:taxon-name-part><tp:taxon-name-part taxon-name-part-type="species" reg="romani">romani</tp:taxon-name-part></tp:taxon-name></italic> was not clarified at that time, the specimens cited in that publication were initially interpreted as belonging to a new species. In that contribution, aspects of the life history of this species like its association with the vespid wasp <italic><tp:taxon-name><tp:taxon-name-part taxon-name-part-type="genus" reg="Montezumia">Montezumia</tp:taxon-name-part><tp:taxon-name-part taxon-name-part-type="species" reg="dimidiata">dimidiata</tp:taxon-name-part></tp:taxon-name></italic> Saussure, 1852 (<tp:taxon-name><tp:taxon-name-part taxon-name-part-type="family">Vespidae</tp:taxon-name-part></tp:taxon-name>: <tp:taxon-name><tp:taxon-name-part taxon-name-part-type="subfamily">Eumeninae</tp:taxon-name-part></tp:taxon-name>) and its mimicry with <italic><tp:taxon-name><tp:taxon-name-part taxon-name-part-type="genus" reg="Ptilotrigona">Ptilotrigona</tp:taxon-name-part><tp:taxon-name-part taxon-name-part-type="species" reg="lurida">lurida</tp:taxon-name-part></tp:taxon-name></italic> (Smith, 1854) were discussed.</p><p>Regarding the phylogenetic affinities of this species, it was recovered in a polytomy with <italic><tp:taxon-name><tp:taxon-name-part taxon-name-part-type="genus" reg="Anchieta">A.</tp:taxon-name-part><tp:taxon-name-part taxon-name-part-type="species" reg="apiculasaeva">apiculasaeva</tp:taxon-name-part></tp:taxon-name></italic> and a clade containing <italic><tp:taxon-name><tp:taxon-name-part taxon-name-part-type="genus" reg="Anchieta">A.</tp:taxon-name-part><tp:taxon-name-part taxon-name-part-type="species" reg="remipes">remipes</tp:taxon-name-part></tp:taxon-name></italic>, <italic><tp:taxon-name><tp:taxon-name-part taxon-name-part-type="genus" reg="Anchieta">A.</tp:taxon-name-part><tp:taxon-name-part taxon-name-part-type="species" reg="tinctus">tinctus</tp:taxon-name-part></tp:taxon-name></italic>, <italic><tp:taxon-name><tp:taxon-name-part taxon-name-part-type="genus" reg="Anchieta">A.</tp:taxon-name-part><tp:taxon-name-part taxon-name-part-type="species" reg="partheniellus">partheniellus</tp:taxon-name-part></tp:taxon-name></italic>, <italic><tp:taxon-name><tp:taxon-name-part taxon-name-part-type="genus" reg="Anchieta">A.</tp:taxon-name-part><tp:taxon-name-part taxon-name-part-type="species" reg="nebulosus">nebulosus</tp:taxon-name-part></tp:taxon-name></italic>, and <italic><tp:taxon-name><tp:taxon-name-part taxon-name-part-type="genus" reg="Anchieta">A.</tp:taxon-name-part><tp:taxon-name-part taxon-name-part-type="species" reg="nothus">nothus</tp:taxon-name-part></tp:taxon-name></italic>. Considering the morphology of the male genitalia, this species is closely related with <italic><tp:taxon-name><tp:taxon-name-part taxon-name-part-type="genus" reg="Anchieta">A.</tp:taxon-name-part><tp:taxon-name-part taxon-name-part-type="species" reg="apiculasaeva">apiculasaeva</tp:taxon-name-part></tp:taxon-name></italic>. Both species can be separated by the morphology of the male gonocoxites IX and gonocoxites X.</p></tp:treatment-sec><tp:treatment-sec><!--Section generated to contain objects referenced in tp:taxon-treatment.--><fig id="F18" position="float" orientation="portrait"><object-id xmlns:xlink="http://www.w3.org/1999/xlink" content-type="doi" xlink:type="simple">10.3897/zookeys.1199.115442.figure18</object-id><label>Figure 18.</label><caption><p><italic><tp:taxon-name><tp:taxon-name-part taxon-name-part-type="genus" reg="Anchieta">Anchieta</tp:taxon-name-part><tp:taxon-name-part taxon-name-part-type="species" reg="remipes">remipes</tp:taxon-name-part></tp:taxon-name></italic> (Gerstaecker, 1888) <bold>A</bold> male habitus, dorsal <bold>B</bold> wings <bold>C</bold> head, frontal <bold>D</bold> forefemur, anterior surface <bold>E</bold> head and thorax, lateral <bold>F</bold> hind tibia, outer surface.</p></caption><graphic xmlns:xlink="http://www.w3.org/1999/xlink" xlink:href="zookeys-1199-001_article-115442__-g018.jpg" position="float" orientation="portrait" xlink:type="simple" id="oo_1038266.jpg"><uri content-type="original_file" xlink:type="simple">https://binary.pensoft.net/fig/1038266</uri></graphic></fig></tp:treatment-sec><ref-list><ref id="B54"><mixed-citation xmlns:xlink="http://www.w3.org/1999/xlink" xlink:type="simple"><person-group><name name-style="western"><surname>Penny</surname><given-names>ND</given-names></name></person-group> (<year>1977</year>) Lista de <tp:taxon-name><tp:taxon-name-part taxon-name-part-type="order">Megaloptera</tp:taxon-name-part></tp:taxon-name>, <tp:taxon-name><tp:taxon-name-part taxon-name-part-type="order">Neuroptera</tp:taxon-name-part></tp:taxon-name> e <tp:taxon-name><tp:taxon-name-part taxon-name-part-type="order">Raphidioptera</tp:taxon-name-part></tp:taxon-name> do México, América Central, ilhas Caraíbas e América do Sul. Acta Amazonica 7(4, Suplemento): 1–6. <ext-link xlink:href="10.1590/1809-43921977074s005" ext-link-type="doi" xlink:type="simple">https://doi.org/10.1590/1809-43921977074s005</ext-link></mixed-citation></ref><ref id="B55"><mixed-citation xmlns:xlink="http://www.w3.org/1999/xlink" xlink:type="simple"><person-group><name name-style="western"><surname>Penny</surname><given-names>ND</given-names></name></person-group> (<year>1982a</year>) <article-title><tp:taxon-name><tp:taxon-name-part taxon-name-part-type="order">Neuroptera</tp:taxon-name-part></tp:taxon-name> of the Amazon basin. Part 6. <tp:taxon-name><tp:taxon-name-part taxon-name-part-type="family">Mantispidae</tp:taxon-name-part></tp:taxon-name> (1).</article-title><source>Acta Amazonica</source><volume>12</volume>(<issue>2</issue>): <fpage>415</fpage>–<lpage>463</lpage>. <ext-link xlink:href="10.1590/1809-43921982122415" ext-link-type="doi" xlink:type="simple">https://doi.org/10.1590/1809-43921982122415</ext-link></mixed-citation></ref><ref id="B62"><mixed-citation xmlns:xlink="http://www.w3.org/1999/xlink" xlink:type="simple"><person-group><name name-style="western"><surname>Rasmussen</surname><given-names>C</given-names></name><name name-style="western"><surname>Ardila-Camacho</surname><given-names>A</given-names></name></person-group> (<year>2021</year>) New host record for the enigmatic Neotropical mantidfly genus <italic><tp:taxon-name><tp:taxon-name-part taxon-name-part-type="genus">Anchieta</tp:taxon-name-part></tp:taxon-name></italic> Navás, 1909 (<tp:taxon-name><tp:taxon-name-part taxon-name-part-type="order">Neuroptera</tp:taxon-name-part></tp:taxon-name>, <tp:taxon-name><tp:taxon-name-part taxon-name-part-type="family">Mantispidae</tp:taxon-name-part></tp:taxon-name>), a mimic of wasps and stingless bees. Papéis Avulsos de Zoologia 61(e20216155): 1–8. <ext-link xlink:href="10.11606/1807-0205/2021.61.55" ext-link-type="doi" xlink:type="simple">https://doi.org/10.11606/1807-0205/2021.61.55</ext-link></mixed-citation></ref></ref-list></tp:taxon-treatment>
