# Supplementary material for: ﻿A camouflaged diversity: taxonomic revision of the thorny lacewing subfamily Symphrasinae (Neuroptera, Rhachiberothidae)
Source: Zookeys. 2024 Apr 30;1199:1–409. doi: 10.3897/zookeys.1199.115442 (PMC11077268; doi:10.3897/zookeys.1199.115442)
Supplement: XML Treatment for Anchieta sophiae [file zookeys.1199.115442-treatment12.xml]

<!DOCTYPE tp:taxon-treatment
  PUBLIC "-//TaxonX//DTD Taxonomic Treatment Publishing DTD v0 20100105//EN" "tax-treatment-NSO.dtd">
<tp:taxon-treatment xmlns:tp="http://www.plazi.org/taxpub"><tp:treatment-meta><kwd-group><label>Taxon classification</label><kwd>
                <named-content content-type="kingdom">Animalia</named-content>
              </kwd><kwd>
                <named-content content-type="order">Neuroptera</named-content>
              </kwd><kwd>
                <named-content content-type="family">Rhachiberothidae</named-content>
              </kwd></kwd-group><mixed-citation publication-type="journal"><person-group><name><surname>Ardila-Camacho</surname><given-names>Adrian</given-names></name><name><surname>Machado</surname><given-names>Renato José Pires</given-names></name><name><surname>Ohl</surname><given-names>Michael</given-names></name><name><surname>Contreras-Ramos</surname><given-names>Atilano</given-names></name></person-group><article-title>﻿A camouflaged diversity: taxonomic revision of the thorny lacewing subfamily <tp:taxon-name><tp:taxon-name-part taxon-name-part-type="subfamily">Symphrasinae</tp:taxon-name-part></tp:taxon-name> (<tp:taxon-name><tp:taxon-name-part taxon-name-part-type="order">Neuroptera</tp:taxon-name-part></tp:taxon-name>, <tp:taxon-name><tp:taxon-name-part taxon-name-part-type="family">Rhachiberothidae</tp:taxon-name-part></tp:taxon-name>)</article-title><source>Zookeys</source><day>30</day><month>04</month><year>2024</year><volume>1199</volume><fpage>1</fpage><lpage>409</lpage><pub-id pub-id-type="doi">10.3897/zookeys.1199.115442</pub-id></mixed-citation></tp:treatment-meta><tp:nomenclature><label>﻿﻿</label><tp:taxon-name>
              <tp:taxon-name-part taxon-name-part-type="genus" reg="Anchieta">Anchieta</tp:taxon-name-part>
              <tp:taxon-name-part taxon-name-part-type="species" reg="sophiae">sophiae</tp:taxon-name-part>
              <object-id xmlns:xlink="http://www.w3.org/1999/xlink" content-type="zoobank" xlink:type="simple">https://zoobank.org/F4C36561-8EB8-48D5-8794-4AAC35D49D84</object-id>
            </tp:taxon-name><tp:taxon-authority>Ardila-Camacho &amp; Contreras-Ramos</tp:taxon-authority><tp:taxon-status xmlns:xlink="http://www.w3.org/1999/xlink" xlink:type="simple">sp. nov.</tp:taxon-status><xref ref-type="fig" rid="F22">Figs 22</xref><xref ref-type="fig" rid="F23">, 23</xref></tp:nomenclature><tp:treatment-sec sec-type="type locality" id="SECID0E2HDK"><title>Type locality.</title><p>French Guiana, <bold>Camopi</bold>: Mont St-Marcel de la Haute, <named-content xmlns:xlink="http://www.w3.org/1999/xlink" content-type="dwc:verbatimCoordinates" xlink:type="simple"><named-content content-type="geo-json" specific-use="{&#34;type&#34;:&#34;Point&#34;,&#34;coordinates&#34;:[-53.024990,2.386060]}" id="NCID0EGIDK" xlink:type="simple">2°23'9.816"N, 53°1'29.964"W</named-content></named-content>, 13 Dec. 2014, light trap, J. Touroult leg.</p></tp:treatment-sec><tp:treatment-sec sec-type="material" id="SECID0ELIDK"><title>Material examined.</title><p><bold><italic>Holotype</italic></bold> male, pinned. Original label: “French Guiana, <bold>Camopi</bold>, Mont St-Marcel de la Haute, <named-content xmlns:xlink="http://www.w3.org/1999/xlink" content-type="dwc:verbatimCoordinates" xlink:type="simple"><named-content content-type="geo-json" specific-use="{&#34;type&#34;:&#34;Point&#34;,&#34;coordinates&#34;:[-53.024990,2.386060]}" id="NCID0E2IDK" xlink:type="simple">2°23'9.816"N, 53°1'29.964"W</named-content></named-content>, 13 Dec. 2014, light trap, J. Touroult” <named-content xmlns:xlink="http://www.w3.org/1999/xlink" content-type="dwc:institutional_code" xlink:title="Museum national d’Histoire naturelle, Paris, France." xlink:href="http://grbio.org/institution/museum-national-dhistoire-naturelle-2" xlink:type="simple">MNHN</named-content>. <bold><italic>Paratypes</italic>.</bold> French Guiana • 1 ♂; same data as for holotype; <named-content xmlns:xlink="http://www.w3.org/1999/xlink" content-type="dwc:institutional_code" xlink:title="Colección Nacional de Insectos, Instituto de Biología, Universidad Nacional Autónoma de México, Ciudad de México, México." xlink:href="http://grbio.org/institution/coleccion-nacional-de-insectos-universidad-nacional-autonoma-de-mexico" xlink:type="simple">CNIN</named-content>. – <bold>Maripasoula</bold> • 1 ♀; Contreforts du Mitaraka, crique Alama, Fôret vallonnée au pied d’inselbergs; 12 Mar. 2015; light trap; <named-content xmlns:xlink="http://www.w3.org/1999/xlink" content-type="dwc:institutional_code" xlink:title="California State collection of Arthropods, California Department of Food and Agriculture, Sacramento, California, USA." xlink:href="http://grbio.org/institution/california-state-collection-arthropods" xlink:type="simple">CSCA</named-content>.</p></tp:treatment-sec><tp:treatment-sec sec-type="diagnosis" id="SECID0E6JDK"><title>Diagnosis.</title><p>This species is separated from the yellow morph of <italic><tp:taxon-name><tp:taxon-name-part taxon-name-part-type="genus" reg="Anchieta">A.</tp:taxon-name-part><tp:taxon-name-part taxon-name-part-type="species" reg="fumosellus">fumosellus</tp:taxon-name-part></tp:taxon-name></italic> because the frons is completely yellow, the pronotum has a dark brown posterior, inverted U-shaped mark, and the pteropleura is nearly entirely yellow. Furthermore, the hind tibia is slightly widened. On the male genitalia, the gonocoxite IX is pointed, and lacks processes. On the female genitalia, the gonocoxites + gonapophyses VIII form an enlarged, chamber-shaped structure.</p></tp:treatment-sec><tp:treatment-sec sec-type="etymology" id="SECID0EQKDK"><title>Etymology.</title><p>First author dedicates this species after his daughter Lauren Sophia Ardila, born on 29 of December of 2015.</p></tp:treatment-sec><tp:treatment-sec sec-type="description" id="SECID0EVKDK"><title>Description.</title><p><bold><italic>Measurements</italic>.</bold> Male (<italic>n</italic> = 2). Forewing length: 11.7–12.3 mm; Hind wing length: 6.8–7.0 mm. Female (<italic>n</italic> = 1): Forewing 10.5 length: mm; Hind wing length: 6.1 mm.</p><p><bold><italic>Coloration</italic></bold> (Fig. <xref ref-type="fig" rid="F22">22</xref>). <bold><italic>Head</italic>.</bold> Mostly yellow, vertexal region with transversal, dark brown band; with lateral rows of dark brown setae; supra-antennal area with lateral, triangular, dark brown marks. Antennal scape yellow with brown apex, pedicel brown; flagellum pale brown, except apex yellow. Frons with central, dark brown dot; mandible pale brown, with base yellow; maxilla with galea and maxillary palpus pale brown; labium yellow, labial palpus pale brown, palpimacula yellow. <bold><italic>Thorax</italic>.</bold> Pronotum yellow with dark brown anterior margin and posterior, inverted U-shaped mark. Episternum bicolor, anteriorly dark brown, and posteriorly yellow; postfurcasternum yellow with dorsal, dark brown area. Mesonotum yellow with dark brown anterior margin; lateral regions with C-shaped, dark brown marks; medial region with a triangular, dark brown mark. Metanotum yellow with lateral, dark brown areas; pteropleura yellow, with dark brown suffusions adjacent to pleural sutures. <bold><italic>Foreleg</italic>.</bold> Coxa yellow with interspersed yellow and black setae; trochanter yellow with brown dorsal surface. Femur posterior surface yellow with small brown areas on base, medial region, and apex; anterior surface yellow with medial, dark brown mark; tibia pale brown with yellow areas at base; basitarsus mostly pale brown, with proximal yellow area on posterior surface; second to fourth tarsomere pale brown. <bold><italic>Mid- and hind legs.</italic></bold> Mid-leg with yellow coxa, trochanter, and femur; tibia and tarsus pale brown. Hind leg with yellow coxa, trochanter yellow with pale brown; femur yellow with medial, pale brown ring; tibia yellow with posterior ½ and preapical region pale brown; tarsus pale brown. <bold><italic>Wings</italic>.</bold> Forewing membrane pale amber, with slightly marked areas on distal ½ of costal field, subcostal, and radial fields, and on the area surrounding 1m-cu, 2m-cu and 1cua-cup, fork of MP, and stems of RP branches; pterostigma pale brown; venation mostly pale brown with dark areas at the base of R+M, Cu, and anal veins. Hind wing hyaline, with costal and subcostal field pale amber; pterostigma pale brown, venation pale brown, with darker areas near wing base. <bold><italic>Abdomen</italic>.</bold> Tergites pale brown with yellow area adjacent to posterior margins. Sternites yellow, except those of the abdominal segments III-V pale brown.</p><fig id="F22" position="float" orientation="portrait"><object-id xmlns:xlink="http://www.w3.org/1999/xlink" content-type="doi" xlink:type="simple">10.3897/zookeys.1199.115442.figure22</object-id><label>Figure 22.</label><caption><p><italic><tp:taxon-name><tp:taxon-name-part taxon-name-part-type="genus" reg="Anchieta">Anchieta</tp:taxon-name-part><tp:taxon-name-part taxon-name-part-type="species" reg="sophiae">sophiae</tp:taxon-name-part></tp:taxon-name></italic> Ardila-Camacho &amp; Contreras-Ramos, sp. nov. <bold>A</bold> male habitus, dorsal (abdomen removed) <bold>B</bold> wings <bold>C</bold> head, frontal <bold>D</bold> pronotum, dorsal <bold>E</bold> forefemur, anterior surface <bold>F</bold> same, posterior surface.</p></caption><graphic xmlns:xlink="http://www.w3.org/1999/xlink" xlink:href="zookeys-1199-001_article-115442__-g022.jpg" position="float" orientation="portrait" xlink:type="simple" id="oo_1038270.jpg"><uri content-type="original_file" xlink:type="simple">https://binary.pensoft.net/fig/1038270</uri></graphic></fig><p><bold><italic>Morphology</italic></bold> (Fig. <xref ref-type="fig" rid="F22">22</xref>). <bold><italic>Head</italic>.</bold> Diamond-shaped in frontal view, rugose; vertexal region domed above compound eyes; coronal suture noticeable; paraocular area concave. Compound eye hemispherical, as wide as ½ of interocular distance at toruli level. Antenna moniliform, flagellum with 47–53 flagellomeres, discoidal in shape, those of distal ½ wider, except at apex narrower; all flagellomeres with medial ring of short setae. Maxillary palpus with the first two palpomeres as long as wide, third palpomere 3× as long as wide, fourth slightly shorter than third, fifth as long as fourth; labial palpus with first palpomere 1.5× as long as wide, second 5× as long as wide, third slightly shorter than second palpomere; palpimacula narrowly ovoid. <bold><italic>Thorax</italic>.</bold> Pronotum as long as wide, with groove contiguous to lateral and distal margins; in lateral view, posterior margin slightly raised, the rest of the surface straight; entire surface with scattered, thick setae, arising flush the pronotal surface. Postfurcasternum quadrangular with anteroventral narrow process. Mesonotum as wide as long with scattered fine setae on medial region; metanotum ~ 3× as wide as long, glabrous. Pteropleura covered with abundant, thin setae. <bold><italic>Foreleg</italic>.</bold> Coxa slightly shorter than femur, cylindrical, with abundant, fine and long setae; trochanter subtrapezoidal, densely setose, dorsally with a few long, thick setae; anterior surface with blunt process. Femur robust, setose; closing surface with posteroventral row of integumentary specializations fully developed, composed of tubercle-shaped processes, proximally with a more developed sub-basal process; adjacent row of thickened setae with globular base reduced to distal ½; anteroventral row of processes reduced to sub-basal, primary process, and apex; adjacent row of thickened setae with globular base present nearly over the entire ventral surface. Tibia almost as long as femur, curved, glabrous, closing surface with a row of prostrate setae; apical region of anterior surface with a patch of clavate setae. Basitarsus with long lanceolate process; basal ½ with clavate setae on anterior surface, ventrally with a row of prostrate setae. <bold><italic>Mid- and hind legs.</italic></bold> Mid- and hind leg covered with abundant fine setae; hindtibia slightly widened; on both legs basitarsus 2.5× as long as wide, second tarsomere slightly longer than wide; third and fourth as long as wide; fifth tarsomere 1.5× as long as wide. <bold><italic>Wings</italic>.</bold> Forewing oval, venation setose, trichosors present along wing margin except at base; costal space slightly widened medially, humeral vein forked, with 14 or 15 subcostal veinlets; pterostigma rectangular; subcostal space with single, medially located crossvein; Sc vein abruptly bent posteriad at proximal margin of pterostigma to merge the RA; <italic>rarp2</italic> straight with 3–6 veins arising from it, three or four from <italic>rarp1</italic>; M fused basally with R; RP base located near separation of M and R, M fork near such separation; 1r-m located between RP base and M fork, forming a small trapezoidal cell; six or seven gradate crossveins present; Cu deeply forked, <abbrev xmlns:xlink="http://www.w3.org/1999/xlink" xlink:title="Cubitus anterior" id="ABBRID0EMODK" xlink:type="simple">CuA</abbrev> apically branched; CuP proximally angled, approaching A1, forked near separation of M and R; A1 simple, A2 forked. Hind wing notably smaller and narrower than forewing; costal space narrow and reduced, with 5–9 subcostal veinlets; C and Sc fused at 1/3 of wing length; Sc vein abruptly curved posteriad at proximal margin of pterostigma, to merge the RA; subcostal space without crossveins; pterostigma elongated, narrow; radial space with single sigmoid crossvein; gradate crossveins absent; two veins arising from each anterior, radial cell. M vein forked at level of R fork; Cu deeply forked, <abbrev xmlns:xlink="http://www.w3.org/1999/xlink" xlink:title="Cubitus anterior" id="ABBRID0EQODK" xlink:type="simple">CuA</abbrev> gently bent, distally forked, first branch simple; CuP distally gently bent anteriorly, near posterior wing margin, with two or three branches; A1 simple, A2 short, simple. <bold><italic>Abdomen</italic>.</bold> Medially widened, tergites quadrangular, without keeled processes; sternites rectangular.</p><p><bold><italic>Male genitalia</italic></bold> (Fig. <xref ref-type="fig" rid="F23">23A–E</xref>). Tergite IX notably narrower medially than laterally, lateral margin with posterior concavity. Sternites VIII and IX fused, fusion line moderately distinct; sternite IX hourglass-shaped, dorsally forming a canal. Gonocoxite IX sinuous, longer than gonapophyses X, posterior apex pointed, lacking processes. Ectoproct trapezoidal, narrow; lateral apex convex, transparent; posteroventrally set with a patch 16–19 thick, conical setae. Gonocoxites X ventrally canaliculated, hourglass-shaped, curved; posterior ½ with lateral and dorsal processes; base of gonostylus X thickened, triangular with lateral, basal processes; the rest of the structure whip-shaped, short, with apical portion incurved. Gonapophyses X rod-shaped, with dorsally curved tips; both joined by membrane, forming a V-shaped structure. Gonocoxites XI narrow, U-shaped, medial lobe flattened, rounded; lateral arms slightly straight, anterior apex bent ventrally.</p><fig id="F23" position="float" orientation="portrait"><object-id xmlns:xlink="http://www.w3.org/1999/xlink" content-type="doi" xlink:type="simple">10.3897/zookeys.1199.115442.figure23</object-id><label>Figure 23.</label><caption><p><italic><tp:taxon-name><tp:taxon-name-part taxon-name-part-type="genus" reg="Anchieta">Anchieta</tp:taxon-name-part><tp:taxon-name-part taxon-name-part-type="species" reg="sophiae">sophiae</tp:taxon-name-part></tp:taxon-name></italic> Ardila-Camacho &amp; Contreras-Ramos, sp. nov. <bold>A</bold> male terminalia, lateral <bold>B</bold> same, ventral <bold>C</bold> male genitalia, lateral <bold>D</bold> same, dorsal <bold>E</bold> same, ventral <bold>F</bold> female terminalia, lateral <bold>G</bold> same, ventral <bold>H</bold> gonapophyses VIII of female, ventral.</p></caption><graphic xmlns:xlink="http://www.w3.org/1999/xlink" xlink:href="zookeys-1199-001_article-115442__-g023.jpg" position="float" orientation="portrait" xlink:type="simple" id="oo_1038271.jpg"><uri content-type="original_file" xlink:type="simple">https://binary.pensoft.net/fig/1038271</uri></graphic></fig><p><bold><italic>Female genitalia</italic></bold> (Fig. <xref ref-type="fig" rid="F23">23F–H</xref>). Sternite VII noticeably wider laterally than medially, with posterior margin broadly concave. Tergite VIII slightly narrower medially than laterally, enclosing the spiracle of the segment, lateral margin quadrangular. Gonocoxites VIII and medial part of gonapophyses VIII completely fused, forming an enlarged, chamber-shaped structure; lateral part of gonapophyses VIII as a concave, narrow plate, hidden by the tergite IX + ectoproct. Tergite IX + ectoproct triangular. Gonocoxites IX elongated, sinuous, and narrow, as long as the last five abdominal segments together. Gonapophyses IX not discernible. Bursa copulatrix narrow, short, membranous. Spermatheca complex and coiled; proximal section long and thin, forming several coils; medial section thicker than proximal section, forming several coils; distal section wider than medial section, progressively expanded towards apex, sac-like, forming a convolution; fertilization canal duct, long, spiral-shaped, forming several convolutions; fertilization canal elongated, thin, J-shaped, covered with microfilaments.</p></tp:treatment-sec><tp:treatment-sec sec-type="distribution" id="SECID0EWQDK"><title>Distribution.</title><p>French Guiana (Camopi, Maripasoula).</p></tp:treatment-sec><tp:treatment-sec sec-type="remarks" id="SECID0E2QDK"><title>Remarks.</title><p>This species is known solely from two provinces of French Guiana. Based on its coloration pattern, wing morphology and shape of the hind tibia this species appears to be sister to <italic><tp:taxon-name><tp:taxon-name-part taxon-name-part-type="genus" reg="Anchieta">A.</tp:taxon-name-part><tp:taxon-name-part taxon-name-part-type="species" reg="fumosellus">fumosellus</tp:taxon-name-part></tp:taxon-name></italic>. However, considering the genitalic morphology this species could be sister of the clade of bee- mimicking species of <italic><tp:taxon-name><tp:taxon-name-part taxon-name-part-type="genus" reg="Anchieta">Anchieta</tp:taxon-name-part></tp:taxon-name></italic>. The coloration pattern of <italic><tp:taxon-name><tp:taxon-name-part taxon-name-part-type="genus" reg="Anchieta">A.</tp:taxon-name-part><tp:taxon-name-part taxon-name-part-type="species" reg="sophiae">sophiae</tp:taxon-name-part></tp:taxon-name></italic> sp. nov. is markedly similar to that of the yellow form of <italic><tp:taxon-name><tp:taxon-name-part taxon-name-part-type="genus" reg="Anchieta">A.</tp:taxon-name-part><tp:taxon-name-part taxon-name-part-type="species" reg="fumosellus">fumosellus</tp:taxon-name-part></tp:taxon-name></italic>, although its model is likely <italic><tp:taxon-name><tp:taxon-name-part taxon-name-part-type="genus" reg="Agelaia">Agelaia</tp:taxon-name-part><tp:taxon-name-part taxon-name-part-type="species" reg="myrmecophila">myrmecophila</tp:taxon-name-part></tp:taxon-name></italic> (Ducke, 1905) (<tp:taxon-name><tp:taxon-name-part taxon-name-part-type="family">Vespidae</tp:taxon-name-part></tp:taxon-name>: <tp:taxon-name><tp:taxon-name-part taxon-name-part-type="subfamily">Polistinae</tp:taxon-name-part></tp:taxon-name>) based on overall coloration and distribution of these species.</p></tp:treatment-sec></tp:taxon-treatment>
