# Supplementary material for: ﻿A camouflaged diversity: taxonomic revision of the thorny lacewing subfamily Symphrasinae (Neuroptera, Rhachiberothidae)
Source: Zookeys. 2024 Apr 30;1199:1–409. doi: 10.3897/zookeys.1199.115442 (PMC11077268; doi:10.3897/zookeys.1199.115442)
Supplement: XML Treatment for Anchieta tinctus [file zookeys.1199.115442-treatment13.xml]

<!DOCTYPE tp:taxon-treatment
  PUBLIC "-//TaxonX//DTD Taxonomic Treatment Publishing DTD v0 20100105//EN" "tax-treatment-NSO.dtd">
<tp:taxon-treatment xmlns:tp="http://www.plazi.org/taxpub"><tp:treatment-meta><kwd-group><label>Taxon classification</label><kwd>
                <named-content content-type="kingdom">Animalia</named-content>
              </kwd><kwd>
                <named-content content-type="order">Neuroptera</named-content>
              </kwd><kwd>
                <named-content content-type="family">Rhachiberothidae</named-content>
              </kwd></kwd-group><mixed-citation publication-type="journal"><person-group><name><surname>Ardila-Camacho</surname><given-names>Adrian</given-names></name><name><surname>Machado</surname><given-names>Renato José Pires</given-names></name><name><surname>Ohl</surname><given-names>Michael</given-names></name><name><surname>Contreras-Ramos</surname><given-names>Atilano</given-names></name></person-group><article-title>﻿A camouflaged diversity: taxonomic revision of the thorny lacewing subfamily <tp:taxon-name><tp:taxon-name-part taxon-name-part-type="subfamily">Symphrasinae</tp:taxon-name-part></tp:taxon-name> (<tp:taxon-name><tp:taxon-name-part taxon-name-part-type="order">Neuroptera</tp:taxon-name-part></tp:taxon-name>, <tp:taxon-name><tp:taxon-name-part taxon-name-part-type="family">Rhachiberothidae</tp:taxon-name-part></tp:taxon-name>)</article-title><source>Zookeys</source><day>30</day><month>04</month><year>2024</year><volume>1199</volume><fpage>1</fpage><lpage>409</lpage><pub-id pub-id-type="doi">10.3897/zookeys.1199.115442</pub-id></mixed-citation></tp:treatment-meta><tp:nomenclature><label>﻿﻿</label><tp:taxon-name>
              <tp:taxon-name-part taxon-name-part-type="genus" reg="Anchieta">Anchieta</tp:taxon-name-part>
              <tp:taxon-name-part taxon-name-part-type="species" reg="tinctus">tinctus</tp:taxon-name-part>
              <object-id xmlns:xlink="http://www.w3.org/1999/xlink" content-type="zoobank" xlink:type="simple">https://zoobank.org/432E07BA-5CB1-4BC3-9D9A-993D067488CA</object-id>
            </tp:taxon-name><tp:taxon-authority>Ardila-Camacho &amp; Contreras-Ramos</tp:taxon-authority><tp:taxon-status xmlns:xlink="http://www.w3.org/1999/xlink" xlink:type="simple">sp. nov.</tp:taxon-status><xref ref-type="fig" rid="F24">Figs 24</xref><xref ref-type="fig" rid="F25">, 25</xref></tp:nomenclature><tp:treatment-sec sec-type="type locality" id="SECID0EQUDK"><title>Type locality.</title><p>Costa Rica, <bold>Heredia</bold>: Est. Biol. La Selva, Arboleda, <named-content xmlns:xlink="http://www.w3.org/1999/xlink" content-type="dwc:verbatimCoordinates" xlink:type="simple"><named-content content-type="geo-json" specific-use="{&#34;type&#34;:&#34;Point&#34;,&#34;coordinates&#34;:[-84.016667,10.433333]}" id="NCID0E2UDK" xlink:type="simple">10°26'N, 84°01'W</named-content></named-content>, 50–150 m, 28 Jan. 1998, R. Vargas C. leg.</p></tp:treatment-sec><tp:treatment-sec sec-type="material" id="SECID0EAVDK"><title>Material examined.</title><p><bold><italic>Holotype</italic></bold> male, pinned. Original label: “Costa Rica, <bold>Heredia</bold>, Est. Biol. La Selva, Arboleda, <named-content xmlns:xlink="http://www.w3.org/1999/xlink" content-type="dwc:verbatimCoordinates" xlink:type="simple"><named-content content-type="geo-json" specific-use="{&#34;type&#34;:&#34;Point&#34;,&#34;coordinates&#34;:[-84.016667,10.433333]}" id="NCID0EQVDK" xlink:type="simple">10°26'N, 84°01'W</named-content></named-content>, 50–150 m, 28 Jan. 1998, R. Vargas C. leg.”, “INBIOCRI002286798”, <named-content xmlns:xlink="http://www.w3.org/1999/xlink" content-type="dwc:institutional_code" xlink:title="Museo Nacional de Costa Rica, Santo Domingo de Heredia, Costa Rica." xlink:href="http://grbio.org/institution/museo-nacional-de-costa-rica" xlink:type="simple">MNCR</named-content>. <bold><italic>Paratypes</italic>.</bold> Costa Rica – <bold>Heredia</bold> • 1 ♀; Est. Biol. La Selva, Arboleda; <named-content xmlns:xlink="http://www.w3.org/1999/xlink" content-type="dwc:verbatimCoordinates" xlink:type="simple"><named-content content-type="geo-json" specific-use="{&#34;type&#34;:&#34;Point&#34;,&#34;coordinates&#34;:[-84.016667,10.433333]}" id="NCID0EGWDK" xlink:type="simple">10°26'N, 84°01'W</named-content></named-content>; 50–150m; 28 Jan. 1998; R. Vargas C. leg.; INBIOCRI002286797; <named-content xmlns:xlink="http://www.w3.org/1999/xlink" content-type="dwc:institutional_code" xlink:title="Museo Nacional de Costa Rica, Santo Domingo de Heredia, Costa Rica." xlink:href="http://grbio.org/institution/museo-nacional-de-costa-rica" xlink:type="simple">MNCR</named-content>. – <bold>Limón</bold> • 1 ♂; Sector Cocori, 30 Km al N. de Cariari; 100 m; Jan. 1993; E. Rojas leg.; L-N 286000, 567500, 1753, CRI001675541; <named-content xmlns:xlink="http://www.w3.org/1999/xlink" content-type="dwc:institutional_code" xlink:title="Museo Nacional de Costa Rica, Santo Domingo de Heredia, Costa Rica." xlink:href="http://grbio.org/institution/museo-nacional-de-costa-rica" xlink:type="simple">MNCR</named-content>.</p><p>• 1 ♂; Sector Cocori; 150 m; Feb. 1993; E. Rojas leg.; L-N 286000, 567500, CRI001309729; <named-content xmlns:xlink="http://www.w3.org/1999/xlink" content-type="dwc:institutional_code" xlink:title="Museo Nacional de Costa Rica, Santo Domingo de Heredia, Costa Rica." xlink:href="http://grbio.org/institution/museo-nacional-de-costa-rica" xlink:type="simple">MNCR</named-content>. • 1 ♂; Manzanillo, RNFS Gandoca y Manzanillo; 0–100 m; 20–30 Nov. 1992; F.A. Quesada leg.; L-S 398100, 610600, CRI000784237; <named-content xmlns:xlink="http://www.w3.org/1999/xlink" content-type="dwc:institutional_code" xlink:title="Museo Nacional de Costa Rica, Santo Domingo de Heredia, Costa Rica." xlink:href="http://grbio.org/institution/museo-nacional-de-costa-rica" xlink:type="simple">MNCR</named-content>.</p></tp:treatment-sec><tp:treatment-sec sec-type="diagnosis" id="SECID0EPXDK"><title>Diagnosis.</title><p>This species has the body nearly uniformly dark brown, the antennal flagellum has seven yellow preapical flagellomeres. The forewing membrane is mostly pale amber, with darker areas on basal ½ and area adjacent to proximal part of pterostigma; there are hyaline, fenestrated, whitish areas on costal and subcostal fields, anterior radial cells, <italic>mcu2</italic>, <italic>mcu3</italic>, <italic>cuacup1</italic>, and second <italic>a1a2</italic>; wing base, anal region and jugal lobe are dark amber. The hind tibia is conspicuously expanded and laterally flattened, with most of the surface including the apex pale brown to orange. On the male genitalia, the sternite IX is quadrangular, dorsally canaliculate, and curved ventrally. The gonocoxite IX is reduced, appearing as a filiform, thin sclerite, ventrally attached to lateral arms of gonocoxites XI. The gonostyli X are whip-like, dorsally curved and posteroventrally directed, forming an apical loop. The gonapophyses X are posteriorly fused forming a long, blunt process. On the female genitalia, the gonapophyses VIII medial part is composed by quadrangular plates that form a canal, whose ventral surface has a longitudinal depression. The bursa copulatrix is thin, moderately sclerotized, and remarkably long, forming a loop.</p></tp:treatment-sec><tp:treatment-sec sec-type="etymology" id="SECID0E4XDK"><title>Etymology.</title><p>The specific epithet of this species is a noun in apposition in allusion to the wing coloration pattern of this species.</p></tp:treatment-sec><tp:treatment-sec sec-type="description" id="SECID0ECYDK"><title>Description.</title><p><bold><italic>Measurements</italic>.</bold> Male (<italic>n</italic> = 4). Forewing length: 10.42–11.85 mm; Hind wing length: 5.81–7.33 mm. Female (<italic>n</italic> = 1): Forewing length: 10.20 mm; Hind wing length: 6.63 mm.</p><p><bold><italic>Coloration</italic></bold> (Fig. <xref ref-type="fig" rid="F24">24</xref>). <bold><italic>Head</italic>.</bold> Mostly dark brown; region of the vertex dark brown with lateral rows of dark brown setae. Postgena pale brown. Antennal scape and pedicel dark brown, flagellum dark brown, except for seven yellow preapical flagellomeres. Frons pale brown. Palpimacula brown. <bold><italic>Thorax</italic>.</bold> Pronotum dark brown with black bristles; episternum and postfurcasternum dark brown. Meso- and metanotum dark brown, mesonotum with dark brown bristles. Pteropleura dark brown. <bold><italic>Foreleg</italic>.</bold> Coxa dark brown with paler apex, covered with dark brown to black setae; trochanter dark brown. Femur mostly dark brown; tibia dark brown, clavate setae pale brown; basitarsus pale brown, with amber apex, second to fourth tarsomere pale brown. <bold><italic>Mid- and hind leg</italic>.</bold> Mid-leg with coxa, trochanter and femur dark brown; tibia mostly dark brown, apex pale brown, entire surface with dark brown to black setae; tarsus pale brown. Hind leg with coxa, trochanter and femur brown, with dark brown setae; outer surface of tibia with base, posterior margin and preapical region dark brown, the rest of the surface including the apex pale brown to orange; inner surface with same pattern as outer surface, sometimes covered with dark brown to black setae; tarsus pale brown. <bold><italic>Wings</italic>.</bold> Forewing membrane mostly pale amber, with darker areas on basal ½ and area adjacent to proximal part of pterostigma; with hyaline, fenestrated, whitish areas on costal and subcostal fields, anterior radial cells, <italic>mcu2</italic>, <italic>mcu3</italic>, <italic>cuacup1</italic>, and second <italic>a1a2</italic>; wing base, anal region and jugal lobe dark amber; pterostigma brown, becoming paler towards distal region; venation uniformly brown. Hind wing mostly hyaline with area adjacent to posterior and distal margin pale amber, base of wing brown, costal space and base of subcostal field amber; brown pterostigma, uniformly brown venation, dark brown setation. <bold><italic>Abdomen</italic>.</bold> Brown with dark brown margins of sclerites; pleural membrane dark brown.</p><fig id="F24" position="float" orientation="portrait"><object-id xmlns:xlink="http://www.w3.org/1999/xlink" content-type="doi" xlink:type="simple">10.3897/zookeys.1199.115442.figure24</object-id><label>Figure 24.</label><caption><p><italic><tp:taxon-name><tp:taxon-name-part taxon-name-part-type="genus" reg="Anchieta">Anchieta</tp:taxon-name-part><tp:taxon-name-part taxon-name-part-type="species" reg="tinctus">tinctus</tp:taxon-name-part></tp:taxon-name></italic> Ardila-Camacho &amp; Contreras-Ramos, sp. nov. <bold>A</bold> male habitus, dorsal <bold>B</bold> wings <bold>C</bold> head, frontal view <bold>D</bold> pronotum, dorsal <bold>E</bold> forelegs <bold>F</bold> hind tibia, outer surface.</p></caption><graphic xmlns:xlink="http://www.w3.org/1999/xlink" xlink:href="zookeys-1199-001_article-115442__-g024.jpg" position="float" orientation="portrait" xlink:type="simple" id="oo_1038272.jpg"><uri content-type="original_file" xlink:type="simple">https://binary.pensoft.net/fig/1038272</uri></graphic></fig><p><bold><italic>Morphology</italic></bold> (Fig. <xref ref-type="fig" rid="F24">24</xref>). <bold><italic>Head</italic>.</bold> Diamond-shaped in frontal view, rugose; vertexal region domed above compound eyes, with lateral rows of short, reclined setae; coronal suture distinct; paraocular area concave. Antenna moniliform, flagellum with 51 flagellomeres, discoidal in shape, those of apex narrower; all flagellomeres with medial ring of short setae. Compound eye hemispheric, as wide as ½ of the interocular distance at toruli level. <bold><italic>Thorax</italic>.</bold> Pronotum slightly longer than wide, with groove contiguous to lateral and distal margins of pronotum; in lateral view, posterior margin slightly elevated, the rest of the surface is straight; entire surface with abundant thick setae arising flush the pronotal surface. Mesonotum slightly wider than long, with abundant thick and long setae; metanotum ~ 3× as wide as long. Pteropleura covered with abundant fine, long setae. <bold><italic>Foreleg</italic>.</bold> Coxa as long as femur, cylindrical, slightly distally widened, with abundant fine, long setae; trochanter subtrapezoidal, densely setose, dorsally with a tuft of long, thick setae, anterior surface with blunt process covered with long setae. Femur robust, with abundant fine, long setae; closing surface with posteroventral row of integumentary specializations fully developed, composed of tubercle-shaped processes with conical Stitz organs (process/seta ratio 1:1 or 2:1), proximally with spine-shaped, sub-basal process (process/seta ratio 4: 1); adjacent row of thickened setae with globular base reduced to distal ¼; anteroventral row of specializations reduced to proximal region and apex, composed of tubercle-shaped processes, with conical setae (process/seta ratio 1:1); basal, primary process present, spine-shaped, curved (process/seta ratio 7:1); adjacent row of thickened setae with globular base present on distal 4/5. Tibia almost as long as femur, curved, glabrous, closing surface with a row of prostrate setae, with patch of clavate setae apically on anterior surface. Basitarsus with long lanceolate process, proximal ½ with clavate setae on anterior surface, ventrally with a row of prostrate setae. <bold><italic>Mid- and hind leg</italic>.</bold> Mid-leg with coxa, trochanter and femur set with long and fine setae, tibia moderately medially expanded, with abundant long and thick setae, tarsus covered with short setae, basitarsus as long as the next three together. Hind leg with coxa, trochanter and femur covered with long, fine setae; tibia conspicuously expanded and laterally flattened, oar-shaped, densely setose; tarsomeres with short, thin setae, basitarsus as long as the next three tarsomeres together. <bold><italic>Wings</italic>.</bold> Forewing oval, venation setose, trichosors present along wing margin except at base; costal space slightly widened medially, humeral vein sometimes forked, with 11–14 subcostal veinlets; pterostigma rectangular; subcostal space with single crossvein, medially located; Sc vein abruptly bent posteriad at proximal margin of pterostigma to merge the RA; <italic>rarp2</italic> straight with three or four veins arising from it, three or four from <italic>rarp1</italic>; M fused basally to R; RP base located near separation of M and R, M fork near such separation; 1r-m located between RP base and M fork forming a small trapezoidal cell; seven or eight gradate crossveins present; Cu deeply forked, <abbrev xmlns:xlink="http://www.w3.org/1999/xlink" xlink:title="Cubitus anterior" id="ABBRID0ED3DK" xlink:type="simple">CuA</abbrev> apically branched, CuP proximally angled, approaching A1, forked slightly before the level of separation of M and R; A1 simple, A2 forked. Hind wing notably smaller and narrower than forewing, oval; costal space narrow and reduced, with 7–9 crossveins; C and Sc fused at 1/3 of wing length, subcostal space without crossveins; Sc vein abruptly curved posteriad at proximal margin of pterostigma to merge the RA; pterostigma elongated, slightly distally expanded; radial space with single crossvein, sinuous; two or three veins arising from <italic>rarp1</italic>, one or two from <italic>rarp2</italic>. M forked at or slightly before R fork. Cubitoanal space with distal crossvein. Cu vein deeply forked, <abbrev xmlns:xlink="http://www.w3.org/1999/xlink" xlink:title="Cubitus anterior" id="ABBRID0EL3DK" xlink:type="simple">CuA</abbrev> slightly concave, distally forked, first branch simple; CuP distally anteriorly bent near wing margin, with two or three branches; A1 arched A2 short, simple. <bold><italic>Abdomen</italic>.</bold> Medially widened, tergites of abdominal segments III and IV with posteromedial keeled processes. Sternites covered with long, fine setae, gradually becoming longer towards the last abdominal segments.</p><p><bold><italic>Male genitalia</italic></bold> (Fig. <xref ref-type="fig" rid="F25">25A–E</xref>). Tergite IX remarkably narrower medially than laterally, lateral region expanded, with blunt process. Sternites VIII and IX fused, with weakly marked fusion line; sternite VIII setose; sternite IX quadrangular with blunt corners, dorsally canaliculate, curved ventrally. Gonocoxites IX reduced, present as fusiform, helical, short and thin sclerites, ventrally attached to lateral arms of gonocoxites XI. Ectoproct trapezoidal, ventrolaterally produced into a rounded, smooth, glabrous outgrowth; ventral surface concave with slightly sclerotized plate on inner side, set with short, thin setae on posterior ½. Gonocoxites X forming a flattened, medially constricted sclerite; anterior ½ expanded, spatulate, posterior ½ triangular, straight; gonostyli X with thickened base, set with short lateral processes articulated to gonocoxites X, medially bent posterodorsally, canaliculated on dorsal surface; the rest of the structure dorsally curved, whip-shaped, forming an apical loop. Gonapophyses X joined by membrane, parallel ventral view; elongated, curved, narrow, with anterior apex spatulate, bent laterally; posterior apex fused to form a long blunt process, dorsally projected. Gonocoxites XI narrow, U-shaped, medial lobe flattened, rounded, medially less sclerotized; lateral arms of gonocoxites XI short, thin, anterior apex bent ventrally.</p><fig id="F25" position="float" orientation="portrait"><object-id xmlns:xlink="http://www.w3.org/1999/xlink" content-type="doi" xlink:type="simple">10.3897/zookeys.1199.115442.figure25</object-id><label>Figure 25.</label><caption><p><italic><tp:taxon-name><tp:taxon-name-part taxon-name-part-type="genus" reg="Anchieta">Anchieta</tp:taxon-name-part><tp:taxon-name-part taxon-name-part-type="species" reg="tinctus">tinctus</tp:taxon-name-part></tp:taxon-name></italic> Ardila-Camacho &amp; Contreras-Ramos, sp. nov. <bold>A</bold> male terminalia, lateral <bold>B</bold> same, ventral <bold>C</bold> male genitalia, lateral <bold>D</bold> same, dorsal <bold>E</bold> same, ventral <bold>F</bold> female terminalia, lateral <bold>G</bold> same, ventral <bold>H</bold> spermatheca.</p></caption><graphic xmlns:xlink="http://www.w3.org/1999/xlink" xlink:href="zookeys-1199-001_article-115442__-g025.jpg" position="float" orientation="portrait" xlink:type="simple" id="oo_1038273.jpg"><uri content-type="original_file" xlink:type="simple">https://binary.pensoft.net/fig/1038273</uri></graphic></fig><p><bold><italic>Female genitalia</italic></bold> (Fig. <xref ref-type="fig" rid="F25">25F–H</xref>). Sternite VII (gonocoxites VII) as two trapezoidal plates joined by posteromedial bridge; posterior margin broadly concave. Tergite VIII medially narrower than laterally, enclosing spiracle of the segment, lateral margin quadrangular. Gonocoxites VIII as subrectangular, concave, sclerotized plate; gonapophyses VIII medial part composed of quadrangular plates forming a canal, whose ventral surface has longitudinal depression; lateral part of gonapophyses VIII a trapezoidal plate. Tergite IX + ectoproct elongated triangular. Gonocoxites IX elongated, curved and narrow, as long as the last four abdominal segments together. Gonapophyses IX as two small, oval sclerites located behind the gonocoxites IX base. Bursa copulatrix is thin, moderately sclerotized, remarkably long, forming a loop. Spermatheca long, complex and coiled; proximal section narrow, forming three convolutions; medial section gradually expanded, wider than proximal section, forming few convolutions; distal section markedly expanded, wider than medial section, sac-shaped. Fertilization canal duct long, spiral-shaped, forming three convolutions, with preapical widening; fertilization canal elongated, narrow, J-shaped, covered with microfilaments.</p></tp:treatment-sec><tp:treatment-sec sec-type="distribution" id="SECID0ER5DK"><title>Distribution.</title><p>Costa Rica (Heredia, Limón).</p></tp:treatment-sec><tp:treatment-sec sec-type="remarks" id="SECID0EW5DK"><title>Remarks.</title><p>This species is known only from two provinces of Costa Rica. Regarding its phylogenetic relationships, this species was recovered sister to <italic><tp:taxon-name><tp:taxon-name-part taxon-name-part-type="genus" reg="Anchieta">A.</tp:taxon-name-part><tp:taxon-name-part taxon-name-part-type="species" reg="remipes">remipes</tp:taxon-name-part></tp:taxon-name></italic> as both share many characteristics on the wings and male genitalia. Specifically, the genital sclerites in this pair of species is highly modified, with reduced male gonocoxites IX and fused gonapophyses X at the posterior apex. Besides the coloration pattern, this species can be separated from <italic><tp:taxon-name><tp:taxon-name-part taxon-name-part-type="genus" reg="Anchieta">A.</tp:taxon-name-part><tp:taxon-name-part taxon-name-part-type="species" reg="remipes">remipes</tp:taxon-name-part></tp:taxon-name></italic> by the morphology of the male sternite IX. This species probably mimics <italic><tp:taxon-name><tp:taxon-name-part taxon-name-part-type="genus" reg="Melipona">Melipona</tp:taxon-name-part><tp:taxon-name-part taxon-name-part-type="species" reg="fuliginosa">fuliginosa</tp:taxon-name-part></tp:taxon-name></italic> Lepeletier, 1836, a species of stingless bee with similar coloration and size found in Costa Rica.</p></tp:treatment-sec></tp:taxon-treatment>
