# Supplementary material for: ﻿A camouflaged diversity: taxonomic revision of the thorny lacewing subfamily Symphrasinae (Neuroptera, Rhachiberothidae)
Source: Zookeys. 2024 Apr 30;1199:1–409. doi: 10.3897/zookeys.1199.115442 (PMC11077268; doi:10.3897/zookeys.1199.115442)
Supplement: XML Treatment for Plega [file zookeys.1199.115442-treatment14.xml]

<!DOCTYPE tp:taxon-treatment
  PUBLIC "-//TaxonX//DTD Taxonomic Treatment Publishing DTD v0 20100105//EN" "tax-treatment-NSO.dtd">
<tp:taxon-treatment xmlns:tp="http://www.plazi.org/taxpub"><tp:treatment-meta><kwd-group><label>Taxon classification</label><kwd>
                <named-content content-type="kingdom">Animalia</named-content>
              </kwd><kwd>
                <named-content content-type="order">Neuroptera</named-content>
              </kwd><kwd>
                <named-content content-type="family">Rhachiberothidae</named-content>
              </kwd></kwd-group><mixed-citation publication-type="journal"><person-group><name><surname>Ardila-Camacho</surname><given-names>Adrian</given-names></name><name><surname>Machado</surname><given-names>Renato José Pires</given-names></name><name><surname>Ohl</surname><given-names>Michael</given-names></name><name><surname>Contreras-Ramos</surname><given-names>Atilano</given-names></name></person-group><article-title>﻿A camouflaged diversity: taxonomic revision of the thorny lacewing subfamily <tp:taxon-name><tp:taxon-name-part taxon-name-part-type="subfamily">Symphrasinae</tp:taxon-name-part></tp:taxon-name> (<tp:taxon-name><tp:taxon-name-part taxon-name-part-type="order">Neuroptera</tp:taxon-name-part></tp:taxon-name>, <tp:taxon-name><tp:taxon-name-part taxon-name-part-type="family">Rhachiberothidae</tp:taxon-name-part></tp:taxon-name>)</article-title><source>Zookeys</source><day>30</day><month>04</month><year>2024</year><volume>1199</volume><fpage>1</fpage><lpage>409</lpage><pub-id pub-id-type="doi">10.3897/zookeys.1199.115442</pub-id></mixed-citation></tp:treatment-meta><tp:nomenclature><label>﻿﻿Genus</label><tp:taxon-name>
              <tp:taxon-name-part taxon-name-part-type="genus" reg="Plega">Plega</tp:taxon-name-part>
            </tp:taxon-name><tp:taxon-authority>Navás, 1928</tp:taxon-authority><tp:nomenclature-citation-list><tp:nomenclature-citation><tp:taxon-name>
                  <tp:taxon-name-part taxon-name-part-type="genus" reg="Plega">Plega</tp:taxon-name-part>
                </tp:taxon-name><comment>Navas, 1928: 326. Type species: <tp:taxon-name><tp:taxon-name-part taxon-name-part-type="genus" reg="Symphrasis">Symphrasis</tp:taxon-name-part><tp:taxon-name-part taxon-name-part-type="species" reg="signata">signata</tp:taxon-name-part></tp:taxon-name> Hagen, by original designation.</comment></tp:nomenclature-citation></tp:nomenclature-citation-list></tp:nomenclature><tp:treatment-sec sec-type="description" id="SECID0ESBEK"><title>Further description.</title><p><xref ref-type="bibr" rid="B53">Parker and Stange (1965)</xref>: 605; <xref ref-type="bibr" rid="B55">Penny (1982a</xref>, <xref ref-type="bibr" rid="B56">b</xref>): 421; <xref ref-type="bibr" rid="B57">Penny and da Costa (1983)</xref>: 617.</p></tp:treatment-sec><tp:treatment-sec sec-type="Taxonomy" id="SECID0EICEK"><title>Taxonomy.</title><p><xref ref-type="bibr" rid="B53">Parker and Stange (1965)</xref>: 605 (divided <italic><tp:taxon-name><tp:taxon-name-part taxon-name-part-type="genus" reg="Plega">Plega</tp:taxon-name-part></tp:taxon-name></italic> into two groups based on type of antenna and host selection); Werner and Butler (1965): 67 (divided <italic><tp:taxon-name><tp:taxon-name-part taxon-name-part-type="genus" reg="Plega">Plega</tp:taxon-name-part></tp:taxon-name></italic> into two groups based on type of antennae which corresponds to host selection); <xref ref-type="bibr" rid="B77">Tjeder (1968)</xref>: 16–17 (<italic><tp:taxon-name><tp:taxon-name-part taxon-name-part-type="genus" reg="Plega">Plega</tp:taxon-name-part></tp:taxon-name></italic> = <italic><tp:taxon-name><tp:taxon-name-part taxon-name-part-type="genus" reg="Trichoscelia">Trichoscelia</tp:taxon-name-part></tp:taxon-name></italic>).</p></tp:treatment-sec><tp:treatment-sec sec-type="key" id="SECID0ESDEK"><title>Key to species.</title><p><xref ref-type="bibr" rid="B64">Rehn (1939b)</xref>: 240–241 (U.S. species); <xref ref-type="bibr" rid="B55">Penny (1982a)</xref>: 421–422 (Brazilian Amazon); <xref ref-type="bibr" rid="B57">Penny and da Costa (1983)</xref>: 617 (Brazil).</p></tp:treatment-sec><tp:treatment-sec sec-type="List of species" id="SECID0EEEEK"><title>List of species.</title><p><xref ref-type="bibr" rid="B54">Penny (1977)</xref>: 37; <xref ref-type="bibr" rid="B5">Ardila-Camacho et al. (2019)</xref>: 352.</p></tp:treatment-sec><tp:treatment-sec sec-type="diagnosis" id="SECID0ESEEK"><title>Diagnosis.</title><p>This genus differs from the other <tp:taxon-name><tp:taxon-name-part taxon-name-part-type="subfamily">Symphrasinae</tp:taxon-name-part></tp:taxon-name> by having a slightly to strongly domed region of the vertex; compound eyes generally are as wide as ½ of the interocular distance at toruli level. The pronotum is typically as long as wide with anterior, medial, and posterior regions unevenly raised, and covered with pedicellate thickened setae; the postfurcasternum is generally ventrally fused, collar-like (unfused in <italic><tp:taxon-name><tp:taxon-name-part taxon-name-part-type="genus" reg="Plega">P.</tp:taxon-name-part><tp:taxon-name-part taxon-name-part-type="species" reg="insolita">insolita</tp:taxon-name-part></tp:taxon-name></italic>). On the forefemur, the closing surface presents both rows of processes fully developed in one species, while the rest has the anteroventral row reduced to proximal ½ and apical portion; the anteroventral row of processes generally presents the basal, primary, curved process; the posteroventral row has two primary processes on the proximal ½ of the femur length, and the proximal part of the row has two spine-shaped processes that may be secondary or tertiary; the distal region of the row is slightly keeled and composed mostly of tubercle-shaped specializations; between the cuticular processes, there are stinger-shaped setae. The rows of thickened setae with globular base adjacent to each row of processes are modified, with the posteroventral row reduced to the apical portion, while the anteroventral row is at least present on the distal ½ of the femur. The fore basitarsus has the lanceolate process is generally long, reaching the middle of the fourth tarsomere, although in one species it is short, reaching the middle of the third tarsomere. The distal section of the spermatheca generally has an apical diverticulum, and the proximal part of the fertilization canal duct is triangular and concave.</p></tp:treatment-sec><tp:treatment-sec sec-type="description" id="SECID0EIFEK"><title>Description.</title><p><bold><italic>Head</italic>.</bold> Diamond-shaped or quadrangular in frontal view, rugose, region of vertex domed over compound eyes, paraocular area concave; coronal suture generally distinct. Antenna moniliform to filiform, basal flagellomeres from discoidal to as long as wide in frontal view. Compound eye hemispheric, as wide as ½ of interocular distance at toruli level. <bold><italic>Thorax</italic>.</bold> Pronotum either as long as wide or slightly longer than wide, a groove adjacent to lateral and distal margins is generally present; anterior margin, and medial and posterior regions are generally unevenly raised, covered with long, thickened, generally pedicellate setae; postfurcasternum generally unpaired, and ventrally fused. Mesonotum wider than long, with long, thickened, pedicellate setae, metanotum generally 2.5× as wide as long, glabrous. <bold><italic>Foreleg</italic>.</bold> Coxa slightly shorter than femur, cylindrical, with pedicellate setae or not. Trochanter trapezoidal, generally with protuberance on anterior surface. Femur narrow to robust, closing surface covered generally with microtrichia; posteroventral row processes fully developed, slightly carinated on distal ½ or ⅓, composed of tubercle-shaped specializations and stinger-shaped setae; two primary, spine-shaped specializations are present on proximal ½; secondary or tertiary processes are frequent between the primary ones, and on proximal portion of the row; adjacent row of thickened setae with globular base typically reduced to distal ¼ of femur length; anteroventral row generally reduced to proximal ½ and apex, fully-developed in one species, composed of tubercle-shaped integumentary specializations, and stinger-shaped setae; basal, primary, spine-shaped process is generally present, curved (absent in <italic><tp:taxon-name><tp:taxon-name-part taxon-name-part-type="genus" reg="Plega">P.</tp:taxon-name-part><tp:taxon-name-part taxon-name-part-type="species" reg="insolita">insolita</tp:taxon-name-part></tp:taxon-name></italic>); adjacent row of thickened setae with globular base present on distal ½–⅘. Tibia nearly as long as femur, setose, curved or straight, ventrally keeled, with a row of prostrate setae; anterior surface with a patch of clavate setae at apex. Basitarsus generally with long lanceolate process surpassing distal margin of third tarsomere (reaching to the middle of the third tarsomere in <italic><tp:taxon-name><tp:taxon-name-part taxon-name-part-type="genus" reg="Plega">P.</tp:taxon-name-part><tp:taxon-name-part taxon-name-part-type="species" reg="insolita">insolita</tp:taxon-name-part></tp:taxon-name></italic>), equipped with a plug-shaped Stitz organ at apex; basal ½ with a row of prostrate setae on ventral surface, and patch of clavate setae on anterior surface; second tarsomere articulated on anterior surface of basal ½ of basitarsus, longer than third and fourth tarsomeres together; pretarsal claws simple. <bold><italic>Mid- and hind leg</italic>.</bold> Unmodified, basitarsus typically 3.5–4× as long as wide. <bold><italic>Wings</italic>.</bold> Forewing oval, trichosors present along wing margin, except at base; costal space medially slightly widened, humeral vein generally branched, subcostal veinlets generally simple, sometimes with some forked; pterostigma elongated and narrow; Sc vein abruptly bent posteriad at proximal margin of pterostigma to merge the RA; radial space with two crossveins; <italic>rarp2</italic> curved; RP separated or close to separation of M and R, M fork near this separation; 1r-m between RP base and M fork forming a trapezoidal cell; RP with single series of gradate crossveins; CuP basally angled, approaching A1. Hind wing oval, smaller and narrower than forewing; costal space narrow and reduced, C and Sc fused at proximal ¼ of wing length; Sc vein abruptly curved posteriad at proximal margin of pterostigma to merge the RA; pterostigma elongated, curved, narrow; radial space with single crossvein, generally straight; RP with single gradate series. M forked beyond R fork; Cu deeply forked, <abbrev xmlns:xlink="http://www.w3.org/1999/xlink" xlink:title="Cubitus anterior" id="ABBRID0E2GEK" xlink:type="simple">CuA</abbrev> distally branched, first branch generally candelabrum-shaped; intracubital vein subparallel to longitudinal wing axis; CuP distally anteriorly bent near posterior wing margin, pectinate. Cubitoanal space generally with two crossveins. <bold><italic>Abdomen</italic>.</bold> unmodified.</p><p><bold><italic>Male genitalia</italic>.</bold> Sternites VIII and IX not fused; sternite IX pentagonal or trapezoidal, posteromedial lobe dorsally canaliculated, generally triangular. Gonocoxites IX generally long, thin to thickened, with or without apical processes. Ectoproct generally ovoid or trapezoidal, sometimes with pedicellate setae, sometimes developed as prominent spine-shaped structures; ventral surface typically sclerotized, with anterior rounded, flattened lobe that is continuous with ventromedial, curved sulcus. Gonocoxites X unpaired, forming a ventrally canaliculated, bar-shaped sclerite, anterior apex generally slightly expanded, straight or dorsally bent; posterior apex with paired dorsal and lateroventral, preapical processes, articulated to gonostyli X and gonapophyses X, respectively; gonostyli X with thickened base, set with curved, lateral processes; the rest of the structure from short and recurved to long and coiled, forming one or two internal loops, before protruding from abdomen. Gonapophyses X paired, straight, thin, forming a V-shaped structure; gonapophyses joined by membrane that forms a prominent covering over gonostyli X base, which may be medially sclerotized or not. Gonocoxites XI U-shaped, medial lobe elaborated, with two differentiated parts, a dorsal arch and lobe and ventral convex area, continuous with a process; between these parts a less sclerotized is present; lateral arms of gonocoxites XI straight or sinuous, with anterior apex bent or expanded. Hypandrium internum triangular, keeled, with two lateral fins.</p><p><bold><italic>Female genitalia</italic>.</bold> Sternite VII (gonocoxites VII) generally trapezoidal, in a species (<italic><tp:taxon-name><tp:taxon-name-part taxon-name-part-type="genus" reg="Plega">P.</tp:taxon-name-part><tp:taxon-name-part taxon-name-part-type="species" reg="drepanicoides">drepanicoides</tp:taxon-name-part></tp:taxon-name></italic>) as two lateral, medially joined, trapezoidal plates. Tergite VIII narrower medially than laterally, enclosing the spiracle of the segment VIII. Gonocoxites VIII forming a narrow plate; gonapophyses VIII medial part keel-shaped, with posteromedial bilobed or bifid process; lateral part as a trapezoidal or oval plate, hidden under tergite IX + ectoproct. Tergite IX + ectoproct triangular, ovoid or D-shaped. Gonocoxites IX long, straight and narrow; gonapophyses IX sometimes present as tiny sclerites, located basally, on inner surface of gonocoxites IX. Bursa copulatrix variable in shape, with sclerotized portion or not, short to long, sometimes with an enlarged chamber-shaped part. Spermatheca short and simple to remarkably long and entangled; proximal section short to long and thin, generally forming several coils; medial section thin, entangled or forming a long spiral; distal section moderately expanded, wider than proximal and medial sections, generally forming a blunt diverticulum at apex; fertilization canal duct short, proximal part triangular and concave; fertilization canal generally elongated, pod-shaped, covered with microfilaments.</p></tp:treatment-sec><tp:treatment-sec sec-type="Included species" id="SECID0E3HEK"><title>Included species.</title><p>1. <italic><tp:taxon-name><tp:taxon-name-part taxon-name-part-type="genus" reg="Plega">P.</tp:taxon-name-part><tp:taxon-name-part taxon-name-part-type="species" reg="acevedoi">acevedoi</tp:taxon-name-part></tp:taxon-name></italic> sp. nov. (Mexico)</p><p>2. <italic><tp:taxon-name><tp:taxon-name-part taxon-name-part-type="genus" reg="Plega">P.</tp:taxon-name-part><tp:taxon-name-part taxon-name-part-type="species" reg="banksi">banksi</tp:taxon-name-part></tp:taxon-name></italic> Rehn, 1939 (Mexico, USA)</p><p>3. <italic><tp:taxon-name><tp:taxon-name-part taxon-name-part-type="genus" reg="Plega">P.</tp:taxon-name-part><tp:taxon-name-part taxon-name-part-type="species" reg="bowlesi">bowlesi</tp:taxon-name-part></tp:taxon-name></italic> Ardila-Camacho &amp; Contreras-Ramos, sp. nov. (Ecuador)</p><p>4. <italic><tp:taxon-name><tp:taxon-name-part taxon-name-part-type="genus" reg="Plega">P.</tp:taxon-name-part><tp:taxon-name-part taxon-name-part-type="species" reg="dactylota">dactylota</tp:taxon-name-part></tp:taxon-name></italic> Rehn, 1939 (Mexico, USA)</p><p>= <italic><tp:taxon-name><tp:taxon-name-part taxon-name-part-type="genus" reg="Plega">P.</tp:taxon-name-part><tp:taxon-name-part taxon-name-part-type="species" reg="fratercula">fratercula</tp:taxon-name-part></tp:taxon-name></italic> Rehn, 1939, new synonym</p><p>5. <italic><tp:taxon-name><tp:taxon-name-part taxon-name-part-type="genus" reg="Plega">P.</tp:taxon-name-part><tp:taxon-name-part taxon-name-part-type="species" reg="disrupta">disrupta</tp:taxon-name-part></tp:taxon-name></italic> Ardila-Camacho &amp; Contreras-Ramos, sp. nov. (Mexico)</p><p>6. <italic><tp:taxon-name><tp:taxon-name-part taxon-name-part-type="genus" reg="Plega">P.</tp:taxon-name-part><tp:taxon-name-part taxon-name-part-type="species" reg="drepanicoides">drepanicoides</tp:taxon-name-part></tp:taxon-name></italic> Ardila-Camacho &amp; Contreras-Ramos, sp. nov. (Mexico)</p><p>7. <italic><tp:taxon-name><tp:taxon-name-part taxon-name-part-type="genus" reg="Plega">P.</tp:taxon-name-part><tp:taxon-name-part taxon-name-part-type="species" reg="duckei">duckei</tp:taxon-name-part></tp:taxon-name></italic> Penny, 1982 (Brazil)</p><p>8. <italic><tp:taxon-name><tp:taxon-name-part taxon-name-part-type="genus" reg="Plega">P.</tp:taxon-name-part><tp:taxon-name-part taxon-name-part-type="species" reg="flammata">flammata</tp:taxon-name-part></tp:taxon-name></italic> Ardila-Camacho &amp; Contreras-Ramos, sp. nov. (Mexico)</p><p>9. <italic><tp:taxon-name><tp:taxon-name-part taxon-name-part-type="genus" reg="Plega">P.</tp:taxon-name-part><tp:taxon-name-part taxon-name-part-type="species" reg="fumosa">fumosa</tp:taxon-name-part></tp:taxon-name></italic> Linsley &amp; MacSwain, 1955 (Mexico)</p><p>10. <italic><tp:taxon-name><tp:taxon-name-part taxon-name-part-type="genus" reg="Plega">P.</tp:taxon-name-part><tp:taxon-name-part taxon-name-part-type="species" reg="hagenella">hagenella</tp:taxon-name-part></tp:taxon-name></italic> (Westwood, 1867) (Brazil, Colombia, Costa Rica, Ecuador, French Guiana, Guyana, Mexico, Nicaragua, Panama, Trinidad and Tobago, Venezuela)</p><p>= <italic><tp:taxon-name><tp:taxon-name-part taxon-name-part-type="genus" reg="Plega">P.</tp:taxon-name-part><tp:taxon-name-part taxon-name-part-type="species" reg="beardi">beardi</tp:taxon-name-part></tp:taxon-name></italic> Penny, 1982, new synonym</p><p>= <italic><tp:taxon-name><tp:taxon-name-part taxon-name-part-type="genus" reg="Plega">P.</tp:taxon-name-part><tp:taxon-name-part taxon-name-part-type="species" reg="melitomae">melitomae</tp:taxon-name-part></tp:taxon-name></italic> Linsley &amp; MacSwain, 1955, new synonym</p><p>= <italic><tp:taxon-name><tp:taxon-name-part taxon-name-part-type="genus" reg="Mantispa">Mantispa</tp:taxon-name-part><tp:taxon-name-part taxon-name-part-type="species" reg="cognatella">cognatella</tp:taxon-name-part></tp:taxon-name></italic> Westwood, 1867</p><p>11. <italic><tp:taxon-name><tp:taxon-name-part taxon-name-part-type="genus" reg="Plega">P.</tp:taxon-name-part><tp:taxon-name-part taxon-name-part-type="species" reg="insolita">insolita</tp:taxon-name-part></tp:taxon-name></italic> Ardila-Camacho &amp; Contreras-Ramos, sp. nov. (Mexico)</p><p>12. <italic><tp:taxon-name><tp:taxon-name-part taxon-name-part-type="genus" reg="Plega">P.</tp:taxon-name-part><tp:taxon-name-part taxon-name-part-type="species" reg="lachesis">lachesis</tp:taxon-name-part></tp:taxon-name></italic> Ardila-Camacho &amp; Contreras-Ramos, sp. nov. (Guatemala)</p><p>13. <italic><tp:taxon-name><tp:taxon-name-part taxon-name-part-type="genus" reg="Plega">P.</tp:taxon-name-part><tp:taxon-name-part taxon-name-part-type="species" reg="longicornis">longicornis</tp:taxon-name-part></tp:taxon-name></italic> Ardila-Camacho &amp; Contreras-Ramos, sp. nov. (Mexico)</p><p>14. <italic><tp:taxon-name><tp:taxon-name-part taxon-name-part-type="genus" reg="Plega">P.</tp:taxon-name-part><tp:taxon-name-part taxon-name-part-type="species" reg="megaptera">megaptera</tp:taxon-name-part></tp:taxon-name></italic> Ardila-Camacho &amp; Contreras-Ramos, sp. nov. (Mexico)</p><p>15. <italic><tp:taxon-name><tp:taxon-name-part taxon-name-part-type="genus" reg="Plega">P.</tp:taxon-name-part><tp:taxon-name-part taxon-name-part-type="species" reg="mixteca">mixteca</tp:taxon-name-part></tp:taxon-name></italic> Ardila et al., 2019 (Guatemala, Mexico)</p><p>16. <italic><tp:taxon-name><tp:taxon-name-part taxon-name-part-type="genus" reg="Plega">P.</tp:taxon-name-part><tp:taxon-name-part taxon-name-part-type="species" reg="obtusa">obtusa</tp:taxon-name-part></tp:taxon-name></italic> Ardila-Camacho &amp; Contreras-Ramos, sp. nov. (Mexico, USA)</p><p>17. <italic><tp:taxon-name><tp:taxon-name-part taxon-name-part-type="genus" reg="Plega">P.</tp:taxon-name-part><tp:taxon-name-part taxon-name-part-type="species" reg="oswaldi">oswaldi</tp:taxon-name-part></tp:taxon-name></italic> Ardila-Camacho &amp; Contreras-Ramos, sp. nov. (Mexico)</p><p>18. <italic><tp:taxon-name><tp:taxon-name-part taxon-name-part-type="genus" reg="Plega">P.</tp:taxon-name-part><tp:taxon-name-part taxon-name-part-type="species" reg="paraensis">paraensis</tp:taxon-name-part></tp:taxon-name></italic> Penny, 1982 (Brazil)</p><p>19. <italic><tp:taxon-name><tp:taxon-name-part taxon-name-part-type="genus" reg="Plega">P.</tp:taxon-name-part><tp:taxon-name-part taxon-name-part-type="species" reg="pseudohagenella">pseudohagenella</tp:taxon-name-part></tp:taxon-name></italic> Ardila-Camacho &amp; Contreras-Ramos, sp. nov. (Costa Rica, Guatemala)</p><p>20. <italic><tp:taxon-name><tp:taxon-name-part taxon-name-part-type="genus" reg="Plega">P.</tp:taxon-name-part><tp:taxon-name-part taxon-name-part-type="species" reg="radicaudata">radicaudata</tp:taxon-name-part></tp:taxon-name></italic> Ardila-Camacho &amp; Contreras-Ramos, sp. nov. (Bolivia, Peru)</p><p>21. <italic><tp:taxon-name><tp:taxon-name-part taxon-name-part-type="genus" reg="Plega">P.</tp:taxon-name-part><tp:taxon-name-part taxon-name-part-type="species" reg="signata">signata</tp:taxon-name-part></tp:taxon-name></italic> (Hagen, 1877) (Mexico, USA)</p><p>22. <italic><tp:taxon-name><tp:taxon-name-part taxon-name-part-type="genus" reg="Plega">P.</tp:taxon-name-part><tp:taxon-name-part taxon-name-part-type="species" reg="sonorae">sonorae</tp:taxon-name-part></tp:taxon-name></italic> Ardila et al., 2019 (Mexico, USA)</p><p>23. <italic><tp:taxon-name><tp:taxon-name-part taxon-name-part-type="genus" reg="Plega">P.</tp:taxon-name-part><tp:taxon-name-part taxon-name-part-type="species" reg="spinosa">spinosa</tp:taxon-name-part></tp:taxon-name></italic> Ardila et al., 2019 (Mexico)</p><p>24. <italic><tp:taxon-name><tp:taxon-name-part taxon-name-part-type="genus" reg="Plega">P.</tp:taxon-name-part><tp:taxon-name-part taxon-name-part-type="species" reg="stangei">stangei</tp:taxon-name-part></tp:taxon-name></italic> Ardila et al., 2019 (Mexico)</p><p>25. <italic><tp:taxon-name><tp:taxon-name-part taxon-name-part-type="genus" reg="Plega">P.</tp:taxon-name-part><tp:taxon-name-part taxon-name-part-type="species" reg="vangiersbergenae">vangiersbergenae</tp:taxon-name-part></tp:taxon-name></italic> Ardila-Camacho, sp. nov. (Guatemala, Mexico)</p><p>26. <italic><tp:taxon-name><tp:taxon-name-part taxon-name-part-type="genus" reg="Plega">P.</tp:taxon-name-part><tp:taxon-name-part taxon-name-part-type="species" reg="variegata">variegata</tp:taxon-name-part></tp:taxon-name></italic> Navás, 1928 (Mexico), nomen dubium</p><p>27. <italic><tp:taxon-name><tp:taxon-name-part taxon-name-part-type="genus" reg="Plega">P.</tp:taxon-name-part><tp:taxon-name-part taxon-name-part-type="species" reg="yucatanae">yucatanae</tp:taxon-name-part></tp:taxon-name></italic> Parker &amp; Stange, 1965 (Guatemala, Honduras, Mexico)</p><p>28. <italic><tp:taxon-name><tp:taxon-name-part taxon-name-part-type="genus" reg="Plega">P.</tp:taxon-name-part><tp:taxon-name-part taxon-name-part-type="species" reg="zikani">zikani</tp:taxon-name-part></tp:taxon-name></italic> Navás, 1936 (Brazil)</p></tp:treatment-sec><tp:treatment-sec sec-type="biology" id="SECID0EAVEK"><title>Biology.</title><p>Summarized in <xref ref-type="bibr" rid="B7">Ardila-Camacho et al. (2021b)</xref>.</p></tp:treatment-sec><tp:treatment-sec sec-type="etymology" id="SECID0EKVEK"><title>Etymology.</title><p>Uncertain, and not specified in the original description of the genus by <xref ref-type="bibr" rid="B47">Navás (1928)</xref>.</p></tp:treatment-sec><ref-list><ref id="B53"><mixed-citation xmlns:xlink="http://www.w3.org/1999/xlink" xlink:type="simple"><person-group><name name-style="western"><surname>Parker</surname><given-names>FD</given-names></name><name name-style="western"><surname>Stange</surname><given-names>LA</given-names></name></person-group> (<year>1965</year>) <article-title>Systematic and biological notes on the tribe <tp:taxon-name><tp:taxon-name-part taxon-name-part-type="tribe">Platymantispini</tp:taxon-name-part></tp:taxon-name> (<tp:taxon-name><tp:taxon-name-part taxon-name-part-type="order">Neuroptera</tp:taxon-name-part></tp:taxon-name>: <tp:taxon-name><tp:taxon-name-part taxon-name-part-type="family">Mantispidae</tp:taxon-name-part></tp:taxon-name>) and the description of a new species of <italic><tp:taxon-name><tp:taxon-name-part taxon-name-part-type="genus">Plega</tp:taxon-name-part></tp:taxon-name></italic> from Mexico.</article-title><source>Canadian Entomologist</source><volume>97</volume>(<issue>6</issue>): <fpage>604</fpage>–<lpage>612</lpage>. <ext-link xlink:href="10.4039/Ent97604-6" ext-link-type="doi" xlink:type="simple">https://doi.org/10.4039/Ent97604-6</ext-link></mixed-citation></ref><ref id="B55"><mixed-citation xmlns:xlink="http://www.w3.org/1999/xlink" xlink:type="simple"><person-group><name name-style="western"><surname>Penny</surname><given-names>ND</given-names></name></person-group> (<year>1982a</year>) <article-title><tp:taxon-name><tp:taxon-name-part taxon-name-part-type="order">Neuroptera</tp:taxon-name-part></tp:taxon-name> of the Amazon basin. Part 6. <tp:taxon-name><tp:taxon-name-part taxon-name-part-type="family">Mantispidae</tp:taxon-name-part></tp:taxon-name> (1).</article-title><source>Acta Amazonica</source><volume>12</volume>(<issue>2</issue>): <fpage>415</fpage>–<lpage>463</lpage>. <ext-link xlink:href="10.1590/1809-43921982122415" ext-link-type="doi" xlink:type="simple">https://doi.org/10.1590/1809-43921982122415</ext-link></mixed-citation></ref><ref id="B56"><mixed-citation xmlns:xlink="http://www.w3.org/1999/xlink" xlink:type="simple"><person-group><name name-style="western"><surname>Penny</surname><given-names>ND</given-names></name></person-group> (<year>1982b</year>) <article-title>Review of the generic level classification of the New World <tp:taxon-name><tp:taxon-name-part taxon-name-part-type="family">Mantispidae</tp:taxon-name-part></tp:taxon-name> (<tp:taxon-name><tp:taxon-name-part taxon-name-part-type="order">Neuroptera</tp:taxon-name-part></tp:taxon-name>).</article-title><source>Acta Amazonica</source><volume>12</volume>(<issue>1</issue>): <fpage>209</fpage>–<lpage>223</lpage>. <ext-link xlink:href="10.1590/1809-43921982121209" ext-link-type="doi" xlink:type="simple">https://doi.org/10.1590/1809-43921982121209</ext-link></mixed-citation></ref><ref id="B57"><mixed-citation xmlns:xlink="http://www.w3.org/1999/xlink" xlink:type="simple"><person-group><name name-style="western"><surname>Penny</surname><given-names>ND</given-names></name><name name-style="western"><surname>da Costa</surname><given-names>CA</given-names></name></person-group> (<year>1983</year>) <article-title>Mantispídeos do Brasil (<tp:taxon-name><tp:taxon-name-part taxon-name-part-type="order">Neuroptera</tp:taxon-name-part></tp:taxon-name>: <tp:taxon-name><tp:taxon-name-part taxon-name-part-type="family">Mantispidae</tp:taxon-name-part></tp:taxon-name>).</article-title><source>Acta Amazonica</source><volume>13</volume>(<issue>3–4</issue>): <fpage>601</fpage>–<lpage>687</lpage>. <ext-link xlink:href="10.1590/1809-439219831334601" ext-link-type="doi" xlink:type="simple">https://doi.org/10.1590/1809-439219831334601</ext-link></mixed-citation></ref><ref id="B77"><mixed-citation xmlns:xlink="http://www.w3.org/1999/xlink" xlink:type="simple"><person-group><name name-style="western"><surname>Tjeder</surname><given-names>B</given-names></name></person-group> (<year>1968</year>) <article-title>The genus <italic><tp:taxon-name><tp:taxon-name-part taxon-name-part-type="genus">Mucroberotha</tp:taxon-name-part></tp:taxon-name></italic> Tjed. and its systematic position (<tp:taxon-name><tp:taxon-name-part taxon-name-part-type="order">Neuroptera</tp:taxon-name-part></tp:taxon-name>).</article-title><source>Entomologisk Tidskrift</source><volume>89</volume>: <fpage>3</fpage>–<lpage>18</lpage>. <ext-link xlink:href="https://archive.org/details/entomologisk-tidskrift-89-003-018" ext-link-type="uri" xlink:type="simple">https://archive.org/details/entomologisk-tidskrift-89-003-018</ext-link></mixed-citation></ref><ref id="B64"><mixed-citation xmlns:xlink="http://www.w3.org/1999/xlink" xlink:type="simple"><person-group><name name-style="western"><surname>Rehn</surname><given-names>JWH</given-names></name></person-group> (<year>1939b</year>) <article-title>Studies in North American <tp:taxon-name><tp:taxon-name-part taxon-name-part-type="family">Mantispidae</tp:taxon-name-part></tp:taxon-name>.</article-title><source>Transactions of the American Entomological Society</source><volume>65</volume>: <fpage>237</fpage>–<lpage>263</lpage>. <ext-link xlink:href="https://www.jstor.org/stable/25077440" ext-link-type="uri" xlink:type="simple">https://www.jstor.org/stable/25077440</ext-link></mixed-citation></ref><ref id="B54"><mixed-citation xmlns:xlink="http://www.w3.org/1999/xlink" xlink:type="simple"><person-group><name name-style="western"><surname>Penny</surname><given-names>ND</given-names></name></person-group> (<year>1977</year>) Lista de <tp:taxon-name><tp:taxon-name-part taxon-name-part-type="order">Megaloptera</tp:taxon-name-part></tp:taxon-name>, <tp:taxon-name><tp:taxon-name-part taxon-name-part-type="order">Neuroptera</tp:taxon-name-part></tp:taxon-name> e <tp:taxon-name><tp:taxon-name-part taxon-name-part-type="order">Raphidioptera</tp:taxon-name-part></tp:taxon-name> do México, América Central, ilhas Caraíbas e América do Sul. Acta Amazonica 7(4, Suplemento): 1–6. <ext-link xlink:href="10.1590/1809-43921977074s005" ext-link-type="doi" xlink:type="simple">https://doi.org/10.1590/1809-43921977074s005</ext-link></mixed-citation></ref><ref id="B5"><mixed-citation xmlns:xlink="http://www.w3.org/1999/xlink" xlink:type="simple"><person-group><name name-style="western"><surname>Ardila-Camacho</surname><given-names>A</given-names></name><name name-style="western"><surname>Cancino-López</surname><given-names>RJ</given-names></name><name name-style="western"><surname>Acevedo</surname><given-names>F</given-names></name><name name-style="western"><surname>Contreras-Ramos</surname><given-names>A</given-names></name></person-group> (<year>2019</year>) <article-title>Four new species of <italic><tp:taxon-name><tp:taxon-name-part taxon-name-part-type="genus">Plega</tp:taxon-name-part></tp:taxon-name></italic> Navás, 1928 (<tp:taxon-name><tp:taxon-name-part taxon-name-part-type="order">Neuroptera</tp:taxon-name-part></tp:taxon-name>: <tp:taxon-name><tp:taxon-name-part taxon-name-part-type="family">Mantispidae</tp:taxon-name-part></tp:taxon-name>) from Mexico.</article-title><source>Zootaxa</source><volume>4612</volume>(<issue>3</issue>): <fpage>351</fpage>–<lpage>372</lpage>. <ext-link xlink:href="10.11646/zootaxa.4612.3.3" ext-link-type="doi" xlink:type="simple">https://doi.org/10.11646/zootaxa.4612.3.3</ext-link></mixed-citation></ref><ref id="B7"><mixed-citation xmlns:xlink="http://www.w3.org/1999/xlink" xlink:type="simple"><person-group><name name-style="western"><surname>Ardila-Camacho</surname><given-names>A</given-names></name><name name-style="western"><surname>Machado</surname><given-names>RJP</given-names></name><name name-style="western"><surname>Contreras-Ramos</surname><given-names>A</given-names></name></person-group> (<year>2021b</year>) <article-title>A review of the biology of <tp:taxon-name><tp:taxon-name-part taxon-name-part-type="subfamily">Symphrasinae</tp:taxon-name-part></tp:taxon-name> (<tp:taxon-name><tp:taxon-name-part taxon-name-part-type="order">Neuroptera</tp:taxon-name-part></tp:taxon-name>: <tp:taxon-name><tp:taxon-name-part taxon-name-part-type="family">Rhachiberothidae</tp:taxon-name-part></tp:taxon-name>), with the description of the egg and primary larva of <italic><tp:taxon-name><tp:taxon-name-part taxon-name-part-type="genus">Plega</tp:taxon-name-part></tp:taxon-name></italic> Navás, 1928.</article-title><source>Zoologischer Anzeiger</source><volume>294</volume>: <fpage>165</fpage>–<lpage>185</lpage>. <ext-link xlink:href="10.1016/j.jcz.2021.08.007" ext-link-type="doi" xlink:type="simple">https://doi.org/10.1016/j.jcz.2021.08.007</ext-link></mixed-citation></ref><ref id="B47"><mixed-citation xmlns:xlink="http://www.w3.org/1999/xlink" xlink:type="simple"><person-group><name name-style="western"><surname>Navás</surname><given-names>L</given-names></name></person-group> (<year>1928</year>) <article-title>Insectos neotropicos. 3.a serie.</article-title><source>Revista Chilena de Historia Natural</source><volume>31</volume>: <fpage>316</fpage>–<lpage>328</lpage>.</mixed-citation></ref></ref-list></tp:taxon-treatment>
