# Supplementary material for: ﻿A camouflaged diversity: taxonomic revision of the thorny lacewing subfamily Symphrasinae (Neuroptera, Rhachiberothidae)
Source: Zookeys. 2024 Apr 30;1199:1–409. doi: 10.3897/zookeys.1199.115442 (PMC11077268; doi:10.3897/zookeys.1199.115442)
Supplement: XML Treatment for Plega banksi [file zookeys.1199.115442-treatment16.xml]

<!DOCTYPE tp:taxon-treatment
  PUBLIC "-//TaxonX//DTD Taxonomic Treatment Publishing DTD v0 20100105//EN" "tax-treatment-NSO.dtd">
<tp:taxon-treatment xmlns:tp="http://www.plazi.org/taxpub"><tp:treatment-meta><kwd-group><label>Taxon classification</label><kwd>
                <named-content content-type="kingdom">Animalia</named-content>
              </kwd><kwd>
                <named-content content-type="order">Neuroptera</named-content>
              </kwd><kwd>
                <named-content content-type="family">Rhachiberothidae</named-content>
              </kwd></kwd-group><mixed-citation publication-type="journal"><person-group><name><surname>Ardila-Camacho</surname><given-names>Adrian</given-names></name><name><surname>Machado</surname><given-names>Renato José Pires</given-names></name><name><surname>Ohl</surname><given-names>Michael</given-names></name><name><surname>Contreras-Ramos</surname><given-names>Atilano</given-names></name></person-group><article-title>﻿A camouflaged diversity: taxonomic revision of the thorny lacewing subfamily <tp:taxon-name><tp:taxon-name-part taxon-name-part-type="subfamily">Symphrasinae</tp:taxon-name-part></tp:taxon-name> (<tp:taxon-name><tp:taxon-name-part taxon-name-part-type="order">Neuroptera</tp:taxon-name-part></tp:taxon-name>, <tp:taxon-name><tp:taxon-name-part taxon-name-part-type="family">Rhachiberothidae</tp:taxon-name-part></tp:taxon-name>)</article-title><source>Zookeys</source><day>30</day><month>04</month><year>2024</year><volume>1199</volume><fpage>1</fpage><lpage>409</lpage><pub-id pub-id-type="doi">10.3897/zookeys.1199.115442</pub-id></mixed-citation></tp:treatment-meta><tp:nomenclature><label>﻿﻿</label><tp:taxon-name>
              <tp:taxon-name-part taxon-name-part-type="genus" reg="Plega">Plega</tp:taxon-name-part>
              <tp:taxon-name-part taxon-name-part-type="species" reg="banksi">banksi</tp:taxon-name-part>
            </tp:taxon-name><tp:taxon-authority>Rehn, 1939</tp:taxon-authority><xref ref-type="fig" rid="F28">Figs 28</xref><xref ref-type="fig" rid="F29">, 29</xref><tp:nomenclature-citation-list><tp:nomenclature-citation><tp:taxon-name>
                  <tp:taxon-name-part taxon-name-part-type="genus" reg="Plega">Plega</tp:taxon-name-part>
                  <tp:taxon-name-part taxon-name-part-type="species" reg="banksi">banksi</tp:taxon-name-part>
                </tp:taxon-name><comment>Rehn, 1939: 248. Holotype: male, USA, Arizona (<named-content xmlns:xlink="http://www.w3.org/1999/xlink" content-type="dwc:institutional_code" xlink:title="American Museum of Natural History, New York, USA" xlink:href="http://grbio.org/institution/american-museum-natural-history" xlink:type="simple">AMNH</named-content>).</comment></tp:nomenclature-citation></tp:nomenclature-citation-list></tp:nomenclature><tp:treatment-sec sec-type="material" id="SECID0EF1HK"><title>Material examined.</title><p><bold><italic>Paratypes</italic>.</bold> USA • 1 ♂; <bold>Arizona</bold>, Oracle 14 m E.; 27 Jul. 1924; E.P.V. Van Duzee leg.; “<italic><tp:taxon-name><tp:taxon-name-part taxon-name-part-type="genus" reg="Plega">Plega</tp:taxon-name-part><tp:taxon-name-part taxon-name-part-type="species" reg="banksi">banksi</tp:taxon-name-part></tp:taxon-name></italic> Rehn, Paratype”; <named-content xmlns:xlink="http://www.w3.org/1999/xlink" content-type="dwc:institutional_code" xlink:title="California Academy of Sciences, San Francisco, USA." xlink:href="http://grbio.org/institution/california-academy-sciences" xlink:type="simple">CAS</named-content>. • 1 ♀; Baboquivari Mts.; 15 Aug. 1922; O.C. Poling leg.; “Pres. By C.L. Fox”; “<italic><tp:taxon-name><tp:taxon-name-part taxon-name-part-type="genus" reg="Plega">Plega</tp:taxon-name-part><tp:taxon-name-part taxon-name-part-type="species" reg="banksi">banksi</tp:taxon-name-part></tp:taxon-name></italic> Rehn, Paratype”; <named-content xmlns:xlink="http://www.w3.org/1999/xlink" content-type="dwc:institutional_code" xlink:title="California Academy of Sciences, San Francisco, USA." xlink:href="http://grbio.org/institution/california-academy-sciences" xlink:type="simple">CAS</named-content>. • 1 ♂; Boya Thomson, Aboretum, Superior; 1–3 Aug. 1937; <named-content xmlns:xlink="http://www.w3.org/1999/xlink" content-type="dwc:institutional_code" xlink:title="Museum of Comparative Zoology, Cambridge, Massachusetts, USA." xlink:href="http://grbio.org/institution/museum-comparative-zoology" xlink:type="simple">MCZ</named-content>-Paratype 25378.</p></tp:treatment-sec><tp:treatment-sec sec-type="material" id="SECID0EA3HK"><title>Other material.</title><p>Mexico – <bold>Sinaloa</bold> • 2 ♀; 16 mi S Guamuchil; 20 May. 1962; F.D. Parker &amp; L.A. Stange leg.; <italic><tp:taxon-name><tp:taxon-name-part taxon-name-part-type="genus" reg="Plega">Plega</tp:taxon-name-part><tp:taxon-name-part taxon-name-part-type="species" reg="fratercula">fratercula</tp:taxon-name-part></tp:taxon-name></italic> Rehn det. L. Stange, 1991; <named-content xmlns:xlink="http://www.w3.org/1999/xlink" content-type="dwc:institutional_code" xlink:title="Florida State Collection of Arthropods, Gainesville, Florida, USA." xlink:href="http://grbio.org/institution/florida-state-collection-arthropods-museum-entomology" xlink:type="simple">FSCA</named-content>. • 1 ♀; Sinaloa, Guamuchil; 01 Jul. 1963; F.D. Parker &amp; L.A. Stange leg.; <named-content xmlns:xlink="http://www.w3.org/1999/xlink" content-type="dwc:institutional_code" xlink:title="Florida State Collection of Arthropods, Gainesville, Florida, USA." xlink:href="http://grbio.org/institution/florida-state-collection-arthropods-museum-entomology" xlink:type="simple">FSCA</named-content>. • 1 ♂ 1 ♀; Sinaloa, 16 miles SO. Guamuchil; 16 Jun. 1961; <named-content xmlns:xlink="http://www.w3.org/1999/xlink" content-type="dwc:institutional_code" xlink:title="Florida State Collection of Arthropods, Gainesville, Florida, USA." xlink:href="http://grbio.org/institution/florida-state-collection-arthropods-museum-entomology" xlink:type="simple">FSCA</named-content>. • 1 ♂; Sinaloa, Rio Piaxtla, 1 mi. W. Mex No. 15; E.L. Sleeper &amp; R.C. Anderson leg.; <italic><tp:taxon-name><tp:taxon-name-part taxon-name-part-type="genus" reg="Plega">Plega</tp:taxon-name-part><tp:taxon-name-part taxon-name-part-type="species" reg="dactylota">dactylota</tp:taxon-name-part></tp:taxon-name></italic>, det. Penny, 1998; <named-content xmlns:xlink="http://www.w3.org/1999/xlink" content-type="dwc:institutional_code" xlink:title="California Academy of Sciences, San Francisco, USA." xlink:href="http://grbio.org/institution/california-academy-sciences" xlink:type="simple">CAS</named-content>. • 1 ♂; Sinaloa, 16 miles SO. Guamuchil; 16 Jun. 1961; F.D. Parker &amp; L.A. Stange leg.; <named-content xmlns:xlink="http://www.w3.org/1999/xlink" content-type="dwc:institutional_code" xlink:title="Florida State Collection of Arthropods, Gainesville, Florida, USA." xlink:href="http://grbio.org/institution/florida-state-collection-arthropods-museum-entomology" xlink:type="simple">FSCA</named-content>. – <bold>Sonora</bold> • 1 ♀; 40 mi N. Guaymas; 29 Aug. 1959; L.A. Stange &amp; A.S. Menke leg.; <named-content xmlns:xlink="http://www.w3.org/1999/xlink" content-type="dwc:institutional_code" xlink:title="Florida State Collection of Arthropods, Gainesville, Florida, USA." xlink:href="http://grbio.org/institution/florida-state-collection-arthropods-museum-entomology" xlink:type="simple">FSCA</named-content>. • 1 ♀; 100 yds ½ mi E of San Carlos; 05 Apr. 2003; on <italic><tp:taxon-name><tp:taxon-name-part taxon-name-part-type="genus" reg="Bebbia">Bebbia</tp:taxon-name-part></tp:taxon-name></italic>, REW; <named-content xmlns:xlink="http://www.w3.org/1999/xlink" content-type="dwc:institutional_code" xlink:title="Bohart Museum of Entomology, University of California, Davis, California, USA." xlink:href="http://grbio.org/institution/university-california-davis" xlink:type="simple">UCD</named-content>. • 1 ♂; Punta La Manga; <named-content xmlns:xlink="http://www.w3.org/1999/xlink" content-type="dwc:verbatimCoordinates" xlink:type="simple"><named-content content-type="geo-json" specific-use="{&#34;type&#34;:&#34;Point&#34;,&#34;coordinates&#34;:[-111.132778,27.979444]}" id="NCID0EC6HK" xlink:type="simple">27°58'46"N, 111°07'58"W</named-content></named-content>; 5 m; 1–2 Aug. 2009; E.M. Fisher leg.; MT; <named-content xmlns:xlink="http://www.w3.org/1999/xlink" content-type="dwc:institutional_code" xlink:title="California State collection of Arthropods, California Department of Food and Agriculture, Sacramento, California, USA." xlink:href="http://grbio.org/institution/california-state-collection-arthropods" xlink:type="simple">CSCA</named-content>.</p><p>USA – <bold>Arizona</bold> • 1 ♂; Madera Canyon; 24 Jul. 1976; B.K. Dozier leg.; <named-content xmlns:xlink="http://www.w3.org/1999/xlink" content-type="dwc:institutional_code" xlink:title="Florida State Collection of Arthropods, Gainesville, Florida, USA." xlink:href="http://grbio.org/institution/florida-state-collection-arthropods-museum-entomology" xlink:type="simple">FSCA</named-content>. • 1 ♂; Sta. Catalina Mts.; 01 Jul. 1938; Bryant leg.; <named-content xmlns:xlink="http://www.w3.org/1999/xlink" content-type="dwc:institutional_code" xlink:title="Florida State Collection of Arthropods, Gainesville, Florida, USA." xlink:href="http://grbio.org/institution/florida-state-collection-arthropods-museum-entomology" xlink:type="simple">FSCA</named-content>. • 1 ♂; Santa Cruz Co., Peña Blanca, Pajarito Mts.; 07 Jul. 1962; R.H. Arnett Jr., E.R. VanTassell leg.; <named-content xmlns:xlink="http://www.w3.org/1999/xlink" content-type="dwc:institutional_code" xlink:title="Florida State Collection of Arthropods, Gainesville, Florida, USA." xlink:href="http://grbio.org/institution/florida-state-collection-arthropods-museum-entomology" xlink:type="simple">FSCA</named-content>. • 1 ♂; Santa Cruz Co., Madera Cyn.; 4880 ft.; 21 Aug. 1963; V.L. Vesterby leg.; <named-content xmlns:xlink="http://www.w3.org/1999/xlink" content-type="dwc:institutional_code" xlink:title="Bohart Museum of Entomology, University of California, Davis, California, USA." xlink:href="http://grbio.org/institution/university-california-davis" xlink:type="simple">UCD</named-content>. • 1 ♂; same data as for preceding; 15 Aug. 1963; <named-content xmlns:xlink="http://www.w3.org/1999/xlink" content-type="dwc:institutional_code" xlink:title="Bohart Museum of Entomology, University of California, Davis, California, USA." xlink:href="http://grbio.org/institution/university-california-davis" xlink:type="simple">UCD</named-content>. • 2 ♂; same data as for preceding; 14 Aug. 1963; <named-content xmlns:xlink="http://www.w3.org/1999/xlink" content-type="dwc:institutional_code" xlink:title="Bohart Museum of Entomology, University of California, Davis, California, USA." xlink:href="http://grbio.org/institution/university-california-davis" xlink:type="simple">UCD</named-content>. • 2 ♂; same data as for preceding; 23 Jul. 1963; <named-content xmlns:xlink="http://www.w3.org/1999/xlink" content-type="dwc:institutional_code" xlink:title="Bohart Museum of Entomology, University of California, Davis, California, USA." xlink:href="http://grbio.org/institution/university-california-davis" xlink:type="simple">UCD</named-content>. • 2 ♂; same data as for preceding; 15 Aug. 1963; <named-content xmlns:xlink="http://www.w3.org/1999/xlink" content-type="dwc:institutional_code" xlink:title="Bohart Museum of Entomology, University of California, Davis, California, USA." xlink:href="http://grbio.org/institution/university-california-davis" xlink:type="simple">UCD</named-content>. • 1 ♂; same data as for preceding; 01 Sep. 1963; <named-content xmlns:xlink="http://www.w3.org/1999/xlink" content-type="dwc:institutional_code" xlink:title="Bohart Museum of Entomology, University of California, Davis, California, USA." xlink:href="http://grbio.org/institution/university-california-davis" xlink:type="simple">UCD</named-content>. • 2 ♂; same data as for preceding; 21 Jul. 1963; <named-content xmlns:xlink="http://www.w3.org/1999/xlink" content-type="dwc:institutional_code" xlink:title="Bohart Museum of Entomology, University of California, Davis, California, USA." xlink:href="http://grbio.org/institution/university-california-davis" xlink:type="simple">UCD</named-content>. • 1 ♂; same data as for preceding; 12 Sep. 1963; <named-content xmlns:xlink="http://www.w3.org/1999/xlink" content-type="dwc:institutional_code" xlink:title="Bohart Museum of Entomology, University of California, Davis, California, USA." xlink:href="http://grbio.org/institution/university-california-davis" xlink:type="simple">UCD</named-content>. • 1 ♂; same data as for preceding; 21 Sep. 1963; <named-content xmlns:xlink="http://www.w3.org/1999/xlink" content-type="dwc:institutional_code" xlink:title="Bohart Museum of Entomology, University of California, Davis, California, USA." xlink:href="http://grbio.org/institution/university-california-davis" xlink:type="simple">UCD</named-content>. • 1 ♂; same data as for preceding; 12 Aug. 1963; <named-content xmlns:xlink="http://www.w3.org/1999/xlink" content-type="dwc:institutional_code" xlink:title="Bohart Museum of Entomology, University of California, Davis, California, USA." xlink:href="http://grbio.org/institution/university-california-davis" xlink:type="simple">UCD</named-content>. • 7 ♂; same data as for preceding; 21 Jul. 1963; <named-content xmlns:xlink="http://www.w3.org/1999/xlink" content-type="dwc:institutional_code" xlink:title="Bohart Museum of Entomology, University of California, Davis, California, USA." xlink:href="http://grbio.org/institution/university-california-davis" xlink:type="simple">UCD</named-content>. • 1 ♂; same data as for preceding; 23 Jul. 1963; <named-content xmlns:xlink="http://www.w3.org/1999/xlink" content-type="dwc:institutional_code" xlink:title="Bohart Museum of Entomology, University of California, Davis, California, USA." xlink:href="http://grbio.org/institution/university-california-davis" xlink:type="simple">UCD</named-content>. • 6♂ 6♀; Tucson, Pima Co.; 02 Aug. 1991; R. &amp; J. Robertson leg.; <named-content xmlns:xlink="http://www.w3.org/1999/xlink" content-type="dwc:institutional_code" xlink:title="California Academy of Sciences, San Francisco, USA." xlink:href="http://grbio.org/institution/california-academy-sciences" xlink:type="simple">CAS</named-content>. • 1 ♂; Pima Co., Bavoquivari Mts., Sabino Can.; 07 Aug. 1951; L.M. Martin leg.; “Phillip Adams Collection 1998 request to Calif. Acad. Sci.”, <italic><tp:taxon-name><tp:taxon-name-part taxon-name-part-type="genus" reg="Plega">Plega</tp:taxon-name-part><tp:taxon-name-part taxon-name-part-type="species" reg="banksi">banksi</tp:taxon-name-part></tp:taxon-name></italic> Rehn”; <named-content xmlns:xlink="http://www.w3.org/1999/xlink" content-type="dwc:institutional_code" xlink:title="California Academy of Sciences, San Francisco, USA." xlink:href="http://grbio.org/institution/california-academy-sciences" xlink:type="simple">CAS</named-content>. • 1 ♀; Globe; 17 Jul. 1933; Parker leg.; <italic><tp:taxon-name><tp:taxon-name-part taxon-name-part-type="genus" reg="Plega">Plega</tp:taxon-name-part><tp:taxon-name-part taxon-name-part-type="species" reg="fratercula">fratercula</tp:taxon-name-part></tp:taxon-name></italic> Rehn, det. J.W.H. Rehn, A.N.S.P., 1939; <named-content xmlns:xlink="http://www.w3.org/1999/xlink" content-type="dwc:institutional_code" xlink:title="California Academy of Sciences, San Francisco, USA." xlink:href="http://grbio.org/institution/california-academy-sciences" xlink:type="simple">CAS</named-content>-114. • 1 ♀; Pima Co., Alamo Canyon, Ajo Mts.; Jul. 1924; H.B. Leech &amp; J.W. Green leg.; <italic><tp:taxon-name><tp:taxon-name-part taxon-name-part-type="genus" reg="Plega">Plega</tp:taxon-name-part><tp:taxon-name-part taxon-name-part-type="species" reg="banksi">banksi</tp:taxon-name-part></tp:taxon-name></italic>, det. N. Penny, 1985; <named-content xmlns:xlink="http://www.w3.org/1999/xlink" content-type="dwc:institutional_code" xlink:title="California Academy of Sciences, San Francisco, USA." xlink:href="http://grbio.org/institution/california-academy-sciences" xlink:type="simple">CAS</named-content>. • 1 ♂; Pima Co., Sta. Rita Mts., mouth Madera Canyon Procter Ranch Road; 4400’; 15 May. 1966; R.G. Beard leg.; U.V. light; “Phillip Adams Collection 1998 request to Calif. Acad. Sci.”, <italic><tp:taxon-name><tp:taxon-name-part taxon-name-part-type="genus" reg="Plega">Plega</tp:taxon-name-part><tp:taxon-name-part taxon-name-part-type="species" reg="banksi">banksi</tp:taxon-name-part></tp:taxon-name></italic> Rehn, 1939, det. R.G. Beard; <named-content xmlns:xlink="http://www.w3.org/1999/xlink" content-type="dwc:institutional_code" xlink:title="California Academy of Sciences, San Francisco, USA." xlink:href="http://grbio.org/institution/california-academy-sciences" xlink:type="simple">CAS</named-content>. 1 ♂; same data as for preceding; “LDL#0562”; <named-content xmlns:xlink="http://www.w3.org/1999/xlink" content-type="dwc:institutional_code" xlink:title="California Academy of Sciences, San Francisco, USA." xlink:href="http://grbio.org/institution/california-academy-sciences" xlink:type="simple">CAS</named-content>. • 1 ♀; Pima Co., Sta. Rita Mts., mouth Madera Canyon Procter Ranch Road; 17 Jul. 1966; 4400’; R.G. Beard; U.V. light; <named-content xmlns:xlink="http://www.w3.org/1999/xlink" content-type="dwc:institutional_code" xlink:title="Museum of Comparative Zoology, Cambridge, Massachusetts, USA." xlink:href="http://grbio.org/institution/museum-comparative-zoology" xlink:type="simple">MCZ</named-content>-ENT00681784. • 1 ♂; same data as for preceding; 15 Jul. 1966; <italic><tp:taxon-name><tp:taxon-name-part taxon-name-part-type="genus" reg="Plega">Plega</tp:taxon-name-part><tp:taxon-name-part taxon-name-part-type="species" reg="banksi">banksi</tp:taxon-name-part></tp:taxon-name></italic> Rehn, 1939, det. R.G. Beard; <named-content xmlns:xlink="http://www.w3.org/1999/xlink" content-type="dwc:institutional_code" xlink:title="Museum of Comparative Zoology, Cambridge, Massachusetts, USA." xlink:href="http://grbio.org/institution/museum-comparative-zoology" xlink:type="simple">MCZ</named-content>-ENT00681783. • 14 ♂ 12 ♀; Pima Co., Santa Rita Mts Experimental Range, Florida Cyn.; <named-content xmlns:xlink="http://www.w3.org/1999/xlink" content-type="dwc:verbatimCoordinates" xlink:type="simple"><named-content content-type="geo-json" specific-use="{&#34;type&#34;:&#34;Point&#34;,&#34;coordinates&#34;:[-110.840500,31.757000]}" id="NCID0EGHAM" xlink:type="simple">31°45.42'N, 110°50.43'W</named-content></named-content>; 1646 m; 24 Apr.–03 Jul. 2014; M.I. Erwin, C. O’ Brien, M.J. Sharkey leg.; Malaise on hillside trail; <named-content xmlns:xlink="http://www.w3.org/1999/xlink" content-type="dwc:institutional_code" xlink:title="California State collection of Arthropods, California Department of Food and Agriculture, Sacramento, California, USA." xlink:href="http://grbio.org/institution/california-state-collection-arthropods" xlink:type="simple">CSCA</named-content>. • 1 ♂ 2 ♀; same data as for preceding; 3–10 Jul. 2014; <named-content xmlns:xlink="http://www.w3.org/1999/xlink" content-type="dwc:institutional_code" xlink:title="California State collection of Arthropods, California Department of Food and Agriculture, Sacramento, California, USA." xlink:href="http://grbio.org/institution/california-state-collection-arthropods" xlink:type="simple">CSCA</named-content>. • 1 ♂; Pima Co., Sabino Cyn.; 04 Sep. 1961; J.S. Buckett leg., <named-content xmlns:xlink="http://www.w3.org/1999/xlink" content-type="dwc:institutional_code" xlink:title="Bohart Museum of Entomology, University of California, Davis, California, USA." xlink:href="http://grbio.org/institution/university-california-davis" xlink:type="simple">UCD</named-content>. • 1 ♂; same data as for preceding; 04 Sep. 1961; <named-content xmlns:xlink="http://www.w3.org/1999/xlink" content-type="dwc:institutional_code" xlink:title="Bohart Museum of Entomology, University of California, Davis, California, USA." xlink:href="http://grbio.org/institution/university-california-davis" xlink:type="simple">UCD</named-content>. • 1 ♂; same data as for preceding; 01 Sep. 1963; V.L. Vesterby; <named-content xmlns:xlink="http://www.w3.org/1999/xlink" content-type="dwc:institutional_code" xlink:title="Bohart Museum of Entomology, University of California, Davis, California, USA." xlink:href="http://grbio.org/institution/university-california-davis" xlink:type="simple">UCD</named-content>. • 3 ♂; same data as for preceding; 19 Aug. 1963; <named-content xmlns:xlink="http://www.w3.org/1999/xlink" content-type="dwc:institutional_code" xlink:title="Bohart Museum of Entomology, University of California, Davis, California, USA." xlink:href="http://grbio.org/institution/university-california-davis" xlink:type="simple">UCD</named-content>. • 1 ♂; same data as for preceding; 5800’; 11 Jul. 1967; R.C. Gardner, C.R. Kovacic, K. Lorenzen leg.; <named-content xmlns:xlink="http://www.w3.org/1999/xlink" content-type="dwc:institutional_code" xlink:title="Bohart Museum of Entomology, University of California, Davis, California, USA." xlink:href="http://grbio.org/institution/university-california-davis" xlink:type="simple">UCD</named-content>. • 2 ♂ 1 ♀; Pima Co., Vail, Mountain Creek Ranch; <named-content xmlns:xlink="http://www.w3.org/1999/xlink" content-type="dwc:verbatimCoordinates" xlink:type="simple"><named-content content-type="geo-json" specific-use="{&#34;type&#34;:&#34;Point&#34;,&#34;coordinates&#34;:[-110.659333,32.083167]}" id="NCID0EGJAM" xlink:type="simple">32°04.99'N, 110°39.56'W</named-content></named-content>; 1100 m; 06–24 Aug. 2014; M.E. Irwin, M.J. Sharkey leg.; Malaise in small dry wash; <named-content xmlns:xlink="http://www.w3.org/1999/xlink" content-type="dwc:institutional_code" xlink:title="California State collection of Arthropods, California Department of Food and Agriculture, Sacramento, California, USA." xlink:href="http://grbio.org/institution/california-state-collection-arthropods" xlink:type="simple">CSCA</named-content>. • 1 ♂; Maricopa Co., Sunflower, Jct. Hwy, 87 &amp; Sycamore Ck.; <named-content xmlns:xlink="http://www.w3.org/1999/xlink" content-type="dwc:verbatimCoordinates" xlink:type="simple"><named-content content-type="geo-json" specific-use="{&#34;type&#34;:&#34;Point&#34;,&#34;coordinates&#34;:[-111.464370,33.869060]}" id="NCID0EWJAM" xlink:type="simple">33°52'8.616"N, 111°27'51.732"W</named-content></named-content>; ± 100 m; 744 m; 15 Aug. 2012; Oswald, Diehl, Machado leg.; MV light; <named-content xmlns:xlink="http://www.w3.org/1999/xlink" content-type="dwc:institutional_code" xlink:title="Insect collection of Texas A&amp;M University, Texas, USA." xlink:href="http://grbio.org/institution/texas-am-university-insect-collection" xlink:type="simple">TAMUIC</named-content>-TAMU-ENTO X0966102. • 1 ♂; Graham Co., Mt Graham, SE side, 3.5 Km W Jet. 191 on hwy 266; <named-content xmlns:xlink="http://www.w3.org/1999/xlink" content-type="dwc:verbatimCoordinates" xlink:type="simple"><named-content content-type="geo-json" specific-use="{&#34;type&#34;:&#34;Point&#34;,&#34;coordinates&#34;:[-109.718500,32.572000]}" id="NCID0EGKAM" xlink:type="simple">32°34.32'N, 109°43.11'W</named-content></named-content>; 1265 m; 08–15 May. 2015; Malaise in sandy wash; <named-content xmlns:xlink="http://www.w3.org/1999/xlink" content-type="dwc:institutional_code" xlink:title="California State collection of Arthropods, California Department of Food and Agriculture, Sacramento, California, USA." xlink:href="http://grbio.org/institution/california-state-collection-arthropods" xlink:type="simple">CSCA</named-content>. • 1 ♂ 1 ♀; Santa Cruz Co., 10 mi NW Nogales; 04 Sep. 1968; T.R. Haig leg.; ex-fluorescent black light; <named-content xmlns:xlink="http://www.w3.org/1999/xlink" content-type="dwc:institutional_code" xlink:title="California State collection of Arthropods, California Department of Food and Agriculture, Sacramento, California, USA." xlink:href="http://grbio.org/institution/california-state-collection-arthropods" xlink:type="simple">CSCA</named-content>. • 1 ♂; Santa Cruz Co., Kino Springs; 20 May. 2002; K.A. &amp; E.E. Williams; <named-content xmlns:xlink="http://www.w3.org/1999/xlink" content-type="dwc:institutional_code" xlink:title="California State collection of Arthropods, California Department of Food and Agriculture, Sacramento, California, USA." xlink:href="http://grbio.org/institution/california-state-collection-arthropods" xlink:type="simple">CSCA</named-content>.</p></tp:treatment-sec><tp:treatment-sec sec-type="diagnosis" id="SECID0EDLAM"><title>Diagnosis.</title><p>Distinguished from other species in the genus by the dark-reddish brown body coloration pattern. The vertexal region has a pale arrow-shaped mark around the coronal suture. The basal antennal flagellomeres are discoidal. The mesonotum often has a wide, pale, medial band. The forewing generally exhibits a zigzagged amber mark connecting MA and MP forks, terminal part of MA and 2r-m and 1ma-mp. The area between CuP and posterior wing margin is often amber. The sternite IX is pentagonal, it is posteromedially elongated, blunt, surpassing posterior margin of ectoproct. The gonocoxite IX is short, thickened, and sinusoid, with posterior apex laterally curved, and equipped with 4–7 processes of different lengths. The dorsal part of the median lobe of gonocoxites XI is rounded and anteriorly curved lobe; the ventral part is convex, and continuous with a ventral, curved, prominent hook-shaped process whose apex is covered with microspinulae. The gonapophyses VIII of female have a chamber-shaped medial part, posteromedially is set with an elongated Y-shaped process. The female gonocoxites IX are nearly as long as the whole abdomen. The bursa copulatrix is short, with the proximal part strongly expanded, ovoid, and sclerotized, continuous with a membranous and striated part, which is abruptly narrowed.</p></tp:treatment-sec><tp:treatment-sec sec-type="description" id="SECID0EILAM"><title>Description.</title><p><bold><italic>Measurements</italic>.</bold> Male (<italic>n</italic> = 10). Forewing length: 7.8–14.6 mm; Hind wing length: 6.0–11.5 mm. Female (<italic>n</italic> = 7): Forewing length: 7.3–14.5 mm; Hind wing length: 5.6–11.7 mm.</p><p><bold><italic>Coloration</italic></bold> (Fig. <xref ref-type="fig" rid="F28">28</xref>). <bold><italic>Head</italic>.</bold> Vertexal mostly dark reddish brown with, small, lateral pale areas; area adjacent to occipital ridge pale; area adjacent to coronal suture with paler, arrow-shaped mark; supra-antennal area dark reddish brown; occiput pale with dark brown mark, postgena pale with brown area. Antennal scape brown with pale, longitudinal band on outer surface, pedicel dark brown; flagellum brown. Frons dark reddish brown, sometimes with medial pale stripe. Clypeus pale with lateral brown areas. Labrum pale brown; mandible yellowish with dark brown corners, dark amber at apex; maxilla pale with brown areas, palpus brown, with apex of the last three palpomeres yellowish; labium pale with dark brown postmentum, palpus with first two palpomeres dark brown, the last pale brown; palpimacula pale brown. <bold><italic>Thorax</italic>.</bold> Pronotum pale with medial band and posterolateral dark reddish brown areas; episternum dark reddish brown with yellowish, medial area; postfurcasternum pale. Mesonotum, either mostly dark reddish brown with area adjacent to sutures pale brown or dark reddish brown with wide, pale, medial band with a rhomboid dark mark on center. Metanotum dark brown, sometimes with pale anteromedian area; mesopre-episternum dark reddish brown; pteropleura dark reddish brown with pale areas. <bold><italic>Foreleg</italic>.</bold> Coxa yellowish with reddish brown areas, with interspersed pale and dark brown setae with brown bases; trochanter pale to yellowish with ventral dark reddish brown mark, dorsally with some dark brown setae. Femur posterior surface pale, with widened dark reddish brown areas; anterior surface dark reddish brown, except small, basal, yellowish areas. Tibia posterior surface alternating dark and pale areas, anterior surface mostly dark reddish brown, with preapical yellowish area. Basitarsus with base and lanceolate process dark amber, plus a sub-basal yellowish area; remaining tarsomeres yellowish to pale brown. <bold><italic>Mid- and hind leg</italic>.</bold> Coxae pale with reddish brown suffusions; trochanter pale with brown suffusions. Femora pale with brown sub-basal, ventral area and apex. Mid tibia dashed with pale and brown, hind tibia pale with brown suffusions, the apex brown. Tarsi pale brown. <bold><italic>Wings</italic>.</bold> Forewing mostly hyaline; membrane surrounding crossveins, R fork, RP branches stem, first branch of <abbrev xmlns:xlink="http://www.w3.org/1999/xlink" xlink:title="Cubitus anterior" id="ABBRID0EWMAM" xlink:type="simple">CuA</abbrev> and apex of CuP, and terminal forks of longitudinal veins amber; a zigzagged amber mark connecting MA and MP forks, terminal part of MA and 2r-m and 1ma-mp, plus an amber area between CuP and posterior wing margin are frequent. Pterostigma brown with pale medial area. Major veins, subcostal veinlets and wing margin alternating pale and dark reddish brown; crossveins dark reddish brown. Hind wing hyaline, amber on area adjacent to stem of first branch of <abbrev xmlns:xlink="http://www.w3.org/1999/xlink" xlink:title="Cubitus anterior" id="ABBRID0E1MAM" xlink:type="simple">CuA</abbrev>; pterostigma brown with pale, preapical area; longitudinal veins alternating pale and dark brown areas; subcostal veinlets nearly transparent; crossveins brown, 1r-m often bicolor; wing margin alternating pale and brown. <bold><italic>Abdomen</italic>.</bold> Tergites dark reddish brown. Pleural membrane pale with dark reddish brown suffusions. Sternites pale with wide, dark reddish brown, lateral areas, setation mostly pale.</p><fig id="F28" position="float" orientation="portrait"><object-id xmlns:xlink="http://www.w3.org/1999/xlink" content-type="doi" xlink:type="simple">10.3897/zookeys.1199.115442.figure28</object-id><label>Figure 28.</label><caption><p><italic><tp:taxon-name><tp:taxon-name-part taxon-name-part-type="genus" reg="Plega">Plega</tp:taxon-name-part><tp:taxon-name-part taxon-name-part-type="species" reg="banksi">banksi</tp:taxon-name-part></tp:taxon-name></italic> Rehn, 1939 <bold>A</bold> male habitus, dorsal <bold>B</bold> wings <bold>C</bold> head, frontal <bold>D</bold> pronotum, dorsal <bold>E</bold> forefemur, anterior surface <bold>F</bold> same, posterior surface.</p></caption><graphic xmlns:xlink="http://www.w3.org/1999/xlink" xlink:href="zookeys-1199-001_article-115442__-g028.jpg" position="float" orientation="portrait" xlink:type="simple" id="oo_1038276.jpg"><uri content-type="original_file" xlink:type="simple">https://binary.pensoft.net/fig/1038276</uri></graphic></fig><p><bold><italic>Morphology</italic></bold> (Fig. <xref ref-type="fig" rid="F28">28</xref>). <bold><italic>Head</italic>.</bold> Diamond-shaped in frontal view, rugose; vertexal region raised above compound eyes, with lateral rows of reclined setae; area surrounding coronal suture glabrous, with muscle insertion mark; coronal suture distinct; medial area of ​​supra-antennal region not raised, with fine, reclined setae; paraocular area concave. Antenna sub-moniliform, nearly as long as head and thorax together; scape as long as wide, cup-shaped, ventrally with a few thickened setae; pedicel as long as wide; flagellum not dorsoventrally flattened, with 45–64 flagellomeres, those of proximal ¼ discoidal, then changing from two times as long as wide to as long as wide; all articles with medial ring of fine, short setae. Compound eye hemispherical, as wide as ½ of the interocular distance at torulus level. Frons and clypeus narrow. Labrum pentagonal; maxillary palpus with first palpomere as long as wide, second 1.2× as long as wide, third palpomere 4× as long as wide, fourth palpomere 2.5× as long as wide, fifth palpomere slightly longer than third; mentum with long, thin setae; labial palpus with first palpomere two times as long as wide, second palpomere 4× as long as wide, third palpomere slightly longer than second, palpimacula ovoid. <bold><italic>Thorax</italic>.</bold> Pronotum as long as wide, with raised anterior margin, medial and posterior regions; outgrowths covered with pedicellate, thick setae. Mesonotum slightly wider than long, with abundant, thick, pedicellate setae on medial area. Metanotum ~ 2× as wide as long. Pteropleura with short, thin setae, thicker on mesanepisternum and metakatepisternum. <bold><italic>Foreleg</italic>.</bold> Coxa as long as femur, cylindrical, anterior and posterior surfaces with pedicellate, fine or thick setae of different sizes; trochanter trapezoidal, dorsal surface with some thickened, pedicellate setae near distal margin; anterior surface without protuberant area. Femur robust, closing surface with posteroventral row of processes composed two medially located, primary processes; proximal portion of the row with sub-basal secondary process and basal tertiary process; the rest of the row with abundant tubercle-shaped processes, and stinger-shaped setae; distal portion carinate, composed of tubercle-shaped specializations and stinger-shaped setae; adjacent row of thickened setae with globular base present on distal ¼. Anteroventral row of processes reduced to proximal ½; it is composed of tubercle-shaped specializations and stinger-shaped setae; the basal-most primary, curved process is present; distal portion composed of few tubercle-shaped processes; adjacent row of thickened setae with globular base present on distal ⅘. Tibia almost as long as femur, curved, ventral surface keeled with row of prostrate setae; patch of clavate setae apically on anterior surface present. Basitarsus with lanceolate process reaching base of fourth tarsomere; clavate setae present proximally on anterior surface; ventrally with single row of prostrate setae; second tarsomere nearly 9× as long as wide; third tarsomere 1.5× as long as wide; fourth tarsomere two times as long as wide. <bold><italic>Mid- and hind leg</italic>.</bold> Coxa and trochanter with short, thin setae; femora with interspersed fine setae of different lengths and few thickened setae; tibiae mostly with short fine setae; hind leg longer than midleg, tibia 1.5× as long as femur; tarsomeres with distal margin of plantar surface with lateral groups of 5–8 thickened setae; on both legs, basitarsus 3.5 times as long as wide, second tarsomere 1.2× as long as wide; third and fourth tarsomeres as long as wide; fifth tarsomere two times as long as wide. <bold><italic>Wings</italic>.</bold> Forewing narrowly oval, trichosors present along margin except on wing base; costal space proximally expanded, humeral vein branched; 12–15 subcostal veinlets; pterostigma elongated, narrow, straight, with incomplete veinlets; subcostal space with single, medially located crossvein; Sc vein abruptly posteriorly bent at proximal pterostigma margin to merge with RA; radial space with two or three crossveins; <italic>rarp2</italic> gently curved with three or four RP branches; three or four veins arising from <italic>rarp1</italic>; M vein basally fused with RA; RP base widely separated from divergence of M and R; M forked opposite to RP origin; 1 r-m connecting RP base and M fork, forming a trapezoidal cell; 3–6 gradate crossveins present. Cubitus deeply forked; CuP basally angled and approaching A1, distally forked slightly beyond the level of separation of M and R; A1 apically forked, ending on posterior margin at level of CuP fork, A2 forked slightly beyond CuP angle level. Hind wing smaller and narrower than forewing, narrowly oval; costal space narrow and reduced, with 5–9 veinlets; C and Sc fused at ¼ of wing length, Sc vein abruptly curved posteriad at proximal margin of pterostigma to merge RA; pterostigma elongated, narrow, gently curved, composed of incomplete veinlets; radial space with single crossvein, oblique; three or four veins arising from <italic>rarp1</italic>, one or two from <italic>rarp2</italic>. 1r-m sigmoid, connecting the stems of M and RP. Media forked beyond R fork. Cubitus deeply forked, intracubital crossvein subparallel to longitudinal wing axis; <abbrev xmlns:xlink="http://www.w3.org/1999/xlink" xlink:title="Cubitus anterior" id="ABBRID0ENPAM" xlink:type="simple">CuA</abbrev> sinuous, first branch candelabrum-shaped, spur vein absent or present; CuP not touching A1, strongly anteriorly bent at distal ½, pectinate, sometimes fused to first branch of <abbrev xmlns:xlink="http://www.w3.org/1999/xlink" xlink:title="Cubitus anterior" id="ABBRID0E1PAM" xlink:type="simple">CuA</abbrev>; two crossveins on cubitoanal space; A1 apically simple or forked, ending on wing margin at 1r-m stem level; A2 simple, short, and curved. <bold><italic>Abdomen</italic>.</bold> Cylindrical to medially expanded, with subquadrate tergites; tergites III and IV with posteromedian concavity; tergites III-VII with elongated anterolateral scars; sternites rectangular.</p><p><bold><italic>Male genitalia</italic></bold> (Fig. <xref ref-type="fig" rid="F29">29A–E</xref>). Tergite IX medially narrower than laterally; lateral margin rounded. Sternite VIII rectangular; sternite IX pentagonal in ventral view, with abundant setae; posterior margin with medial, elongated, blunt lobe which is dorsally canaliculated; in lateral view triangular, apex surpassing posterior margin of ectoproct. Gonocoxites IX short, thickened, sinusoid; base flattened, spatulated; apex laterally curved, branched, with 4–7 processes of different lengths. Ectoproct ovoid, covered with abundant, thickened setae on posterior surface, posteroventrally with blunt lobe; anteroventrally with flattened, rounded lobe that is continuous with ventromedial sclerotized, curved sulcus. Gonocoxites X forming a short, ventrally canaliculated sclerite, whose posterior apex has dorsal processes connected to gonostyli X and ventrolateral processes connected to gonapophyses X; gonostyli X with thickened and curved base, equipped with two lateral processes, the rest of the structure, ventrally curved, and anteriorly coiled, forming two loops before protruding from abdomen. Gonapophyses X long, straight, narrow, with posterior apex slightly expanded; gonapophyses arranged in a V-shaped structure, joined by a membrane covering the gonostyli X base. Gonocoxites XI thin, U-shaped, medial lobe complex and elaborated, with two differentiated parts: dorsal part as rounded, anteriorly curved lobe; ventral part with a convex area covered with microspinules, continuous with ventral, curved, prominent hook-shaped process, whose apex is covered with microspinules; between these parts a narrow, less sclerotized, hyaline area is present; lateral arms of gonocoxites XI gently sigmoid, with anterior apex straightly angled. Hypandrium internum triangular.</p><fig id="F29" position="float" orientation="portrait"><object-id xmlns:xlink="http://www.w3.org/1999/xlink" content-type="doi" xlink:type="simple">10.3897/zookeys.1199.115442.figure29</object-id><label>Figure 29.</label><caption><p><italic><tp:taxon-name><tp:taxon-name-part taxon-name-part-type="genus" reg="Plega">Plega</tp:taxon-name-part><tp:taxon-name-part taxon-name-part-type="species" reg="banksi">banksi</tp:taxon-name-part></tp:taxon-name></italic> Rehn, 1939 <bold>A</bold> male terminalia, lateral <bold>B</bold> same, ventral <bold>C</bold> male genitalia, lateral <bold>D</bold> same, dorsal <bold>E</bold> same, ventral <bold>F</bold> female terminalia, lateral <bold>G</bold> same, ventral <bold>H</bold> gonapophyses VIII of female, ventral <bold>I</bold> spermatheca.</p></caption><graphic xmlns:xlink="http://www.w3.org/1999/xlink" xlink:href="zookeys-1199-001_article-115442__-g029.jpg" position="float" orientation="portrait" xlink:type="simple" id="oo_1038277.jpg"><uri content-type="original_file" xlink:type="simple">https://binary.pensoft.net/fig/1038277</uri></graphic></fig><p><bold><italic>Female genitalia</italic></bold> (Fig. <xref ref-type="fig" rid="F29">29F–I</xref>). Sternite VII rectangular with broad posteromedian concavity connected with medial, narrow, glabrous, sclerotized area; with long, thickened setae near posteromedian concavity. Tergite VIII conspicuously narrower medially than laterally, encircling the spiracle of the segment; lateral margin D-shaped. Gonocoxites VIII as a sub-rectangular, concave sclerite, posteromedially connected to gonapophyses VIII. Gonapophyses VIII with medial part chamber-shaped, ventral surface with lateral convex areas, and lateral surfaces concave, posteromedially with an elongated, Y-shaped process; lateral part of gonapophyses VIII oval. Tergite IX + ectoproct D-shaped. Gonocoxites IX remarkably elongated, sinuous, and narrow, nearly as long as the whole abdomen. Bursa copulatrix short with proximal part strongly expanded, ovoid, and sclerotized, continuous with a membranous and striated part, which is abruptly narrowed. Spermatheca long, complex and entangled; proximal section thin, long, forming numerous coils; medial section as wide as proximal section, forming a long spiral; distal section entangled, as wide as medial section, terminating in an expanded portion, where a blunt diverticulum is present; fertilization canal duct proximally triangular, concave; fertilization canal elongated, pod-shaped, covered with microfilaments.</p></tp:treatment-sec><tp:treatment-sec sec-type="distribution" id="SECID0ECSAM"><title>Distribution.</title><p>Mexico (Sinaloa, Sonora), USA (Arizona).</p></tp:treatment-sec><tp:treatment-sec sec-type="remarks" id="SECID0EHSAM"><title>Remarks.</title><p>This species appears to have a more restricted distribution than the closely related <italic><tp:taxon-name><tp:taxon-name-part taxon-name-part-type="genus" reg="Plega">P.</tp:taxon-name-part><tp:taxon-name-part taxon-name-part-type="species" reg="dactylota">dactylota</tp:taxon-name-part></tp:taxon-name></italic>, being distributed in northern Mexico (Sinaloa and Sonora) and Arizona. Specimens of Sinaloa are slightly different to those from Arizona, particularly in the overall morphology of male genitalia, although there are not enough differences to consider the specimens from the former location as a different species. Such difference is interpreted as part of intraspecific variation, probably related to size or geographic distribution. Records from the Mexican state of Chihuahua presented by <xref ref-type="bibr" rid="B52">Oswald et al. (2002)</xref> and <xref ref-type="bibr" rid="B65">Reynoso-Velasco and Contreras-Ramos (2008)</xref> are more likely erroneous and probably represent specimens of the closely related species <italic><tp:taxon-name><tp:taxon-name-part taxon-name-part-type="genus" reg="Plega">P.</tp:taxon-name-part><tp:taxon-name-part taxon-name-part-type="species" reg="megaptera">megaptera</tp:taxon-name-part></tp:taxon-name></italic>.</p><p>Specimens of this species may be difficult to separate from <italic><tp:taxon-name><tp:taxon-name-part taxon-name-part-type="genus" reg="Plega">P.</tp:taxon-name-part><tp:taxon-name-part taxon-name-part-type="species" reg="dactylota">dactylota</tp:taxon-name-part></tp:taxon-name></italic>, particularly when only females are available. However, the general dark reddish brown body coloration pattern with a cream medial band on the mesonotum, the strongly marked forewing and the longer ovipositor are characters that allow to make a relatively reliable distinction between both.</p></tp:treatment-sec><ref-list><ref id="B52"><mixed-citation xmlns:xlink="http://www.w3.org/1999/xlink" xlink:type="simple"><person-group><name name-style="western"><surname>Oswald</surname><given-names>JD</given-names></name><name name-style="western"><surname>Contreras-Ramos</surname><given-names>A</given-names></name><name name-style="western"><surname>Penny</surname><given-names>ND</given-names></name></person-group> (<year>2002</year>) <article-title><tp:taxon-name><tp:taxon-name-part taxon-name-part-type="order">Neuroptera</tp:taxon-name-part></tp:taxon-name> (<tp:taxon-name><tp:taxon-name-part taxon-name-part-type="superorder">Neuropterida</tp:taxon-name-part></tp:taxon-name>).</article-title> In: <person-group><name name-style="western"><surname>Bousquets</surname><given-names>JL</given-names></name><name name-style="western"><surname>Morrone</surname><given-names>JJ</given-names></name></person-group> (<role>Eds</role>) <issue-title>Biodiversidad, Taxonomía y Biogeografía de Artrópodos de México: hacia una síntesis de su conocimiento.</issue-title><source>Vol. 3. Universidad Nacional Autónoma de México, Distrito Federal, Mexico</source>, <fpage>559</fpage>–<lpage>581</lpage>.</mixed-citation></ref><ref id="B65"><mixed-citation xmlns:xlink="http://www.w3.org/1999/xlink" xlink:type="simple"><person-group><name name-style="western"><surname>Reynoso-Velasco</surname><given-names>D</given-names></name><name name-style="western"><surname>Contreras-Ramos</surname><given-names>A</given-names></name></person-group> (<year>2008</year>) <article-title><tp:taxon-name><tp:taxon-name-part taxon-name-part-type="family">Mantispidae</tp:taxon-name-part></tp:taxon-name> (<tp:taxon-name><tp:taxon-name-part taxon-name-part-type="order">Neuroptera</tp:taxon-name-part></tp:taxon-name>) of Mexico: Distribution and key to genera.</article-title><source>Annals of the Entomological Society of America</source><volume>101</volume>(<issue>4</issue>): <fpage>703</fpage>–<lpage>712</lpage>. <ext-link xlink:href="10.1093/aesa/101.4.703" ext-link-type="doi" xlink:type="simple">https://doi.org/10.1093/aesa/101.4.703</ext-link></mixed-citation></ref></ref-list></tp:taxon-treatment>
