# Supplementary material for: ﻿A camouflaged diversity: taxonomic revision of the thorny lacewing subfamily Symphrasinae (Neuroptera, Rhachiberothidae)
Source: Zookeys. 2024 Apr 30;1199:1–409. doi: 10.3897/zookeys.1199.115442 (PMC11077268; doi:10.3897/zookeys.1199.115442)
Supplement: XML Treatment for Plega bowlesi [file zookeys.1199.115442-treatment17.xml]

<!DOCTYPE tp:taxon-treatment
  PUBLIC "-//TaxonX//DTD Taxonomic Treatment Publishing DTD v0 20100105//EN" "tax-treatment-NSO.dtd">
<tp:taxon-treatment xmlns:tp="http://www.plazi.org/taxpub"><tp:treatment-meta><kwd-group><label>Taxon classification</label><kwd>
                <named-content content-type="kingdom">Animalia</named-content>
              </kwd><kwd>
                <named-content content-type="order">Neuroptera</named-content>
              </kwd><kwd>
                <named-content content-type="family">Rhachiberothidae</named-content>
              </kwd></kwd-group><mixed-citation publication-type="journal"><person-group><name><surname>Ardila-Camacho</surname><given-names>Adrian</given-names></name><name><surname>Machado</surname><given-names>Renato José Pires</given-names></name><name><surname>Ohl</surname><given-names>Michael</given-names></name><name><surname>Contreras-Ramos</surname><given-names>Atilano</given-names></name></person-group><article-title>﻿A camouflaged diversity: taxonomic revision of the thorny lacewing subfamily <tp:taxon-name><tp:taxon-name-part taxon-name-part-type="subfamily">Symphrasinae</tp:taxon-name-part></tp:taxon-name> (<tp:taxon-name><tp:taxon-name-part taxon-name-part-type="order">Neuroptera</tp:taxon-name-part></tp:taxon-name>, <tp:taxon-name><tp:taxon-name-part taxon-name-part-type="family">Rhachiberothidae</tp:taxon-name-part></tp:taxon-name>)</article-title><source>Zookeys</source><day>30</day><month>04</month><year>2024</year><volume>1199</volume><fpage>1</fpage><lpage>409</lpage><pub-id pub-id-type="doi">10.3897/zookeys.1199.115442</pub-id></mixed-citation></tp:treatment-meta><tp:nomenclature><label>﻿﻿</label><tp:taxon-name>
              <tp:taxon-name-part taxon-name-part-type="genus" reg="Plega">Plega</tp:taxon-name-part>
              <tp:taxon-name-part taxon-name-part-type="species" reg="bowlesi">bowlesi</tp:taxon-name-part>
              <object-id xmlns:xlink="http://www.w3.org/1999/xlink" content-type="zoobank" xlink:type="simple">https://zoobank.org/2E291328-1E3B-4370-B765-ABA930739309</object-id>
            </tp:taxon-name><tp:taxon-authority>Ardila-Camacho &amp; Contreras-Ramos</tp:taxon-authority><tp:taxon-status xmlns:xlink="http://www.w3.org/1999/xlink" xlink:type="simple">sp. nov.</tp:taxon-status><xref ref-type="fig" rid="F30">Figs 30</xref><xref ref-type="fig" rid="F31">, 31</xref></tp:nomenclature><tp:treatment-sec sec-type="type locality" id="SECID0EKVAM"><title>Type locality.</title><p>Ecuador, [<bold>Guayas</bold>]: Guayaquil, Rosemberg leg.</p></tp:treatment-sec><tp:treatment-sec sec-type="material" id="SECID0ESVAM"><title>Material examined.</title><p><bold><italic>Holotype</italic></bold> male, pinned, with genitalia in a separate vial. Original label: “Ecuador, Guayaquil, Rosemberg coll., Acq. 1903”; <named-content xmlns:xlink="http://www.w3.org/1999/xlink" content-type="dwc:institutional_code" xlink:title="Florida State Collection of Arthropods, Gainesville, Florida, USA." xlink:href="http://grbio.org/institution/florida-state-collection-arthropods-museum-entomology" xlink:type="simple">FSCA</named-content>.</p></tp:treatment-sec><tp:treatment-sec sec-type="diagnosis" id="SECID0EFWAM"><title>Diagnosis.</title><p>This species presents the antennal flagellomeres as long as wide at proximal region of flagellum; three preapical flagellomeres are pale. The wings are broadly oval, and the forefemur is narrow with brown dots on the posterior surface. On the male genitalia, the sternite IX is pentagonal in ventral view, with rounded posterolateral lobes. The gonocoxite IX is long, gently sigmoid, with posterior apex straight, thickened, set with elongate preapical process on inner surface and seven or eight short processes on outer surface, arranged in a single plane. Additionally, the ventral part of the gonocoxites XI forms covering with two lateral concavities; such covering is ventrally produced as a straight, trapezoidal process.</p></tp:treatment-sec><tp:treatment-sec sec-type="etymology" id="SECID0EKWAM"><title>Etymology.</title><p>This species is named after David E. Bowles, a great person, aquatic entomologist and neuropterologist, who has steadily helped AAC in their studies in Neotropical <tp:taxon-name><tp:taxon-name-part taxon-name-part-type="superorder">Neuropterida</tp:taxon-name-part></tp:taxon-name>.</p></tp:treatment-sec><tp:treatment-sec sec-type="description" id="SECID0EVWAM"><title>Description.</title><p><bold><italic>Measurements</italic>.</bold> Male (<italic>n</italic> = 1). Forewing length: 10.4 mm; Hind wing length: 8.3 mm.</p><p><bold><italic>Coloration</italic></bold> (Fig. <xref ref-type="fig" rid="F30">30</xref>). <bold><italic>Head</italic>.</bold> Vertexal region pale, with lateral dark brown markings extending from occiput to toruli; supraantennal area dark brown with lateral, small pale areas; pale brown setae present; occiput pale with sark brown spot, postgena pale with brown area. Antennal scape pale brown with dorsal, darker, longitudinal band, entire surface with brown setae; pedicel brown; flagellum brown with three pale, preapical flagellomeres. Frons with dark brown trapezoidal areas below toruli, medial region with pale triangular area. Clypeus pale. Labrum pale brown; mandible pale brown with dark brown corners, amber at apex; maxilla brown with darker areas, palpus pale brown with darker rings on third and fifth palpomere; labium pale brown with darker postmentum, ligula and first two palpomeres; palpimacula pale brown. <bold><italic>Thorax</italic>.</bold> Pronotum medially pale with brown areas, area adjacent to lateral margins dark brown, setae brown, with some paler; episternum pale brown; postfurcasternum pale with posterior area brown. Mesonotum pale with brown areas on the medium and laterally dark brown; metanotum mostly dark brown; pre-episternum brown; pteropleura brown with pale on margins of sclerites, setation mostly pale brown. <bold><italic>Foreleg</italic>.</bold> Coxa pale, with a few, small, brown marks, setae mostly brown, with some paler; trochanter pale with small, brown marks, setation mostly pale brown, with some darker on dorsal and anterior surfaces. Femur posterior surface pale with brown dots, apex brown; anterior surface pale with extensive brown area; processes pale brown. Tibia dashed with pale and dark brown. Basitarsus with base and lanceolate process pale brown, sub-basal area pale, clavate setae pale brown; remaining tarsomeres pale brown. <bold><italic>Mid- and hind leg</italic>.</bold> Mid- and hind coxae mostly brown, setae pale brown; trochanter pale with brown suffusions. Femur of mid-leg and tibia of both legs dashed with pale and dark brown bands, femur of hind leg pale; tibial spurs pale brown. Tarsi pale brown; first four tarsomeres with brown setae, laterally on distal margin of plantar surface; pretarsal claws pale brown. <bold><italic>Wings</italic>.</bold> Forewing mostly hyaline; membrane surrounding crossveins, M fork, first branch of <abbrev xmlns:xlink="http://www.w3.org/1999/xlink" xlink:title="Cubitus anterior" id="ABBRID0EBYAM" xlink:type="simple">CuA</abbrev> and apex of CuP amber; intermittent amber areas between terminal forks of longitudinal veins on distal ½ of wing; pterostigma brown with wide, pale, medial area; major veins, subcostal veinlets and wing margin alternating pale and brown. Hind wing hyaline; pterostigma brown with wide, pale, preapical area; longitudinal veins alternating pale and brown, subcostal veinlets pale brown; crossveins brown, except sigmoid 1r-m, bicolor; wing margin alternating pale and brown. <bold><italic>Abdomen</italic>.</bold> Cleared.</p><fig id="F30" position="float" orientation="portrait"><object-id xmlns:xlink="http://www.w3.org/1999/xlink" content-type="doi" xlink:type="simple">10.3897/zookeys.1199.115442.figure30</object-id><label>Figure 30.</label><caption><p><italic><tp:taxon-name><tp:taxon-name-part taxon-name-part-type="genus" reg="Plega">Plega</tp:taxon-name-part><tp:taxon-name-part taxon-name-part-type="species" reg="bowlesi">bowlesi</tp:taxon-name-part></tp:taxon-name></italic> Ardila-Camacho &amp; Contreras-Ramos, sp. nov. <bold>A</bold> male habitus, dorsal (abdomen removed) <bold>B</bold> wings <bold>C</bold> head, frontal <bold>D</bold> pronotum, dorsal <bold>E</bold> forefemur, anterior Surface <bold>F</bold> same, posterior surface.</p></caption><graphic xmlns:xlink="http://www.w3.org/1999/xlink" xlink:href="zookeys-1199-001_article-115442__-g030.jpg" position="float" orientation="portrait" xlink:type="simple" id="oo_1038278.jpg"><uri content-type="original_file" xlink:type="simple">https://binary.pensoft.net/fig/1038278</uri></graphic></fig><p><bold><italic>Morphology</italic> (Fig. <xref ref-type="fig" rid="F30">30</xref>)</bold>. <bold><italic>Head</italic>.</bold> Diamond-shaped in frontal view, rugose; vertexal region raised above compound eyes, with lateral rows of reclined setae; area surrounding coronal suture glabrous, with muscle insertion mark; coronal suture distinct; medial area of ​​supra-antennal region slightly raised, with fine, reclined setae; paraocular area concave. Antenna sub-moniliform, short; scape 1.5× as wide as long, slightly distally expanded, with fine, short setae; pedicel as long as wide; flagellum not dorsoventrally flattened, with 38 flagellomeres, those of proximal ¼ of the flagellum as long as wide; slightly longer than wide on the rest of flagellum; all articles with medial ring of fine, short setae. Compound eye hemispherical, as wide as ½ of the interocular distance at torulus level. Frons and clypeus narrow, with fine and short setae. Labrum pentagonal with thin, short setae; maxillary palpus with first palpomere as long as wide, second 1.2× as long as wide, third palpomere 3.5× as long as wide, fourth palpomere 2.5× as long as wide, fifth as long as third, all with short and thin setae; mentum with long, thin setae; labial palpus with first palpomere 2× as long as wide, second palpomere 4× as long as wide, third palpomere slightly longer than second, palpimacula narrowly ovoid. <bold><italic>Thorax</italic>.</bold> Pronotum slightly longer than wide, with raised anterior margin, medial and posterior regions; outgrowths covered with pedicellate, thick setae; remaining surface with fine, short setae. Mesonotum slightly wider than long, with scattered, thick, pedicellate setae on medial area. Metanotum ~ 2× as wide as long, with a few fine, short setae. Pteropleura with short, thin setae. <bold><italic>Foreleg</italic>.</bold> Coxa as long as femur, cylindrical, anterior and posterior surfaces with abundant fine setae of different lengths; trochanter trapezoidal, with thin and short setae, except on dorsal and anterior surfaces with some thickened, pedicellate setae; anterior surface with protuberant area. Femur robust, covered with abundant, fine, short setae; closing surface with posteroventral row of processes composed two medially located, primary processes, with single secondary process between them; proximal portion of the row with two secondary processes; the rest of the row with abundant tubercle-shaped processes, stinger-shaped setae; distal portion raised composed of tubercle-shaped specializations and stinger-shaped setae; adjacent row of thickened setae with globular base present on distal ¼. Anteroventral row of processes reduced to proximal ½; it is composed of tubercle-shaped specializations and stinger-shaped setae; the basal-most primary, curved process is present; distal portion composed of a few tubercle-shaped processes; adjacent row of thickened setae with globular base present on distal ½. Tibia almost as long as femur, curved, with thin, short setae; ventral surface keeled with prostrate setae; a patch of clavate setae apically on anterior surface is present. Basitarsus with lanceolate process reaching the middle of fourth tarsomere; clavate setae present proximally on anterior surface; ventrally with single row of prostrate setae; second tarsomere nearly 7× as long as wide; third tarsomere as long as wide, fourth tarsomere 2.5× as long as wide. <bold><italic>Mid- and hind leg</italic>.</bold> Coxa and trochanter with thin setae, shorter on trochanter; femora and tibiae with fine setae of different lengths; tibial spurs short; hind leg longer than midleg, tibia, 1.5× as long as femur; tarsi with fine and short setae, except on distal margin of plantar surface with lateral groups of three or four thickened setae; on both legs, basitarsus 4× as long as wide, second tarsomere 1.2× as long as wide; third and fourth tarsomeres as long as wide; fifth tarsomere two times as long as wide. <bold><italic>Wings</italic>.</bold> Forewing oval, trichosors present along margin except on wing base; venation setose; costal space proximally expanded, humeral vein branched, 15 or 16 subcostal veinlets, where one or two are forked; pterostigma trapezoidal, straight, with incomplete veinlets; subcostal space with single crossvein, nearly opposite to R fork; Sc vein abruptly posteriorly bent at proximal pterostigma margin to merge with RA; radial space with two crossveins; <italic>rarp2</italic> curved with three RP branches; three veins arising from <italic>rarp1</italic>; M vein basally fused with RA; RP base not widely separated from divergence of M and R; M forked slightly before RP origin, 1 r-m connecting RP base and M fork, forming a trapezoidal cell; five or six gradate crossveins present. Cubitus deeply forked; CuP basally angled and approaching A1, distally forked slightly beyond the level of separation of M and R; A1 simple, ending on posterior margin slightly beyond the level of CuP fork, A2 forked slightly beyond CuP angle level. Hind wing smaller and narrower than forewing, oval; costal space narrow and reduced, with 6 veinlets; C and Sc fused at ¼ of wing length, Sc vein abruptly curved posteriad at proximal margin of pterostigma to merge RA; pterostigma elongated, slightly subapically expanded, straight, composed of incomplete veinlets; radial space with single crossvein, oblique; three or four veins arising from <italic>rarp1</italic>, one from <italic>rarp2</italic>. 1r-m sigmoid, connecting the stems of M and RP. Media forked beyond R fork. Cubitus deeply forked, intracubital crossvein subparallel to longitudinal wing axis; <abbrev xmlns:xlink="http://www.w3.org/1999/xlink" xlink:title="Cubitus anterior" id="ABBRID0EU1AM" xlink:type="simple">CuA</abbrev> gently sinuous, first branch candelabrum-shaped, spur vein absent; CuP not touching A1, strongly anteriorly bent at distal 1/3, pectinate; two crossveins on cubitoanal space; A1 simple, ending on wing margin at 1r-m stem level; A2 simple, short, and curved. <bold><italic>Abdomen</italic>.</bold> Cylindrical to medially expanded, setae on tergites, scattered, thin, and short, gradually longer towards terminal segments; tergites subquadrate. Sternites rectangular, with abundant, scattered, thin setae.</p><p><bold><italic>Male genitalia</italic></bold> (Fig. <xref ref-type="fig" rid="F31">31</xref>). Tergite IX medially narrower than laterally; lateral margin rounded. Sternite VIII quadrangular; sternite IX pentagonal in ventral view, with rounded posterolateral lobes covered with abundant, long setae; posterior margin with medial, short, triangular lobe which is dorsally canaliculated; in lateral view bluntly trapezoidal, apex not reaching posterior margin of ectoproct. Gonocoxites IX long, gently sigmoid; base flattened, dorsally curved, connected to gonocoxites XI with a membrane; apex straight, thickened, with elongate preapical process on inner surface and seven or eight short processes on outer surface, arranged in a single plane. Ectoproct ovoid, covered with thickened setae on posterior surface, posteroventrally with rounded lobe covered with fine, pedicellate setae; Gonocoxites X forming a short, thickened, ventrally canaliculated sclerite, with anterior apex dorsally bent, posterior apex with dorsal processes connected to gonostyli X and ventrolateral processes connected to gonapophyses X with a membrane; gonostyli X with thickened, obtuse base with two lateral processes, the rest of the structure, whip-shaped, ventrally curved, and anteriorly coiled, forming a single loop before protruding from abdomen. Gonapophyses X rod-shaped, straight, posterior apex slightly expanded; gonapophyses arranged in a V-shaped structure joined by a membrane covering the gonostyli X base. Gonocoxites XI thin, U-shaped, medial lobe complex and elaborated, with two differentiated parts: dorsal part as a narrow arch; ventral part forming covering with two lateral concavities, ventrally it is produced as a straight, trapezoidal process; between these parts a narrow, less sclerotized, hyaline area is present; lateral arms of gonocoxites XI gently curved, with anterior apex straightly angled, quadrangular.</p><fig id="F31" position="float" orientation="portrait"><object-id xmlns:xlink="http://www.w3.org/1999/xlink" content-type="doi" xlink:type="simple">10.3897/zookeys.1199.115442.figure31</object-id><label>Figure 31.</label><caption><p><italic><tp:taxon-name><tp:taxon-name-part taxon-name-part-type="genus" reg="Plega">Plega</tp:taxon-name-part><tp:taxon-name-part taxon-name-part-type="species" reg="bowlesi">bowlesi</tp:taxon-name-part></tp:taxon-name></italic> Ardila-Camacho &amp; Contreras-Ramos, sp. nov. <bold>A</bold> male terminalia, lateral <bold>B</bold> same, ventral <bold>C</bold> male genitalia, lateral <bold>D</bold> same, dorsal <bold>E</bold> same, ventral.</p></caption><graphic xmlns:xlink="http://www.w3.org/1999/xlink" xlink:href="zookeys-1199-001_article-115442__-g031.jpg" position="float" orientation="portrait" xlink:type="simple" id="oo_1038279.jpg"><uri content-type="original_file" xlink:type="simple">https://binary.pensoft.net/fig/1038279</uri></graphic></fig></tp:treatment-sec><tp:treatment-sec sec-type="distribution" id="SECID0ES3AM"><title>Distribution.</title><p>Ecuador (Guayas).</p></tp:treatment-sec><tp:treatment-sec sec-type="remarks" id="SECID0EX3AM"><title>Remarks.</title><p>This species is solely from its type locality in Guayas, Ecuador. It is remarkably similar to <italic><tp:taxon-name><tp:taxon-name-part taxon-name-part-type="genus" reg="Plega">P.</tp:taxon-name-part><tp:taxon-name-part taxon-name-part-type="species" reg="hagenella">hagenella</tp:taxon-name-part></tp:taxon-name></italic> in the general coloration pattern and overall morphology, although the shape of the male gonocoxites IX and the gonostyli X rapidly differentiate both species. Another important difference is the shape of the ventral part of the median lobe of the gonocoxites XI.</p></tp:treatment-sec></tp:taxon-treatment>
