# Supplementary material for: ﻿A camouflaged diversity: taxonomic revision of the thorny lacewing subfamily Symphrasinae (Neuroptera, Rhachiberothidae)
Source: Zookeys. 2024 Apr 30;1199:1–409. doi: 10.3897/zookeys.1199.115442 (PMC11077268; doi:10.3897/zookeys.1199.115442)
Supplement: XML Treatment for Plega dactylota [file zookeys.1199.115442-treatment18.xml]

<!DOCTYPE tp:taxon-treatment
  PUBLIC "-//TaxonX//DTD Taxonomic Treatment Publishing DTD v0 20100105//EN" "tax-treatment-NSO.dtd">
<tp:taxon-treatment xmlns:tp="http://www.plazi.org/taxpub"><tp:treatment-meta><kwd-group><label>Taxon classification</label><kwd>
                <named-content content-type="kingdom">Animalia</named-content>
              </kwd><kwd>
                <named-content content-type="order">Neuroptera</named-content>
              </kwd><kwd>
                <named-content content-type="family">Rhachiberothidae</named-content>
              </kwd></kwd-group><mixed-citation publication-type="journal"><person-group><name><surname>Ardila-Camacho</surname><given-names>Adrian</given-names></name><name><surname>Machado</surname><given-names>Renato José Pires</given-names></name><name><surname>Ohl</surname><given-names>Michael</given-names></name><name><surname>Contreras-Ramos</surname><given-names>Atilano</given-names></name></person-group><article-title>﻿A camouflaged diversity: taxonomic revision of the thorny lacewing subfamily <tp:taxon-name><tp:taxon-name-part taxon-name-part-type="subfamily">Symphrasinae</tp:taxon-name-part></tp:taxon-name> (<tp:taxon-name><tp:taxon-name-part taxon-name-part-type="order">Neuroptera</tp:taxon-name-part></tp:taxon-name>, <tp:taxon-name><tp:taxon-name-part taxon-name-part-type="family">Rhachiberothidae</tp:taxon-name-part></tp:taxon-name>)</article-title><source>Zookeys</source><day>30</day><month>04</month><year>2024</year><volume>1199</volume><fpage>1</fpage><lpage>409</lpage><pub-id pub-id-type="doi">10.3897/zookeys.1199.115442</pub-id></mixed-citation></tp:treatment-meta><tp:nomenclature><label>﻿﻿</label><tp:taxon-name>
              <tp:taxon-name-part taxon-name-part-type="genus" reg="Plega">Plega</tp:taxon-name-part>
              <tp:taxon-name-part taxon-name-part-type="species" reg="dactylota">dactylota</tp:taxon-name-part>
            </tp:taxon-name><tp:taxon-authority>Rehn, 1939</tp:taxon-authority><xref ref-type="fig" rid="F32">Figs 32</xref><xref ref-type="fig" rid="F33">, 33</xref><tp:nomenclature-citation-list><tp:nomenclature-citation><tp:taxon-name>
                  <tp:taxon-name-part taxon-name-part-type="genus" reg="Plega">Plega</tp:taxon-name-part>
                  <tp:taxon-name-part taxon-name-part-type="species" reg="dactylota">dactylota</tp:taxon-name-part>
                </tp:taxon-name><comment>Rehn, 1982: 423. Holotype: male, USA, Arizona (<named-content xmlns:xlink="http://www.w3.org/1999/xlink" content-type="dwc:institutional_code" xlink:title="Academy of Natural Sciences, Philadelphia, Pennsylvania, USA" xlink:href="http://grbio.org/institution/academy-natural-sciences-philadelphia" xlink:type="simple">ANSP</named-content>).</comment></tp:nomenclature-citation><tp:nomenclature-citation><tp:taxon-name>
                  <tp:taxon-name-part taxon-name-part-type="genus" reg="Plega">Plega</tp:taxon-name-part>
                  <tp:taxon-name-part taxon-name-part-type="species" reg="dactylota">dactylota</tp:taxon-name-part>
                  <tp:taxon-name-part taxon-name-part-type="subspecies" reg="lipanica">lipanica</tp:taxon-name-part>
                </tp:taxon-name><comment>Rehn, 1982: 423. Holotype: male, USA, Texas (<named-content xmlns:xlink="http://www.w3.org/1999/xlink" content-type="dwc:institutional_code" xlink:title="Academy of Natural Sciences, Philadelphia, Pennsylvania, USA" xlink:href="http://grbio.org/institution/academy-natural-sciences-philadelphia" xlink:type="simple">ANSP</named-content>). <xref ref-type="bibr" rid="B66">Rice (1987)</xref>: 342.</comment></tp:nomenclature-citation><tp:nomenclature-citation><tp:taxon-name>
                  <tp:taxon-name-part taxon-name-part-type="genus" reg="Plega">Plega</tp:taxon-name-part>
                  <tp:taxon-name-part taxon-name-part-type="species" reg="fratercula">fratercula</tp:taxon-name-part>
                </tp:taxon-name><comment>Rehn, 1939: 247. Holotype: male, USA, Arizona (<named-content xmlns:xlink="http://www.w3.org/1999/xlink" content-type="dwc:institutional_code" xlink:title="Museum of Comparative Zoology, Cambridge, Massachusetts, USA." xlink:href="http://grbio.org/institution/museum-comparative-zoology" xlink:type="simple">MCZ</named-content>), specimen examined. New synonym.</comment></tp:nomenclature-citation></tp:nomenclature-citation-list></tp:nomenclature><tp:treatment-sec sec-type="material" id="SECID0E4ABM"><title>Material examined.</title><p><bold><italic>Holotype</italic></bold> of <italic><tp:taxon-name><tp:taxon-name-part taxon-name-part-type="genus" reg="Plega">Plega</tp:taxon-name-part><tp:taxon-name-part taxon-name-part-type="species" reg="fratercula">fratercula</tp:taxon-name-part></tp:taxon-name></italic></p><p>USA • ♂; <bold>Arizona</bold>, Capitain Mt.; 8 Aug. 1933; R. Anderson leg.; <named-content xmlns:xlink="http://www.w3.org/1999/xlink" content-type="dwc:institutional_code" xlink:title="Museum of Comparative Zoology, Cambridge, Massachusetts, USA." xlink:href="http://grbio.org/institution/museum-comparative-zoology" xlink:type="simple">MCZ</named-content>.</p><p><bold><italic>Paratype</italic></bold> of <italic><tp:taxon-name><tp:taxon-name-part taxon-name-part-type="genus" reg="Plega">Plega</tp:taxon-name-part><tp:taxon-name-part taxon-name-part-type="species" reg="fratercula">fratercula</tp:taxon-name-part></tp:taxon-name></italic>.</p><p>USA • 1 ♀; <bold>Arizona</bold>, Capitan Mt.; 24 Jul. 1933; R. Anderson leg.; “Allotype <italic><tp:taxon-name><tp:taxon-name-part taxon-name-part-type="genus" reg="Plega">Plega</tp:taxon-name-part><tp:taxon-name-part taxon-name-part-type="species" reg="fratercula">fratercula</tp:taxon-name-part></tp:taxon-name></italic> Rehn”; <named-content xmlns:xlink="http://www.w3.org/1999/xlink" content-type="dwc:institutional_code" xlink:title="Museum of Comparative Zoology, Cambridge, Massachusetts, USA." xlink:href="http://grbio.org/institution/museum-comparative-zoology" xlink:type="simple">MCZ</named-content>-ENT 00580916, <named-content xmlns:xlink="http://www.w3.org/1999/xlink" content-type="dwc:institutional_code" xlink:title="Museum of Comparative Zoology, Cambridge, Massachusetts, USA." xlink:href="http://grbio.org/institution/museum-comparative-zoology" xlink:type="simple">MCZ</named-content> type 25377; <named-content xmlns:xlink="http://www.w3.org/1999/xlink" content-type="dwc:institutional_code" xlink:title="Museum of Comparative Zoology, Cambridge, Massachusetts, USA." xlink:href="http://grbio.org/institution/museum-comparative-zoology" xlink:type="simple">MCZ</named-content>.</p><p><bold><italic>Paratypes</italic></bold> of <italic><tp:taxon-name><tp:taxon-name-part taxon-name-part-type="genus" reg="Plega">Plega</tp:taxon-name-part><tp:taxon-name-part taxon-name-part-type="species" reg="dactylota">dactylota</tp:taxon-name-part></tp:taxon-name></italic>.</p><p>USA • 1 ♂; <bold>Arizona</bold>, Huachuca Mtn. Carr. Cn.; 06 Aug. 1924; J.O. Martin leg.; “<italic><tp:taxon-name><tp:taxon-name-part taxon-name-part-type="genus" reg="Plega">Plega</tp:taxon-name-part><tp:taxon-name-part taxon-name-part-type="species" reg="dactylota">dactylota</tp:taxon-name-part><tp:taxon-name-part taxon-name-part-type="subspecies" reg="dactylota">dactylota</tp:taxon-name-part></tp:taxon-name></italic> Rehn, Paratype”; <named-content xmlns:xlink="http://www.w3.org/1999/xlink" content-type="dwc:institutional_code" xlink:title="California Academy of Sciences, San Francisco, USA." xlink:href="http://grbio.org/institution/california-academy-sciences" xlink:type="simple">CAS</named-content>. • 1 ♂; Huachuca Mts.; 20 Jul. 1937; D.J. &amp; J.N. Knull leg.; Paratype 25379; <named-content xmlns:xlink="http://www.w3.org/1999/xlink" content-type="dwc:institutional_code" xlink:title="Museum of Comparative Zoology, Cambridge, Massachusetts, USA." xlink:href="http://grbio.org/institution/museum-comparative-zoology" xlink:type="simple">MCZ</named-content>. • 1 ♂; Santa Rita Mts.; Jul.; 5–8000 ft; F.H. Snow leg.; Paratype 23379; <named-content xmlns:xlink="http://www.w3.org/1999/xlink" content-type="dwc:institutional_code" xlink:title="Museum of Comparative Zoology, Cambridge, Massachusetts, USA." xlink:href="http://grbio.org/institution/museum-comparative-zoology" xlink:type="simple">MCZ</named-content>. • 1 ♂; Boya Thomson, Aboretum, Superior; 1–3 Aug. 1937; <named-content xmlns:xlink="http://www.w3.org/1999/xlink" content-type="dwc:institutional_code" xlink:title="Museum of Comparative Zoology, Cambridge, Massachusetts, USA." xlink:href="http://grbio.org/institution/museum-comparative-zoology" xlink:type="simple">MCZ</named-content> Paratype 25378; <named-content xmlns:xlink="http://www.w3.org/1999/xlink" content-type="dwc:institutional_code" xlink:title="Museum of Comparative Zoology, Cambridge, Massachusetts, USA." xlink:href="http://grbio.org/institution/museum-comparative-zoology" xlink:type="simple">MCZ</named-content>. – <bold>Texas</bold> • 1 ♂; Hills W. of Ord Mts Brewster Co.; 22–31 Aug. 1926; O.C. Polling leg.; Paratype 25380, <italic><tp:taxon-name><tp:taxon-name-part taxon-name-part-type="genus" reg="Plega">Plega</tp:taxon-name-part><tp:taxon-name-part taxon-name-part-type="species" reg="dactylota">dactylota</tp:taxon-name-part><tp:taxon-name-part taxon-name-part-type="subspecies" reg="lipanica">lipanica</tp:taxon-name-part></tp:taxon-name></italic>; <named-content xmlns:xlink="http://www.w3.org/1999/xlink" content-type="dwc:institutional_code" xlink:title="Museum of Comparative Zoology, Cambridge, Massachusetts, USA." xlink:href="http://grbio.org/institution/museum-comparative-zoology" xlink:type="simple">MCZ</named-content>. • 1 ♂; Hills W. of Ord Mts Brewster Co.; 15–22 Aug. 1926; O.C. Polling leg.; Paratype 25380 <italic><tp:taxon-name><tp:taxon-name-part taxon-name-part-type="genus" reg="Plega">Plega</tp:taxon-name-part><tp:taxon-name-part taxon-name-part-type="species" reg="dactylota">dactylota</tp:taxon-name-part><tp:taxon-name-part taxon-name-part-type="subspecies" reg="lipanica">lipanica</tp:taxon-name-part></tp:taxon-name></italic>; <named-content xmlns:xlink="http://www.w3.org/1999/xlink" content-type="dwc:institutional_code" xlink:title="Museum of Comparative Zoology, Cambridge, Massachusetts, USA." xlink:href="http://grbio.org/institution/museum-comparative-zoology" xlink:type="simple">MCZ</named-content>. • 1 ♂; Big Bend Park, Brewster Co.; 14 Jun. 1937; R.H. Baker leg.; Paratype 25380, <italic><tp:taxon-name><tp:taxon-name-part taxon-name-part-type="genus" reg="Plega">Plega</tp:taxon-name-part><tp:taxon-name-part taxon-name-part-type="species" reg="dactylota">dactylota</tp:taxon-name-part><tp:taxon-name-part taxon-name-part-type="subspecies" reg="lipanica">lipanica</tp:taxon-name-part></tp:taxon-name></italic>; <named-content xmlns:xlink="http://www.w3.org/1999/xlink" content-type="dwc:institutional_code" xlink:title="Museum of Comparative Zoology, Cambridge, Massachusetts, USA." xlink:href="http://grbio.org/institution/museum-comparative-zoology" xlink:type="simple">MCZ</named-content>. • 1 ♂; Big Bend Park, Brewster Co.; 13 Jun. 1937; R.H. Baker leg.; Paratype 25380, <italic><tp:taxon-name><tp:taxon-name-part taxon-name-part-type="genus" reg="Plega">Plega</tp:taxon-name-part><tp:taxon-name-part taxon-name-part-type="species" reg="dactylota">dactylota</tp:taxon-name-part><tp:taxon-name-part taxon-name-part-type="subspecies" reg="lipanica">lipanica</tp:taxon-name-part></tp:taxon-name></italic>; <named-content xmlns:xlink="http://www.w3.org/1999/xlink" content-type="dwc:institutional_code" xlink:title="Museum of Comparative Zoology, Cambridge, Massachusetts, USA." xlink:href="http://grbio.org/institution/museum-comparative-zoology" xlink:type="simple">MCZ</named-content>.</p></tp:treatment-sec><tp:treatment-sec sec-type="material" id="SECID0ECJBM"><title>Other material.</title><p>Mexico • 1 ♀; <bold>Chihuahua</bold>, 2 mi W. Matachic; 30 Jul. 1984; D. Thomas leg.; TAMU-ENTOX0285142; <named-content xmlns:xlink="http://www.w3.org/1999/xlink" content-type="dwc:institutional_code" xlink:title="Insect collection of Texas A&amp;M University, Texas, USA." xlink:href="http://grbio.org/institution/texas-am-university-insect-collection" xlink:type="simple">TAMUIC</named-content>. – <bold>Guerrero</bold> • 1 ♀ 1 ?; Grutas de Cacahuamilpa; 02 Nov. 1967; R.E. Woodruff leg.; Blacklight trap; <named-content xmlns:xlink="http://www.w3.org/1999/xlink" content-type="dwc:institutional_code" xlink:title="Florida State Collection of Arthropods, Gainesville, Florida, USA." xlink:href="http://grbio.org/institution/florida-state-collection-arthropods-museum-entomology" xlink:type="simple">FSCA</named-content>. – <bold>Jalisco</bold> • 1 ♀; San Buenaventura; <named-content xmlns:xlink="http://www.w3.org/1999/xlink" content-type="dwc:verbatimCoordinates" xlink:type="simple"><named-content content-type="geo-json" specific-use="{&#34;type&#34;:&#34;Point&#34;,&#34;coordinates&#34;:[-104.059000,20.633861]}" id="NCID0EBKBM" xlink:type="simple">19°97'61.9"N, 104°03'32.4"W</named-content></named-content>; 720 m; 03 Dec. 1996; S. Zaragoza; <named-content xmlns:xlink="http://www.w3.org/1999/xlink" content-type="dwc:institutional_code" xlink:title="Colección Nacional de Insectos, Instituto de Biología, Universidad Nacional Autónoma de México, Ciudad de México, México." xlink:href="http://grbio.org/institution/coleccion-nacional-de-insectos-universidad-nacional-autonoma-de-mexico" xlink:type="simple">CNIN</named-content>. • 1 ♂; San Buenaventura; <named-content xmlns:xlink="http://www.w3.org/1999/xlink" content-type="dwc:verbatimCoordinates" xlink:type="simple"><named-content content-type="geo-json" specific-use="{&#34;type&#34;:&#34;Point&#34;,&#34;coordinates&#34;:[-104.055333,19.793500]}" id="NCID0ESKBM" xlink:type="simple">19°47.61'N, 104°03.32'W</named-content></named-content>; 720 m; 07 Nov. 1996; light trap; <named-content xmlns:xlink="http://www.w3.org/1999/xlink" content-type="dwc:institutional_code" xlink:title="Colección Nacional de Insectos, Instituto de Biología, Universidad Nacional Autónoma de México, Ciudad de México, México." xlink:href="http://grbio.org/institution/coleccion-nacional-de-insectos-universidad-nacional-autonoma-de-mexico" xlink:type="simple">CNIN</named-content>. • 1 ♀; Chamela; 12 Jan. 1995; H. Brailovsky; <named-content xmlns:xlink="http://www.w3.org/1999/xlink" content-type="dwc:institutional_code" xlink:title="Colección Nacional de Insectos, Instituto de Biología, Universidad Nacional Autónoma de México, Ciudad de México, México." xlink:href="http://grbio.org/institution/coleccion-nacional-de-insectos-universidad-nacional-autonoma-de-mexico" xlink:type="simple">CNIN</named-content>. • 1 ♀; Estación de Biología Chamela; 24 Oct. 1985; R.A. Usela; trampa de luz; <named-content xmlns:xlink="http://www.w3.org/1999/xlink" content-type="dwc:institutional_code" xlink:title="Colección Nacional de Insectos, Instituto de Biología, Universidad Nacional Autónoma de México, Ciudad de México, México." xlink:href="http://grbio.org/institution/coleccion-nacional-de-insectos-universidad-nacional-autonoma-de-mexico" xlink:type="simple">CNIN</named-content>. • 1 ?; Río Cuitzmala; 24 Nov. 1984; E. Ramírez, J. Villa leg.; <named-content xmlns:xlink="http://www.w3.org/1999/xlink" content-type="dwc:institutional_code" xlink:title="Colección Nacional de Insectos, Instituto de Biología, Universidad Nacional Autónoma de México, Ciudad de México, México." xlink:href="http://grbio.org/institution/coleccion-nacional-de-insectos-universidad-nacional-autonoma-de-mexico" xlink:type="simple">CNIN</named-content>. • 2 ♀; El Limón, San Buenaventura; 620 m; <named-content xmlns:xlink="http://www.w3.org/1999/xlink" content-type="dwc:verbatimCoordinates" xlink:type="simple"><named-content content-type="geo-json" specific-use="{&#34;type&#34;:&#34;Point&#34;,&#34;coordinates&#34;:[-104.055400,19.776900]}" id="NCID0E5LBM" xlink:type="simple">19°46.614'N, 104°03.324'W</named-content></named-content>; 04 Nov. 1996; S. Zaragoza, F. Noguera, E. Ramírez, E. González leg.; 55037; <named-content xmlns:xlink="http://www.w3.org/1999/xlink" content-type="dwc:institutional_code" xlink:title="Colección Nacional de Insectos, Instituto de Biología, Universidad Nacional Autónoma de México, Ciudad de México, México." xlink:href="http://grbio.org/institution/coleccion-nacional-de-insectos-universidad-nacional-autonoma-de-mexico" xlink:type="simple">CNIN</named-content>. – <bold>Morelos</bold> • 1 ♂; Tlaquiltenango, 2.5 Km, 4 Km W Huautla Estación CEAMISH; <named-content xmlns:xlink="http://www.w3.org/1999/xlink" content-type="dwc:verbatimCoordinates" xlink:type="simple"><named-content content-type="geo-json" specific-use="{&#34;type&#34;:&#34;Point&#34;,&#34;coordinates&#34;:[-99.046528,18.468639]}" id="NCID0ERMBM" xlink:type="simple">18°27'67.1"N, 99°02'47.5"W</named-content></named-content>; 940 m; 16 Nov. 1995; S. Zaragoza, F. Noguera, E. Ramírez, E. González leg.; light trap 3, MDMD125; <named-content xmlns:xlink="http://www.w3.org/1999/xlink" content-type="dwc:institutional_code" xlink:title="Colección Nacional de Insectos, Instituto de Biología, Universidad Nacional Autónoma de México, Ciudad de México, México." xlink:href="http://grbio.org/institution/coleccion-nacional-de-insectos-universidad-nacional-autonoma-de-mexico" xlink:type="simple">CNIN</named-content>. • 1 ♂; Tlaquiltenango, Huautla; <named-content xmlns:xlink="http://www.w3.org/1999/xlink" content-type="dwc:verbatimCoordinates" xlink:type="simple"><named-content content-type="geo-json" specific-use="{&#34;type&#34;:&#34;Point&#34;,&#34;coordinates&#34;:[-99.050008,18.384519]}" id="NCID0ECNBM" xlink:type="simple">18°23'04.27"N, 99°03'00.03"W</named-content></named-content>; 1028 m; 18 Sep. 2009; V.H. Toledo, J.G. Martínez, E.V. Reza, Y.T. Viveros, N. Hernández leg.; light trap, selva baja caducifolia, SHM224; <named-content xmlns:xlink="http://www.w3.org/1999/xlink" content-type="dwc:institutional_code" xlink:title="Colección Nacional de Insectos, Instituto de Biología, Universidad Nacional Autónoma de México, Ciudad de México, México." xlink:href="http://grbio.org/institution/coleccion-nacional-de-insectos-universidad-nacional-autonoma-de-mexico" xlink:type="simple">CNIN</named-content>. • 1 ♂; Tlaquiltenango, Huautla; <named-content xmlns:xlink="http://www.w3.org/1999/xlink" content-type="dwc:verbatimCoordinates" xlink:type="simple"><named-content content-type="geo-json" specific-use="{&#34;type&#34;:&#34;Point&#34;,&#34;coordinates&#34;:[-99.045808,18.379169]}" id="NCID0ETNBM" xlink:type="simple">18°22'45.01"N, 99°02'44.91"W</named-content></named-content>; 1001 m; 20 Nov. 2009; V.H. Toledo, J.G. Martínez, E.V. Reza, Y.T. Viveros, N. Hernández leg.; selva baja caducifolia, light trap, SHM215; <named-content xmlns:xlink="http://www.w3.org/1999/xlink" content-type="dwc:institutional_code" xlink:title="Colección Nacional de Insectos, Instituto de Biología, Universidad Nacional Autónoma de México, Ciudad de México, México." xlink:href="http://grbio.org/institution/coleccion-nacional-de-insectos-universidad-nacional-autonoma-de-mexico" xlink:type="simple">CNIN</named-content>. • 1 ♀; Tlaquiltenango, Huaxtla; <named-content xmlns:xlink="http://www.w3.org/1999/xlink" content-type="dwc:verbatimCoordinates" xlink:type="simple"><named-content content-type="geo-json" specific-use="{&#34;type&#34;:&#34;Point&#34;,&#34;coordinates&#34;:[-99.051113,18.385760]}" id="NCID0EEOBM" xlink:type="simple">18°23'8.736"N, 99°3'4.0068"W</named-content></named-content>; 1023 m; 28~31 Jan. 2009; V.H. Toledo leg.; selva baja caducifolia, light trap, SHM113; <named-content xmlns:xlink="http://www.w3.org/1999/xlink" content-type="dwc:institutional_code" xlink:title="Colección Nacional de Insectos, Instituto de Biología, Universidad Nacional Autónoma de México, Ciudad de México, México." xlink:href="http://grbio.org/institution/coleccion-nacional-de-insectos-universidad-nacional-autonoma-de-mexico" xlink:type="simple">CNIN</named-content>. • 1 ♀; Tlaquiltenango, 3 Km E. Santiopan; <named-content xmlns:xlink="http://www.w3.org/1999/xlink" content-type="dwc:verbatimCoordinates" xlink:type="simple"><named-content content-type="geo-json" specific-use="{&#34;type&#34;:&#34;Point&#34;,&#34;coordinates&#34;:[-98.932260,18.429350]}" id="NCID0EVOBM" xlink:type="simple">18°25'45.66"N, 98°55'56.136"W</named-content></named-content>; 1381 m; 28 Jan. 2014; V.H. Toledo, R. Reyes, J. Martínez leg.; selva baja caducifolia, light trap, SHM124; <named-content xmlns:xlink="http://www.w3.org/1999/xlink" content-type="dwc:institutional_code" xlink:title="Colección Nacional de Insectos, Instituto de Biología, Universidad Nacional Autónoma de México, Ciudad de México, México." xlink:href="http://grbio.org/institution/coleccion-nacional-de-insectos-universidad-nacional-autonoma-de-mexico" xlink:type="simple">CNIN</named-content>. • 1 ♀; El Limón, atrás de estación; 14 Aug. 2015; C. Pérez, P. Bogadrín, G. Gutiérrez leg.; trampa pit light, luz blanca; <named-content xmlns:xlink="http://www.w3.org/1999/xlink" content-type="dwc:institutional_code" xlink:title="Colección Nacional de Insectos, Instituto de Biología, Universidad Nacional Autónoma de México, Ciudad de México, México." xlink:href="http://grbio.org/institution/coleccion-nacional-de-insectos-universidad-nacional-autonoma-de-mexico" xlink:type="simple">CNIN</named-content>. – <bold>Nayarit</bold> • 1 ♀; P.H. Aguamilpa, Arroyo de los Bueyes; 29~30 Oct. 1991; R. Barba &amp; E. Barrera leg.; <named-content xmlns:xlink="http://www.w3.org/1999/xlink" content-type="dwc:institutional_code" xlink:title="Colección Nacional de Insectos, Instituto de Biología, Universidad Nacional Autónoma de México, Ciudad de México, México." xlink:href="http://grbio.org/institution/coleccion-nacional-de-insectos-universidad-nacional-autonoma-de-mexico" xlink:type="simple">CNIN</named-content>. – <bold>Nuevo León</bold> • 1 ♂; Bustamante, at entrance of Grutas del Palmito; 08 Oct. 1966; D. Riley; TAMU-ENTOX0070934; <named-content xmlns:xlink="http://www.w3.org/1999/xlink" content-type="dwc:institutional_code" xlink:title="Insect collection of Texas A&amp;M University, Texas, USA." xlink:href="http://grbio.org/institution/texas-am-university-insect-collection" xlink:type="simple">TAMUIC</named-content>. • 1 ♂; Nuevo Leon, nr Monterrey, Mesa de Chipinque; 1365 m; 16–18 Jul.; “Cornell Univ. Mexico Field Party 1965”; <named-content xmlns:xlink="http://www.w3.org/1999/xlink" content-type="dwc:institutional_code" xlink:title="Museum of Comparative Zoology, Cambridge, Massachusetts, USA." xlink:href="http://grbio.org/institution/museum-comparative-zoology" xlink:type="simple">MCZ</named-content>-ENT00681790; <named-content xmlns:xlink="http://www.w3.org/1999/xlink" content-type="dwc:institutional_code" xlink:title="Museum of Comparative Zoology, Cambridge, Massachusetts, USA." xlink:href="http://grbio.org/institution/museum-comparative-zoology" xlink:type="simple">MCZ</named-content>. – <bold>Puebla</bold> • 1 ♂; Jolalpan, Rancho El Salado; <named-content xmlns:xlink="http://www.w3.org/1999/xlink" content-type="dwc:verbatimCoordinates" xlink:type="simple"><named-content content-type="geo-json" specific-use="{&#34;type&#34;:&#34;Point&#34;,&#34;coordinates&#34;:[-98.989728,18.347050]}" id="NCID0EWQBM" xlink:type="simple">18°20'49.38"N, 98°59'23.02"W</named-content></named-content>; 923 m; 06 Oct. 2010; V.H. Toledo, F. Hinterholzer, J.G. Martínez leg.; selva baja caducifolia, light trap, SHM221; <named-content xmlns:xlink="http://www.w3.org/1999/xlink" content-type="dwc:institutional_code" xlink:title="Colección Nacional de Insectos, Instituto de Biología, Universidad Nacional Autónoma de México, Ciudad de México, México." xlink:href="http://grbio.org/institution/coleccion-nacional-de-insectos-universidad-nacional-autonoma-de-mexico" xlink:type="simple">CNIN</named-content>. • 1 ♀; Jolalpan, Rancho El Salado; <named-content xmlns:xlink="http://www.w3.org/1999/xlink" content-type="dwc:verbatimCoordinates" xlink:type="simple"><named-content content-type="geo-json" specific-use="{&#34;type&#34;:&#34;Point&#34;,&#34;coordinates&#34;:[-98.989730,18.347050]}" id="NCID0EHRBM" xlink:type="simple">18°20'49.38"N, 98°59'23.028"W</named-content></named-content>; 923 m; 06 Oct. 2010; V.H. Toledo, F. Hinterholzer, J.G. Martínez leg.; selva baja caducifolia, light trap, SHM178; <named-content xmlns:xlink="http://www.w3.org/1999/xlink" content-type="dwc:institutional_code" xlink:title="Colección Nacional de Insectos, Instituto de Biología, Universidad Nacional Autónoma de México, Ciudad de México, México." xlink:href="http://grbio.org/institution/coleccion-nacional-de-insectos-universidad-nacional-autonoma-de-mexico" xlink:type="simple">CNIN</named-content>. – <bold>Querétaro</bold> • 1 ♂; Parque Nacional La Joya, La Barreta (cerca a la Monja); 220 m; 06 Aug. 2013; H. Brailovsky, E. Barrera leg.; <named-content xmlns:xlink="http://www.w3.org/1999/xlink" content-type="dwc:institutional_code" xlink:title="Colección Nacional de Insectos, Instituto de Biología, Universidad Nacional Autónoma de México, Ciudad de México, México." xlink:href="http://grbio.org/institution/coleccion-nacional-de-insectos-universidad-nacional-autonoma-de-mexico" xlink:type="simple">CNIN</named-content>. – <bold>Sonora</bold> • 1 ♂; Nacozari de García, 15.9 Km SE. Nacozari de García, Rancho La Zulema, Sierra Juriquipa; <named-content xmlns:xlink="http://www.w3.org/1999/xlink" content-type="dwc:verbatimCoordinates" xlink:type="simple"><named-content content-type="geo-json" specific-use="{&#34;type&#34;:&#34;Point&#34;,&#34;coordinates&#34;:[-109.560300,30.283900]}" id="NCID0EFSBM" xlink:type="simple">30°17'2.04"N, 109°33'37.08"W</named-content></named-content>; 1987 m; 15 Jul. 2017; Van Devender, J. Palting leg.; rocky mountainside, oak Woodland; <ext-link xmlns:xlink="http://www.w3.org/1999/xlink" xlink:href="https://mbd-db.osu.edu/hol/search_results?&amp;search_type=fast&amp;q=USNMENT001541895" ext-link-type="uri" xlink:type="simple">USNMENT001541895</ext-link>; USNM. • 2 ♀ 1 ?; Nacozari de García, 15.9 Km SE. Nacozari de García, Rancho La Zulema, Sierra Juriquipa; <named-content xmlns:xlink="http://www.w3.org/1999/xlink" content-type="dwc:verbatimCoordinates" xlink:type="simple"><named-content content-type="geo-json" specific-use="{&#34;type&#34;:&#34;Point&#34;,&#34;coordinates&#34;:[-109.560300,30.283900]}" id="NCID0ESSBM" xlink:type="simple">30°17'2.04"N, 109°33'37.08"W</named-content></named-content>; 1687 m; 15 Jul. 2017; Van Devender, J. Palting, leg.; rocky mountainside, oak Woodland; <named-content xmlns:xlink="http://www.w3.org/1999/xlink" content-type="dwc:institutional_code" xlink:title="Colección Nacional de Insectos, Instituto de Biología, Universidad Nacional Autónoma de México, Ciudad de México, México." xlink:href="http://grbio.org/institution/coleccion-nacional-de-insectos-universidad-nacional-autonoma-de-mexico" xlink:type="simple">CNIN</named-content>. • 9 ♂ 12 ♀ 2 ?; Nacozari de García, 15.9 Km SE. Nacozari de García, Rancho La Zulema, Sierra Juriquipa; <named-content xmlns:xlink="http://www.w3.org/1999/xlink" content-type="dwc:verbatimCoordinates" xlink:type="simple"><named-content content-type="geo-json" specific-use="{&#34;type&#34;:&#34;Point&#34;,&#34;coordinates&#34;:[-109.560300,30.283900]}" id="NCID0EDTBM" xlink:type="simple">30°17'2.04"N, 109°33'37.08"W</named-content></named-content>; 1687 m; 14 Aug. 2017; Van Devender, J. Palting leg.; rocky mountain side, oak Woodland; <italic><tp:taxon-name><tp:taxon-name-part taxon-name-part-type="genus" reg="Plega">Plega</tp:taxon-name-part><tp:taxon-name-part taxon-name-part-type="species" reg="dactylota">dactylota</tp:taxon-name-part></tp:taxon-name></italic> Rehn, det. O.S. Flint, 2017; <named-content xmlns:xlink="http://www.w3.org/1999/xlink" content-type="dwc:institutional_code" xlink:title="Colección Nacional de Insectos, Instituto de Biología, Universidad Nacional Autónoma de México, Ciudad de México, México." xlink:href="http://grbio.org/institution/coleccion-nacional-de-insectos-universidad-nacional-autonoma-de-mexico" xlink:type="simple">CNIN</named-content>. • 3 ♀; same data as for preceding; 15 Jul. 2017; <named-content xmlns:xlink="http://www.w3.org/1999/xlink" content-type="dwc:institutional_code" xlink:title="Colección Nacional de Insectos, Instituto de Biología, Universidad Nacional Autónoma de México, Ciudad de México, México." xlink:href="http://grbio.org/institution/coleccion-nacional-de-insectos-universidad-nacional-autonoma-de-mexico" xlink:type="simple">CNIN</named-content>. • 2 ♂ 6 ♀; same data as for preceding; <named-content xmlns:xlink="http://www.w3.org/1999/xlink" content-type="dwc:verbatimCoordinates" xlink:type="simple"><named-content content-type="geo-json" specific-use="{&#34;type&#34;:&#34;Point&#34;,&#34;coordinates&#34;:[-109.612400,30.295900]}" id="NCID0EIUBM" xlink:type="simple">30°17'45.24"N, 109°36'44.64"W</named-content></named-content>; 14 Jul. 2017; <named-content xmlns:xlink="http://www.w3.org/1999/xlink" content-type="dwc:institutional_code" xlink:title="Colección Nacional de Insectos, Instituto de Biología, Universidad Nacional Autónoma de México, Ciudad de México, México." xlink:href="http://grbio.org/institution/coleccion-nacional-de-insectos-universidad-nacional-autonoma-de-mexico" xlink:type="simple">CNIN</named-content>. • 2 ♂ 2 ♀; Nacozari de García, 15.9 Km SE. Nacozari de García, Sierra Juriquipa; <named-content xmlns:xlink="http://www.w3.org/1999/xlink" content-type="dwc:verbatimCoordinates" xlink:type="simple"><named-content content-type="geo-json" specific-use="{&#34;type&#34;:&#34;Point&#34;,&#34;coordinates&#34;:[-109.612400,30.295900]}" id="NCID0EZUBM" xlink:type="simple">30°17'45.24"N, 109°36'44.64"W</named-content></named-content>; 1687 m; 14 Jul. 2017; Van Devender, J. Palting leg.; rocky montain side, oak Woodland; <named-content xmlns:xlink="http://www.w3.org/1999/xlink" content-type="dwc:institutional_code" xlink:title="Colección Nacional de Insectos, Instituto de Biología, Universidad Nacional Autónoma de México, Ciudad de México, México." xlink:href="http://grbio.org/institution/coleccion-nacional-de-insectos-universidad-nacional-autonoma-de-mexico" xlink:type="simple">CNIN</named-content>. • 1 ♂; same data as for preceding; <italic><tp:taxon-name><tp:taxon-name-part taxon-name-part-type="genus" reg="Plega">Plega</tp:taxon-name-part><tp:taxon-name-part taxon-name-part-type="species" reg="dactylota">dactylota</tp:taxon-name-part></tp:taxon-name></italic> Rehn, det. O.S. Flint, 2017; <named-content xmlns:xlink="http://www.w3.org/1999/xlink" content-type="dwc:institutional_code" xlink:title="Colección Nacional de Insectos, Instituto de Biología, Universidad Nacional Autónoma de México, Ciudad de México, México." xlink:href="http://grbio.org/institution/coleccion-nacional-de-insectos-universidad-nacional-autonoma-de-mexico" xlink:type="simple">CNIN</named-content>. • 2 ♀; Nacozari de García, 15.9 Km SE. Nacozari de García, Sierra Juriquipa; <named-content xmlns:xlink="http://www.w3.org/1999/xlink" content-type="dwc:verbatimCoordinates" xlink:type="simple"><named-content content-type="geo-json" specific-use="{&#34;type&#34;:&#34;Point&#34;,&#34;coordinates&#34;:[-109.669300,30.283800]}" id="NCID0E5VBM" xlink:type="simple">30°17'1.68"N, 109°40'9.48"W</named-content></named-content>; 1687 m; 15 Jul. 2017; Van Devender, J. Palting leg.; rocky mountain side, oak Woodland; <named-content xmlns:xlink="http://www.w3.org/1999/xlink" content-type="dwc:institutional_code" xlink:title="Colección Nacional de Insectos, Instituto de Biología, Universidad Nacional Autónoma de México, Ciudad de México, México." xlink:href="http://grbio.org/institution/coleccion-nacional-de-insectos-universidad-nacional-autonoma-de-mexico" xlink:type="simple">CNIN</named-content>. • 1 ♀; Nacozari de García, Pilares de Nacozari, 6.5 Km (by air) SE of Nacozari de García, Sierra Nacozari; <named-content xmlns:xlink="http://www.w3.org/1999/xlink" content-type="dwc:verbatimCoordinates" xlink:type="simple"><named-content content-type="geo-json" specific-use="{&#34;type&#34;:&#34;Point&#34;,&#34;coordinates&#34;:[-109.629720,30.328330]}" id="NCID0EPWBM" xlink:type="simple">30°19'41.988"N, 109°37'46.992"W</named-content></named-content>; 1413 m; 09 Aug. 2015; T.R. Van Devender, A.L. Reina-G leg.; rocky slope; <named-content xmlns:xlink="http://www.w3.org/1999/xlink" content-type="dwc:institutional_code" xlink:title="Colección Nacional de Insectos, Instituto de Biología, Universidad Nacional Autónoma de México, Ciudad de México, México." xlink:href="http://grbio.org/institution/coleccion-nacional-de-insectos-universidad-nacional-autonoma-de-mexico" xlink:type="simple">CNIN</named-content>. • 4 ♂ 3 ♀; Nacozari, rancho El Metate, 7.4 Km SSW Nacozari, E. base of Sierra San José; <named-content xmlns:xlink="http://www.w3.org/1999/xlink" content-type="dwc:verbatimCoordinates" xlink:type="simple"><named-content content-type="geo-json" specific-use="{&#34;type&#34;:&#34;Point&#34;,&#34;coordinates&#34;:[-109.959200,31.258600]}" id="NCID0EAXBM" xlink:type="simple">31°15'30.96"N, 109°57'33.12"W</named-content></named-content>; 1634 m; 16 Sep. 2017; Van Devender, J. Palting leg.; desert grassland, oak Woodland; <named-content xmlns:xlink="http://www.w3.org/1999/xlink" content-type="dwc:institutional_code" xlink:title="Colección Nacional de Insectos, Instituto de Biología, Universidad Nacional Autónoma de México, Ciudad de México, México." xlink:href="http://grbio.org/institution/coleccion-nacional-de-insectos-universidad-nacional-autonoma-de-mexico" xlink:type="simple">CNIN</named-content>. • 1 ♀; Sonora, Agua Caliente; 25 Aug. 1959; R.E. Ryckman, C.P. Christianson &amp; D. Spencer leg; USNM. • 2 ♂ 4 ♀; Mpio. Álamos, Parque La Colorada, sendero Arroyo alto (Chalatón); <named-content xmlns:xlink="http://www.w3.org/1999/xlink" content-type="dwc:verbatimCoordinates" xlink:type="simple"><named-content content-type="geo-json" specific-use="{&#34;type&#34;:&#34;Point&#34;,&#34;coordinates&#34;:[-108.953433,27.009183]}" id="NCID0ERXBM" xlink:type="simple">27°00.551'N, 108°57.206'W</named-content></named-content>; 510 m; 17 Sep. 2019; Contreras, Barba, Cancino, Ardila, Marquez leg.; selva baja caducifolia, black and white light trap; <named-content xmlns:xlink="http://www.w3.org/1999/xlink" content-type="dwc:institutional_code" xlink:title="Colección Nacional de Insectos, Instituto de Biología, Universidad Nacional Autónoma de México, Ciudad de México, México." xlink:href="http://grbio.org/institution/coleccion-nacional-de-insectos-universidad-nacional-autonoma-de-mexico" xlink:type="simple">CNIN</named-content>. • 4 ♂ 1 ♀; Mpio. Álamos, Parque La Colorada, sendero Tecolote; <named-content xmlns:xlink="http://www.w3.org/1999/xlink" content-type="dwc:verbatimCoordinates" xlink:type="simple"><named-content content-type="geo-json" specific-use="{&#34;type&#34;:&#34;Point&#34;,&#34;coordinates&#34;:[-108.949783,27.011250]}" id="NCID0ECYBM" xlink:type="simple">27°00.675'N, 108°56.987'W</named-content></named-content>; 469 m; 16 Sep. 2019; Contreras, Barba, Cancino, Ardila, Marquez leg.; selva baja caducifolia, black and white light trap; <named-content xmlns:xlink="http://www.w3.org/1999/xlink" content-type="dwc:institutional_code" xlink:title="Colección Nacional de Insectos, Instituto de Biología, Universidad Nacional Autónoma de México, Ciudad de México, México." xlink:href="http://grbio.org/institution/coleccion-nacional-de-insectos-universidad-nacional-autonoma-de-mexico" xlink:type="simple">CNIN</named-content>. • 2 ♂; Mpio. Moctezuma, Rancho La Montosa, camino; <named-content xmlns:xlink="http://www.w3.org/1999/xlink" content-type="dwc:verbatimCoordinates" xlink:type="simple"><named-content content-type="geo-json" specific-use="{&#34;type&#34;:&#34;Point&#34;,&#34;coordinates&#34;:[-109.972533,29.570017]}" id="NCID0ETYBM" xlink:type="simple">29°34.201'N, 109°58.352'W</named-content></named-content>; 930 m; 22 Nov. 2019; Barba, Ardila, Cancino, Marquez, Contreras leg.; black and White light trap, bosque espinoso; <named-content xmlns:xlink="http://www.w3.org/1999/xlink" content-type="dwc:institutional_code" xlink:title="Colección Nacional de Insectos, Instituto de Biología, Universidad Nacional Autónoma de México, Ciudad de México, México." xlink:href="http://grbio.org/institution/coleccion-nacional-de-insectos-universidad-nacional-autonoma-de-mexico" xlink:type="simple">CNIN</named-content>. • 1 ♀; 36.6 Km SE Tecoripa, La Barranca; <named-content xmlns:xlink="http://www.w3.org/1999/xlink" content-type="dwc:verbatimCoordinates" xlink:type="simple"><named-content content-type="geo-json" specific-use="{&#34;type&#34;:&#34;Point&#34;,&#34;coordinates&#34;:[-109.665083,28.577806]}" id="NCID0EEZBM" xlink:type="simple">28°34'40.1"N, 109°39'54.3"W</named-content></named-content>; 562 m; 11 Sep. 2004; S. Zaragoza, F. Noguera, E. Ramírez, E. González leg.; light trap 1, bosque tropical caducifolio, MDM0233, 2699; <named-content xmlns:xlink="http://www.w3.org/1999/xlink" content-type="dwc:institutional_code" xlink:title="Colección Nacional de Insectos, Instituto de Biología, Universidad Nacional Autónoma de México, Ciudad de México, México." xlink:href="http://grbio.org/institution/coleccion-nacional-de-insectos-universidad-nacional-autonoma-de-mexico" xlink:type="simple">CNIN</named-content>. • 1 ♀; same data as for preceding; MDM0243, 2720; <named-content xmlns:xlink="http://www.w3.org/1999/xlink" content-type="dwc:institutional_code" xlink:title="Colección Nacional de Insectos, Instituto de Biología, Universidad Nacional Autónoma de México, Ciudad de México, México." xlink:href="http://grbio.org/institution/coleccion-nacional-de-insectos-universidad-nacional-autonoma-de-mexico" xlink:type="simple">CNIN</named-content>. • 1 ♀; same data as for preceding; MDM0241, 2719; <named-content xmlns:xlink="http://www.w3.org/1999/xlink" content-type="dwc:institutional_code" xlink:title="Colección Nacional de Insectos, Instituto de Biología, Universidad Nacional Autónoma de México, Ciudad de México, México." xlink:href="http://grbio.org/institution/coleccion-nacional-de-insectos-universidad-nacional-autonoma-de-mexico" xlink:type="simple">CNIN</named-content>. • 1 ♂; same data as for preceding; <named-content xmlns:xlink="http://www.w3.org/1999/xlink" content-type="dwc:verbatimCoordinates" xlink:type="simple"><named-content content-type="geo-json" specific-use="{&#34;type&#34;:&#34;Point&#34;,&#34;coordinates&#34;:[-109.665083,28.577806]}" id="NCID0EH1BM" xlink:type="simple">28°34'40.1"N, 109°39'54.3"W</named-content></named-content>; 645 m; 16 Aug. 2004; MDM0262, 2722; <named-content xmlns:xlink="http://www.w3.org/1999/xlink" content-type="dwc:institutional_code" xlink:title="Colección Nacional de Insectos, Instituto de Biología, Universidad Nacional Autónoma de México, Ciudad de México, México." xlink:href="http://grbio.org/institution/coleccion-nacional-de-insectos-universidad-nacional-autonoma-de-mexico" xlink:type="simple">CNIN</named-content>. • 1 ♀; same data as for preceding; <named-content xmlns:xlink="http://www.w3.org/1999/xlink" content-type="dwc:verbatimCoordinates" xlink:type="simple"><named-content content-type="geo-json" specific-use="{&#34;type&#34;:&#34;Point&#34;,&#34;coordinates&#34;:[-109.665083,28.577806]}" id="NCID0EY1BM" xlink:type="simple">28°34'40.1"N, 109°39'54.3"W</named-content></named-content>; 645 m; 16 Aug. 2004; MDM0260, 2717; <named-content xmlns:xlink="http://www.w3.org/1999/xlink" content-type="dwc:institutional_code" xlink:title="Colección Nacional de Insectos, Instituto de Biología, Universidad Nacional Autónoma de México, Ciudad de México, México." xlink:href="http://grbio.org/institution/coleccion-nacional-de-insectos-universidad-nacional-autonoma-de-mexico" xlink:type="simple">CNIN</named-content>. • 3 ♂ 3 ♀; Rancho Los Jarazos, Sierra La Purica; 16 Jul. 2013; T.R. Van Devender, J. Palting leg.; <named-content xmlns:xlink="http://www.w3.org/1999/xlink" content-type="dwc:institutional_code" xlink:title="Colección Nacional de Insectos, Instituto de Biología, Universidad Nacional Autónoma de México, Ciudad de México, México." xlink:href="http://grbio.org/institution/coleccion-nacional-de-insectos-universidad-nacional-autonoma-de-mexico" xlink:type="simple">CNIN</named-content>. – <bold>Tamaulipas</bold> • 1 ♀; 43 km. east 27.V Ciudad Mante; <named-content xmlns:xlink="http://www.w3.org/1999/xlink" content-type="dwc:institutional_code" xlink:title="Florida State Collection of Arthropods, Gainesville, Florida, USA." xlink:href="http://grbio.org/institution/florida-state-collection-arthropods-museum-entomology" xlink:type="simple">FSCA</named-content>.</p><p>USA – <bold>Arizona</bold> • 1 ♂ 1 ♀; Cochise Co., S.W. Research Sta., nr. Portal; 1982; L.L. Lampert leg.; black light trap; <named-content xmlns:xlink="http://www.w3.org/1999/xlink" content-type="dwc:institutional_code" xlink:title="Florida State Collection of Arthropods, Gainesville, Florida, USA." xlink:href="http://grbio.org/institution/florida-state-collection-arthropods-museum-entomology" xlink:type="simple">FSCA</named-content>. • 1 ♂; Chochise County, SW Research Sta.; 27 Jul. 1989; A.M. &amp; N.D. Penny leg.; at lights; <italic><tp:taxon-name><tp:taxon-name-part taxon-name-part-type="genus" reg="Plega">Plega</tp:taxon-name-part><tp:taxon-name-part taxon-name-part-type="species" reg="dactylota">dactylota</tp:taxon-name-part></tp:taxon-name></italic> Rehn, det. N. Penny; <named-content xmlns:xlink="http://www.w3.org/1999/xlink" content-type="dwc:institutional_code" xlink:title="California Academy of Sciences, San Francisco, USA." xlink:href="http://grbio.org/institution/california-academy-sciences" xlink:type="simple">CAS</named-content>. • 1 ♂ 1 ♀; Cochise Co., Huachuca Mtns., Ash Canyon; 07 Aug. 1991; R. &amp; J. Robertson leg.; <italic><tp:taxon-name><tp:taxon-name-part taxon-name-part-type="genus" reg="Plega">Plega</tp:taxon-name-part><tp:taxon-name-part taxon-name-part-type="species" reg="dactylota">dactylota</tp:taxon-name-part></tp:taxon-name></italic>, det. Penny, 1991; <named-content xmlns:xlink="http://www.w3.org/1999/xlink" content-type="dwc:institutional_code" xlink:title="California Academy of Sciences, San Francisco, USA." xlink:href="http://grbio.org/institution/california-academy-sciences" xlink:type="simple">CAS</named-content>. • 2 ♀; same data as for preceding; 22 Jul. 1989; <named-content xmlns:xlink="http://www.w3.org/1999/xlink" content-type="dwc:institutional_code" xlink:title="California Academy of Sciences, San Francisco, USA." xlink:href="http://grbio.org/institution/california-academy-sciences" xlink:type="simple">CAS</named-content>. • 1 ♂; Cochise Co., Huachuca Mts., Ash Canyon; 5100’; 09 Aug. 2001; B.D. Valentine leg.; <italic><tp:taxon-name><tp:taxon-name-part taxon-name-part-type="genus" reg="Plega">Plega</tp:taxon-name-part><tp:taxon-name-part taxon-name-part-type="species" reg="dactylota">dactylota</tp:taxon-name-part></tp:taxon-name></italic> Rehn, det. D.J. Shetlar, 1994 and Penny, 1997; <named-content xmlns:xlink="http://www.w3.org/1999/xlink" content-type="dwc:institutional_code" xlink:title="California Academy of Sciences, San Francisco, USA." xlink:href="http://grbio.org/institution/california-academy-sciences" xlink:type="simple">CAS</named-content>. • 1 ♂; Cochise Co., Huachuca Mtns., Ash Canyon; 27–31 Jul. 1986; D.L. Wagner leg.; black and white lights; <named-content xmlns:xlink="http://www.w3.org/1999/xlink" content-type="dwc:institutional_code" xlink:title="California Academy of Sciences, San Francisco, USA." xlink:href="http://grbio.org/institution/california-academy-sciences" xlink:type="simple">CAS</named-content>. • 2 ♂ 5 ♀; Cochise Co., Ramsey Cyn.; <named-content xmlns:xlink="http://www.w3.org/1999/xlink" content-type="dwc:verbatimCoordinates" xlink:type="simple"><named-content content-type="geo-json" specific-use="{&#34;type&#34;:&#34;Point&#34;,&#34;coordinates&#34;:[-110.306500,31.449400]}" id="NCID0ER5BM" xlink:type="simple">31°26'57.84"N, 110°18'23.40"W</named-content></named-content>; 1679 m; 22–24 Jul. 2017; Aalbu R.L. leg.; black light; <named-content xmlns:xlink="http://www.w3.org/1999/xlink" content-type="dwc:institutional_code" xlink:title="California State collection of Arthropods, California Department of Food and Agriculture, Sacramento, California, USA." xlink:href="http://grbio.org/institution/california-state-collection-arthropods" xlink:type="simple">CSCA</named-content>. • 1 ♀; Cochise Co., 3.2 mi E. SERS; 16 Aug. 1971; D. Carlson leg.; <named-content xmlns:xlink="http://www.w3.org/1999/xlink" content-type="dwc:institutional_code" xlink:title="California State collection of Arthropods, California Department of Food and Agriculture, Sacramento, California, USA." xlink:href="http://grbio.org/institution/california-state-collection-arthropods" xlink:type="simple">CSCA</named-content>. • 1 ♀; Gila Co., Carrizo; 4750’; 01 Sep. 1986; A.S. Menke leg.; USNM. • 1 ♂; Portal; 10 Jul. 1969; G.H. Nelson Family leg.; at lite; <named-content xmlns:xlink="http://www.w3.org/1999/xlink" content-type="dwc:institutional_code" xlink:title="Florida State Collection of Arthropods, Gainesville, Florida, USA." xlink:href="http://grbio.org/institution/florida-state-collection-arthropods-museum-entomology" xlink:type="simple">FSCA</named-content>. • 1 ♂ Gila Co., Payson; 30 Aug. 2001; P.R. Coleman leg.; <named-content xmlns:xlink="http://www.w3.org/1999/xlink" content-type="dwc:institutional_code" xlink:title="Bohart Museum of Entomology, University of California, Davis, California, USA." xlink:href="http://grbio.org/institution/university-california-davis" xlink:type="simple">UCD</named-content>. • 1 ♂; Maricopa Co., Jct. Fish, Ck. Cyn &amp; Apache Trail; 01 Aug. 1987; W.B. Warner; U.V. light; <named-content xmlns:xlink="http://www.w3.org/1999/xlink" content-type="dwc:institutional_code" xlink:title="Florida State Collection of Arthropods, Gainesville, Florida, USA." xlink:href="http://grbio.org/institution/florida-state-collection-arthropods-museum-entomology" xlink:type="simple">FSCA</named-content>. • 1 ♂; Santa Rita Mts., Madera Canyon; 14 Aug. 1949; 00045; “Phillip A. Adams Collection 1998 request to Calif. Acad. Sci.”; <named-content xmlns:xlink="http://www.w3.org/1999/xlink" content-type="dwc:institutional_code" xlink:title="California Academy of Sciences, San Francisco, USA." xlink:href="http://grbio.org/institution/california-academy-sciences" xlink:type="simple">CAS</named-content>. • 1 ♂; Santa Cruz Co., Duquesne Rd. (For. Ser. Rd. #61), 7.8 mi. E. Jct. Hwy. 82; 4800 ft.; 13 Aug. 1991; L.G. Bezark, D.E. Russell, R.A. Cunningham leg.; MV/BL, Oak/Mesq. Trans; <italic><tp:taxon-name><tp:taxon-name-part taxon-name-part-type="genus" reg="Plega">Plega</tp:taxon-name-part><tp:taxon-name-part taxon-name-part-type="species" reg="fratercula">fratercula</tp:taxon-name-part></tp:taxon-name></italic>, det. N. Penny, 1997; <named-content xmlns:xlink="http://www.w3.org/1999/xlink" content-type="dwc:institutional_code" xlink:title="California Academy of Sciences, San Francisco, USA." xlink:href="http://grbio.org/institution/california-academy-sciences" xlink:type="simple">CAS</named-content>. • 1 ♀; Santa Cruz Co., Sta. Rita Mts., Madera Canyon, Sta. Rita Lodge; 27 Aug. 1991; R. Wielgus leg.; <named-content xmlns:xlink="http://www.w3.org/1999/xlink" content-type="dwc:institutional_code" xlink:title="California Academy of Sciences, San Francisco, USA." xlink:href="http://grbio.org/institution/california-academy-sciences" xlink:type="simple">CAS</named-content>. • 1 ♂; Santa Cruz Co., Madera Cyn.; 4880’; 15 Jun. 1965; D.N. Harrington leg.; <named-content xmlns:xlink="http://www.w3.org/1999/xlink" content-type="dwc:institutional_code" xlink:title="Bohart Museum of Entomology, University of California, Davis, California, USA." xlink:href="http://grbio.org/institution/university-california-davis" xlink:type="simple">UCD</named-content>. • 3 ♂; same data as for preceding; 27 Jul. 1965; D.N. Harrington leg.; <named-content xmlns:xlink="http://www.w3.org/1999/xlink" content-type="dwc:institutional_code" xlink:title="Bohart Museum of Entomology, University of California, Davis, California, USA." xlink:href="http://grbio.org/institution/university-california-davis" xlink:type="simple">UCD</named-content>. • 3 ♂; same data as for preceding; 07 Sep. 1965; D.N. Harrington leg.; <named-content xmlns:xlink="http://www.w3.org/1999/xlink" content-type="dwc:institutional_code" xlink:title="Bohart Museum of Entomology, University of California, Davis, California, USA." xlink:href="http://grbio.org/institution/university-california-davis" xlink:type="simple">UCD</named-content>. • 1 ♂; same data as for preceding; 26 Aug. 1965; D.N. Harrington leg.; <named-content xmlns:xlink="http://www.w3.org/1999/xlink" content-type="dwc:institutional_code" xlink:title="Bohart Museum of Entomology, University of California, Davis, California, USA." xlink:href="http://grbio.org/institution/university-california-davis" xlink:type="simple">UCD</named-content>. • 1 ♂; same data as for preceding; 21 Aug. 1965; D.N. Harrington leg.; <named-content xmlns:xlink="http://www.w3.org/1999/xlink" content-type="dwc:institutional_code" xlink:title="Bohart Museum of Entomology, University of California, Davis, California, USA." xlink:href="http://grbio.org/institution/university-california-davis" xlink:type="simple">UCD</named-content>. • 1 ♂; same data as for preceding; 20 Aug. 1965; D.N. Harrington leg.; <named-content xmlns:xlink="http://www.w3.org/1999/xlink" content-type="dwc:institutional_code" xlink:title="Bohart Museum of Entomology, University of California, Davis, California, USA." xlink:href="http://grbio.org/institution/university-california-davis" xlink:type="simple">UCD</named-content>. • 1 ♂; same data as for preceding; 15 Aug. 1965; D.N. Harrington leg.; <named-content xmlns:xlink="http://www.w3.org/1999/xlink" content-type="dwc:institutional_code" xlink:title="Bohart Museum of Entomology, University of California, Davis, California, USA." xlink:href="http://grbio.org/institution/university-california-davis" xlink:type="simple">UCD</named-content>. • 1 ♂; same data as for preceding; 07 Sep. 1965; D.N. Harrington leg.; <named-content xmlns:xlink="http://www.w3.org/1999/xlink" content-type="dwc:institutional_code" xlink:title="Bohart Museum of Entomology, University of California, Davis, California, USA." xlink:href="http://grbio.org/institution/university-california-davis" xlink:type="simple">UCD</named-content>. • 1 ♂; same data as for preceding; 15 Sep. 1965; D.N. Harrington; <named-content xmlns:xlink="http://www.w3.org/1999/xlink" content-type="dwc:institutional_code" xlink:title="Bohart Museum of Entomology, University of California, Davis, California, USA." xlink:href="http://grbio.org/institution/university-california-davis" xlink:type="simple">UCD</named-content>. • 1 ♂; same data as for preceding; 01 Oct. 1965; D.N. Harrington leg.; <named-content xmlns:xlink="http://www.w3.org/1999/xlink" content-type="dwc:institutional_code" xlink:title="Bohart Museum of Entomology, University of California, Davis, California, USA." xlink:href="http://grbio.org/institution/university-california-davis" xlink:type="simple">UCD</named-content>. • 1 ♂; same data as for preceding; 07 Sep. 1965; D.N. Harrington leg.; <named-content xmlns:xlink="http://www.w3.org/1999/xlink" content-type="dwc:institutional_code" xlink:title="Bohart Museum of Entomology, University of California, Davis, California, USA." xlink:href="http://grbio.org/institution/university-california-davis" xlink:type="simple">UCD</named-content>. 1 ♂; same data as for preceding; 01 Oct. 1965; D.N. Harrington leg.; <named-content xmlns:xlink="http://www.w3.org/1999/xlink" content-type="dwc:institutional_code" xlink:title="Bohart Museum of Entomology, University of California, Davis, California, USA." xlink:href="http://grbio.org/institution/university-california-davis" xlink:type="simple">UCD</named-content>. • 1 ♂; same data as for preceding: 17 Jul. 1963; V.L. Vesterby; <named-content xmlns:xlink="http://www.w3.org/1999/xlink" content-type="dwc:institutional_code" xlink:title="Bohart Museum of Entomology, University of California, Davis, California, USA." xlink:href="http://grbio.org/institution/university-california-davis" xlink:type="simple">UCD</named-content>. 1 ♂; same data as for preceding;17 Jul. 1963; V.L. Vesterby; <named-content xmlns:xlink="http://www.w3.org/1999/xlink" content-type="dwc:institutional_code" xlink:title="Bohart Museum of Entomology, University of California, Davis, California, USA." xlink:href="http://grbio.org/institution/university-california-davis" xlink:type="simple">UCD</named-content>. • 2 ♂; same data as for preceding; 21 Jul. 1963; V.L. Vesterby; <named-content xmlns:xlink="http://www.w3.org/1999/xlink" content-type="dwc:institutional_code" xlink:title="Bohart Museum of Entomology, University of California, Davis, California, USA." xlink:href="http://grbio.org/institution/university-california-davis" xlink:type="simple">UCD</named-content>. • 5 ♂; same data as for preceding; 15 Aug. 1963; V.L. Vesterby; <named-content xmlns:xlink="http://www.w3.org/1999/xlink" content-type="dwc:institutional_code" xlink:title="Bohart Museum of Entomology, University of California, Davis, California, USA." xlink:href="http://grbio.org/institution/university-california-davis" xlink:type="simple">UCD</named-content>. • 3 ♂; same data as for preceding; 12 Aug. 1963; V.L. Vesterby; <named-content xmlns:xlink="http://www.w3.org/1999/xlink" content-type="dwc:institutional_code" xlink:title="Bohart Museum of Entomology, University of California, Davis, California, USA." xlink:href="http://grbio.org/institution/university-california-davis" xlink:type="simple">UCD</named-content>. • 3 ♂; same data as for preceding; 25 Aug. 1963; V.L. Vesterby; <named-content xmlns:xlink="http://www.w3.org/1999/xlink" content-type="dwc:institutional_code" xlink:title="Bohart Museum of Entomology, University of California, Davis, California, USA." xlink:href="http://grbio.org/institution/university-california-davis" xlink:type="simple">UCD</named-content>. • 1 ♂; same data as for preceding; 08 Sep. 1963; V.L. Vesterby; <named-content xmlns:xlink="http://www.w3.org/1999/xlink" content-type="dwc:institutional_code" xlink:title="Bohart Museum of Entomology, University of California, Davis, California, USA." xlink:href="http://grbio.org/institution/university-california-davis" xlink:type="simple">UCD</named-content>. • 1 ♂; same data as for preceding; 08 Jul. 1963; V.L. Vesterby; <named-content xmlns:xlink="http://www.w3.org/1999/xlink" content-type="dwc:institutional_code" xlink:title="Bohart Museum of Entomology, University of California, Davis, California, USA." xlink:href="http://grbio.org/institution/university-california-davis" xlink:type="simple">UCD</named-content>. • 1 ♂; same data as for preceding; 22 Sep. 1963; V.L. Vesterby; <named-content xmlns:xlink="http://www.w3.org/1999/xlink" content-type="dwc:institutional_code" xlink:title="Bohart Museum of Entomology, University of California, Davis, California, USA." xlink:href="http://grbio.org/institution/university-california-davis" xlink:type="simple">UCD</named-content>. • 1 ♂; same data as for preceding; 12 Sep. 1963; V.L. Vesterby; <named-content xmlns:xlink="http://www.w3.org/1999/xlink" content-type="dwc:institutional_code" xlink:title="Bohart Museum of Entomology, University of California, Davis, California, USA." xlink:href="http://grbio.org/institution/university-california-davis" xlink:type="simple">UCD</named-content>. • 1 ♂; Maricopa Co., Sunflower, Jct. Hwy, 87 &amp; Sycamore Ck.; <named-content xmlns:xlink="http://www.w3.org/1999/xlink" content-type="dwc:verbatimCoordinates" xlink:type="simple"><named-content content-type="geo-json" specific-use="{&#34;type&#34;:&#34;Point&#34;,&#34;coordinates&#34;:[-111.464370,33.869060]}" id="NCID0EUGCM" xlink:type="simple">33°52'8.616"N, 111°27'51.732"W</named-content></named-content> ± 100 m; 744 m; 15 Aug. 2012; Oswald, Diehl, Machado leg.; MV light; TAMU-ENTO X0965263; <named-content xmlns:xlink="http://www.w3.org/1999/xlink" content-type="dwc:institutional_code" xlink:title="Insect collection of Texas A&amp;M University, Texas, USA." xlink:href="http://grbio.org/institution/texas-am-university-insect-collection" xlink:type="simple">TAMUIC</named-content>. • 1 ♀; same data as for preceding; TAMU-ENTO X0966388; <named-content xmlns:xlink="http://www.w3.org/1999/xlink" content-type="dwc:institutional_code" xlink:title="Insect collection of Texas A&amp;M University, Texas, USA." xlink:href="http://grbio.org/institution/texas-am-university-insect-collection" xlink:type="simple">TAMUIC</named-content>. • 1 ♂; same data as for preceding; TAMU-ENTO X0966101; <named-content xmlns:xlink="http://www.w3.org/1999/xlink" content-type="dwc:institutional_code" xlink:title="Insect collection of Texas A&amp;M University, Texas, USA." xlink:href="http://grbio.org/institution/texas-am-university-insect-collection" xlink:type="simple">TAMUIC</named-content>. • 1 ♂; same data as for preceding; TAMU-ENTO X0966424; <named-content xmlns:xlink="http://www.w3.org/1999/xlink" content-type="dwc:institutional_code" xlink:title="Insect collection of Texas A&amp;M University, Texas, USA." xlink:href="http://grbio.org/institution/texas-am-university-insect-collection" xlink:type="simple">TAMUIC</named-content>. • 1 ♂; Pima Co., Madera Cyn., Santa Rita Mtns.; 4400 ft.; 1–2. Aug. 1975; Menke &amp; Pulawsky leg.; <named-content xmlns:xlink="http://www.w3.org/1999/xlink" content-type="dwc:institutional_code" xlink:title="California Academy of Sciences, San Francisco, USA." xlink:href="http://grbio.org/institution/california-academy-sciences" xlink:type="simple">CAS</named-content>. • 2 ♂; Pima Co., Santa Rita Mts Experimental Range, Florida Cyn.; <named-content xmlns:xlink="http://www.w3.org/1999/xlink" content-type="dwc:verbatimCoordinates" xlink:type="simple"><named-content content-type="geo-json" specific-use="{&#34;type&#34;:&#34;Point&#34;,&#34;coordinates&#34;:[-110.840500,31.757000]}" id="NCID0EEICM" xlink:type="simple">31°45.42'N, 110°50.43'W</named-content></named-content>; 1646 m; 03–10 Jul. 2014; M.I. Erwin, C. O’ Brien, M.J. Sharkey leg.; Malaise on hillside road; <named-content xmlns:xlink="http://www.w3.org/1999/xlink" content-type="dwc:institutional_code" xlink:title="California State collection of Arthropods, California Department of Food and Agriculture, Sacramento, California, USA." xlink:href="http://grbio.org/institution/california-state-collection-arthropods" xlink:type="simple">CSCA</named-content>. • 1 ♀; same data as for preceding; 23 Aug. 2014; <named-content xmlns:xlink="http://www.w3.org/1999/xlink" content-type="dwc:institutional_code" xlink:title="California State collection of Arthropods, California Department of Food and Agriculture, Sacramento, California, USA." xlink:href="http://grbio.org/institution/california-state-collection-arthropods" xlink:type="simple">CSCA</named-content>. • 2 ♀; same data as for preceding; 10–20 Sep. 2014; <named-content xmlns:xlink="http://www.w3.org/1999/xlink" content-type="dwc:institutional_code" xlink:title="California State collection of Arthropods, California Department of Food and Agriculture, Sacramento, California, USA." xlink:href="http://grbio.org/institution/california-state-collection-arthropods" xlink:type="simple">CSCA</named-content>. • 1 ♂; Pima Co., Sabino Cyn.; 03 Sep. 1962; V.L. Vesterby; <named-content xmlns:xlink="http://www.w3.org/1999/xlink" content-type="dwc:institutional_code" xlink:title="Bohart Museum of Entomology, University of California, Davis, California, USA." xlink:href="http://grbio.org/institution/university-california-davis" xlink:type="simple">UCD</named-content>. • 1 ♂; same data as for preceding; 04 Sep. 1961; <named-content xmlns:xlink="http://www.w3.org/1999/xlink" content-type="dwc:institutional_code" xlink:title="Bohart Museum of Entomology, University of California, Davis, California, USA." xlink:href="http://grbio.org/institution/university-california-davis" xlink:type="simple">UCD</named-content>. • 1 ♂; same data as for preceding; 14 Sep. 1963; <named-content xmlns:xlink="http://www.w3.org/1999/xlink" content-type="dwc:institutional_code" xlink:title="Bohart Museum of Entomology, University of California, Davis, California, USA." xlink:href="http://grbio.org/institution/university-california-davis" xlink:type="simple">UCD</named-content>. • 1 ♂; Organ Pipe Cactus Nat. Mon.; 13 Oct. 1963; V.L. Vesterby; <named-content xmlns:xlink="http://www.w3.org/1999/xlink" content-type="dwc:institutional_code" xlink:title="Bohart Museum of Entomology, University of California, Davis, California, USA." xlink:href="http://grbio.org/institution/university-california-davis" xlink:type="simple">UCD</named-content>. • 1 ♀; Mohave Co., 11 Km E. Kingman on Hualapai Mt. Rd.; <named-content xmlns:xlink="http://www.w3.org/1999/xlink" content-type="dwc:verbatimCoordinates" xlink:type="simple"><named-content content-type="geo-json" specific-use="{&#34;type&#34;:&#34;Point&#34;,&#34;coordinates&#34;:[-113.927167,35.975833]}" id="NCID0EEKCM" xlink:type="simple">35°58.55'N, 113°55.63'W</named-content></named-content>; 1490 m; 19 Jul–01 Aug. 2018; M.E Irwin leg.; Malaise in narrow wash nr Hualapai Mt. Recreational Park; <named-content xmlns:xlink="http://www.w3.org/1999/xlink" content-type="dwc:institutional_code" xlink:title="California State collection of Arthropods, California Department of Food and Agriculture, Sacramento, California, USA." xlink:href="http://grbio.org/institution/california-state-collection-arthropods" xlink:type="simple">CSCA</named-content>. • 1 ♂ 1 ♀; Santa Cruz Co. Sonoita, 3.2 Km Town Center; <named-content xmlns:xlink="http://www.w3.org/1999/xlink" content-type="dwc:verbatimCoordinates" xlink:type="simple"><named-content content-type="geo-json" specific-use="{&#34;type&#34;:&#34;Point&#34;,&#34;coordinates&#34;:[-110.650000,31.633333]}" id="NCID0EUKCM" xlink:type="simple">31°38'N, 110°39'W</named-content></named-content>; 1524 m; 21 Jul.–06 Aug. 2014; E.E. Grissell leg.; Malaise in juniper-oak-grass land; <named-content xmlns:xlink="http://www.w3.org/1999/xlink" content-type="dwc:institutional_code" xlink:title="California State collection of Arthropods, California Department of Food and Agriculture, Sacramento, California, USA." xlink:href="http://grbio.org/institution/california-state-collection-arthropods" xlink:type="simple">CSCA</named-content>. • 1 ♂ 1 ♀; Gila Co., W. side of Pinal Mtn.; 14 Aug. 1977; R.P. Allen leg.; black light; <named-content xmlns:xlink="http://www.w3.org/1999/xlink" content-type="dwc:institutional_code" xlink:title="California State collection of Arthropods, California Department of Food and Agriculture, Sacramento, California, USA." xlink:href="http://grbio.org/institution/california-state-collection-arthropods" xlink:type="simple">CSCA</named-content>. • 1 ♂; Gila Co., 5 mi N Payson; 05 Sep. 1961; J.S. Bucket leg.; <named-content xmlns:xlink="http://www.w3.org/1999/xlink" content-type="dwc:institutional_code" xlink:title="Bohart Museum of Entomology, University of California, Davis, California, USA." xlink:href="http://grbio.org/institution/university-california-davis" xlink:type="simple">UCD</named-content>. • 1 ♂; same data as for preceding; 05 Sep. 1961; <named-content xmlns:xlink="http://www.w3.org/1999/xlink" content-type="dwc:institutional_code" xlink:title="Bohart Museum of Entomology, University of California, Davis, California, USA." xlink:href="http://grbio.org/institution/university-california-davis" xlink:type="simple">UCD</named-content>. • 1 ♀; 5 mi. Portal Chiricahua Mts.; 17 Aug.1958; G.B. Pitman leg.; <named-content xmlns:xlink="http://www.w3.org/1999/xlink" content-type="dwc:institutional_code" xlink:title="Bohart Museum of Entomology, University of California, Davis, California, USA." xlink:href="http://grbio.org/institution/university-california-davis" xlink:type="simple">UCD</named-content>. • 1 ♂; 15 mi. W. Portal Chiricahua Mts.; 04 Aug. 1958; R.E. Rice; <named-content xmlns:xlink="http://www.w3.org/1999/xlink" content-type="dwc:institutional_code" xlink:title="Bohart Museum of Entomology, University of California, Davis, California, USA." xlink:href="http://grbio.org/institution/university-california-davis" xlink:type="simple">UCD</named-content>. – <bold>New Mexico</bold> • 1 ♂; Grat Co., Hwy. #15, 5.5 Km S Jct. #35 3258/10812; 2165 m; 22 Jul. 1983; E.L. &amp; K.W. Sleeper, B.L. leg.; Pine Oak Fst Mdw; <italic><tp:taxon-name><tp:taxon-name-part taxon-name-part-type="genus" reg="Plega">Plega</tp:taxon-name-part><tp:taxon-name-part taxon-name-part-type="species" reg="dactylota">dactylota</tp:taxon-name-part></tp:taxon-name></italic>, det. N. Penny, 1998; <named-content xmlns:xlink="http://www.w3.org/1999/xlink" content-type="dwc:institutional_code" xlink:title="California Academy of Sciences, San Francisco, USA." xlink:href="http://grbio.org/institution/california-academy-sciences" xlink:type="simple">CAS</named-content>. • 1 ♂; Catron Co., Gila N.F., Whitewater Pub. Camp.; 11–14 Jul. 1970; J.A. Gruwell leg.; <italic><tp:taxon-name><tp:taxon-name-part taxon-name-part-type="genus" reg="Plega">Plega</tp:taxon-name-part><tp:taxon-name-part taxon-name-part-type="species" reg="dactylota">dactylota</tp:taxon-name-part></tp:taxon-name></italic>, det. N. Penny, 1998; collected at blacklite; <named-content xmlns:xlink="http://www.w3.org/1999/xlink" content-type="dwc:institutional_code" xlink:title="California Academy of Sciences, San Francisco, USA." xlink:href="http://grbio.org/institution/california-academy-sciences" xlink:type="simple">CAS</named-content>. • 1 ♀; Dona Ana Co., Aguirre Sprgs RA; 5600’; 26–27 Aug. 1997; Wappes &amp; Turnbow leg.; TAMU-ENTOX0070958; <named-content xmlns:xlink="http://www.w3.org/1999/xlink" content-type="dwc:institutional_code" xlink:title="Insect collection of Texas A&amp;M University, Texas, USA." xlink:href="http://grbio.org/institution/texas-am-university-insect-collection" xlink:type="simple">TAMUIC</named-content>. • 1 ♀; same data as for preceding; TAMU-ENTOX0070968; <named-content xmlns:xlink="http://www.w3.org/1999/xlink" content-type="dwc:institutional_code" xlink:title="Insect collection of Texas A&amp;M University, Texas, USA." xlink:href="http://grbio.org/institution/texas-am-university-insect-collection" xlink:type="simple">TAMUIC</named-content>. • 1 ♀; same data as for preceding; TAMU-ENTOX0070972; <named-content xmlns:xlink="http://www.w3.org/1999/xlink" content-type="dwc:institutional_code" xlink:title="Insect collection of Texas A&amp;M University, Texas, USA." xlink:href="http://grbio.org/institution/texas-am-university-insect-collection" xlink:type="simple">TAMUIC</named-content>. • 8 ♂; Lincoln Co., HWY 7018-50 Km E Ruidoso; <named-content xmlns:xlink="http://www.w3.org/1999/xlink" content-type="dwc:verbatimCoordinates" xlink:type="simple"><named-content content-type="geo-json" specific-use="{&#34;type&#34;:&#34;Point&#34;,&#34;coordinates&#34;:[-105.498333,33.368333]}" id="NCID0EMOCM" xlink:type="simple">33°22.1'N, 105°29.9'W</named-content></named-content>; 01 Jul. 2013; C.M. Parker leg.; funnel light trap; <named-content xmlns:xlink="http://www.w3.org/1999/xlink" content-type="dwc:institutional_code" xlink:title="Bohart Museum of Entomology, University of California, Davis, California, USA." xlink:href="http://grbio.org/institution/university-california-davis" xlink:type="simple">UCD</named-content>. • 10 ♂; same data as for preceding; 01 Jun. 2013; <named-content xmlns:xlink="http://www.w3.org/1999/xlink" content-type="dwc:institutional_code" xlink:title="Bohart Museum of Entomology, University of California, Davis, California, USA." xlink:href="http://grbio.org/institution/university-california-davis" xlink:type="simple">UCD</named-content>. – <bold>Texas</bold> • 1 ♂; Jeff Davis Co., Davis Mountains Resort; <named-content xmlns:xlink="http://www.w3.org/1999/xlink" content-type="dwc:verbatimCoordinates" xlink:type="simple"><named-content content-type="geo-json" specific-use="{&#34;type&#34;:&#34;Point&#34;,&#34;coordinates&#34;:[-104.083611,30.628333]}" id="NCID0EGPCM" xlink:type="simple">30°37'42"N, 104°05'01"W</named-content></named-content>; 5800 ft.; 17 May. 2001; D.G. Marqua leg.; <named-content xmlns:xlink="http://www.w3.org/1999/xlink" content-type="dwc:institutional_code" xlink:title="Florida State Collection of Arthropods, Gainesville, Florida, USA." xlink:href="http://grbio.org/institution/florida-state-collection-arthropods-museum-entomology" xlink:type="simple">FSCA</named-content>. • 1 ♀; Jeff Davis Co., Davis Mtns. Resort; 5800’; 31 Aug. 1999; D.G. Marqua leg.; TAMU-ENTOX0085828; <named-content xmlns:xlink="http://www.w3.org/1999/xlink" content-type="dwc:institutional_code" xlink:title="Insect collection of Texas A&amp;M University, Texas, USA." xlink:href="http://grbio.org/institution/texas-am-university-insect-collection" xlink:type="simple">TAMUIC</named-content>. • 1 ♂; Jeff Davis Co. rest stop, 9.5 mi. S. jct. hwy 118 on 166; 09 Aug. 1992; W. Godwin &amp; E. Riley leg.; UV light; TAMU-ENTOX0070888; <named-content xmlns:xlink="http://www.w3.org/1999/xlink" content-type="dwc:institutional_code" xlink:title="Insect collection of Texas A&amp;M University, Texas, USA." xlink:href="http://grbio.org/institution/texas-am-university-insect-collection" xlink:type="simple">TAMUIC</named-content>. • 1 ♂; Jeff Davis Co., Davis Mountains Resort; <named-content xmlns:xlink="http://www.w3.org/1999/xlink" content-type="dwc:verbatimCoordinates" xlink:type="simple"><named-content content-type="geo-json" specific-use="{&#34;type&#34;:&#34;Point&#34;,&#34;coordinates&#34;:[-104.083611,30.628333]}" id="NCID0EGQCM" xlink:type="simple">30°37'42"N, 104°05'01"W</named-content></named-content>; 13 Aug. 2001; 5800 ft.; D. Marqua leg.; UV; <named-content xmlns:xlink="http://www.w3.org/1999/xlink" content-type="dwc:institutional_code" xlink:title="Bohart Museum of Entomology, University of California, Davis, California, USA." xlink:href="http://grbio.org/institution/university-california-davis" xlink:type="simple">UCD</named-content>. • 1 ♀; same data as for preceding; 15 Aug. 2001; <named-content xmlns:xlink="http://www.w3.org/1999/xlink" content-type="dwc:institutional_code" xlink:title="Bohart Museum of Entomology, University of California, Davis, California, USA." xlink:href="http://grbio.org/institution/university-california-davis" xlink:type="simple">UCD</named-content>. • 1 ?; Brewster Co., Big Bend Park; 26 Jul. 1937; R.H. Baker; TAMU-ENTOX0070916; <named-content xmlns:xlink="http://www.w3.org/1999/xlink" content-type="dwc:institutional_code" xlink:title="Insect collection of Texas A&amp;M University, Texas, USA." xlink:href="http://grbio.org/institution/texas-am-university-insect-collection" xlink:type="simple">TAMUIC</named-content>. • 1 ?; same data as for preceding; 15 Jul. 1937; TAMU-ENTOX0071037; <named-content xmlns:xlink="http://www.w3.org/1999/xlink" content-type="dwc:institutional_code" xlink:title="Insect collection of Texas A&amp;M University, Texas, USA." xlink:href="http://grbio.org/institution/texas-am-university-insect-collection" xlink:type="simple">TAMUIC</named-content>. • 1 ♂; Brewster Co., BBNP, Basin Area; <named-content xmlns:xlink="http://www.w3.org/1999/xlink" content-type="dwc:verbatimCoordinates" xlink:type="simple"><named-content content-type="geo-json" specific-use="{&#34;type&#34;:&#34;Point&#34;,&#34;coordinates&#34;:[-103.300278,29.270000]}" id="NCID0EORCM" xlink:type="simple">29°16'12"N, 103°18'01"W</named-content></named-content>; 18–19 Jul. 2002; E.G. &amp; C.M. Riley leg.; at lights; <italic><tp:taxon-name><tp:taxon-name-part taxon-name-part-type="genus" reg="Plega">Plega</tp:taxon-name-part><tp:taxon-name-part taxon-name-part-type="species" reg="dactylota">dactylota</tp:taxon-name-part></tp:taxon-name></italic> Rehn, 1930, det. J.D. Oswald, 2004; TAMU-ENTOX0281148; <named-content xmlns:xlink="http://www.w3.org/1999/xlink" content-type="dwc:institutional_code" xlink:title="Insect collection of Texas A&amp;M University, Texas, USA." xlink:href="http://grbio.org/institution/texas-am-university-insect-collection" xlink:type="simple">TAMUIC</named-content>. • 1 ♀; same data as for preceding; TAMU-ENTOX0281153; <named-content xmlns:xlink="http://www.w3.org/1999/xlink" content-type="dwc:institutional_code" xlink:title="Insect collection of Texas A&amp;M University, Texas, USA." xlink:href="http://grbio.org/institution/texas-am-university-insect-collection" xlink:type="simple">TAMUIC</named-content>. • 1 ♂; Brewster Co., Big Bend National Park, Basin Lodge; 5400 ft.; 08 Jul. 2001; D.G. Marqua leg.; <italic><tp:taxon-name><tp:taxon-name-part taxon-name-part-type="genus" reg="Plega">Plega</tp:taxon-name-part><tp:taxon-name-part taxon-name-part-type="species" reg="dactylota">dactylota</tp:taxon-name-part></tp:taxon-name></italic> Rehn, 1930, det. J.D. Oswald, 2002; TAMU-ENTOX0088735; <named-content xmlns:xlink="http://www.w3.org/1999/xlink" content-type="dwc:institutional_code" xlink:title="Insect collection of Texas A&amp;M University, Texas, USA." xlink:href="http://grbio.org/institution/texas-am-university-insect-collection" xlink:type="simple">TAMUIC</named-content>. – <bold>Utah</bold> • 1 ♂; Juab Co., Hwy. 132 E. of Nephi, 1.5 mi. S. of Nebo Loop Rd.; 21 Mar. 1998; R.C. Mower leg.; <italic><tp:taxon-name><tp:taxon-name-part taxon-name-part-type="genus" reg="Plega">Plega</tp:taxon-name-part><tp:taxon-name-part taxon-name-part-type="species" reg="dactylota">dactylota</tp:taxon-name-part></tp:taxon-name></italic> Rehn, 1930, de J.D. Oswald, 2003; TAMU-ENTOX0090578; <named-content xmlns:xlink="http://www.w3.org/1999/xlink" content-type="dwc:institutional_code" xlink:title="Insect collection of Texas A&amp;M University, Texas, USA." xlink:href="http://grbio.org/institution/texas-am-university-insect-collection" xlink:type="simple">TAMUIC</named-content>. • 1 ♀; Juab Co., Hwy. 132 E. of Nephi, 1.5 mi. S. of Nebo Loop Rd.; 21 Aug. 1998; R.C. Mower leg.; TAMU-ENTOX0090575; <named-content xmlns:xlink="http://www.w3.org/1999/xlink" content-type="dwc:institutional_code" xlink:title="Insect collection of Texas A&amp;M University, Texas, USA." xlink:href="http://grbio.org/institution/texas-am-university-insect-collection" xlink:type="simple">TAMUIC</named-content>.</p></tp:treatment-sec><tp:treatment-sec sec-type="diagnosis" id="SECID0E5TCM"><title>Diagnosis.</title><p>This species is distinguished by the long antennae with discoidal basal flagellomeres. On the pronotum, often lateral pale bands are present. The forefemur posterior surface is either nearly completely brown or pale with two pairs of brown areas near the medial region. On the male genitalia, the gonocoxite IX is sinusoidal, with posterior apex equipped with 4–15 closely adpressed, twisted, digitiform processes. The median lobe of the gonocoxites XI has the dorsal part as an expanded arch with a less sclerotized medial area from which a ventrally incised process protrudes; the ventral part consists of a ventral, curved trapezoidal process. On the female genitalia, the gonocoxites + gonapophyses VIII medial part is keel-shaped, formed by to oval, medially joined plates; such a keel forms a posteromedial curved, bilobed process. The bursa copulatrix is short, conical, and moderately sclerotized. The spermatheca is thin, with the proximal section forming several coils; the medial section is a long spiral; the distal section is slightly expanded forming a D-shaped diverticulum.</p></tp:treatment-sec><tp:treatment-sec sec-type="description" id="SECID0EDUCM"><title>Description.</title><p><bold><italic>Measurements</italic>.</bold> Male (<italic>n</italic> = 8). Forewing length: 7.3–12.84 mm; Hind wing length: 5.4–9.78 mm. Female (<italic>n</italic> = 12): Forewing length: 10.7–19.5 mm; Hind wing length: 8.7–15.3 mm.</p><p><bold><italic>Coloration</italic></bold> (Fig. <xref ref-type="fig" rid="F32">32</xref>). <bold><italic>Head</italic>.</bold> Pale with dark brown marks; vertexal pale with lateral, parallel, dark brown bands extended from occipital suture to supra-antennal area and enclosing lateral pale areas at level of paraocular region; area adjacent to occipital ridge dark brown; area adjacent to coronal suture pale to brown, sometimes arrow-shaped; supra-antennal area dark brown; brown setae present; occiput pale with dark brown mark, postgena pale with brown area. Antennal scape brown with pale outer surface, pedicel dark brown; flagellum pale to dark brown. Frons dark brown, sometimes with medial, pale area. Clypeus dark brown with pale anterior margin. Labrum brown; mandible pale with dark brown corners, dark amber at apex; maxilla pale with dark brown areas, palpus brown; labium pale with brown postmentum, ligula and palpus; palpimacula pale brown. <bold><italic>Thorax</italic>.</bold> Pronotum pale with broad, brown, medial band, anterolateral areas dark brown; episternum brown; postfurcasternum pale. Mesonotum mostly dark brown, often with pale areas adjacent to sutures; scutellum sometimes with pale medial area. Metanotum dark brown, sometimes with pale anteromedian area; pre-episternum brown; pteropleura dark brown with pale areas. <bold><italic>Foreleg</italic>.</bold> Coxa from pale with brown areas, to pale or dark brown or reddish brown; with interspersed pale and dark brown setae, sometimes mostly dark brown, setal bases pale to dark brown; trochanter pale with brown suffusions to brown with paler areas, setation as in coxa. Femur posterior surface either nearly completely brown or pale with two pairs of brown areas near medial region of femur; apex of posterior surface brown; anterior surface from brown to dark reddish brown, with pale proximal part of closing surface. Tibia posterior surface alternating pale and brown, anterior surface mostly dark brown, with preapical pale area. Basitarsus with base and lanceolate process dark amber, sub-basal area pale brown area, clavate setae brown; remaining tarsomeres pale brown. <bold><italic>Mid- and hind leg</italic>.</bold> Coxae brown with paler areas; trochanter pale with brown areas. Femora and tibiae dashed, alternating pale and brown. Tarsi pale, becoming pale brown, towards the last tarsomere. <bold><italic>Wings</italic>.</bold> Forewing mostly hyaline; membrane surrounding crossveins, R fork, stem of RP branches, M fork, first branch of <abbrev xmlns:xlink="http://www.w3.org/1999/xlink" xlink:title="Cubitus anterior" id="ABBRID0ERVCM" xlink:type="simple">CuA</abbrev> and apex of CuP, and terminal forks of longitudinal veins amber. Pterostigma brown with pale medial area. Major veins, subcostal veinlets and wing margin alternating pale and brown; crossveins dark brown. Hind wing hyaline, amber on area adjacent to stem first branch of <abbrev xmlns:xlink="http://www.w3.org/1999/xlink" xlink:title="Cubitus anterior" id="ABBRID0EVVCM" xlink:type="simple">CuA</abbrev>; pterostigma brown with pale preapical area; longitudinal veins mostly brown, with small pale areas; subcostal veinlets pale; crossveins brown, 1r-m bicolor; wing margin alternating pale and brown. <bold><italic>Abdomen</italic>.</bold> Tergites dark brown. Pleural membrane dark brown with pale areas. Sternites brown, with paler medial and lateral areas.</p><fig id="F32" position="float" orientation="portrait"><object-id xmlns:xlink="http://www.w3.org/1999/xlink" content-type="doi" xlink:type="simple">10.3897/zookeys.1199.115442.figure32</object-id><label>Figure 32.</label><caption><p><italic><tp:taxon-name><tp:taxon-name-part taxon-name-part-type="genus" reg="Plega">Plega</tp:taxon-name-part><tp:taxon-name-part taxon-name-part-type="species" reg="dactylota">dactylota</tp:taxon-name-part></tp:taxon-name></italic> Rehn, 1939 <bold>A</bold> female habitus, dorsal <bold>B</bold> wings <bold>C</bold> head, frontal <bold>D</bold> pronotum, dorsal <bold>E</bold> forefemur, anterior surface <bold>F</bold> same, posterior surface.</p></caption><graphic xmlns:xlink="http://www.w3.org/1999/xlink" xlink:href="zookeys-1199-001_article-115442__-g032.jpg" position="float" orientation="portrait" xlink:type="simple" id="oo_1038280.jpg"><uri content-type="original_file" xlink:type="simple">https://binary.pensoft.net/fig/1038280</uri></graphic></fig><p><bold><italic>Morphology</italic></bold> (Fig. <xref ref-type="fig" rid="F32">32</xref>). <bold><italic>Head</italic>.</bold> Diamond-shaped in frontal view, rugose; vertexal region raised above compound eyes, with lateral rows of reclined setae; area surrounding coronal suture glabrous, with muscle insertion mark; coronal suture distinct; medial area of ​​supra-antennal region not raised, with fine, reclined setae; paraocular area concave. Antenna sub-moniliform; scape as two times as long as wide, ventrally with a few thickened setae; pedicel as long as wide; flagellum slightly dorsoventrally flattened, with 42–56 flagellomeres, those of proximal ¼ discoidal, then changing from two times as long as wide to as long as wide; all articles with medial ring of fine, short setae. Compound eye hemispherical, as wide as ½ of the interocular distance at torulus level. Frons and clypeus narrow. Labrum pentagonal; maxillary palpus with first palpomere as long as wide, second 1.5× as long as wide, third palpomere 4× as long as wide, fourth palpomere 4× as long as wide, fifth palpomere as long as third; mentum with long, thin setae; labial palpus with first palpomere 2.5× as long as wide, second palpomere 5× as long as wide, third palpomere slightly longer than second, palpimacula ovoid. <bold><italic>Thorax</italic>.</bold> Pronotum as long as wide, with raised anterior margin, medial and posterior regions; outgrowths covered with pedicellate, thick setae. Mesonotum slightly wider than long, with abundant, thick, pedicellate setae on medial area. Metanotum ~ 2× as wide as long. Pteropleura with short, thin setae, thicker on mesepisternum and metakatepisternum. <bold><italic>Foreleg</italic>.</bold> Coxa as long as femur, cylindrical, anterior and posterior surfaces with pedicellate, fine or thick setae of different sizes; trochanter trapezoidal, dorsal surface with some thickened, pedicellate setae near distal margin; anterior surface without protuberant area. Femur robust, closing surface with posteroventral row of processes composed two medially located, primary processes; proximal portion of the row with sub-basal secondary process and basal tertiary process; the rest of the row with abundant tubercle-shaped processes, and stinger-shaped setae; distal portion carinate, composed of tubercle-shaped specializations and stinger-shaped setae; adjacent row of thickened setae with globular base present on distal ¼. Anteroventral row of processes reduced to proximal ½; composed of tubercle-shaped specializations and stinger-shaped setae; the basal-most primary, curved process is present; distal portion composed of few tubercle-shaped processes; adjacent row of thickened setae with globular base present on distal ⅘. Tibia almost as long as femur, curved, ventral surface keeled with row of prostrate setae; patch of clavate setae apically on anterior surface present. Basitarsus with lanceolate process reaching base of fourth tarsomere; clavate setae present proximally on anterior surface; ventrally with single row of prostrate setae; second tarsomere about 7× as long as wide; third tarsomere as long as wide; fourth tarsomere ~ 3× as long as wide. <bold><italic>Mid- and hind leg</italic>.</bold> Coxa and trochanter with thin setae, shorter on trochanter; femora with interspersed fine setae of different lengths and few thickened setae; tibiae mostly with short fine setae; hind leg longer than midleg, tibia 1.5× as long as femur; tarsomeres with distal margin of plantar surface with lateral groups of 5–8 thickened setae; on both legs, basitarsus 4× as long as wide, second tarsomere 1.2× as long as wide; third and fourth tarsomeres as long as wide; fifth tarsomere two times as long as wide. <bold><italic>Wings</italic>.</bold> Forewing narrowly oval, trichosors present along margin except on wing base; costal space proximally expanded, humeral vein branched; 14–18 subcostal veinlets; pterostigma elongated, narrow, straight, with incomplete veinlets; subcostal space with single, medially located crossvein; Sc vein abruptly posteriorly bent at proximal pterostigma margin to merge with RA; radial space with two crossveins; <italic>rarp2</italic> gently curved with three or four RP branches; four veins arising from <italic>rarp1</italic>; M vein basally fused with RA; RP base widely separated from divergence of M and R; M forked opposite to RP origin; 1 r-m connecting RP base and M fork, forming a trapezoidal cell; 5–7 gradate crossveins present. Cubitus deeply forked; CuP basally angled and approaching A1, distally forked oppositely to level of separation of M and R; A1 apically forked, ending on posterior margin at level of CuP fork, A2 forked oppositely to CuP angle level. Hind wing smaller and narrower than forewing, narrowly oval; costal space narrow and reduced, with 6–8 veinlets; C and Sc fused at ¼ of wing length, Sc vein abruptly curved posteriad at proximal margin of pterostigma to merge RA; pterostigma elongated, narrow, gently curved, composed of incomplete veinlets; radial space with single crossvein, oblique; four veins arising from <italic>rarp1</italic>, one or two from <italic>rarp2</italic>. 1r-m sigmoid, connecting the stems of M and RP. Media forked beyond R fork. Cubitus deeply forked, intracubital crossvein subparallel to longitudinal wing axis; <abbrev xmlns:xlink="http://www.w3.org/1999/xlink" xlink:title="Cubitus anterior" id="ABBRID0EIYCM" xlink:type="simple">CuA</abbrev> sinuous, first branch candelabrum-shaped, spur vein absent or present; CuP strongly anteriorly bent at distal ½, pectinate; two crossveins on cubitoanal space; A1 apically simple, ending on wing margin at 1r-m stem level; A2 generally simple, short. <bold><italic>Abdomen</italic>.</bold> Cylindrical to medially expanded, with subquadrate tergites; tergites III and IV with posteromedian concavity; tergites III-VII with elongated anterolateral scars; sternites rectangular.</p><p><bold><italic>Male genitalia</italic></bold> (Fig. <xref ref-type="fig" rid="F33">33A–E</xref>). Tergite IX medially narrower than laterally; lateral margin notched. Sternite VIII rectangular; sternite IX pentagonal in ventral view; posterior margin with short, medial, narrow lobe which is dorsally canaliculated; in lateral view triangular, apex not surpassing posterior margin of ectoproct. Gonocoxites IX elongate, thickened, sinusoid; base flattened, spatulated; apex branched, with 5–15 closely adpressed, twisted processes. Ectoproct ovoid, anteroventrally with rounded, flattened lobe that is continuous with ventromedial sclerotized, curved sulcus. Gonocoxites X forming a short, ventrally canaliculated sclerite, whose posterior apex has dorsal processes connected to gonostyli X and ventrolateral processes connected to gonapophyses X; gonostyli X with thickened and curved base, equipped with two lateral processes, the rest of the structure, ventrally curved, and anteriorly coiled, forming two loops before protruding from abdomen. Gonapophyses X long, straight, and narrow, with dorsally curved apexes; gonapophyses arranged in a V-shaped structure, joined by a membrane covering the gonostyli X base. Gonocoxites XI U-shaped, medial lobe complex and elaborated, with two differentiated parts: dorsal part as an expanded arch which has less sclerotized, transparent, medial area from which a ventrally incised process protrudes; ventral part as a curved, short lobe; lateral arms of gonocoxites XI straight, with anterior apex curved posteroventrally. Hypandrium arched and concave.</p><fig id="F33" position="float" orientation="portrait"><object-id xmlns:xlink="http://www.w3.org/1999/xlink" content-type="doi" xlink:type="simple">10.3897/zookeys.1199.115442.figure33</object-id><label>Figure 33.</label><caption><p><italic><tp:taxon-name><tp:taxon-name-part taxon-name-part-type="genus" reg="Plega">Plega</tp:taxon-name-part><tp:taxon-name-part taxon-name-part-type="species" reg="dactylota">dactylota</tp:taxon-name-part></tp:taxon-name></italic> Rehn, 1939 <bold>A</bold> male terminalia, lateral <bold>B</bold> same, ventral <bold>C</bold> male genitalia, lateral <bold>D</bold> same, dorsal <bold>E</bold> same, ventral <bold>F</bold> female terminalia, lateral <bold>G</bold> same, ventral <bold>H</bold> gonapophyses VIII of female, ventral <bold>I</bold> spermatheca.</p></caption><graphic xmlns:xlink="http://www.w3.org/1999/xlink" xlink:href="zookeys-1199-001_article-115442__-g033.jpg" position="float" orientation="portrait" xlink:type="simple" id="oo_1038281.jpg"><uri content-type="original_file" xlink:type="simple">https://binary.pensoft.net/fig/1038281</uri></graphic></fig><p><bold><italic>Female genitalia</italic></bold> (Fig. <xref ref-type="fig" rid="F33">33F–I</xref>). Sternite VII medially narrower than laterally, posterior margin concave, with long, thickened setae. Tergite VIII narrower medially than laterally, encircling the spiracle of the segment; lateral margin bluntly quadrangular. Gonocoxites + gonapophyses VIII medial part keel-shaped, posteromedially produced into a short bilobed process; lateral part an oval plate. Tergite IX + ectoproct ovoid. Gonocoxites IX elongated, sinuous, and narrow, as long as the last seven abdominal segments together. Bursa copulatrix short, conical, and moderately sclerotized. Spermatheca long, complex and entangled; proximal section thin, long, forming several coils; medial section as wide as proximal section, forming a long spiral; distal section forming several convolutions, distally widened, forming a diverticulum; fertilization canal duct proximally triangular, concave; fertilization canal elongated, curved, covered with microfilaments.</p></tp:treatment-sec><tp:treatment-sec sec-type="distribution" id="SECID0EZ1CM"><title>Distribution.</title><p>Mexico (Chihuahua, Coahuila, Guerrero, Jalisco, Morelos, Nayarit, Nuevo León, Puebla, Querétaro, Sinaloa, Sonora, Tamaulipas), USA (Arizona, Colorado?, New Mexico, Texas, Utah).</p></tp:treatment-sec><tp:treatment-sec sec-type="remarks" id="SECID0E51CM"><title>Remarks.</title><p>This species is widely distributed in Mexico and the United States. The records from Coahuila and Sinaloa were extracted from <xref ref-type="bibr" rid="B52">Oswald et al. (2002)</xref> and <xref ref-type="bibr" rid="B65">Reynoso-Velasco and Contreras-Ramos (2008)</xref>. The records from Baja California Sur provided by these same authors are more likely erroneous and based on the material studied herein, such reports correspond to <italic><tp:taxon-name><tp:taxon-name-part taxon-name-part-type="genus" reg="Plega">P.</tp:taxon-name-part><tp:taxon-name-part taxon-name-part-type="species" reg="flammata">flammata</tp:taxon-name-part></tp:taxon-name></italic>. Here, this species is newly recorded for the Mexican states of Guerrero, Morelos, Nayarit, Nuevo Leon, Puebla, and Tamaulipas. <xref ref-type="bibr" rid="B64">Rehn (1939b)</xref> reported this species from Arizona (Cochise and Mohave Counties), Nevada (Charleston), Utah (Stockton and Duchesne) and Texas (Brewster and Jeff Davis Counties). The records from California provided by <xref ref-type="bibr" rid="B58">Penny et al. (1997)</xref> are likely doubtful and these probably represent specimens of <italic><tp:taxon-name><tp:taxon-name-part taxon-name-part-type="genus" reg="Plega">P.</tp:taxon-name-part><tp:taxon-name-part taxon-name-part-type="species" reg="signata">signata</tp:taxon-name-part></tp:taxon-name></italic>. Here, this species is newly recorded from New Mexico.</p><p>This species is highly variable in coloration, size, and morphology. <xref ref-type="bibr" rid="B66">Rice (1987)</xref> studied the variation on the number of processes of the male gonocoxites IX, reporting from seven to twelve processes, leading to the synonymy of <italic><tp:taxon-name><tp:taxon-name-part taxon-name-part-type="genus" reg="Plega">Plega</tp:taxon-name-part><tp:taxon-name-part taxon-name-part-type="species" reg="dactylota">dactylota</tp:taxon-name-part><tp:taxon-name-part taxon-name-part-type="subspecies" reg="lipanica">lipanica</tp:taxon-name-part></tp:taxon-name></italic> Rehn. Based on the examination of the type specimen of <italic><tp:taxon-name><tp:taxon-name-part taxon-name-part-type="genus" reg="Plega">P.</tp:taxon-name-part><tp:taxon-name-part taxon-name-part-type="species" reg="fratercula">fratercula</tp:taxon-name-part></tp:taxon-name></italic> and numerous specimens of <italic><tp:taxon-name><tp:taxon-name-part taxon-name-part-type="genus" reg="Plega">P.</tp:taxon-name-part><tp:taxon-name-part taxon-name-part-type="species" reg="dactylota">dactylota</tp:taxon-name-part></tp:taxon-name></italic>, it was concluded the former represent a synonym of the latter. In the original description by <xref ref-type="bibr" rid="B64">Rehn (1939b)</xref>, this species was separated from other North American species based on its body size and the presence of five processes on the gonocoxites IX. The overall arrangement of these processes was also used to distinguish this species, but this condition is noticeably similar to that expressed by <italic><tp:taxon-name><tp:taxon-name-part taxon-name-part-type="genus" reg="Plega">P.</tp:taxon-name-part><tp:taxon-name-part taxon-name-part-type="species" reg="dactylota">dactylota</tp:taxon-name-part></tp:taxon-name></italic>. In this work, several small- and large sized specimens with only four processes were studied, leading to the conclusion that this character is quite plastic, and the variation is even broader to that reported by <xref ref-type="bibr" rid="B66">Rice (1987)</xref>. Additional support for this synonymy is based on the morphology of the remaining genital sclerites of the male of <italic><tp:taxon-name><tp:taxon-name-part taxon-name-part-type="genus" reg="Plega">P.</tp:taxon-name-part><tp:taxon-name-part taxon-name-part-type="species" reg="fratercula">fratercula</tp:taxon-name-part></tp:taxon-name></italic> being identical to those of <italic><tp:taxon-name><tp:taxon-name-part taxon-name-part-type="genus" reg="Plega">P.</tp:taxon-name-part><tp:taxon-name-part taxon-name-part-type="species" reg="dactylota">dactylota</tp:taxon-name-part></tp:taxon-name></italic>. Finally, the distribution of <italic><tp:taxon-name><tp:taxon-name-part taxon-name-part-type="genus" reg="Plega">P.</tp:taxon-name-part><tp:taxon-name-part taxon-name-part-type="species" reg="fratercula">fratercula</tp:taxon-name-part></tp:taxon-name></italic> from a single locality in Arizona is entirely overlapped with that of <italic><tp:taxon-name><tp:taxon-name-part taxon-name-part-type="genus" reg="Plega">P.</tp:taxon-name-part><tp:taxon-name-part taxon-name-part-type="species" reg="dactylota">dactylota</tp:taxon-name-part></tp:taxon-name></italic> which is wide in this state.</p></tp:treatment-sec><ref-list><ref id="B66"><mixed-citation xmlns:xlink="http://www.w3.org/1999/xlink" xlink:type="simple"><person-group><name name-style="western"><surname>Rice</surname><given-names>ME</given-names></name></person-group> (<year>1987</year>) <article-title>Morphological variation in <italic><tp:taxon-name><tp:taxon-name-part taxon-name-part-type="genus">Plega</tp:taxon-name-part><tp:taxon-name-part taxon-name-part-type="species">dactylota</tp:taxon-name-part></tp:taxon-name></italic> (<tp:taxon-name><tp:taxon-name-part taxon-name-part-type="order">Neuroptera</tp:taxon-name-part></tp:taxon-name>: <tp:taxon-name><tp:taxon-name-part taxon-name-part-type="family">Mantispidae</tp:taxon-name-part></tp:taxon-name>) and status of its subspecies.</article-title><source>Journal of the Kansas Entomological Society</source><volume>60</volume>: <fpage>341</fpage>–<lpage>344</lpage>. <ext-link xlink:href="https://www.jstor.org/stable/25084904" ext-link-type="uri" xlink:type="simple">https://www.jstor.org/stable/25084904</ext-link></mixed-citation></ref><ref id="B52"><mixed-citation xmlns:xlink="http://www.w3.org/1999/xlink" xlink:type="simple"><person-group><name name-style="western"><surname>Oswald</surname><given-names>JD</given-names></name><name name-style="western"><surname>Contreras-Ramos</surname><given-names>A</given-names></name><name name-style="western"><surname>Penny</surname><given-names>ND</given-names></name></person-group> (<year>2002</year>) <article-title><tp:taxon-name><tp:taxon-name-part taxon-name-part-type="order">Neuroptera</tp:taxon-name-part></tp:taxon-name> (<tp:taxon-name><tp:taxon-name-part taxon-name-part-type="superorder">Neuropterida</tp:taxon-name-part></tp:taxon-name>).</article-title> In: <person-group><name name-style="western"><surname>Bousquets</surname><given-names>JL</given-names></name><name name-style="western"><surname>Morrone</surname><given-names>JJ</given-names></name></person-group> (<role>Eds</role>) <issue-title>Biodiversidad, Taxonomía y Biogeografía de Artrópodos de México: hacia una síntesis de su conocimiento.</issue-title><source>Vol. 3. Universidad Nacional Autónoma de México, Distrito Federal, Mexico</source>, <fpage>559</fpage>–<lpage>581</lpage>.</mixed-citation></ref><ref id="B65"><mixed-citation xmlns:xlink="http://www.w3.org/1999/xlink" xlink:type="simple"><person-group><name name-style="western"><surname>Reynoso-Velasco</surname><given-names>D</given-names></name><name name-style="western"><surname>Contreras-Ramos</surname><given-names>A</given-names></name></person-group> (<year>2008</year>) <article-title><tp:taxon-name><tp:taxon-name-part taxon-name-part-type="family">Mantispidae</tp:taxon-name-part></tp:taxon-name> (<tp:taxon-name><tp:taxon-name-part taxon-name-part-type="order">Neuroptera</tp:taxon-name-part></tp:taxon-name>) of Mexico: Distribution and key to genera.</article-title><source>Annals of the Entomological Society of America</source><volume>101</volume>(<issue>4</issue>): <fpage>703</fpage>–<lpage>712</lpage>. <ext-link xlink:href="10.1093/aesa/101.4.703" ext-link-type="doi" xlink:type="simple">https://doi.org/10.1093/aesa/101.4.703</ext-link></mixed-citation></ref><ref id="B64"><mixed-citation xmlns:xlink="http://www.w3.org/1999/xlink" xlink:type="simple"><person-group><name name-style="western"><surname>Rehn</surname><given-names>JWH</given-names></name></person-group> (<year>1939b</year>) <article-title>Studies in North American <tp:taxon-name><tp:taxon-name-part taxon-name-part-type="family">Mantispidae</tp:taxon-name-part></tp:taxon-name>.</article-title><source>Transactions of the American Entomological Society</source><volume>65</volume>: <fpage>237</fpage>–<lpage>263</lpage>. <ext-link xlink:href="https://www.jstor.org/stable/25077440" ext-link-type="uri" xlink:type="simple">https://www.jstor.org/stable/25077440</ext-link></mixed-citation></ref><ref id="B58"><mixed-citation xmlns:xlink="http://www.w3.org/1999/xlink" xlink:type="simple"><person-group><name name-style="western"><surname>Penny</surname><given-names>ND</given-names></name><name name-style="western"><surname>Adams</surname><given-names>PA</given-names></name><name name-style="western"><surname>Stange</surname><given-names>LA</given-names></name></person-group> (<year>1997</year>) <article-title>Species catalog of the <tp:taxon-name><tp:taxon-name-part taxon-name-part-type="order">Neuroptera</tp:taxon-name-part></tp:taxon-name>, <tp:taxon-name><tp:taxon-name-part taxon-name-part-type="order">Megaloptera</tp:taxon-name-part></tp:taxon-name>, and <tp:taxon-name><tp:taxon-name-part taxon-name-part-type="order">Raphidioptera</tp:taxon-name-part></tp:taxon-name> of America North of Mexico.</article-title><source>Proceedings of the California Academy of Sciences</source><volume>50</volume>(<issue>4</issue>): <fpage>39</fpage>–<lpage>114</lpage>. <ext-link xlink:href="https://www.biodiversitylibrary.org/part/51792" ext-link-type="uri" xlink:type="simple">https://www.biodiversitylibrary.org/part/51792</ext-link></mixed-citation></ref></ref-list></tp:taxon-treatment>
