# Supplementary material for: ﻿A camouflaged diversity: taxonomic revision of the thorny lacewing subfamily Symphrasinae (Neuroptera, Rhachiberothidae)
Source: Zookeys. 2024 Apr 30;1199:1–409. doi: 10.3897/zookeys.1199.115442 (PMC11077268; doi:10.3897/zookeys.1199.115442)
Supplement: XML Treatment for Plega disrupta [file zookeys.1199.115442-treatment19.xml]

<!DOCTYPE tp:taxon-treatment
  PUBLIC "-//TaxonX//DTD Taxonomic Treatment Publishing DTD v0 20100105//EN" "tax-treatment-NSO.dtd">
<tp:taxon-treatment xmlns:tp="http://www.plazi.org/taxpub"><tp:treatment-meta><kwd-group><label>Taxon classification</label><kwd>
                <named-content content-type="kingdom">Animalia</named-content>
              </kwd><kwd>
                <named-content content-type="order">Neuroptera</named-content>
              </kwd><kwd>
                <named-content content-type="family">Rhachiberothidae</named-content>
              </kwd></kwd-group><mixed-citation publication-type="journal"><person-group><name><surname>Ardila-Camacho</surname><given-names>Adrian</given-names></name><name><surname>Machado</surname><given-names>Renato José Pires</given-names></name><name><surname>Ohl</surname><given-names>Michael</given-names></name><name><surname>Contreras-Ramos</surname><given-names>Atilano</given-names></name></person-group><article-title>﻿A camouflaged diversity: taxonomic revision of the thorny lacewing subfamily <tp:taxon-name><tp:taxon-name-part taxon-name-part-type="subfamily">Symphrasinae</tp:taxon-name-part></tp:taxon-name> (<tp:taxon-name><tp:taxon-name-part taxon-name-part-type="order">Neuroptera</tp:taxon-name-part></tp:taxon-name>, <tp:taxon-name><tp:taxon-name-part taxon-name-part-type="family">Rhachiberothidae</tp:taxon-name-part></tp:taxon-name>)</article-title><source>Zookeys</source><day>30</day><month>04</month><year>2024</year><volume>1199</volume><fpage>1</fpage><lpage>409</lpage><pub-id pub-id-type="doi">10.3897/zookeys.1199.115442</pub-id></mixed-citation></tp:treatment-meta><tp:nomenclature><label>﻿﻿</label><tp:taxon-name>
              <tp:taxon-name-part taxon-name-part-type="genus" reg="Plega">Plega</tp:taxon-name-part>
              <tp:taxon-name-part taxon-name-part-type="species" reg="disrupta">disrupta</tp:taxon-name-part>
              <object-id xmlns:xlink="http://www.w3.org/1999/xlink" content-type="zoobank" xlink:type="simple">https://zoobank.org/CB55652B-F1B9-4D25-8283-4154680EE542</object-id>
            </tp:taxon-name><tp:taxon-authority>Ardila-Camacho &amp; Contreras-Ramos</tp:taxon-authority><tp:taxon-status xmlns:xlink="http://www.w3.org/1999/xlink" xlink:type="simple">sp. nov.</tp:taxon-status><xref ref-type="fig" rid="F34">Figs 34</xref><xref ref-type="fig" rid="F35">, 35</xref></tp:nomenclature><tp:treatment-sec sec-type="type locality" id="SECID0EGBDM"><title>Type locality.</title><p>Mexico, <bold>Oaxaca</bold>: Distrito de Ixtlán, Ixtlán de Juárez, Universidad de la Sierra Juárez, <named-content xmlns:xlink="http://www.w3.org/1999/xlink" content-type="dwc:verbatimCoordinates" xlink:type="simple"><named-content content-type="geo-json" specific-use="{&#34;type&#34;:&#34;Point&#34;,&#34;coordinates&#34;:[-96.482722,17.315278]}" id="NCID0ERBDM" xlink:type="simple">17°18'55"N, 96°28'57.8"W</named-content></named-content>, 1956 m, 20.X.2017, J.A. Casasola leg., “sobre pared de habitación”.</p></tp:treatment-sec><tp:treatment-sec sec-type="material" id="SECID0EWBDM"><title>Material examined.</title><p><bold><italic>Holotype</italic></bold> male, pinned. Original label: “Mexico, Oaxaca, Distrito de Ixtlán, Ixtlán de Juárez, Universidad de la Sierra Juárez, <named-content xmlns:xlink="http://www.w3.org/1999/xlink" content-type="dwc:verbatimCoordinates" xlink:type="simple"><named-content content-type="geo-json" specific-use="{&#34;type&#34;:&#34;Point&#34;,&#34;coordinates&#34;:[-96.482722,17.315278]}" id="NCID0EECDM" xlink:type="simple">17°18'55"N, 96°28'57.8"W</named-content></named-content>, 1956 m, 20.X.2017, J.A. Casasola, “sobre pared de habitación”, <named-content xmlns:xlink="http://www.w3.org/1999/xlink" content-type="dwc:institutional_code" xlink:title="Colección Nacional de Insectos, Instituto de Biología, Universidad Nacional Autónoma de México, Ciudad de México, México." xlink:href="http://grbio.org/institution/coleccion-nacional-de-insectos-universidad-nacional-autonoma-de-mexico" xlink:type="simple">CNIN</named-content>. <bold><italic>Paratypes</italic>.</bold> Mexico • 1 ♀; same. data as for holotype; 12 Dec. 2016; <named-content xmlns:xlink="http://www.w3.org/1999/xlink" content-type="dwc:institutional_code" xlink:title="Colección Nacional de Insectos, Instituto de Biología, Universidad Nacional Autónoma de México, Ciudad de México, México." xlink:href="http://grbio.org/institution/coleccion-nacional-de-insectos-universidad-nacional-autonoma-de-mexico" xlink:type="simple">CNIN</named-content>.</p></tp:treatment-sec><tp:treatment-sec sec-type="material" id="SECID0E6CDM"><title>Other material.</title><p>Mexico • 1 ♀; Oaxaca, Distrito de Ixtlán, Ixtlán de Juárez, Universidad de la Sierra Juárez; <named-content xmlns:xlink="http://www.w3.org/1999/xlink" content-type="dwc:verbatimCoordinates" xlink:type="simple"><named-content content-type="geo-json" specific-use="{&#34;type&#34;:&#34;Point&#34;,&#34;coordinates&#34;:[-96.482722,17.315278]}" id="NCID0EIDDM" xlink:type="simple">17°18'55"N, 96°28'57.8"W</named-content></named-content>; 1956 m; 16 Jan. 2017; J.A. Casasola leg.; “sobre pared de habitación”; <named-content xmlns:xlink="http://www.w3.org/1999/xlink" content-type="dwc:institutional_code" xlink:title="Colección Nacional de Insectos, Instituto de Biología, Universidad Nacional Autónoma de México, Ciudad de México, México." xlink:href="http://grbio.org/institution/coleccion-nacional-de-insectos-universidad-nacional-autonoma-de-mexico" xlink:type="simple">CNIN</named-content>. • 1 ♂; same data as for preceding; 12 Jan. 2011; <named-content xmlns:xlink="http://www.w3.org/1999/xlink" content-type="dwc:institutional_code" xlink:title="Colección Nacional de Insectos, Instituto de Biología, Universidad Nacional Autónoma de México, Ciudad de México, México." xlink:href="http://grbio.org/institution/coleccion-nacional-de-insectos-universidad-nacional-autonoma-de-mexico" xlink:type="simple">CNIN</named-content>.</p></tp:treatment-sec><tp:treatment-sec sec-type="diagnosis" id="SECID0E6DDM"><title>Diagnosis.</title><p>This species is distinguished because of the presence of a brown flagellum with single preapical paler flagellomere, and the supra-antennal region slightly raised and covered with reclined setae. Furthermore, the antennal flagellomeres are as long as wide on the proximal part of the flagellum. The area adjacent to the posterior and wing margin presents intermittent amber infuscations, yet a pale area at wing tips is remarkable. The forefemur posterior surface is pale with brown dots, whereas the anterior surface is nearly completely brown. On the male genitalia, the sternite IX is trapezoidal with lateral indentation, and the gonocoxite IX is filiform, thin, and sinusoid, with the posterior apex pointed and devoid of processes. The gonocoxite XI medial lobe has a posteroventral U-shaped projection, with lateral rounded fins. The female genitalia have the gonapophyses VIII as two medially joined plates forming a tubular structure; posteromedially two lateral, digitiform lobes are present. The bursa copulatrix is long, with area adjacent to genital pore strongly sclerotized; the spermatheca has the distal section slightly expanded, wider than medial and proximal sections, but abruptly narrowed at apex.</p></tp:treatment-sec><tp:treatment-sec sec-type="description" id="SECID0EEEDM"><title>Description.</title><p><bold><italic>Measurements</italic>.</bold> Male (<italic>n</italic> = 1). Forewing length: 12 mm; Hind wing length: 9.5 mm. Female (<italic>n</italic> = 1): Forewing length: 12 mm; Hind wing length: 9.6 mm.</p><p><bold><italic>Coloration</italic></bold> (Fig. <xref ref-type="fig" rid="F34">34</xref>). <bold><italic>Head</italic>.</bold> Vertexal region pale with V-shaped inverted mark extended from occiput to supra-antennal region, with pale brown setae. Occiput with dark brown marks near occipital transverse suture, setation pale brown; postgena pale with enlarged dark brown mark. Supra-antennal region mostly dark brown. Antennal scape pale with dark brown, dorsal, longitudinal band, and ventral mark, with dark brown near apex; pedicel dark brown, flagellum brown, with single paler preapical flagellomere. Frons mostly dark brown with medial area pale. Clypeus pale with lateral dark brown marks; labrum pale; mandible pale with dark brown dorsal and ventral corners, apex brown; maxilla pale with dark brown marks, palpus dark brown, except for pale fourth palpomere, and junctions of the remaining palpomeres, setae brown; labium pale with dark areas, setae brown; labial palpus dark brown, with pale junctions, palpimacula pale brown. <bold><italic>Thorax</italic>.</bold> Pronotum mostly brown with anterolateral and posterolateral small, pale areas, and dark lateral margins; setae mostly dark brown and a few pale brown; episternum mostly dark brown with brown setae; postfurcasternum pale with lateral dark brown area. Mesonotum mostly dark brown with small pale areas, setation dark brown; metanotum dark brown with paler anteromedial area; pre-episternum dark brown mark; pteropleura dark brown with pale areas, with interspersed dark and pale brown setae. <bold><italic>Foreleg</italic>.</bold> Coxa pale with basal and apical brown marks which are connected through brown suffusions on anterior and posterior surfaces; setal bases dark brown; setae mostly dark brown; trochanter pale with dark brown marks, interspersed pale and dark brown setae present. Femur posterior surface pale with dark brown dots, apex dark brown; anterior surface dark brown; dorsal surface with some suffusions connecting anterior and posterior maculations. Tibia dashed with pale and dark brown. Basitarsus with base and lanceolate process amber, proximal ½ with pale area, clavate setae pale brown; remaining tarsomeres pale with brown areas, setae brown; pretarsal claws pale amber. <bold><italic>Mid- and hind leg</italic>.</bold> Coxae pale with brown areas, setation mostly pale brown; trochanter pale with dark brown marks. Femora and tibiae pale with dark brown rings. Tarsi pale, except the fifth tarsomere pale brown, setae dark brown; pretarsal claws pale amber. <bold><italic>Wings</italic>.</bold> Forewing mostly hyaline or slightly amber shaded, dark amber on area surrounding crossveins, and intermittent amber areas on apical twigging near posterior and apical wing margin; major veins and subcostal veinlets alternating pale and dark brown, crossveins dark brown; pterostigma brown with pale, sub-basal area; wing margin alternating pale and brown. Hind wing mostly hyaline, with intermittent amber infuscation on the apical twigging of major veins near the posterior and distal margins; pterostigma dark brown with preapical pale area, and darker marks on anterior margin; longitudinal veins alternating pale and brown, except <abbrev xmlns:xlink="http://www.w3.org/1999/xlink" xlink:title="Cubitus anterior" id="ABBRID0ESFDM" xlink:type="simple">CuA</abbrev> mostly dark brown; subcostal veinlets and crossveins dark brown; wing margin alternating brown and pale. <bold><italic>Abdomen</italic>.</bold> Tergites dark brown with pale lateral areas, setae mostly pale brown. Pleural membrane dark brown. Sternites pale with lateral, subtrapezoidal brown marks.</p><fig id="F34" position="float" orientation="portrait"><object-id xmlns:xlink="http://www.w3.org/1999/xlink" content-type="doi" xlink:type="simple">10.3897/zookeys.1199.115442.figure34</object-id><label>Figure 34.</label><caption><p><italic><tp:taxon-name><tp:taxon-name-part taxon-name-part-type="genus" reg="Plega">Plega</tp:taxon-name-part><tp:taxon-name-part taxon-name-part-type="species" reg="disrupta">disrupta</tp:taxon-name-part></tp:taxon-name></italic> Ardila-Camacho &amp; Contreras-Ramos, sp. nov. <bold>A</bold> male habitus, dorsal <bold>B</bold> wings <bold>C</bold> head, frontal <bold>D</bold> pronotum, dorsal <bold>E</bold> forefemur, anterior surface <bold>F</bold> same, posterior surface.</p></caption><graphic xmlns:xlink="http://www.w3.org/1999/xlink" xlink:href="zookeys-1199-001_article-115442__-g034.jpg" position="float" orientation="portrait" xlink:type="simple" id="oo_1038282.jpg"><uri content-type="original_file" xlink:type="simple">https://binary.pensoft.net/fig/1038282</uri></graphic></fig><p><bold><italic>Morphology</italic> (Fig. <xref ref-type="fig" rid="F34">34</xref>)</bold>. <bold><italic>Head</italic>.</bold> Diamond-shaped in frontal view, rugose, vertexal region raised above compound eyes, with lateral rows of reclined setae; area adjacent to coronal suture and occipital ridge, glabrous, with muscle insertion mark; coronal suture distinct, ​​supra-antennal region slightly raised, covered with reclined setae; paraocular area concave. Antenna filiform, short; scape 1.5× as long as wide, slightly distally expanded, with short setae, a few longer and thicker near distal margin; pedicel as long as wide; flagellum not dorsoventrally flattened, with 30–33 or 41 flagellomeres, which are as wide as long on proximal part, and longer than wide on the rest of the flagellum; all articles with medial ring of short setae. Compound eye hemispherical, as wide as ¼ of the interocular distance at torulus level. Frons and clypeus rugose, with fine and short setae. Labrum pentagonal with fine and short setae; maxillary palpus with first palpomere as long as wide, second 1.5× as long as wide, third palpomere 3× as long as wide, fourth palpomere two times as long as wide, fifth palpomere slightly 1.5× as long as third, all the articles with short and thin setae; mentum with thin, long setae. Labial palpus with first palpomere two times as long as wide, second palpomere 4× as long as wide, third palpomere slightly longer than second, palpimacula ovoid. <bold><italic>Thorax</italic>.</bold> Pronotum slightly longer than wide, with raised anterior margin, medial and posterior regions; outgrowths covered with pedicellate, thick setae, remaining surface with fine, short setae; postfurcasternum ventrally fused, collar-like. Mesonotum 2× as wide as long, with scattered, thick, pedicellate setae and some long, thin setae on medial area. Metanotum ~ 2× as long as wide, mostly glabrous with few fine setae on scutellum. Pteropleura with short, thin setae, and a few thick, longer setae. <bold><italic>Foreleg</italic>.</bold> Coxa as long as femur, cylindrical, anterior and posterior surfaces with pedicellate, fine or thick setae of different lengths; trochanter subconical, with thin and short setae, except on dorsal and anterior surfaces with some pedicellate, thick, long setae. Femur robust, covered with abundant, fine, short setae which arise from protuberant bases on both surfaces. Closing surface with posteroventral row of processes composed two medially located primary processes and two sub-basal secondary process; between these processes a single tertiary process, and abundant tubercle-shaped processes and stinger-shaped setae are preset; distal portion of posteroventral row raised, composed of proximal tertiary process, tubercle-shaped specializations of different sizes and stinger-shaped setae; adjacent row of thickened setae with globular base present on distal ¼. Anteroventral row of processes reduced to proximal ½ and distal region; it is composed of tubercle-shaped specializations, stinger-shaped setae, and a basal primary, curved process; distal portion composed tubercle-shaped specializations; adjacent row of thickened setae with globular base present on distal ¾. Tibia almost as long as the femur, curved, setose, ventrally keeled with prostrate setae row; a patch of clavate setae is present apically on the anterior surface. Basitarsus with lanceolate process reaching the middle of fourth tarsomere; clavate setae are present proximally on anterior surface; ventrally with single row of prostrate setae; second tarsomere nearly 7× as long as wide; third tarsomere slightly longer than wide, fourth tarsomere 3× as long as wide. <bold><italic>Mid- and hind leg</italic>.</bold> Coxae with thin, long setae; trochanter with fine and short setae; femora and tibiae with thin setae of different lengths; tibial spurs short; hind leg longer than midleg, tibia, 1.5× as long as femur; tarsi with thin, short setae, except on distal margin of plantar surface with lateral groups of 3–5 thickened setae; on both legs basitarsus 4× as long as wide, second tarsomere 1.5× as long as wide; third and fourth tarsomeres as long as wide; fifth tarsomere two times as long as wide. <bold><italic>Wings</italic>.</bold> Forewing oval, trichosors present along margin except on wing base; venation setose; costal space proximally expanded, humeral vein branched, 14–17 subcostal veinlets, sometimes with a few apical forked; pterostigma elongated, trapezoidal, with well-defined, mostly forked, entire veinlets; subcostal space with single crossvein, medially located; Sc vein abruptly posteriorly curved at proximal pterostigma margin to merge with RA; radial space with two crossveins; <italic>rarp2</italic> curved with three RP branches arising from it; four veins arising from <italic>rarp1</italic>; M vein fused basally with RA; RP base widely separated from point of divergence of M from R; M forked opposite to R fork, 1 r-m connecting RP base and MA stem, forming a trapezoidal cell; six or seven gradate crossveins present. Cubitus deeply forked; CuP basally angled and approaching A1, distally forked at level of separation of M and R; A1 apically forked, ending on posterior margin at CuP fork level, A2 forked at CuP angle level. Hind wing smaller and narrower than forewing, narrowly oval; costal space narrow and reduced, with five or six veinlets; C and Sc fused at ¼ of wing length, Sc vein abruptly curved posteriorly at proximal margin of pterostigma to merge with RA; pterostigma elongated, narrow, composed of entire, mostly forked veinlets; radial space with single crossvein, oblique; three or four veins arising from <italic>rarp1</italic>, one or two from <italic>rarp2</italic>. 1r-m sigmoid, connecting the stems of M and RP. Media forked beyond R fork. Cubitus deeply forked, intracubital crossvein subparallel to longitudinal wing axis; <abbrev xmlns:xlink="http://www.w3.org/1999/xlink" xlink:title="Cubitus anterior" id="ABBRID0EFIDM" xlink:type="simple">CuA</abbrev> sinuous, first branch candelabrum-shaped, spur vein absent; CuP not touching A1, strongly anteriorly bent at distal 1/3, with three branches; two crossveins on cubitoanal space; A1 simple ending on wing margin slightly beyond 1m-cu level; A2 simple, short and curved. <bold><italic>Abdomen</italic>.</bold> Cylindrical to medially expanded, setae on tergites gradually longer and more abundant towards terminal segments; tergites III–VI with elongated anterolateral scars. Sternites rectangular, with abundant, thin, long setae.</p><p><bold><italic>Male genitalia</italic></bold> (Fig. <xref ref-type="fig" rid="F35">35A–E</xref>). Tergite IX medially narrower than laterally, lateral margin bluntly quadrangular. Sternum VIII rectangular, wider medially than laterally; sternite IX trapezoidal in ventral view, with lateral indentation, covered with abundant thin, short setae, posteromedially produced into a triangular lobe, which is equipped with dorsal canal; in lateral view trapezoidal, apex not reaching posterior margin of ectoproct. Gonocoxites IX filiform, thin, sinusoid; base connected to gonocoxites XI with a membrane; apex pointed, without processes. Ectoproct ovoid, with thin and short setae; ventral surface with anterior rounded lobe, which is continuous with sclerotized, incurved, ventromedial sulcus. Gonocoxites X forming a short, ventrally canaliculate sclerite, whose anterior apex is spatulated; posterior apex with dorsal processes connected to gonostyli X and ventrolateral processes connected to gonapophyses X with a membrane; gonostyli X with thickened, gently curved, with two lateral processes at base; the rest of the structure, whip-shaped, ventrally curved, and anteriorly recurved, forming two loops before protruding from abdomen. Gonapophyses X as two short, thin, rod-shaped, straight sclerites; the gonapophyses are joined by a membrane which is medially sclerotized and covers the gonostyli X base. Gonocoxites XI U-shaped, medial lobe complex and elaborated, with two differentiated parts: a dorsal arch and a posteroventral U-shaped projection, with lateral rounded fins; between these parts a narrow, arched, less sclerotized, hyaline area is present; lateral arms of gonocoxites XI thin, short, straight.</p><fig id="F35" position="float" orientation="portrait"><object-id xmlns:xlink="http://www.w3.org/1999/xlink" content-type="doi" xlink:type="simple">10.3897/zookeys.1199.115442.figure35</object-id><label>Figure 35.</label><caption><p><italic><tp:taxon-name><tp:taxon-name-part taxon-name-part-type="genus" reg="Plega">Plega</tp:taxon-name-part><tp:taxon-name-part taxon-name-part-type="species" reg="disrupta">disrupta</tp:taxon-name-part></tp:taxon-name></italic> Ardila-Camacho &amp; Contreras-Ramos, sp. nov. <bold>A</bold> male terminalia, lateral <bold>B</bold> same, ventral <bold>C</bold> male genitalia, lateral <bold>D</bold> same, dorsal <bold>E</bold> same, ventral <bold>F</bold> female terminalia, lateral <bold>G</bold> same, ventral <bold>H</bold> gonapophyses VIII of female, ventral <bold>I</bold> spermatheca.</p></caption><graphic xmlns:xlink="http://www.w3.org/1999/xlink" xlink:href="zookeys-1199-001_article-115442__-g035.jpg" position="float" orientation="portrait" xlink:type="simple" id="oo_1038283.jpg"><uri content-type="original_file" xlink:type="simple">https://binary.pensoft.net/fig/1038283</uri></graphic></fig><p><bold><italic>Female genitalia</italic></bold> (Fig. <xref ref-type="fig" rid="F35">35F–I</xref>). Sternum VII rectangular, posteromedially continuous with sclerotized, glabrous area, the rest of the surface with thin and short setae. Tergite VIII slightly narrower medially than laterally, encircling the spiracle of the segment, lateral margin bluntly quadrangular. Gonocoxites VIII as a rounded, concave plate. Gonapophyses VIII as two medially joined plates forming a tubular structure; posteromedially with two lateral, digitiform lobes, and medial U-shaped concavity; median part of gonapophyses VIII connected to narrowly, oval lateral plates, which are folded beneath tergite IX + ectoproct. Tergite IX + ectoproct narrowly ovoid. Gonocoxites IX elongated, sinuous, and narrow, as long as the last five abdominal segments combined. Bursa copulatrix long, funnel-shaped, membranous with area adjacent to genital pore strongly sclerotized. Spermatheca relatively long and complex; proximal section, long, thin, forming numerous coils; medial section thin, as wide as proximal section, forming numerous convolutions; distal section slightly expanded, wider than medial and proximal sections, but abruptly narrowed at apex; fertilization canal duct short, triangular, concave, with distal, thin portion; fertilization canal C-shaped, covered with microfilaments.</p></tp:treatment-sec><tp:treatment-sec sec-type="etymology" id="SECID0EWKDM"><title>Etymology.</title><p>The name of this species comes from the Latin <italic>disrumpere</italic> which means disrupt(ed), alluding to the discontinuous or disruptive color pattern of the wings of this species. An adjective in the nominative case.</p></tp:treatment-sec><tp:treatment-sec sec-type="distribution" id="SECID0E5KDM"><title>Distribution.</title><p>Mexico (Oaxaca).</p></tp:treatment-sec><tp:treatment-sec sec-type="remarks" id="SECID0EDLDM"><title>Remarks.</title><p>This species is known only from the type locality in Oaxaca, Mexico. This is an anomalous species which was recovered in a clade with <italic><tp:taxon-name><tp:taxon-name-part taxon-name-part-type="genus" reg="Plega">P.</tp:taxon-name-part><tp:taxon-name-part taxon-name-part-type="species" reg="yucatanae">yucatanae</tp:taxon-name-part></tp:taxon-name></italic>, <italic><tp:taxon-name><tp:taxon-name-part taxon-name-part-type="genus" reg="Plega">P.</tp:taxon-name-part><tp:taxon-name-part taxon-name-part-type="species" reg="hagenella">hagenella</tp:taxon-name-part></tp:taxon-name></italic>, and other South American species. The genitalia of both sexes of this species are remarkable, as the male has the gonocoxites XI similar to those of <italic><tp:taxon-name><tp:taxon-name-part taxon-name-part-type="genus" reg="Trichoscelia">Trichoscelia</tp:taxon-name-part></tp:taxon-name></italic>, and the gonocoxites IX are devoid of processes. The female spermatheca is markedly different to other species of the genus, the gonocoxites + gonapophyses VIII have certain similarities with other South America species, for instance <italic><tp:taxon-name><tp:taxon-name-part taxon-name-part-type="genus" reg="Plega">P.</tp:taxon-name-part><tp:taxon-name-part taxon-name-part-type="species" reg="zikani">zikani</tp:taxon-name-part></tp:taxon-name></italic>.</p></tp:treatment-sec></tp:taxon-treatment>
