# Supplementary material for: ﻿A camouflaged diversity: taxonomic revision of the thorny lacewing subfamily Symphrasinae (Neuroptera, Rhachiberothidae)
Source: Zookeys. 2024 Apr 30;1199:1–409. doi: 10.3897/zookeys.1199.115442 (PMC11077268; doi:10.3897/zookeys.1199.115442)
Supplement: XML Treatment for Plega drepanicoides [file zookeys.1199.115442-treatment20.xml]

<!DOCTYPE tp:taxon-treatment
  PUBLIC "-//TaxonX//DTD Taxonomic Treatment Publishing DTD v0 20100105//EN" "tax-treatment-NSO.dtd">
<tp:taxon-treatment xmlns:tp="http://www.plazi.org/taxpub"><tp:treatment-meta><kwd-group><label>Taxon classification</label><kwd>
                <named-content content-type="kingdom">Animalia</named-content>
              </kwd><kwd>
                <named-content content-type="order">Neuroptera</named-content>
              </kwd><kwd>
                <named-content content-type="family">Rhachiberothidae</named-content>
              </kwd></kwd-group><mixed-citation publication-type="journal"><person-group><name><surname>Ardila-Camacho</surname><given-names>Adrian</given-names></name><name><surname>Machado</surname><given-names>Renato José Pires</given-names></name><name><surname>Ohl</surname><given-names>Michael</given-names></name><name><surname>Contreras-Ramos</surname><given-names>Atilano</given-names></name></person-group><article-title>﻿A camouflaged diversity: taxonomic revision of the thorny lacewing subfamily <tp:taxon-name><tp:taxon-name-part taxon-name-part-type="subfamily">Symphrasinae</tp:taxon-name-part></tp:taxon-name> (<tp:taxon-name><tp:taxon-name-part taxon-name-part-type="order">Neuroptera</tp:taxon-name-part></tp:taxon-name>, <tp:taxon-name><tp:taxon-name-part taxon-name-part-type="family">Rhachiberothidae</tp:taxon-name-part></tp:taxon-name>)</article-title><source>Zookeys</source><day>30</day><month>04</month><year>2024</year><volume>1199</volume><fpage>1</fpage><lpage>409</lpage><pub-id pub-id-type="doi">10.3897/zookeys.1199.115442</pub-id></mixed-citation></tp:treatment-meta><tp:nomenclature><label>﻿﻿</label><tp:taxon-name>
              <tp:taxon-name-part taxon-name-part-type="genus" reg="Plega">Plega</tp:taxon-name-part>
              <tp:taxon-name-part taxon-name-part-type="species" reg="drepanicoides">drepanicoides</tp:taxon-name-part>
              <object-id xmlns:xlink="http://www.w3.org/1999/xlink" content-type="zoobank" xlink:type="simple">https://zoobank.org/D9A820B0-7736-4BE0-82DC-2D6F362FD9AB</object-id>
            </tp:taxon-name><tp:taxon-authority>Ardila-Camacho &amp; Contreras-Ramos</tp:taxon-authority><tp:taxon-status xmlns:xlink="http://www.w3.org/1999/xlink" xlink:type="simple">sp. nov.</tp:taxon-status><xref ref-type="fig" rid="F36">Figs 36</xref><xref ref-type="fig" rid="F37">, 37</xref></tp:nomenclature><tp:treatment-sec sec-type="type locality" id="SECID0EDODM"><title>Type locality.</title><p>Mexico, <bold>Jalisco</bold>: Sierra Manatlán, Puerto Los Mazos, 1500 m, 3–7 Aug. 1992, Luz Hg, Encinar, D. Curoe leg.</p></tp:treatment-sec><tp:treatment-sec sec-type="material" id="SECID0ELODM"><title>Material examined.</title><p><bold><italic>Holotype</italic></bold> male, pinned. Original label: “Mexico, Jalisco, Sierra Manatlán, Puerto Los Mazos, 1500 m, 3–7 Aug. 1992, D. Curoe leg., Luz Hg, Encinar”, <named-content xmlns:xlink="http://www.w3.org/1999/xlink" content-type="dwc:institutional_code" xlink:title="California Academy of Sciences, San Francisco, USA." xlink:href="http://grbio.org/institution/california-academy-sciences" xlink:type="simple">CAS</named-content>. <bold><italic>Paratypes</italic>.</bold> Mexico – <bold>Chihuahua</bold> • 1 ♂; Rta. San Rafael-Cuiteco; <named-content xmlns:xlink="http://www.w3.org/1999/xlink" content-type="dwc:verbatimCoordinates" xlink:type="simple"><named-content content-type="geo-json" specific-use="{&#34;type&#34;:&#34;Point&#34;,&#34;coordinates&#34;:[-107.943000,27.468833]}" id="NCID0EHPDM" xlink:type="simple">27°28.130'N, 107°56.580'W</named-content></named-content>; 1870 m; 30 Aug. 2005; J. Bueno, R. Barba leg.; <named-content xmlns:xlink="http://www.w3.org/1999/xlink" content-type="dwc:institutional_code" xlink:title="Colección Nacional de Insectos, Instituto de Biología, Universidad Nacional Autónoma de México, Ciudad de México, México." xlink:href="http://grbio.org/institution/coleccion-nacional-de-insectos-universidad-nacional-autonoma-de-mexico" xlink:type="simple">CNIN</named-content>. – <bold>Jalisco</bold> • 1 ♂; San Sebastián del Oeste; <named-content xmlns:xlink="http://www.w3.org/1999/xlink" content-type="dwc:verbatimCoordinates" xlink:type="simple"><named-content content-type="geo-json" specific-use="{&#34;type&#34;:&#34;Point&#34;,&#34;coordinates&#34;:[-104.841019,20.768067]}" id="NCID0E1PDM" xlink:type="simple">20°46'5.04"N, 104°50'27.67"W</named-content></named-content>; 1620 m, 29.VII.2019, A. Ramírez-Ponce Leg., light trap, mixto de pino-encino 2743 (<named-content xmlns:xlink="http://www.w3.org/1999/xlink" content-type="dwc:institutional_code" xlink:title="Colección Nacional de Insectos, Instituto de Biología, Universidad Nacional Autónoma de México, Ciudad de México, México." xlink:href="http://grbio.org/institution/coleccion-nacional-de-insectos-universidad-nacional-autonoma-de-mexico" xlink:type="simple">CNIN</named-content>).</p></tp:treatment-sec><tp:treatment-sec sec-type="material" id="SECID0EIQDM"><title>Other material.</title><p>Mexico • 1 ?; <bold>Jalisco</bold>, Sierra Manatlán, Puerto Los Mazos; 1500 m; 3–7 Aug. 1992; D. Curoe leg.; Luz Hg, Encinar; <named-content xmlns:xlink="http://www.w3.org/1999/xlink" content-type="dwc:institutional_code" xlink:title="California Academy of Sciences, San Francisco, USA." xlink:href="http://grbio.org/institution/california-academy-sciences" xlink:type="simple">CAS</named-content>. • 1 ♂; Jalisco, Los Mazos; 15 Jul. 1989; R.J. McGinley leg.; USNM. • 1 ♀; Jalisco, La Yerbabuena; 1950 m; 04 Aug. 1994; G. Nogueira; <named-content xmlns:xlink="http://www.w3.org/1999/xlink" content-type="dwc:institutional_code" xlink:title="Colección Nacional de Insectos, Instituto de Biología, Universidad Nacional Autónoma de México, Ciudad de México, México." xlink:href="http://grbio.org/institution/coleccion-nacional-de-insectos-universidad-nacional-autonoma-de-mexico" xlink:type="simple">CNIN</named-content>. • 1 ♂; Volcán de Tequila; 2150 m; 10–11 Aug. 1994; G. Nogueira; <named-content xmlns:xlink="http://www.w3.org/1999/xlink" content-type="dwc:institutional_code" xlink:title="Colección Nacional de Insectos, Instituto de Biología, Universidad Nacional Autónoma de México, Ciudad de México, México." xlink:href="http://grbio.org/institution/coleccion-nacional-de-insectos-universidad-nacional-autonoma-de-mexico" xlink:type="simple">CNIN</named-content>. • 1 ♀; San Sebastián del Oeste; <named-content xmlns:xlink="http://www.w3.org/1999/xlink" content-type="dwc:verbatimCoordinates" xlink:type="simple"><named-content content-type="geo-json" specific-use="{&#34;type&#34;:&#34;Point&#34;,&#34;coordinates&#34;:[-104.841019,20.768067]}" id="NCID0ENRDM" xlink:type="simple">20°46'5.04"N, 104°50'27.67"W</named-content></named-content>; 1620 m; 29 Jul. 2019; A. Ramírez-Ponce leg.; light trap, mixto de pino-encino; <named-content xmlns:xlink="http://www.w3.org/1999/xlink" content-type="dwc:institutional_code" xlink:title="Colección Nacional de Insectos, Instituto de Biología, Universidad Nacional Autónoma de México, Ciudad de México, México." xlink:href="http://grbio.org/institution/coleccion-nacional-de-insectos-universidad-nacional-autonoma-de-mexico" xlink:type="simple">CNIN</named-content> 2739. • 1 ♂; same data as for preceding; <named-content xmlns:xlink="http://www.w3.org/1999/xlink" content-type="dwc:institutional_code" xlink:title="Colección Nacional de Insectos, Instituto de Biología, Universidad Nacional Autónoma de México, Ciudad de México, México." xlink:href="http://grbio.org/institution/coleccion-nacional-de-insectos-universidad-nacional-autonoma-de-mexico" xlink:type="simple">CNIN</named-content> 2741. • 1 ♂; same data as for preceding; <named-content xmlns:xlink="http://www.w3.org/1999/xlink" content-type="dwc:institutional_code" xlink:title="Colección Nacional de Insectos, Instituto de Biología, Universidad Nacional Autónoma de México, Ciudad de México, México." xlink:href="http://grbio.org/institution/coleccion-nacional-de-insectos-universidad-nacional-autonoma-de-mexico" xlink:type="simple">CNIN</named-content> 2742. • 1 ♀; same data as for preceding; <named-content xmlns:xlink="http://www.w3.org/1999/xlink" content-type="dwc:institutional_code" xlink:title="Colección Nacional de Insectos, Instituto de Biología, Universidad Nacional Autónoma de México, Ciudad de México, México." xlink:href="http://grbio.org/institution/coleccion-nacional-de-insectos-universidad-nacional-autonoma-de-mexico" xlink:type="simple">CNIN</named-content> 2740. • 1 ♂; same data as for preceding; <named-content xmlns:xlink="http://www.w3.org/1999/xlink" content-type="dwc:institutional_code" xlink:title="Colección Nacional de Insectos, Instituto de Biología, Universidad Nacional Autónoma de México, Ciudad de México, México." xlink:href="http://grbio.org/institution/coleccion-nacional-de-insectos-universidad-nacional-autonoma-de-mexico" xlink:type="simple">CNIN</named-content> 2744. • 1 ♂; Volcán de Tequila, 3.7 km S Hwy 15d; <named-content xmlns:xlink="http://www.w3.org/1999/xlink" content-type="dwc:verbatimCoordinates" xlink:type="simple"><named-content content-type="geo-json" specific-use="{&#34;type&#34;:&#34;Point&#34;,&#34;coordinates&#34;:[-103.856944,20.824167]}" id="NCID0ECTDM" xlink:type="simple">20°49'27"N, 103°51'25"W</named-content></named-content>; 1849 m; 09 Jul. 2017; E. Martínez leg.; <named-content xmlns:xlink="http://www.w3.org/1999/xlink" content-type="dwc:institutional_code" xlink:title="California State collection of Arthropods, California Department of Food and Agriculture, Sacramento, California, USA." xlink:href="http://grbio.org/institution/california-state-collection-arthropods" xlink:type="simple">CSCA</named-content>.</p></tp:treatment-sec><tp:treatment-sec sec-type="diagnosis" id="SECID0EPTDM"><title>Diagnosis.</title><p>This species presents the antennal flagellum completely brown, and the basal flagellomeres are as wide as long. The ​​supra-antennal region is raised and the area adjacent to frontal sutures is sunken; both areas are covered with reclined setae. The forefemur has the posterior surface pale with discontinuous brown spots on proximal and distal ½; the anterior surface is mainly dark brown with small pale areas. The forewing has the membrane on apex of intracubital area strongly marked. On the male genitalia, the sternite IX is U-shaped; the gonocoxite IX is short, strongly laterally arched, set with three digitiform, apical processes, subequal in shape and size, two of which are dorsally situated; the surface of such processes has scattered, minute spinules. The gonostyli X are anteriorly recurved, forming a loop before protruding from the abdomen. On the female terminalia, the sternum VII appears as two medially joined, trapezoidal plates (gonocoxites VII), with fusion line discernible. The gonapophyses VIII medial part consist of two medially joined, trapezoidal plates forming a keel, which is set with posteromedial bilobed process. The proximal section of the spermatheca is spiral-shaped, thin, with intermittent swellings.</p></tp:treatment-sec><tp:treatment-sec sec-type="etymology" id="SECID0EUTDM"><title>Etymology.</title><p>The specific epithet of this species is a composite of the mantispid genus name <italic><tp:taxon-name><tp:taxon-name-part taxon-name-part-type="genus" reg="Drepanicus">Drepanicus</tp:taxon-name-part></tp:taxon-name></italic> and –<italic>oides</italic>, used to refer to a species that resembles other species. This name alludes to the superficial resemblance of this new species with some South American species of <tp:taxon-name><tp:taxon-name-part taxon-name-part-type="subfamily">Drepanicinae</tp:taxon-name-part></tp:taxon-name>.</p></tp:treatment-sec><tp:treatment-sec sec-type="description" id="SECID0EIUDM"><title>Description.</title><p><bold><italic>Measurements</italic>.</bold> Male (<italic>n</italic> = 4). Forewing length: 11.9–15.4 mm; Hind wing length: 9.9–13.2 mm.</p><p><bold><italic>Coloration</italic></bold> (Fig. <xref ref-type="fig" rid="F36">36</xref>). <bold><italic>Head</italic>.</bold> Vertexal region pale with dark brown paired irregular markings extending from occiput to toruli, with interspersed pale and dark brown setae. Occiput with dark brown marks near occipital transverse suture, setation brown; postgena pale. Antennal scape pale with dark brown longitudinal ventral and dorsolateral bands, distal margin dark brown, setae dark brown; pedicel dark brown, flagellum brown. Frons pale with dark brown lateral markings which merge anteromedially. Clypeus pale with lateral dark brown markings; labrum pale with anterior ½ brown; mandible pale with dorsal and ventral corners, plus apex dark brown; maxilla pale with dark brown markings, palpus dark brown, except for pale junctions between segments, setae brown; labium pale with pale brown areas, setae dark brown on anterior portion of submentum and anterior area of prementum; labial palpus dark brown, third palpomere paler, palpimacula pale brown. <bold><italic>Thorax</italic>.</bold> Pronotum pale with dark brown lateral stripes, medial area with irregular markings, setae mostly dark brown and a few pale brown; episternum mostly brown with interspersed yellow, pale- and dark brown setae; postfurcasternum pale. Mesonotum mostly dark brown with small anterolateral and medial pale areas, setation dark brown; metanotum dark brown with pale area on medial region of scutum; pre-episternum pale with dark brown mark; pteropleura pale with brown markings. <bold><italic>Foreleg</italic>.</bold> Coxa pale with basal and apical brown markings which are connected through brown suffusions; trochanter pale with dark brown marking on anterior surface, setae of dorsal surface dark brown. Femur posterior surface pale with discontinuous brown spots on proximal and distal ½, apex dark brown; anterior surface mainly dark brown with small pale areas, setal bases bordered with dark brown forming a honey-comb pattern. Tibia dashed with pale and dark brown. Basitarsus with base and lanceolate process amber, proximal ½ with pale area, clavate setae pale brown; second tarsomere brown, third and fourth paler with brown setae. <bold><italic>Mid- and hind leg</italic>.</bold> Coxae pale with small brown areas, pale brown setae present; trochanter pale with dark brown spots. Femora and tibiae pale with brown spots, hind leg with apex of femur and base of tibia dark brown, interspersed pale and dark brown setae present; tibial spurs amber. Basitarsus pale, remaining tarsomeres pale brown, setae brown; distal margins on plantar surface of the first four tarsomeres with dark brown setae; pretarsal claws amber. <bold><italic>Wings</italic>.</bold> Forewing mostly hyaline, dark brown on area surrounding crossveins, M stem and fork, RP stem and stem of its branches, and intermittently on apical twigging near posterior and apical wing margin; membrane on apex of intracubital area strongly marked; major veins and subcostal veinlets alternating pale and dark brown, crossveins dark brown; pterostigma brown with medial pale area; wing margin alternating pale and brown. Hind wing mostly hyaline, with intermittent amber infuscation on the apical twigging of major veins near the posterior and distal margins; pterostigma dark brown with preapical pale area; C, Sc, and R alternating pale and brown, the remainder longitudinal veins, mostly brown; crossveins dark brown; wing margin alternating brown and pale. <bold><italic>Abdomen</italic>.</bold> Tergites mostly brown, pale near the lateral margins, setae mostly pale brown. Some specimens with tergites completely brown; pleural membrane mostly brown, with pale, marginal areas. Sternites pale with lateral, subtrapezoidal brown marks.</p><fig id="F36" position="float" orientation="portrait"><object-id xmlns:xlink="http://www.w3.org/1999/xlink" content-type="doi" xlink:type="simple">10.3897/zookeys.1199.115442.figure36</object-id><label>Figure 36.</label><caption><p><italic><tp:taxon-name><tp:taxon-name-part taxon-name-part-type="genus" reg="Plega">Plega</tp:taxon-name-part><tp:taxon-name-part taxon-name-part-type="species" reg="drepanicoides">drepanicoides</tp:taxon-name-part></tp:taxon-name></italic> Ardila-Camacho &amp; Contreras-Ramos, sp. nov. <bold>A</bold> male habitus, dorsal <bold>B</bold> wings <bold>C</bold> head, frontal <bold>D</bold> pronotum, dorsal <bold>E</bold> forefemur, anterior surface <bold>F</bold> same, posterior surface.</p></caption><graphic xmlns:xlink="http://www.w3.org/1999/xlink" xlink:href="zookeys-1199-001_article-115442__-g036.jpg" position="float" orientation="portrait" xlink:type="simple" id="oo_1038284.jpg"><uri content-type="original_file" xlink:type="simple">https://binary.pensoft.net/fig/1038284</uri></graphic></fig><p><bold><italic>Morphology</italic></bold> (Fig. <xref ref-type="fig" rid="F36">36</xref>). <bold><italic>Head</italic>.</bold> Diamond-shaped in frontal view, rugose, vertexal region raised above compound eyes, with lateral rows of reclined setae; area adjacent to coronal suture and occipital ridge, glabrous, with muscle insertion mark; coronal suture distinct; area adjacent to frontal sutures sunken, ​​supra-antennal region raised, both areas covered with reclined setae; paraocular area concave. Antenna filiform, short, scape 1.5× as long as wide, slightly distally expanded, with short setae, a few longer and thicker on ventral surface; pedicel as long as wide; flagellum slightly dorsoventrally flattened, with 40 or 41 flagellomeres, which are as wide as long; all articles with medial ring of short setae. Compound eye hemispherical, as wide as ½ of the interocular distance at torulus level. Frons and clypeus rugose, with fine and short setae. Labrum pentagonal with fine and long setae; maxillary palpus with first palpomere as long as wide, second 1.5× as long as wide, third palpomere 3× as long as wide, fourth palpomeres two times as long as wide, fifth palpomere slightly 1.5× as long as third, with short and thin setae; mentum with thin, long setae. Labial palpus with first palpomere 1.5× as long as wide, second palpomere 4.5 times as long as wide, third palpomere slightly longer than second, palpimacula narrowly ovoid. <bold><italic>Thorax</italic>.</bold> Pronotum slightly longer than wide, with raised anterior margin, medial and posterior regions; outgrowths covered with pedicellate, thick setae, remaining surface with fine, short setae; postfurcasternum ventrally fused, collar-like. Mesonotum 2× as wide as long, with scattered, thick, pedicellate setae and some long, thin setae on medial area. Metanotum ~ 2× as long as wide, mostly glabrous with few fine setae on scutellum. Pteropleura with short, thin setae; a few thick setae on mesanepisternum. <bold><italic>Foreleg</italic>.</bold> Coxa as long as femur, cylindrical, anterior and posterior surfaces with pedicellate, fine or thick setae of different lengths; trochanter subconical, with thin and short setae, except dorsally with some thick and longer setae, anterior surface with protuberant area covered with pedicellate, thick setae. Femur robust, covered with abundant, fine, short setae which arise from protuberant bases on both surfaces. Closing surface with posteroventral row of processes composed two medially located primary processes and a sub-basal secondary process; between these processes a single tertiary process, and abundant tubercle-shaped processes and stinger-shaped setae are preset; distal portion of posteroventral row raised, composed of tubercle-shaped specializations of different sizes and stinger-shaped setae; adjacent row of thickened setae with globular base present on distal ¼. Anteroventral row of processes reduced to proximal ½ and distal region; it is composed of tubercle-shaped specializations, stinger-shaped setae, and a basal primary, curved process; distal portion composed tubercle-shaped specializations; adjacent row of thickened setae with globular base present on distal ½. Tibia almost as long as the femur, curved, setose, ventrally keeled with prostrate setae row; a patch of clavate setae is present apically on the anterior surface. Basitarsus with lanceolate process reaching the middle of fourth tarsomere; clavate setae are present proximally on anterior surface; ventrally with single row of prostrate setae; second tarsomere nearly 7× as long as wide; third tarsomere 1.5× as long as wide, fourth tarsomere two times as long as wide. <bold><italic>Mid- and hind leg</italic>.</bold> Coxae with short, thin setae; trochanter on both legs with fine and short setae; femora and tibiae with fine, short setae; tibial spurs short; hind leg longer than midleg, tibia, 1.5× as long as femur; tarsi with fine and short setae, except on distal margin of plantar surface with lateral groups of 5–7 thickened setae; basitarsus 3.5× as long as wide, second tarsomere 1.5× as long as wide; third and fourth tarsomeres as long as wide; fifth tarsomere two times as long as wide. <bold><italic>Wings</italic>.</bold> Forewing narrowly oval, trichosors present along margin except on proximal ½ of wing; venation setose; costal space proximally expanded, humeral vein branched, 12–14 subcostal veinlets; pterostigma elongated, curved, with incomplete, mostly simple veinlets; subcostal space with single crossvein, medially located; Sc vein abruptly posteriorly curved at proximal pterostigma margin to merge with RA; radial space with two crossveins; <italic>rarp2</italic> curved with three or four RP branches arising from it; three veins arising from <italic>rarp1</italic>; M vein fused basally with RA; RP base widely separated from point of divergence of M from R; M forked slightly before RP base, 1 r-m connecting RP base and MP stem, forming a trapezoidal cell; five or six gradate crossveins present. Cubitus deeply forked; CuP basally angled and approaching A1, distally forked at level of separation of M and R; A1 apically forked, ending on posterior margin at CuP fork level, A2 forked at CuP angle level. Hind wing smaller and narrower than forewing, narrowly oval; costal space narrow and reduced, with 4–6 veinlets; C and Sc fused at ¼ of wing length, Sc vein abruptly curved posteriorly at proximal margin of pterostigma to merge with RA; pterostigma elongated, curved, narrow, composed of incomplete, mostly simple veinlets; radial space with single crossvein, oblique; three or four veins arising from <italic>rarp1</italic>, 1–3 from <italic>rarp2</italic>. 1r-m sigmoid, connecting the stems of M and RP. Media forked beyond R fork. Cubitus deeply forked, intracubital crossvein subparallel to longitudinal wing axis; <abbrev xmlns:xlink="http://www.w3.org/1999/xlink" xlink:title="Cubitus anterior" id="ABBRID0EDYDM" xlink:type="simple">CuA</abbrev> sinuous, first branch candelabrum-shaped, spur vein absent; CuP not touching A1, strongly anteriorly bent at distal 1/3, with three branches; two crossveins on cubitoanal space; A1 simple ending on wing margin slightly beyond 1m-cu stem level; A2 simple, short and curved. <bold><italic>Abdomen</italic>.</bold> Cylindrical to medially expanded, setae on tergites gradually longer and more abundant towards terminal segments; tergites III-VII with elongated anterolateral scars. Sternites with abundant, thin, short setae; sternites III-VII with lateral scars near the posterior margin.</p><p><bold><italic>Male genitalia</italic></bold> (Fig. <xref ref-type="fig" rid="F37">37A–E</xref>). Tergite IX medially narrower than laterally, ventrally bluntly quadrangular. Sternum VIII rectangular; sternite IX U-shaped in ventral view, covered with abundant fine and long setae, posteromedially produced into a blunt lobe, which is equipped dorsal canal; in lateral view short and blunt, the apex reaching posterior margin of ectoproct. Gonocoxites IX thickened, short, sinuous; base spatulate, connected to gonocoxites XI with a membrane; the rest of the structure strongly laterally arched, with three digitiform, apical processes, subequal in shape and size, two of which are dorsally situated; the surface of the digitiform processes is set with, minute, scattered spinules. Ectoproct ovoid, covered with abundant, thin setae; ventral surface concave, forming a broad, rounded lobe, entire surface covered with microtrichia; ventromedially the lobe is continued by a curved, sclerotized canal which led to concave plate. Gonocoxites X forming a short, thickened, ventrally canaliculate sclerite, whose anterior apex is expanded; posterior apex with dorsal processes connected to gonostyli X and ventrolateral processes connected to gonapophyses X with a membrane; gonostyli X with thickened, obtuse base, with two lateral processes, the rest of the structure, ribbon-shaped, ventrally curved, and anteriorly recurved, forming a loop before protruding from the abdomen. Gonapophyses X as two short, thin, rod-shaped, straight sclerites arranged in a V-shaped structure; the gonapophyses are joined by a membrane which is medially sclerotized and covers the gonostyli X base. Gonocoxites XI U-shaped, medial lobe complex and elaborated, with two differentiated parts: a dorsal arch and a posteroventral convex area, which is covered with microspinules and medially incised; between these parts a narrow, arched, less sclerotized, hyaline area is present; lateral arms of gonocoxites XI short, sinuous with anterior apex strongly ventrally incurved.</p><fig id="F37" position="float" orientation="portrait"><object-id xmlns:xlink="http://www.w3.org/1999/xlink" content-type="doi" xlink:type="simple">10.3897/zookeys.1199.115442.figure37</object-id><label>Figure 37.</label><caption><p><italic><tp:taxon-name><tp:taxon-name-part taxon-name-part-type="genus" reg="Plega">Plega</tp:taxon-name-part><tp:taxon-name-part taxon-name-part-type="species" reg="drepanicoides">drepanicoides</tp:taxon-name-part></tp:taxon-name></italic> Ardila-Camacho &amp; Contreras-Ramos, sp. nov. <bold>A</bold> male terminalia, lateral <bold>B</bold> same, ventral <bold>C</bold> male genitalia, lateral <bold>D</bold> same, dorsal <bold>E</bold> same, ventral <bold>F</bold> female terminalia, lateral <bold>G</bold> same, ventral <bold>H</bold> spermatheca.</p></caption><graphic xmlns:xlink="http://www.w3.org/1999/xlink" xlink:href="zookeys-1199-001_article-115442__-g037.jpg" position="float" orientation="portrait" xlink:type="simple" id="oo_1038285.jpg"><uri content-type="original_file" xlink:type="simple">https://binary.pensoft.net/fig/1038285</uri></graphic></fig><p><bold><italic>Female genitalia</italic></bold> (Fig. <xref ref-type="fig" rid="F37">37F–H</xref>). Sternum VII as two medially joined, trapezoidal plates (gonocoxites VII), the fusion line discernible, area adjacent to posterior margin with abundant thick and long setae. Tergite VIII slightly narrower medially than laterally, encircling the spiracle of the segment, lateral margin bluntly quadrangular. Gonocoxites VIII as a trapezoidal concave plate. Gonapophyses VIII as two medially joined trapezoidal plates which form a keel; posteromedial margin of this keel bilobed, with medial U-shaped concavity; median par of gonapophyses VIII connected to lateral rounded plates, which are folded beneath tergite IX + ectoproct. Tergite IX + ectoproct narrowly ovoid. Gonocoxites IX elongated, sinuous, and narrow, as long as the last four abdominal segments combined. Bursa copulatrix long, siphon-shaped, semi-membranous, striated. Spermatheca relatively simple; proximal section, spiral-shaped, thin, with intermittent swellings; medial section short, as wide as proximal section, without swellings; distal section slightly expanded, with short and blunt diverticulum; fertilization canal duct short, triangular, concave, with distal, thin portion; fertilization canal J-shaped, covered with microfilaments.</p></tp:treatment-sec><tp:treatment-sec sec-type="distribution" id="SECID0ES1DM"><title>Distribution.</title><p>Mexico (Chihuahua, Jalisco).</p></tp:treatment-sec><tp:treatment-sec sec-type="remarks" id="SECID0EX1DM"><title>Remarks.</title><p>This species is known only from the Mexican states of Chihuahua and Jalisco, being probably endemic to the country. This is an anomalous species recovered as intermediary between a clade containing species from South and Mesoamerica and the rest of the species of <italic><tp:taxon-name><tp:taxon-name-part taxon-name-part-type="genus" reg="Plega">Plega</tp:taxon-name-part></tp:taxon-name></italic>. In the male genitalia, the morphology of the male gonocoxites XI is similar to that of <italic><tp:taxon-name><tp:taxon-name-part taxon-name-part-type="genus" reg="Trichoscelia">Trichoscelia</tp:taxon-name-part></tp:taxon-name></italic>. Furthermore, this species is the unique species of <tp:taxon-name><tp:taxon-name-part taxon-name-part-type="subfamily">Symphrasinae</tp:taxon-name-part></tp:taxon-name> that has the female gonocoxites VII as paired lateral plates as expressed by several species of <italic><tp:taxon-name><tp:taxon-name-part taxon-name-part-type="genus" reg="Anchieta">Anchieta</tp:taxon-name-part></tp:taxon-name></italic> and <tp:taxon-name><tp:taxon-name-part taxon-name-part-type="subfamily">Rhachiberothinae</tp:taxon-name-part></tp:taxon-name>.</p></tp:treatment-sec></tp:taxon-treatment>
