# Supplementary material for: ﻿A camouflaged diversity: taxonomic revision of the thorny lacewing subfamily Symphrasinae (Neuroptera, Rhachiberothidae)
Source: Zookeys. 2024 Apr 30;1199:1–409. doi: 10.3897/zookeys.1199.115442 (PMC11077268; doi:10.3897/zookeys.1199.115442)
Supplement: XML Treatment for Plega duckei [file zookeys.1199.115442-treatment21.xml]

<!DOCTYPE tp:taxon-treatment
  PUBLIC "-//TaxonX//DTD Taxonomic Treatment Publishing DTD v0 20100105//EN" "tax-treatment-NSO.dtd">
<tp:taxon-treatment xmlns:tp="http://www.plazi.org/taxpub"><tp:treatment-meta><kwd-group><label>Taxon classification</label><kwd>
                <named-content content-type="kingdom">Animalia</named-content>
              </kwd><kwd>
                <named-content content-type="order">Neuroptera</named-content>
              </kwd><kwd>
                <named-content content-type="family">Rhachiberothidae</named-content>
              </kwd></kwd-group><mixed-citation publication-type="journal"><person-group><name><surname>Ardila-Camacho</surname><given-names>Adrian</given-names></name><name><surname>Machado</surname><given-names>Renato José Pires</given-names></name><name><surname>Ohl</surname><given-names>Michael</given-names></name><name><surname>Contreras-Ramos</surname><given-names>Atilano</given-names></name></person-group><article-title>﻿A camouflaged diversity: taxonomic revision of the thorny lacewing subfamily <tp:taxon-name><tp:taxon-name-part taxon-name-part-type="subfamily">Symphrasinae</tp:taxon-name-part></tp:taxon-name> (<tp:taxon-name><tp:taxon-name-part taxon-name-part-type="order">Neuroptera</tp:taxon-name-part></tp:taxon-name>, <tp:taxon-name><tp:taxon-name-part taxon-name-part-type="family">Rhachiberothidae</tp:taxon-name-part></tp:taxon-name>)</article-title><source>Zookeys</source><day>30</day><month>04</month><year>2024</year><volume>1199</volume><fpage>1</fpage><lpage>409</lpage><pub-id pub-id-type="doi">10.3897/zookeys.1199.115442</pub-id></mixed-citation></tp:treatment-meta><tp:nomenclature><label>﻿﻿</label><tp:taxon-name>
              <tp:taxon-name-part taxon-name-part-type="genus" reg="Plega">Plega</tp:taxon-name-part>
              <tp:taxon-name-part taxon-name-part-type="species" reg="duckei">duckei</tp:taxon-name-part>
            </tp:taxon-name><tp:taxon-authority>Penny, 1982</tp:taxon-authority><xref ref-type="fig" rid="F38">Figs 38</xref><xref ref-type="fig" rid="F39">, 39</xref><tp:nomenclature-citation-list><tp:nomenclature-citation><tp:taxon-name>
                  <tp:taxon-name-part taxon-name-part-type="genus" reg="Plega">Plega</tp:taxon-name-part>
                  <tp:taxon-name-part taxon-name-part-type="species" reg="duckei">duckei</tp:taxon-name-part>
                </tp:taxon-name><comment>Penny, 1982a: 424. Holotype: male, Brazil, Amazonas (<named-content xmlns:xlink="http://www.w3.org/1999/xlink" content-type="dwc:institutional_code" xlink:title="Coleção Sistematica da Entomologia, Manaus, Amazonas, Brazil." xlink:href="http://grbio.org/institution/instituto-nacional-de-pesquisas-da-amazonia" xlink:type="simple">INPA</named-content>), photographs examined.</comment></tp:nomenclature-citation></tp:nomenclature-citation-list></tp:nomenclature><tp:treatment-sec sec-type="material" id="SECID0E64DM"><title>Material examined.</title><p><bold><italic>Holotype</italic>.</bold> Brazil • 1 ♂; <bold>Amazonas</bold>, Reserva Ducke; 11 Oct. 1977; J.R. Arias leg.; <named-content xmlns:xlink="http://www.w3.org/1999/xlink" content-type="dwc:institutional_code" xlink:title="Coleção Sistematica da Entomologia, Manaus, Amazonas, Brazil." xlink:href="http://grbio.org/institution/instituto-nacional-de-pesquisas-da-amazonia" xlink:type="simple">INPA</named-content>. <bold><italic>Paratypes</italic></bold>. Brazil • 1 ♂; <bold>Amazonas</bold>, Manaus, Parque das Laranjeiras; 22 Jan. 1981; J.R. Arias leg.; “Paratype, <italic><tp:taxon-name><tp:taxon-name-part taxon-name-part-type="genus" reg="Plega">Plega</tp:taxon-name-part><tp:taxon-name-part taxon-name-part-type="species" reg="duckei">duckei</tp:taxon-name-part></tp:taxon-name></italic> Penny”; <ext-link xmlns:xlink="http://www.w3.org/1999/xlink" xlink:href="https://mbd-db.osu.edu/hol/search_results?&amp;search_type=fast&amp;q=USNMENT01541899" ext-link-type="uri" xlink:type="simple">USNMENT01541899</ext-link>; USNM.</p></tp:treatment-sec><tp:treatment-sec sec-type="material" id="SECID0EJ6DM"><title>Other material.</title><p>Brazil • 1 ♀; Amazonas, Manaus; 22 Oct. 1991; G.A.R. Melo leg.; <abbrev xmlns:xlink="http://www.w3.org/1999/xlink" content-type="institution" xlink:title="Coleção Entomológica Padre Jesus Santiago Moure, Curitiba, Paraná, Brazil." id="ABBRID0EP6DM" xlink:type="simple">DZUP</abbrev>. • 1 ♀; same data as for preceding; 17 Aug. 1991; <abbrev xmlns:xlink="http://www.w3.org/1999/xlink" content-type="institution" xlink:title="Coleção Entomológica Padre Jesus Santiago Moure, Curitiba, Paraná, Brazil." id="ABBRID0EU6DM" xlink:type="simple">DZUP</abbrev>.</p></tp:treatment-sec><tp:treatment-sec sec-type="diagnosis" id="SECID0EZ6DM"><title>Diagnosis.</title><p>This species has most of the vertexal region, frons, and clypeus brown. The antennal flagellum has subconical flagellomeres, those of proximal ¼ are 3× as wide as long, and the palpimacula is grooved. The forefemur is remarkably narrow. On the male genitalia, the sternite IX is U-shaped; the gonocoxite IX is short, thin, and straight, with posterior apex set with three or four short processes. The gonostyli X are ribbon-shaped, short, and recurved at middle before protruding from the abdomen.</p></tp:treatment-sec><tp:treatment-sec sec-type="description" id="SECID0E56DM"><title>Description.</title><p><bold><italic>Measurements</italic>.</bold> Male (<italic>n</italic> = 1). Forewing length: 8.5 mm; Hind wing length: 6.2 mm.</p><p><bold><italic>Coloration</italic></bold> (Fig. <xref ref-type="fig" rid="F38">38</xref>). <bold><italic>Head</italic>.</bold> Vertexal yellow, with broad medial brown area, extended from occiput to supraantennal region, with pale brown setae; area adjacent to coronal suture paler; supra-antennal area darker with medial yellowish area; occiput and postgena pale brown. Antenna brown, with dark brown setae. Frons dark brown, clypeus brown, labrum pale brown; mandible pale brown, with ventral corner dark brown, amber at apex; maxilla with cardo and stipes yellow, galea brown, palpus dark brown; labium with postmentum yellow, pale brown ligula, palpus dark brown. <bold><italic>Thorax</italic>.</bold> Pronotum yellow with brown marks on anterior ½ and posteromedian region; episternum yellow; postfurcasternum pale. Mesonotum with brown marks on sclerites on scutum, pale on area adjacent to sutures; scutellum pale with brown mark on the center; setation mostly pale brown. Metanotum with lateral brown areas and pale medial area; pre-episternum brown; pteropleura brown with small pale areas, setation mostly pale brown. <bold><italic>Foreleg</italic>.</bold> Coxa yellowish with brownish apex; trochanter brownish, setation pale brown. Femur yellowish with pale brown areas; setae mostly pale brown. Tibia dashed with yellowish and pale brown areas, setae pale brown. Basitarsus with yellowish proximal ½ and pale brown lanceolate process; remaining tarsomeres pale brown. <bold><italic>Mid- and hind leg</italic>.</bold> Coxae brown, with pale brown setae; trochanter of both legs yellowish. Femur and tibia of mid-leg alternating yellowing and pale brown, with pale brown setae present. Hind leg with femur yellowish with pale brown apex, setae mostly yellow, tibia alternating pale brown and yellowish, setation mostly pale brown. Tarsi pale brown; first four tarsomeres with brown setae, laterally on distal margin of plantar surface; remainder surface with pale brown setae; pretarsal claws pale brown. <bold><italic>Wings</italic>.</bold> Forewing mostly hyaline; membrane surrounding crossveins on subcostal and radial spaces, RP stem, first two crossveins of mediocubital space and first branch of <abbrev xmlns:xlink="http://www.w3.org/1999/xlink" xlink:title="Cubitus anterior" id="ABBRID0EKBEM" xlink:type="simple">CuA</abbrev> amber; with intermittent amber areas between apical twigging on distal ½ of wing near posterior and apical wing margins. Pterostigma brown with yellow medial area. Major veins alternating yellowish and brown, CuP and anal veins mostly yellow; subcostal veinlets and crossveins brown; wing margin alternating pale yellowish and brown. Hind wing hyaline, amber on area adjacent to stem first branch of <abbrev xmlns:xlink="http://www.w3.org/1999/xlink" xlink:title="Cubitus anterior" id="ABBRID0EOBEM" xlink:type="simple">CuA</abbrev>; pterostigma brown with yellowish preapical area; longitudinal veins alternating pale yellowish and brown; subcostal veinlets pale brown; crossveins brown, 1r-m bicolor; wing margin alternating pale yellowish and brown. <bold><italic>Abdomen</italic>.</bold> Cleared.</p><fig id="F38" position="float" orientation="portrait"><object-id xmlns:xlink="http://www.w3.org/1999/xlink" content-type="doi" xlink:type="simple">10.3897/zookeys.1199.115442.figure38</object-id><label>Figure 38.</label><caption><p><italic><tp:taxon-name><tp:taxon-name-part taxon-name-part-type="genus" reg="Plega">Plega</tp:taxon-name-part><tp:taxon-name-part taxon-name-part-type="species" reg="duckei">duckei</tp:taxon-name-part></tp:taxon-name></italic> Penny, 1982 <bold>A</bold> male habitus, dorsal <bold>B</bold> wings <bold>C</bold> head, frontal <bold>D</bold> pronotum, dorsal <bold>E</bold> forefemur, anterior surface <bold>F</bold> same, posterior surface.</p></caption><graphic xmlns:xlink="http://www.w3.org/1999/xlink" xlink:href="zookeys-1199-001_article-115442__-g038.jpg" position="float" orientation="portrait" xlink:type="simple" id="oo_1038286.jpg"><uri content-type="original_file" xlink:type="simple">https://binary.pensoft.net/fig/1038286</uri></graphic></fig><p><bold><italic>Morphology</italic> (Fig. <xref ref-type="fig" rid="F38">38</xref>). <italic>Head</italic>.</bold> Diamond-shaped in frontal view, rugose; vertexal region raised above compound eyes, with lateral rows of reclined setae; area surrounding coronal suture glabrous, with muscle insertion mark; coronal suture distinct; medial area of ​​supra-antennal region slightly raised, with fine, reclined setae; paraocular area concave. Antenna moniliform, long; scape and pedicel as long as wide, both with fine, short setae; flagellum not dorsoventrally flattened, with 44–52 flagellomeres, subconical, progressively narrowed towards the apex, those of proximal ¼ of the flagellum widened; all articles with medial ring of fine, setae. Compound eye hemispherical, as wide as ¾ of the interocular distance at torulus level. Frons rectangular, with fine and short setae, clypeus trapezoidal, narrow with long, thin setae. Labrum pentagonal with thin, short setae; maxillary palpus with first palpomere as long as wide, second 1.2× as long as wide, third palpomere 3× as long as wide, fourth palpomere 2.5× as long as wide, fifth palpomere as long as third, all with short and thin setae; mentum with long, thin setae; labial palpus with first palpomere 2× as long as wide, second palpomere 3.2× as long as wide, third palpomere as long as second, palpimacula grooved. <bold><italic>Thorax</italic>.</bold> Pronotum slightly longer than wide, with slightly raised anterior margin, medial and posterior regions; these areas covered with elongated, thickened setae; remaining surface with fine, short setae. Mesonotum wider than long, with abundant, thick, setae on medial area. Metanotum ~ 2× as wide as long, scutellum with few, fine setae. Pteropleura with short, thin setae. <bold><italic>Foreleg</italic>.</bold> Coxa slightly shorter than femur, cylindrical, anterior and posterior surfaces abundant, thin setae; trochanter narrow, with thin and short setae, except on dorsal surface with some pedicellate, long setae near distal margin; anterior surface without protuberant area covered with pedicellate, long setae. Femur long and narrow, covered with abundant, fine, long setae; closing surface with posteroventral row of processes composed two medially located, primary processes; proximal portion of the row with sub-basal tertiary process; the rest of the row with abundant tubercle-shaped processes, and stinger-shaped setae; distal portion not raised composed of tubercle-shaped specializations and stinger-shaped setae; adjacent row of thickened setae with globular base present on distal 2/5. Anteroventral row of processes reduced to proximal ½; it is composed of tubercle-shaped specializations and stinger-shaped setae; the basal-most primary, curved process is present; distal portion composed of a few tubercle-shaped processes; adjacent row of thickened setae with globular base present on distal ½. Tibia almost as long as femur, curved, with thin, short setae; ventral surface keeled with prostrate setae; a patch of clavate setae apically on anterior surface is present. Basitarsus with lanceolate process reaching the base of fourth tarsomere; clavate setae present proximally on anterior surface; ventrally with single row of prostrate setae; second tarsomere nearly 7× as long as wide; third tarsomere 1.5× as long as wide, fourth tarsomere 2× as long as wide. <bold><italic>Mid- and hind leg</italic>.</bold> Coxae and trochanter with thin setae, shorter on trochanter; femora with interspersed fine setae of different lengths; hind leg longer than midleg, tibia 1.5× as long as femur, slightly expanded and flattened; tibial spurs short; tarsi with fine and short setae, except on distal margin of plantar surface with lateral groups of 1–3 thickened setae; on both legs, basitarsus 4× as long as wide, second tarsomere 1.5× as long as wide; third and fourth tarsomeres as long as wide; fifth tarsomere 2× as long as wide. <bold><italic>Wings</italic>.</bold> Forewing oval, trichosors present along margin except on wing base; venation setose; costal space proximally slightly expanded, humeral vein branched, 11 or 12 subcostal veinlets; pterostigma elongated, narrow, gently curved, with incomplete veinlets; subcostal space with single crossvein, medially located; Sc vein abruptly posteriorly bent at proximal pterostigma margin to merge with RA; radial space with two crossveins; <italic>rarp2</italic> gently curved with one or two RP branches; three or four veins arising from <italic>rarp1</italic>; M vein basally fused with RA; RP base close to divergence of M and R; M forked opposite to RP origin, 1 r-m connecting RP base and M fork, forming a trapezoidal cell; three or four gradate crossveins present. Cubitus deeply forked; CuP basally angled and approaching A1, distally forked opposite to the level of separation of M and R; A1 simple, ending on posterior margin at level of CuP fork, A2 forked opposite to CuP angle level. Hind wing smaller and narrower than forewing, narrowly oval; costal space narrow and reduced, with five veinlets; C and Sc fused at ¼ of wing length, Sc vein abruptly curved posteriad at proximal margin of pterostigma to merge RA; pterostigma elongated, narrow, gently curved, composed of entire veinlets; radial space with single crossvein, oblique; three veins arising from <italic>rarp1</italic>, one or no veins arising from <italic>rarp2</italic>. 1r-m sigmoid, connecting the stems of M and RP. Media forked beyond R fork. Cubitus deeply forked, intracubital crossvein subparallel to longitudinal wing axis; <abbrev xmlns:xlink="http://www.w3.org/1999/xlink" xlink:title="Cubitus anterior" id="ABBRID0E6DEM" xlink:type="simple">CuA</abbrev> sinuous, first branch candelabrum-shaped, spur vein present; CuP not touching A1, anteriorly bent at distal ½, pectinate; two crossveins on cubitoanal space; A1 simple, ending on wing margin at 1r-m stem level; A2 simple, short, and curved. <bold><italic>Abdomen</italic>.</bold> Cylindrical, setae on tergites, scattered, thin, and short; tergites subquadrate. Sternites rectangular, with abundant fine and short setae, longer near the posterior margin of each sternite.</p><p><bold><italic>Male genitalia</italic></bold> (Fig. <xref ref-type="fig" rid="F39">39</xref>). Tergite IX medially narrower than laterally; lateral margin rounded. Sternum VIII rectangular; sternite IX U-shaped in ventral view, with short and thin setae; posterior margin with medial, small, blunt lobe which is dorsally canaliculated; in lateral view bluntly trapezoidal, apex reaching posterior margin of ectoproct. Gonocoxites IX short, thin, straight; base flattened, spatulated; apex branched, with three or four short processes. Ectoproct ovoid with short, thin setae, ventrally with broad, rounded, sclerotized lobe, which is continuous with ventromedial, curved sulcus. Gonocoxites X forming a short, ventrally canaliculated sclerite, whose anterior apex is expanded; posterior apex has dorsal processes connected to gonostyli X and ventrolateral processes connected to gonapophyses X with a membrane; gonostyli X with thickened, straight base, equipped two lateral processes, the rest of the structure ribbon-shaped, short, recurved at middle before protruding from abdomen. Gonapophyses X short, thin, straight, with anterior apex slightly expanded, posterior apex dorsally bent; gonapophyses subparallel, joined by a membrane covering the gonostyli X base. Gonocoxites XI U-shaped, medial lobe complex and elaborated, with two differentiated parts: dorsal part as a thin arch; ventral part forming a concave covering; between these parts a broad, circular, less sclerotized, hyaline area is present; lateral arms of gonocoxites XI short, thin, with anterior gently curved. Hypandrium internum tiara-shaped.</p><fig id="F39" position="float" orientation="portrait"><object-id xmlns:xlink="http://www.w3.org/1999/xlink" content-type="doi" xlink:type="simple">10.3897/zookeys.1199.115442.figure39</object-id><label>Figure 39.</label><caption><p><italic><tp:taxon-name><tp:taxon-name-part taxon-name-part-type="genus" reg="Plega">Plega</tp:taxon-name-part><tp:taxon-name-part taxon-name-part-type="species" reg="duckei">duckei</tp:taxon-name-part></tp:taxon-name></italic> Penny, 1982 <bold>A</bold> male terminalia, lateral <bold>B</bold> same, ventral <bold>C</bold> male genitalia, lateral <bold>D</bold> same, dorsal <bold>E</bold> same, ventral.</p></caption><graphic xmlns:xlink="http://www.w3.org/1999/xlink" xlink:href="zookeys-1199-001_article-115442__-g039.jpg" position="float" orientation="portrait" xlink:type="simple" id="oo_1038287.jpg"><uri content-type="original_file" xlink:type="simple">https://binary.pensoft.net/fig/1038287</uri></graphic></fig></tp:treatment-sec><tp:treatment-sec sec-type="distribution" id="SECID0E4FEM"><title>Distribution.</title><p>Brazil (Amazonas).</p></tp:treatment-sec><tp:treatment-sec sec-type="remarks" id="SECID0ECGEM"><title>Remarks.</title><p>This species was described from Amazonas, Brazil and is known solely from its type locality and adjacent areas (<xref ref-type="bibr" rid="B55">Penny 1982a</xref>). <italic><tp:taxon-name><tp:taxon-name-part taxon-name-part-type="genus" reg="Plega">Plega</tp:taxon-name-part><tp:taxon-name-part taxon-name-part-type="species" reg="duckei">duckei</tp:taxon-name-part></tp:taxon-name></italic> was recovered within the clade of South American species as sister of <italic><tp:taxon-name><tp:taxon-name-part taxon-name-part-type="genus" reg="Plega">P.</tp:taxon-name-part><tp:taxon-name-part taxon-name-part-type="species" reg="paraensis">paraensis</tp:taxon-name-part></tp:taxon-name></italic>. This is an anomalous species having enlarged compound eyes, discoidal basal, antennal flagellomeres, sulcate palpimacula, and narrow and elongate forefemur. The male genitalia are markedly distinct from other species of the genus with simple gonocoxites XI and short and recurved gonostyli X. The female genitalia of this species remain unknown.</p></tp:treatment-sec><ref-list><ref id="B55"><mixed-citation xmlns:xlink="http://www.w3.org/1999/xlink" xlink:type="simple"><person-group><name name-style="western"><surname>Penny</surname><given-names>ND</given-names></name></person-group> (<year>1982a</year>) <article-title><tp:taxon-name><tp:taxon-name-part taxon-name-part-type="order">Neuroptera</tp:taxon-name-part></tp:taxon-name> of the Amazon basin. Part 6. <tp:taxon-name><tp:taxon-name-part taxon-name-part-type="family">Mantispidae</tp:taxon-name-part></tp:taxon-name> (1).</article-title><source>Acta Amazonica</source><volume>12</volume>(<issue>2</issue>): <fpage>415</fpage>–<lpage>463</lpage>. <ext-link xlink:href="10.1590/1809-43921982122415" ext-link-type="doi" xlink:type="simple">https://doi.org/10.1590/1809-43921982122415</ext-link></mixed-citation></ref></ref-list></tp:taxon-treatment>
