# Supplementary material for: ﻿A camouflaged diversity: taxonomic revision of the thorny lacewing subfamily Symphrasinae (Neuroptera, Rhachiberothidae)
Source: Zookeys. 2024 Apr 30;1199:1–409. doi: 10.3897/zookeys.1199.115442 (PMC11077268; doi:10.3897/zookeys.1199.115442)
Supplement: XML Treatment for Plega flammata [file zookeys.1199.115442-treatment22.xml]

<!DOCTYPE tp:taxon-treatment
  PUBLIC "-//TaxonX//DTD Taxonomic Treatment Publishing DTD v0 20100105//EN" "tax-treatment-NSO.dtd">
<tp:taxon-treatment xmlns:tp="http://www.plazi.org/taxpub"><tp:treatment-meta><kwd-group><label>Taxon classification</label><kwd>
                <named-content content-type="kingdom">Animalia</named-content>
              </kwd><kwd>
                <named-content content-type="order">Neuroptera</named-content>
              </kwd><kwd>
                <named-content content-type="family">Rhachiberothidae</named-content>
              </kwd></kwd-group><mixed-citation publication-type="journal"><person-group><name><surname>Ardila-Camacho</surname><given-names>Adrian</given-names></name><name><surname>Machado</surname><given-names>Renato José Pires</given-names></name><name><surname>Ohl</surname><given-names>Michael</given-names></name><name><surname>Contreras-Ramos</surname><given-names>Atilano</given-names></name></person-group><article-title>﻿A camouflaged diversity: taxonomic revision of the thorny lacewing subfamily <tp:taxon-name><tp:taxon-name-part taxon-name-part-type="subfamily">Symphrasinae</tp:taxon-name-part></tp:taxon-name> (<tp:taxon-name><tp:taxon-name-part taxon-name-part-type="order">Neuroptera</tp:taxon-name-part></tp:taxon-name>, <tp:taxon-name><tp:taxon-name-part taxon-name-part-type="family">Rhachiberothidae</tp:taxon-name-part></tp:taxon-name>)</article-title><source>Zookeys</source><day>30</day><month>04</month><year>2024</year><volume>1199</volume><fpage>1</fpage><lpage>409</lpage><pub-id pub-id-type="doi">10.3897/zookeys.1199.115442</pub-id></mixed-citation></tp:treatment-meta><tp:nomenclature><label>﻿﻿</label><tp:taxon-name>
              <tp:taxon-name-part taxon-name-part-type="genus" reg="Plega">Plega</tp:taxon-name-part>
              <tp:taxon-name-part taxon-name-part-type="species" reg="flammata">flammata</tp:taxon-name-part>
              <object-id xmlns:xlink="http://www.w3.org/1999/xlink" content-type="zoobank" xlink:type="simple">https://zoobank.org/547B37B9-5EE5-4304-B72C-B226756BABDC</object-id>
            </tp:taxon-name><tp:taxon-authority>Ardila-Camacho &amp; Contreras-Ramos</tp:taxon-authority><tp:taxon-status xmlns:xlink="http://www.w3.org/1999/xlink" xlink:type="simple">sp. nov.</tp:taxon-status><xref ref-type="fig" rid="F40">Figs 40</xref><xref ref-type="fig" rid="F41">, 41</xref></tp:nomenclature><tp:treatment-sec sec-type="type locality" id="SECID0EUIEM"><title>Type locality.</title><p>Mexico, <bold>Baja California Sur</bold>: San Venancio, 08 Oct. 1941; Rosa &amp; Bohart leg.</p></tp:treatment-sec><tp:treatment-sec sec-type="material" id="SECID0E3IEM"><title>Material examined.</title><p><bold><italic>Holotype</italic></bold> male, pinned. Original label: “Mexico, <bold>Baja California Sur</bold>, San Venancio, 08 Oct. 1941, Rosa &amp; Bohart leg.”, <named-content xmlns:xlink="http://www.w3.org/1999/xlink" content-type="dwc:institutional_code" xlink:title="California Academy of Sciences, San Francisco, USA." xlink:href="http://grbio.org/institution/california-academy-sciences" xlink:type="simple">CAS</named-content>. <bold><italic>Paratypes</italic>.</bold> Mexico • 1 ♀; <bold>Baja California Sur</bold>, 9 mi. N. Cabo San Lucas; 09 Sep. 1988; E.G. Riley leg.; blacklight; TAMU-ENTOX0278312; <named-content xmlns:xlink="http://www.w3.org/1999/xlink" content-type="dwc:institutional_code" xlink:title="Insect collection of Texas A&amp;M University, Texas, USA." xlink:href="http://grbio.org/institution/texas-am-university-insect-collection" xlink:type="simple">TAMUIC</named-content>. • 1 ♂; same data as for preceding; TAMU-ENTOX0278371; <named-content xmlns:xlink="http://www.w3.org/1999/xlink" content-type="dwc:institutional_code" xlink:title="Insect collection of Texas A&amp;M University, Texas, USA." xlink:href="http://grbio.org/institution/texas-am-university-insect-collection" xlink:type="simple">TAMUIC</named-content>. • 1 ♂; same data as for preceding; TAMU-ENTOX0278336; <named-content xmlns:xlink="http://www.w3.org/1999/xlink" content-type="dwc:institutional_code" xlink:title="Insect collection of Texas A&amp;M University, Texas, USA." xlink:href="http://grbio.org/institution/texas-am-university-insect-collection" xlink:type="simple">TAMUIC</named-content>. • 1 ♂; 3 mi. N. San Antonio; 9–10 Oct. 1968; El. 1200’; E.L. Sleeper &amp; F.J. Moore leg.; <italic><tp:taxon-name><tp:taxon-name-part taxon-name-part-type="genus" reg="Plega">Plega</tp:taxon-name-part><tp:taxon-name-part taxon-name-part-type="species" reg="dactylota">dactylota</tp:taxon-name-part></tp:taxon-name></italic>, det. N. Penny, 1998; <named-content xmlns:xlink="http://www.w3.org/1999/xlink" content-type="dwc:institutional_code" xlink:title="California Academy of Sciences, San Francisco, USA." xlink:href="http://grbio.org/institution/california-academy-sciences" xlink:type="simple">CAS</named-content>. • 1 ♂; Sa. Victoria, Casas Viejas; El. 800’; 27–28 Oct. 1968; E.L. Sleeper &amp; F.J. Moore leg.; collected at blacklite; <italic><tp:taxon-name><tp:taxon-name-part taxon-name-part-type="genus" reg="Plega">Plega</tp:taxon-name-part><tp:taxon-name-part taxon-name-part-type="species" reg="dactylota">dactylota</tp:taxon-name-part></tp:taxon-name></italic> det. N. Penny, 1998; <named-content xmlns:xlink="http://www.w3.org/1999/xlink" content-type="dwc:institutional_code" xlink:title="California Academy of Sciences, San Francisco, USA." xlink:href="http://grbio.org/institution/california-academy-sciences" xlink:type="simple">CAS</named-content>. • 1 ♂; La Paz, Todos Santos, Km 5 a la Burrera; <named-content xmlns:xlink="http://www.w3.org/1999/xlink" content-type="dwc:verbatimCoordinates" xlink:type="simple"><named-content content-type="geo-json" specific-use="{&#34;type&#34;:&#34;Point&#34;,&#34;coordinates&#34;:[-110.175278,23.430000]}" id="NCID0EYLEM" xlink:type="simple">23°25'48"N, 110°10'31"W</named-content></named-content>; 145 m; 30 Sep. 2010; C. Mayorga &amp; L. Cervantes leg.; matorral xerófilo, nocturnal collection; <named-content xmlns:xlink="http://www.w3.org/1999/xlink" content-type="dwc:institutional_code" xlink:title="Colección Nacional de Insectos, Instituto de Biología, Universidad Nacional Autónoma de México, Ciudad de México, México." xlink:href="http://grbio.org/institution/coleccion-nacional-de-insectos-universidad-nacional-autonoma-de-mexico" xlink:type="simple">CNIN</named-content>. • 1 ♂; Isla Cerralvo, punta NW; 18 Aug. 1986; F. Arias leg.; <named-content xmlns:xlink="http://www.w3.org/1999/xlink" content-type="dwc:institutional_code" xlink:title="Colección Nacional de Insectos, Instituto de Biología, Universidad Nacional Autónoma de México, Ciudad de México, México." xlink:href="http://grbio.org/institution/coleccion-nacional-de-insectos-universidad-nacional-autonoma-de-mexico" xlink:type="simple">CNIN</named-content>.</p></tp:treatment-sec><tp:treatment-sec sec-type="material" id="SECID0EPMEM"><title>Other material.</title><p>Mexico – <bold>Baja California</bold> • 1 ♂; San Lorenzo [Island]; N. Banks leg.; <named-content xmlns:xlink="http://www.w3.org/1999/xlink" content-type="dwc:institutional_code" xlink:title="Museum of Comparative Zoology, Cambridge, Massachusetts, USA." xlink:href="http://grbio.org/institution/museum-comparative-zoology" xlink:type="simple">MCZ</named-content>-ENT00681782; <named-content xmlns:xlink="http://www.w3.org/1999/xlink" content-type="dwc:institutional_code" xlink:title="Museum of Comparative Zoology, Cambridge, Massachusetts, USA." xlink:href="http://grbio.org/institution/museum-comparative-zoology" xlink:type="simple">MCZ</named-content>. – <bold>Baja California Sur</bold> • 1 ♂; Sa. Victoria, Casas Viejas; El. 800’; 27–28 Oct. 1968; E.L. Sleeper &amp; F.J. Moore leg.; collected at blacklite; <italic><tp:taxon-name><tp:taxon-name-part taxon-name-part-type="genus" reg="Plega">Plega</tp:taxon-name-part><tp:taxon-name-part taxon-name-part-type="species" reg="dactylota">dactylota</tp:taxon-name-part></tp:taxon-name></italic> det. N. Penny, 1998; <named-content xmlns:xlink="http://www.w3.org/1999/xlink" content-type="dwc:institutional_code" xlink:title="California Academy of Sciences, San Francisco, USA." xlink:href="http://grbio.org/institution/california-academy-sciences" xlink:type="simple">CAS</named-content>. • 2 ♂; 1 mi. SW. Sta. Catarina; 29–30 Jun. 1967; E.L. Sleeper &amp; E.M. Fisher leg.; collected at blacklite; <italic><tp:taxon-name><tp:taxon-name-part taxon-name-part-type="genus" reg="Plega">Plega</tp:taxon-name-part><tp:taxon-name-part taxon-name-part-type="species" reg="dactylota">dactylota</tp:taxon-name-part></tp:taxon-name></italic>, det. N. Penny, 1998; <named-content xmlns:xlink="http://www.w3.org/1999/xlink" content-type="dwc:institutional_code" xlink:title="California Academy of Sciences, San Francisco, USA." xlink:href="http://grbio.org/institution/california-academy-sciences" xlink:type="simple">CAS</named-content>. • 1 ♂; 2.6 miles E. of San Antonio; 30 Jul. 1971, H.G. Real &amp; R.E. Main leg.; U.V. light; <named-content xmlns:xlink="http://www.w3.org/1999/xlink" content-type="dwc:institutional_code" xlink:title="California Academy of Sciences, San Francisco, USA." xlink:href="http://grbio.org/institution/california-academy-sciences" xlink:type="simple">CAS</named-content>. • 1 ♂; 3 mi. N. San Antonio; 9–10 Oct. 1968; El. 1200’; E.L. Sleeper &amp; F.J. Moore leg.; <italic><tp:taxon-name><tp:taxon-name-part taxon-name-part-type="genus" reg="Plega">Plega</tp:taxon-name-part><tp:taxon-name-part taxon-name-part-type="species" reg="dactylota">dactylota</tp:taxon-name-part></tp:taxon-name></italic>, det. N. Penny, 1998; <named-content xmlns:xlink="http://www.w3.org/1999/xlink" content-type="dwc:institutional_code" xlink:title="California Academy of Sciences, San Francisco, USA." xlink:href="http://grbio.org/institution/california-academy-sciences" xlink:type="simple">CAS</named-content>. • 1 ♂; Boca de la Sierra; 27–28 Jun. 1967; E.L. Sleeper &amp; E.M. Fisher leg.; collected at blacklite; <italic><tp:taxon-name><tp:taxon-name-part taxon-name-part-type="genus" reg="Plega">Plega</tp:taxon-name-part><tp:taxon-name-part taxon-name-part-type="species" reg="dactylota">dactylota</tp:taxon-name-part></tp:taxon-name></italic>, det. N. Penny, 1998; <named-content xmlns:xlink="http://www.w3.org/1999/xlink" content-type="dwc:institutional_code" xlink:title="California Academy of Sciences, San Francisco, USA." xlink:href="http://grbio.org/institution/california-academy-sciences" xlink:type="simple">CAS</named-content>. • 2 ♂; 4 Km E. El Triunfo (Km 160); 560 m; 05 Sep. 1977; E. Fisher &amp; R. Westcott leg.; <named-content xmlns:xlink="http://www.w3.org/1999/xlink" content-type="dwc:institutional_code" xlink:title="California Academy of Sciences, San Francisco, USA." xlink:href="http://grbio.org/institution/california-academy-sciences" xlink:type="simple">CAS</named-content>. • 1 ♂; 1 mi. East of Migriño; 19 Jul. 1971; H.G. Real &amp; R.E. Main leg.; U.V. light; <named-content xmlns:xlink="http://www.w3.org/1999/xlink" content-type="dwc:institutional_code" xlink:title="California Academy of Sciences, San Francisco, USA." xlink:href="http://grbio.org/institution/california-academy-sciences" xlink:type="simple">CAS</named-content>. •1 ♂; 1 mi. East of Migriño; 17 Jul. 1971; H.G. Real leg.; at U.V. light; <named-content xmlns:xlink="http://www.w3.org/1999/xlink" content-type="dwc:institutional_code" xlink:title="California Academy of Sciences, San Francisco, USA." xlink:href="http://grbio.org/institution/california-academy-sciences" xlink:type="simple">CAS</named-content>. • 1 ♂; 6 mi. E. San José del Cabo; El. 200’; 26–27 Oct. 1968; E. L. Sleeper &amp; F.J. Moore leg.; collected at blacklite; <italic><tp:taxon-name><tp:taxon-name-part taxon-name-part-type="genus" reg="Plega">Plega</tp:taxon-name-part><tp:taxon-name-part taxon-name-part-type="species" reg="dactylota">dactylota</tp:taxon-name-part></tp:taxon-name></italic>, det. N. Penny, 1998; <named-content xmlns:xlink="http://www.w3.org/1999/xlink" content-type="dwc:institutional_code" xlink:title="California Academy of Sciences, San Francisco, USA." xlink:href="http://grbio.org/institution/california-academy-sciences" xlink:type="simple">CAS</named-content>. • 2 ♂; Boca de la Sierra; 27–28 Jun. 1967; E.L. Sleeper &amp; E.M. Fisher leg.; collected at blacklite; <italic><tp:taxon-name><tp:taxon-name-part taxon-name-part-type="genus" reg="Plega">Plega</tp:taxon-name-part><tp:taxon-name-part taxon-name-part-type="species" reg="dactylota">dactylota</tp:taxon-name-part></tp:taxon-name></italic>, det. N. Penny, 1998; <named-content xmlns:xlink="http://www.w3.org/1999/xlink" content-type="dwc:institutional_code" xlink:title="California Academy of Sciences, San Francisco, USA." xlink:href="http://grbio.org/institution/california-academy-sciences" xlink:type="simple">CAS</named-content>. • 2 ♂ 2 ♀; 9 mi SW Hwy 256 on rd to San Isidro; <named-content xmlns:xlink="http://www.w3.org/1999/xlink" content-type="dwc:verbatimCoordinates" xlink:type="simple"><named-content content-type="geo-json" specific-use="{&#34;type&#34;:&#34;Point&#34;,&#34;coordinates&#34;:[-110.133333,24.015278]}" id="NCID0E5REM" xlink:type="simple">24°0'55"N, 110°8'0"W</named-content></named-content>; 700 m; 14–15 Jul. 1999; R. Aalbu, K. Brown, I. Stahl &amp; F. Piñero leg.; Blacklite; <italic><tp:taxon-name><tp:taxon-name-part taxon-name-part-type="genus" reg="Plega">Plega</tp:taxon-name-part><tp:taxon-name-part taxon-name-part-type="species" reg="dactylota">dactylota</tp:taxon-name-part></tp:taxon-name></italic>, det. N. Penny, 1999; #D00750-1502; <named-content xmlns:xlink="http://www.w3.org/1999/xlink" content-type="dwc:institutional_code" xlink:title="California Academy of Sciences, San Francisco, USA." xlink:href="http://grbio.org/institution/california-academy-sciences" xlink:type="simple">CAS</named-content>. • 1 ♀; San Isidro; <named-content xmlns:xlink="http://www.w3.org/1999/xlink" content-type="dwc:verbatimCoordinates" xlink:type="simple"><named-content content-type="geo-json" specific-use="{&#34;type&#34;:&#34;Point&#34;,&#34;coordinates&#34;:[-110.155333,24.004000]}" id="NCID0EZSEM" xlink:type="simple">24°00.24'N, 110°09.32'W</named-content></named-content>; 533 m; 15 Aug. 2004; D. Robacker, D. Thomas &amp; J. Burne leg.; TAMU-ENTOX0755721; <named-content xmlns:xlink="http://www.w3.org/1999/xlink" content-type="dwc:institutional_code" xlink:title="Insect collection of Texas A&amp;M University, Texas, USA." xlink:href="http://grbio.org/institution/texas-am-university-insect-collection" xlink:type="simple">TAMUIC</named-content>. • 1 ♂ 1 ♀; 8 mi. SE La Paz; El. 1000’; 13 Oct. 1968; E.L. Sleeper &amp; F.J. Moore leg.; collected at blacklite; <italic><tp:taxon-name><tp:taxon-name-part taxon-name-part-type="genus" reg="Plega">Plega</tp:taxon-name-part><tp:taxon-name-part taxon-name-part-type="species" reg="dactylota">dactylota</tp:taxon-name-part></tp:taxon-name></italic>, det. N. Penny, 1998; <named-content xmlns:xlink="http://www.w3.org/1999/xlink" content-type="dwc:institutional_code" xlink:title="California Academy of Sciences, San Francisco, USA." xlink:href="http://grbio.org/institution/california-academy-sciences" xlink:type="simple">CAS</named-content>. • 1 ♂; 22 mi. W. La Paz; El. 1000’; 07 Oct. 1968; E.L. Sleeper &amp; F.J. Moore leg.; <italic><tp:taxon-name><tp:taxon-name-part taxon-name-part-type="genus" reg="Plega">Plega</tp:taxon-name-part><tp:taxon-name-part taxon-name-part-type="species" reg="dactylota">dactylota</tp:taxon-name-part></tp:taxon-name></italic>, det. N. Penny, 1998; <named-content xmlns:xlink="http://www.w3.org/1999/xlink" content-type="dwc:institutional_code" xlink:title="California Academy of Sciences, San Francisco, USA." xlink:href="http://grbio.org/institution/california-academy-sciences" xlink:type="simple">CAS</named-content>. • 1 ♂; 9 mi. N San Lucas; El. 1000’; 24–25 Oct. 1968; E.L. Sleeper &amp; F.J. Moore leg.; collected at blacklite; <italic><tp:taxon-name><tp:taxon-name-part taxon-name-part-type="genus" reg="Plega">Plega</tp:taxon-name-part><tp:taxon-name-part taxon-name-part-type="species" reg="dactylota">dactylota</tp:taxon-name-part></tp:taxon-name></italic>, det. N. Penny, 1998; <named-content xmlns:xlink="http://www.w3.org/1999/xlink" content-type="dwc:institutional_code" xlink:title="California Academy of Sciences, San Francisco, USA." xlink:href="http://grbio.org/institution/california-academy-sciences" xlink:type="simple">CAS</named-content>. • 1 ♂; 6 mi. NE San Lucas; El. 100’; 25 Oct. 1968; E.L. Sleeper &amp; F.J. Moore leg.; collected at blacklite; <italic><tp:taxon-name><tp:taxon-name-part taxon-name-part-type="genus" reg="Plega">Plega</tp:taxon-name-part><tp:taxon-name-part taxon-name-part-type="species" reg="dactylota">dactylota</tp:taxon-name-part></tp:taxon-name></italic>, det. N. Penny, 1998; <named-content xmlns:xlink="http://www.w3.org/1999/xlink" content-type="dwc:institutional_code" xlink:title="California Academy of Sciences, San Francisco, USA." xlink:href="http://grbio.org/institution/california-academy-sciences" xlink:type="simple">CAS</named-content>. • 1 ♂ 1 ♀; Baja California Sur, 6 mi. E. San José del Cabo; El. 200’; 26–27 Oct. 1968; E.L. Sleeper &amp; F.J. Moore leg.; collected at blacklite; <italic><tp:taxon-name><tp:taxon-name-part taxon-name-part-type="genus" reg="Plega">Plega</tp:taxon-name-part><tp:taxon-name-part taxon-name-part-type="species" reg="dactylota">dactylota</tp:taxon-name-part></tp:taxon-name></italic>, det. N. Penny, 1998; <named-content xmlns:xlink="http://www.w3.org/1999/xlink" content-type="dwc:institutional_code" xlink:title="California Academy of Sciences, San Francisco, USA." xlink:href="http://grbio.org/institution/california-academy-sciences" xlink:type="simple">CAS</named-content>. • 1 ♀; 12 mi. SW. S. José del Cabo; 03 Jul. 1963; E.M. Fisher leg.; <italic><tp:taxon-name><tp:taxon-name-part taxon-name-part-type="genus" reg="Plega">Plega</tp:taxon-name-part><tp:taxon-name-part taxon-name-part-type="species" reg="dactylota">dactylota</tp:taxon-name-part></tp:taxon-name></italic>, det. N. Penny, 1998; <named-content xmlns:xlink="http://www.w3.org/1999/xlink" content-type="dwc:institutional_code" xlink:title="California Academy of Sciences, San Francisco, USA." xlink:href="http://grbio.org/institution/california-academy-sciences" xlink:type="simple">CAS</named-content>. • 4 ♂ 16 ♀; Los Cabos, Sierra de la Laguna, Rancho Ecológico Sol de Mayo, Cabañas; <named-content xmlns:xlink="http://www.w3.org/1999/xlink" content-type="dwc:verbatimCoordinates" xlink:type="simple"><named-content content-type="geo-json" specific-use="{&#34;type&#34;:&#34;Point&#34;,&#34;coordinates&#34;:[-109.789917,23.498317]}" id="NCID0E2WEM" xlink:type="simple">23°29.899'N, 109°47.395'W</named-content></named-content>; 282 m; 15 Aug. 2021; Contreras, Cancino, Luna, Martins &amp; Marquez leg.; light trap; <named-content xmlns:xlink="http://www.w3.org/1999/xlink" content-type="dwc:institutional_code" xlink:title="Colección Nacional de Insectos, Instituto de Biología, Universidad Nacional Autónoma de México, Ciudad de México, México." xlink:href="http://grbio.org/institution/coleccion-nacional-de-insectos-universidad-nacional-autonoma-de-mexico" xlink:type="simple">CNIN</named-content>. •14 ♂; same data as for preceding; 14 Aug. 2021; <named-content xmlns:xlink="http://www.w3.org/1999/xlink" content-type="dwc:institutional_code" xlink:title="Colección Nacional de Insectos, Instituto de Biología, Universidad Nacional Autónoma de México, Ciudad de México, México." xlink:href="http://grbio.org/institution/coleccion-nacional-de-insectos-universidad-nacional-autonoma-de-mexico" xlink:type="simple">CNIN</named-content>. • 10 ♂ 11 ♀; same data as for preceding; Cabañas; 14 Aug. 2021; trampa McPhail/Melaza; <named-content xmlns:xlink="http://www.w3.org/1999/xlink" content-type="dwc:institutional_code" xlink:title="Colección Nacional de Insectos, Instituto de Biología, Universidad Nacional Autónoma de México, Ciudad de México, México." xlink:href="http://grbio.org/institution/coleccion-nacional-de-insectos-universidad-nacional-autonoma-de-mexico" xlink:type="simple">CNIN</named-content>. • 31 ♂ 11 ♀; same data as for preceding; cabaña hacia la cascada; <named-content xmlns:xlink="http://www.w3.org/1999/xlink" content-type="dwc:verbatimCoordinates" xlink:type="simple"><named-content content-type="geo-json" specific-use="{&#34;type&#34;:&#34;Point&#34;,&#34;coordinates&#34;:[-108.790250,23.498167]}" id="NCID0E5XEM" xlink:type="simple">23°29.890'N, 108°47.415'W</named-content></named-content>; 238 m; 13 Aug. 2021; <named-content xmlns:xlink="http://www.w3.org/1999/xlink" content-type="dwc:institutional_code" xlink:title="Colección Nacional de Insectos, Instituto de Biología, Universidad Nacional Autónoma de México, Ciudad de México, México." xlink:href="http://grbio.org/institution/coleccion-nacional-de-insectos-universidad-nacional-autonoma-de-mexico" xlink:type="simple">CNIN</named-content>. • 4 ♂; same data as for preceding; Vereda arriba cascada en cañón de la zorra; <named-content xmlns:xlink="http://www.w3.org/1999/xlink" content-type="dwc:verbatimCoordinates" xlink:type="simple"><named-content content-type="geo-json" specific-use="{&#34;type&#34;:&#34;Point&#34;,&#34;coordinates&#34;:[-109.795333,23.498500]}" id="NCID0EOYEM" xlink:type="simple">23°29.910'N, 109°47.720'W</named-content></named-content>; 271 m; 14 Aug. 2021; Luna, Contreras, Barba &amp; Ramírez leg.; light trap; <named-content xmlns:xlink="http://www.w3.org/1999/xlink" content-type="dwc:institutional_code" xlink:title="Colección Nacional de Insectos, Instituto de Biología, Universidad Nacional Autónoma de México, Ciudad de México, México." xlink:href="http://grbio.org/institution/coleccion-nacional-de-insectos-universidad-nacional-autonoma-de-mexico" xlink:type="simple">CNIN</named-content>. • 1 ♂ 3 ♀; same data as for preceding; Vereda arriba cascada en cañón de la zorra; <named-content xmlns:xlink="http://www.w3.org/1999/xlink" content-type="dwc:verbatimCoordinates" xlink:type="simple"><named-content content-type="geo-json" specific-use="{&#34;type&#34;:&#34;Point&#34;,&#34;coordinates&#34;:[-109.795333,23.498500]}" id="NCID0E6YEM" xlink:type="simple">23°29.910'N, 109°47.720'W</named-content></named-content>; 271 m; 15 Aug. 2021; light trap; <named-content xmlns:xlink="http://www.w3.org/1999/xlink" content-type="dwc:institutional_code" xlink:title="Colección Nacional de Insectos, Instituto de Biología, Universidad Nacional Autónoma de México, Ciudad de México, México." xlink:href="http://grbio.org/institution/coleccion-nacional-de-insectos-universidad-nacional-autonoma-de-mexico" xlink:type="simple">CNIN</named-content>. • 1 ♂ 1 ♀; Valle Perdido, 2 mi N Reserva gate; <named-content xmlns:xlink="http://www.w3.org/1999/xlink" content-type="dwc:verbatimCoordinates" xlink:type="simple"><named-content content-type="geo-json" specific-use="{&#34;type&#34;:&#34;Point&#34;,&#34;coordinates&#34;:[-110.020000,23.363611]}" id="NCID0EQZEM" xlink:type="simple">23°21'49"N, 110°1'12"W</named-content></named-content>; 500 m; 16–17 Jul. 1999; R. Aalbu, K. Brown, I. Stahl &amp; F. Piñero leg.; <italic><tp:taxon-name><tp:taxon-name-part taxon-name-part-type="genus" reg="Plega">Plega</tp:taxon-name-part><tp:taxon-name-part taxon-name-part-type="species" reg="dactylota">dactylota</tp:taxon-name-part></tp:taxon-name></italic>, det. N. Penny, 1999; D00750-1502; <named-content xmlns:xlink="http://www.w3.org/1999/xlink" content-type="dwc:institutional_code" xlink:title="California Academy of Sciences, San Francisco, USA." xlink:href="http://grbio.org/institution/california-academy-sciences" xlink:type="simple">CAS</named-content>. 1 ♀; Sa. Victoria, El Chorro; El. 1000’; 29–30 Oct. 1968; E.L. Sleeper &amp; F.J. Moore leg.; collected at blacklite; <italic><tp:taxon-name><tp:taxon-name-part taxon-name-part-type="genus" reg="Plega">Plega</tp:taxon-name-part><tp:taxon-name-part taxon-name-part-type="species" reg="dactylota">dactylota</tp:taxon-name-part></tp:taxon-name></italic>, det. N. Penny, 1998; <named-content xmlns:xlink="http://www.w3.org/1999/xlink" content-type="dwc:institutional_code" xlink:title="California Academy of Sciences, San Francisco, USA." xlink:href="http://grbio.org/institution/california-academy-sciences" xlink:type="simple">CAS</named-content>. 1 ♀; Todos Santos; 18 Oct. 1941; Ross &amp; Bohart leg.; <named-content xmlns:xlink="http://www.w3.org/1999/xlink" content-type="dwc:institutional_code" xlink:title="California Academy of Sciences, San Francisco, USA." xlink:href="http://grbio.org/institution/california-academy-sciences" xlink:type="simple">CAS</named-content>. • 1 ♀; 13 mi E. hwy 19, E. of Todos Santos; 17–18 Sep. 1988; E. Riley; TAMU-ENTOX0278512; <named-content xmlns:xlink="http://www.w3.org/1999/xlink" content-type="dwc:institutional_code" xlink:title="Insect collection of Texas A&amp;M University, Texas, USA." xlink:href="http://grbio.org/institution/texas-am-university-insect-collection" xlink:type="simple">TAMUIC</named-content>. • 1 ♂; La Paz, Todos Santos, Km 5 a la Burrera; <named-content xmlns:xlink="http://www.w3.org/1999/xlink" content-type="dwc:verbatimCoordinates" xlink:type="simple"><named-content content-type="geo-json" specific-use="{&#34;type&#34;:&#34;Point&#34;,&#34;coordinates&#34;:[-110.175278,23.430000]}" id="NCID0EO2EM" xlink:type="simple">23°25'48"N, 110°10'31"W</named-content></named-content>; 145 m; 30 Sep. 2010; C. Mayorga &amp; L. Cervantes leg.; matorral xerófilo, nocturnal collection; <named-content xmlns:xlink="http://www.w3.org/1999/xlink" content-type="dwc:institutional_code" xlink:title="Colección Nacional de Insectos, Instituto de Biología, Universidad Nacional Autónoma de México, Ciudad de México, México." xlink:href="http://grbio.org/institution/coleccion-nacional-de-insectos-universidad-nacional-autonoma-de-mexico" xlink:type="simple">CNIN</named-content>. • 6 ♂ 1 ♀; La Paz, 7 mi. SW; 06 Aug. 1966; E. &amp; J. Linsley, J. Chemsak, P.D. Hurd leg.; at light; <named-content xmlns:xlink="http://www.w3.org/1999/xlink" content-type="dwc:institutional_code" xlink:title="California State collection of Arthropods, California Department of Food and Agriculture, Sacramento, California, USA." xlink:href="http://grbio.org/institution/california-state-collection-arthropods" xlink:type="simple">CSCA</named-content>. • 1 ♀; Km 119 La Paz-San José del Cabo; 13 Sep. 1977; S. Lorna &amp; G. Gutz leg.; <named-content xmlns:xlink="http://www.w3.org/1999/xlink" content-type="dwc:institutional_code" xlink:title="Colección Nacional de Insectos, Instituto de Biología, Universidad Nacional Autónoma de México, Ciudad de México, México." xlink:href="http://grbio.org/institution/coleccion-nacional-de-insectos-universidad-nacional-autonoma-de-mexico" xlink:type="simple">CNIN</named-content>. • 1 ♂; La Paz-San Antonio, “Microondas”; <named-content xmlns:xlink="http://www.w3.org/1999/xlink" content-type="dwc:verbatimCoordinates" xlink:type="simple"><named-content content-type="geo-json" specific-use="{&#34;type&#34;:&#34;Point&#34;,&#34;coordinates&#34;:[-110.076389,23.790000]}" id="NCID0EQ3EM" xlink:type="simple">23°47'24"N, 110°04'35"W</named-content></named-content>; 677 m; 28 Sep. 2010; C. Mayorga &amp; L. Cervantes leg.; matorral xerófilo, nocturnal collection; <named-content xmlns:xlink="http://www.w3.org/1999/xlink" content-type="dwc:institutional_code" xlink:title="Colección Nacional de Insectos, Instituto de Biología, Universidad Nacional Autónoma de México, Ciudad de México, México." xlink:href="http://grbio.org/institution/coleccion-nacional-de-insectos-universidad-nacional-autonoma-de-mexico" xlink:type="simple">CNIN</named-content>. • 2 ♀; 3 mi. N. San Antonio; 9–10 Oct. 1968; El. 1200’; E.L. Sleeper &amp; F.J. Moore leg.; collected at blacklite; <italic><tp:taxon-name><tp:taxon-name-part taxon-name-part-type="genus" reg="Plega">Plega</tp:taxon-name-part><tp:taxon-name-part taxon-name-part-type="species" reg="fratercula">fratercula</tp:taxon-name-part></tp:taxon-name></italic>, det. N. Penny, 1998; <named-content xmlns:xlink="http://www.w3.org/1999/xlink" content-type="dwc:institutional_code" xlink:title="California Academy of Sciences, San Francisco, USA." xlink:href="http://grbio.org/institution/california-academy-sciences" xlink:type="simple">CAS</named-content>. • 1 ♀; 3 Km E. La Burrera; 515 m; 02 Sep. 1977; E. Fisher &amp; R. Westcott leg.; <named-content xmlns:xlink="http://www.w3.org/1999/xlink" content-type="dwc:institutional_code" xlink:title="California Academy of Sciences, San Francisco, USA." xlink:href="http://grbio.org/institution/california-academy-sciences" xlink:type="simple">CAS</named-content>. • 1 ♂; 8.4 mi. W. on Ramal a Los Naranjos; 13 Sep. 1988; E.G. Riley leg.; TAMU-ENTOX0278442; <named-content xmlns:xlink="http://www.w3.org/1999/xlink" content-type="dwc:institutional_code" xlink:title="Insect collection of Texas A&amp;M University, Texas, USA." xlink:href="http://grbio.org/institution/texas-am-university-insect-collection" xlink:type="simple">TAMUIC</named-content>. • 1 ♂; same data as for preceding; TAMU-ENTOX0278450; <named-content xmlns:xlink="http://www.w3.org/1999/xlink" content-type="dwc:institutional_code" xlink:title="Insect collection of Texas A&amp;M University, Texas, USA." xlink:href="http://grbio.org/institution/texas-am-university-insect-collection" xlink:type="simple">TAMUIC</named-content>. • 1 ♀; 8.4 mi W on Ramal a Los Naranjos; 13 Sep. 1988; A.J. Gilbert leg.; <named-content xmlns:xlink="http://www.w3.org/1999/xlink" content-type="dwc:institutional_code" xlink:title="California State collection of Arthropods, California Department of Food and Agriculture, Sacramento, California, USA." xlink:href="http://grbio.org/institution/california-state-collection-arthropods" xlink:type="simple">CSCA</named-content>. • 1 ♂; 9.4 mi. W. Hwy 1 on Ramal a San Felipe; 10–11 Sep. 1988; E. Riley; TAMU-ENTOX0278355; <named-content xmlns:xlink="http://www.w3.org/1999/xlink" content-type="dwc:institutional_code" xlink:title="Insect collection of Texas A&amp;M University, Texas, USA." xlink:href="http://grbio.org/institution/texas-am-university-insect-collection" xlink:type="simple">TAMUIC</named-content>. • 1 ♂; same data as for preceding; TAMU-ENTOX0278379; <named-content xmlns:xlink="http://www.w3.org/1999/xlink" content-type="dwc:institutional_code" xlink:title="Insect collection of Texas A&amp;M University, Texas, USA." xlink:href="http://grbio.org/institution/texas-am-university-insect-collection" xlink:type="simple">TAMUIC</named-content>. • 1 ♂; same data as for preceding; TAMU-ENTOX0278329; <named-content xmlns:xlink="http://www.w3.org/1999/xlink" content-type="dwc:institutional_code" xlink:title="Insect collection of Texas A&amp;M University, Texas, USA." xlink:href="http://grbio.org/institution/texas-am-university-insect-collection" xlink:type="simple">TAMUIC</named-content>. • 1 ♀; same data as for preceding; TAMU-ENTOX0278349; <named-content xmlns:xlink="http://www.w3.org/1999/xlink" content-type="dwc:institutional_code" xlink:title="Insect collection of Texas A&amp;M University, Texas, USA." xlink:href="http://grbio.org/institution/texas-am-university-insect-collection" xlink:type="simple">TAMUIC</named-content>. • 4 ♀; Isla Cerralvo, punta NW; 18 Aug. 1986; F. Arias leg.; <named-content xmlns:xlink="http://www.w3.org/1999/xlink" content-type="dwc:institutional_code" xlink:title="Colección Nacional de Insectos, Instituto de Biología, Universidad Nacional Autónoma de México, Ciudad de México, México." xlink:href="http://grbio.org/institution/coleccion-nacional-de-insectos-universidad-nacional-autonoma-de-mexico" xlink:type="simple">CNIN</named-content>. • 1 ♀; same data as for preceding; Isla Cerralvo; 04 Aug. 1986; <named-content xmlns:xlink="http://www.w3.org/1999/xlink" content-type="dwc:institutional_code" xlink:title="Colección Nacional de Insectos, Instituto de Biología, Universidad Nacional Autónoma de México, Ciudad de México, México." xlink:href="http://grbio.org/institution/coleccion-nacional-de-insectos-universidad-nacional-autonoma-de-mexico" xlink:type="simple">CNIN</named-content>. • 1 ♀; same data as for preceding; L. Cervantes leg.; <named-content xmlns:xlink="http://www.w3.org/1999/xlink" content-type="dwc:institutional_code" xlink:title="Colección Nacional de Insectos, Instituto de Biología, Universidad Nacional Autónoma de México, Ciudad de México, México." xlink:href="http://grbio.org/institution/coleccion-nacional-de-insectos-universidad-nacional-autonoma-de-mexico" xlink:type="simple">CNIN</named-content>. • 1 ♂ 2 ♀; same data as for preceding; 04 Aug. 1986; L. Cervantes leg.; <named-content xmlns:xlink="http://www.w3.org/1999/xlink" content-type="dwc:institutional_code" xlink:title="Colección Nacional de Insectos, Instituto de Biología, Universidad Nacional Autónoma de México, Ciudad de México, México." xlink:href="http://grbio.org/institution/coleccion-nacional-de-insectos-universidad-nacional-autonoma-de-mexico" xlink:type="simple">CNIN</named-content>. • 1 ♀; Isla San José, punta NW; 17 Aug. 1986; F. Arias; <named-content xmlns:xlink="http://www.w3.org/1999/xlink" content-type="dwc:institutional_code" xlink:title="Colección Nacional de Insectos, Instituto de Biología, Universidad Nacional Autónoma de México, Ciudad de México, México." xlink:href="http://grbio.org/institution/coleccion-nacional-de-insectos-universidad-nacional-autonoma-de-mexico" xlink:type="simple">CNIN</named-content>.</p></tp:treatment-sec><tp:treatment-sec sec-type="diagnosis" id="SECID0E5AFM"><title>Diagnosis.</title><p>This species has the antennal flagellum with basal flagellomeres 2× as long as wide. The posterior surface of the forefemur has three brown weakly to well defined spots on the medial area; the anterior surface is dark brown, except the base pale. On the male genitalia, the gonocoxite IX is long, thin, and sigmoid, with posterior apex thickened, laterally curved, and set with 8–13 processes arranged in a group. The ventral part of the median lobe of the gonocoxites XI forms a prominent, curved process with trapezoidal apex, whose surface is rugose and has microspinulae. On the female genitalia, the medial part of the gonapophyses VIII is boat-shaped, lacking processes.</p></tp:treatment-sec><tp:treatment-sec sec-type="etymology" id="SECID0EDBFM"><title>Etymology.</title><p>The specific name of this species comes from the Latin <italic>flammare</italic>, which means flame. This alludes to the flame-shaped apex of the male gonocoxite IX of this species.</p></tp:treatment-sec><tp:treatment-sec sec-type="description" id="SECID0ELBFM"><title>Description.</title><p><bold><italic>Measurements</italic>.</bold> Male (<italic>n</italic> = 7). Forewing length: 11.3–14.6 mm; Hind wing length: 8.8–11.3 mm. Female (<italic>n</italic> = 2): Forewing length: 13.2–14.2 mm; Hind wing length: 10.4–11.3 mm.</p><p><bold><italic>Coloration</italic> (Fig. <xref ref-type="fig" rid="F40">40</xref>)</bold>. <bold><italic>Head</italic>.</bold> Vertexal region pale, with lateral dark brown markings extending from occiput to toruli forming a V-shaped pattern, mainly with pale brown setae; area adjacent to occipital ridge dark brown; paraocular area pale with brown areas; supra-antennal area dark brown, with pale brown setae; occiput pale with brown spot, postgena pale sometimes with brown spot. Antennal scape pale, with brown dorsal longitudinal band, entire surface with pale brown setae, and some dark brown setae; pedicel brown, flagellum pale brown with brown setae. Frons either completely brown with or brown with inverted, triangular, pale, medial mark. Clypeus either pale brown or pale with pale brown lateral areas; labrum pale brown; mandible pale with dark brown corners, dark amber at apex; maxilla pale with pale brown areas, palpus brown; labium pale with pale brown areas, setae pale brown; labial palpus brown, pale at junctions, palpimacula pale brown. <bold><italic>Thorax</italic>.</bold> Pronotum pale with irregular brown markings, anterolateral corners with darker spot; episternum brown, sometimes with pale medial area, postfurcasternum pale. Mesonotum with scutum mainly dark brown, except pale on area surrounding sutures, scutellum pale with median and posterolateral dark brown areas, setation mostly dark brown; metanotum mostly dark brown; pre-episternum pale to dark brown; pteropleura mostly dark brown with pale on margins of sclerites, setation pale brown. <bold><italic>Foreleg</italic>.</bold> Coxa mostly pale, with brown spots on base and apex, interspersed pale and dark brown setae present; trochanter pale, setation pale brown, except dorsally with some dark brown setae. Femur posterior surface pale with three weakly to well defined brown spots on medial area, apex brown; anterior surface dark brown, except at base, and area surrounding the primary process. Tibia dashed with pale and dark brown. Basitarsus pale brown proximally, changing to amber towards the apex, clavate setae pale brown; remaining tarsomeres pale brown. <bold><italic>Mid- and hind leg</italic>.</bold> Coxae pale, sometimes with brown areas, setae pale brown; trochanter pale. Femur and tibia of mid-leg dashed with pale and brown, on hind leg with brown at apex of femur and base and apex of tibia. Tarsi pale to pale brown; distal margins on ventral surface with dark brown setae; pretarsal claws brown. <bold><italic>Wings</italic>.</bold> Forewing mostly hyaline; membrane surrounding crossveins, first branch of <abbrev xmlns:xlink="http://www.w3.org/1999/xlink" xlink:title="Cubitus anterior" id="ABBRID0EZCFM" xlink:type="simple">CuA</abbrev> and apex of CuP amber; posterior and apical margins on distal ½ of wing with intermittent, amber areas between apical branches of longitudinal veins; pterostigma brown with pale medial area; major veins, subcostal veinlets, and wing margin alternating pale and brown. Hind wing hyaline, amber on area adjacent to first branch of <abbrev xmlns:xlink="http://www.w3.org/1999/xlink" xlink:title="Cubitus anterior" id="ABBRID0E4CFM" xlink:type="simple">CuA</abbrev>; pterostigma brown with pale preapical area; C, subcostal veinlets and Sc with extensive pale areas, remainder longitudinal veins alternating pale and brown; crossveins brown, except sigmoid 1r-m, bicolor; wing margin alternating pale and brown. <bold><italic>Abdomen</italic>.</bold> Tergites pale brown with pale areas, and lateral darker marks; setation mostly pale. Pleural membrane mostly dark brown. Sternites pale with pale brown lateral areas; setation mostly pale.</p><fig id="F40" position="float" orientation="portrait"><object-id xmlns:xlink="http://www.w3.org/1999/xlink" content-type="doi" xlink:type="simple">10.3897/zookeys.1199.115442.figure40</object-id><label>Figure 40.</label><caption><p><italic><tp:taxon-name><tp:taxon-name-part taxon-name-part-type="genus" reg="Plega">Plega</tp:taxon-name-part><tp:taxon-name-part taxon-name-part-type="species" reg="flammata">flammata</tp:taxon-name-part></tp:taxon-name></italic> Ardila-Camacho &amp; Contreras-Ramos, sp. nov. <bold>A</bold> male habitus, dorsal <bold>B</bold> wings <bold>C</bold> head, frontal <bold>D</bold> pronotum, dorsal <bold>E</bold> forefemur, anterior surface <bold>F</bold> same, posterior surface.\</p></caption><graphic xmlns:xlink="http://www.w3.org/1999/xlink" xlink:href="zookeys-1199-001_article-115442__-g040.jpg" position="float" orientation="portrait" xlink:type="simple" id="oo_1038288.jpg"><uri content-type="original_file" xlink:type="simple">https://binary.pensoft.net/fig/1038288</uri></graphic></fig><p><bold><italic>Morphology</italic></bold> (Fig. <xref ref-type="fig" rid="F40">40</xref>). <bold><italic>Head</italic>.</bold> Diamond-shaped in frontal view, rugose; vertexal region raised above compound eyes, with lateral rows of reclined setae; area surrounding coronal suture glabrous, with muscle insertion mark; coronal suture distinct; medial area of ​​supra-antennal region not raised, with fine, reclined setae; paraocular area concave. Antenna submoniliform, short; scape 1.5× as long as wide, slightly distally expanded, with fine, short setae; pedicel as long as wide; flagellum dorsoventrally slightly flattened, with 50–60 flagellomeres, which are 2× as long as wide on proximal ¼, and as long as wide on the rest of flagellum; all articles with medial ring of fine, short setae. Compound eye hemispherical, as wide as ½ of the interocular distance at torulus level. Frons and clypeus narrow, with fine and short setae. Labrum pentagonal with thin, short setae; maxillary palpus with first palpomere as long as wide, second 1.5× as long as wide, third palpomere 3× as long as wide, fourth palpomeres 2.5× as long as wide, fifth as long as third, all with short and thin setae; mentum with long, thin setae; labial palpus with first palpomere 2.5× as long as wide, second palpomere 4× as long as wide, third palpomere slightly longer than second, palpimacula narrowly ovoid. <bold><italic>Thorax</italic>.</bold> Pronotum as long as wide, with raised anterior margin, medial and posterior regions; outgrowths covered with pedicellate, thick setae; remaining surface with fine, short setae. Mesonotum 2× as wide as long, with scattered, thick, pedicellate setae on medial area. Metanotum ~ 2× as long as wide, glabrous. Pteropleura with short, thin setae. <bold><italic>Foreleg</italic>.</bold> Coxa as long as femur, cylindrical, anterior and posterior surfaces with pedicellate fine or thick setae of different sizes; trochanter trapezoidal, with thin and short setae, except on dorsal and anterior surfaces with some thickened setae; anterior surface with protuberant area. Femur robust, covered with abundant, fine, short setae; closing surface with posteroventral row of processes composed two medially located, primary processes, sometimes with tertiary process on the middle; proximal portion of the row with two secondary processes; the rest of the row with abundant tubercle-shaped processes, stinger-shaped setae, and some tertiary processes; distal portion raised composed of tubercle-shaped specializations and stinger-shaped setae; adjacent row of thickened setae with globular base present on distal ¼. Anteroventral row of processes reduced to proximal ½; it is composed of tubercle-shaped specializations and stinger-shaped setae; the basal-most primary, curved process is present; distal portion composed of a few tubercle-shaped processes; adjacent row of thickened setae with globular base present on distal ⅔. Tibia almost as long as femur, curved, with thin, short setae; ventral surface keeled with prostrate setae; a patch of clavate setae apically on anterior surface is present. Basitarsus with lanceolate process reaching the middle of fourth tarsomere; clavate setae present proximally on anterior surface; ventrally with single row of prostrate setae; second tarsomere nearly 6× as long as wide; third tarsomere as long as wide, fourth tarsomere 2× as long as wide. <bold><italic>Mid- and hind leg</italic>.</bold> Coxae and trochanter with short, thin setae; femora and tibiae with interspersed fine, short setae and a few thickened setae; tibial spurs short; hind leg longer than midleg, tibia, 1.5× as long as femur; tarsi with fine and short setae, except on distal margin of plantar surface with lateral groups of 5–7 thickened setae; on both legs, basitarsus 3.5× as long as wide, second tarsomere 1.2× as long as wide; third and fourth tarsomeres as long as wide; fifth tarsomere 2× as long as wide. <bold><italic>Wings</italic>.</bold> Forewing narrowly oval, trichosors present along margin except on wing base; venation setose; costal space proximally expanded, humeral vein branched, 9–15 subcostal veinlets; pterostigma elongated, narrow, straight, with distinct veinlets; subcostal space with single crossvein, medially located; Sc vein abruptly posteriorly bent at proximal pterostigma margin to merge with RA; radial space with two crossveins; <italic>rarp2</italic> gently curved with three or four RP branches; three veins arising from <italic>rarp1</italic>; M vein basally fused with RA; RP base, close to divergence of M and R; M forked nearly opposite to RP origin, 1 r-m connecting RP base and M, forming a trapezoidal cell; 3–5 gradate crossveins present. Cubitus deeply forked; CuP basally angled and approaching A1, distally forked slightly beyond the level of separation of M and R; A1 apically forked, ending on posterior margin at level of CuP fork, A2 forked slightly beyond CuP angle level. Hind wing smaller and narrower than forewing, narrowly oval; costal space narrow and reduced, with 5–7 veinlets; C and Sc fused at ¼ of wing length, Sc vein abruptly curved posteriorly at proximal margin of pterostigma to merge RA; pterostigma elongated, narrow, straight, composed of poorly defined veinlets; radial space with single crossvein, oblique; three or four veins arising from <italic>rarp1</italic>, one from <italic>rarp2</italic>. 1r-m sigmoid, connecting the stems of M and RP. Media forked beyond R fork. Cubitus deeply forked, intracubital crossvein subparallel to longitudinal wing axis; <abbrev xmlns:xlink="http://www.w3.org/1999/xlink" xlink:title="Cubitus anterior" id="ABBRID0EQFFM" xlink:type="simple">CuA</abbrev> sinuous, first branch candelabrum-shaped, spur vein absent or present; CuP not touching A1, strongly anteriorly bent at distal 1/3, pectinate; two crossveins on cubitoanal space; A1 simple ending on wing margin at 1m-cu level; A2 simple, short, and curved. <bold><italic>Abdomen</italic>.</bold> Cylindrical to medially expanded, setae on tergites, scattered, thin, and short, gradually longer and more abundant towards terminal segments; tergites subquadrate, tergites III-V with elongated anterolateral scars. Sternites rectangular, with abundant fine and short setae.</p><p><bold><italic>Male genitalia</italic></bold> (Fig. <xref ref-type="fig" rid="F41">41A–E</xref>). Tergite IX medially narrower than laterally; lateral margin quadrangular, posterolateral corner with thickened setae. Sternum VIII quadrangular; sternite IX trapezoidal in ventral view, with rounded posterolateral lobes covered with abundant, long setae; posterior margin with short, medial, blunt lobe, which is dorsally canaliculated; in lateral view blunt, apex not reaching posterior margin of ectoproct. Gonocoxites IX thin, sigmoid, long; base flattened, dorsally bent, connected to gonocoxites XI with a membrane; apex thickened, laterally curved, with 8–13 processes arranged in a bunch. Ectoproct ovoid, covered with abundant, thickened setae on posterior surface, posteroventrally with a convex area covered with thin, pedicellate setae; anteroventrally with a flattened, rounded lobe which is continuous with ventromedial sclerotized, curved sulcus. Gonocoxites X forming a short, thickened, ventrally canaliculate sclerite, with anterior apex expanded, posterior apex with dorsal processes connected to gonostyli X and ventrolateral processes; gonostyli X with thickened and straight base with two lateral processes, the rest of the structure, whip-shaped, ventrally curved, and anteriorly coiled, forming two loops before protruding from abdomen. Gonapophyses X rod-shaped, straight, narrow, arranged in a V-shaped structure; gonapophyses joined by a membrane covering the gonostyli X base; this membrane is medially sclerotized and laterally covered with microspinulae. Gonocoxites XI thin, U-shaped, medial lobe complex and elaborated with two differentiated parts: a dorsal, narrow lobe with medial U-shaped concavity; ventral part as a prominent, curved lobe with trapezoidal apex whose surface appears rugose and with microspinulae; between these parts a small, less sclerotized, hyaline area is present; lateral arms of gonocoxites XI straight with anterior apex incurved. Hypandrium internum tiara-shaped.</p><fig id="F41" position="float" orientation="portrait"><object-id xmlns:xlink="http://www.w3.org/1999/xlink" content-type="doi" xlink:type="simple">10.3897/zookeys.1199.115442.figure41</object-id><label>Figure 41.</label><caption><p><italic><tp:taxon-name><tp:taxon-name-part taxon-name-part-type="genus" reg="Plega">Plega</tp:taxon-name-part><tp:taxon-name-part taxon-name-part-type="species" reg="flammata">flammata</tp:taxon-name-part></tp:taxon-name></italic> Ardila-Camacho &amp; Contreras-Ramos, sp. nov. <bold>A</bold> male terminalia, lateral <bold>B</bold> same, ventral <bold>C</bold> male genitalia, lateral <bold>D</bold> same, dorsal <bold>E</bold> same, ventral <bold>F</bold> female terminalia, lateral <bold>G</bold> same, ventral <bold>H</bold> spermatheca.</p></caption><graphic xmlns:xlink="http://www.w3.org/1999/xlink" xlink:href="zookeys-1199-001_article-115442__-g041.jpg" position="float" orientation="portrait" xlink:type="simple" id="oo_1038289.jpg"><uri content-type="original_file" xlink:type="simple">https://binary.pensoft.net/fig/1038289</uri></graphic></fig><p><bold><italic>Female genitalia</italic></bold> (Fig. <xref ref-type="fig" rid="F41">41F–H</xref>). Sternum VII rectangular with posterior margin concave, setose. Tergite VIII slightly narrower medially than laterally, encircling the spiracle of the segment; lateral margin triangular. Gonocoxites VIII as a narrow sclerite, medially concave. Gonapophyses VIII with medial part boat-shaped, without processes; laterally folded beneath IX + ectoproct, an oval plate is connected to medial part of gonapophyses VIII. Tergite IX-+-ectoproct triangular. Gonocoxites IX elongated, sinuous, and narrow. Bursa copulatrix long, narrow, semi-membranous and striated, except near genital pore, sclerotized. Spermatheca complex and entangled, proximal section, thin, long, forming numerous coils, terminating on a strongly entangled portion; medial section as wide as proximal section, forming a long spiral; distal section as wide as medial section, terminating in an expanded portion, where a blunt diverticulum is present; fertilization canal duct proximally subconical, concave; fertilization canal J-shaped, covered with microfilaments.</p></tp:treatment-sec><tp:treatment-sec sec-type="distribution" id="SECID0E6HFM"><title>Distribution.</title><p>Mexico (Baja California, Baja California Sur).</p></tp:treatment-sec><tp:treatment-sec sec-type="remarks" id="SECID0EEIFM"><title>Remarks.</title><p>This species is restricted to the Peninsula of Baja California (Baja California and Baja California Sur) in Mexico. It was recovered within the clade of species of Central Mexico and the Nearctic as sister to <italic><tp:taxon-name><tp:taxon-name-part taxon-name-part-type="genus" reg="Plega">Plega</tp:taxon-name-part><tp:taxon-name-part taxon-name-part-type="species" reg="signata">signata</tp:taxon-name-part></tp:taxon-name></italic> to which it is noticeably similar. The anterior surface of forefemur with pale base and the numerous short processes on the male gonocoxites IX arranged as a flame easily separate <italic><tp:taxon-name><tp:taxon-name-part taxon-name-part-type="genus" reg="Plega">P.</tp:taxon-name-part><tp:taxon-name-part taxon-name-part-type="species" reg="flammata">flammata</tp:taxon-name-part></tp:taxon-name></italic> from <italic><tp:taxon-name><tp:taxon-name-part taxon-name-part-type="genus" reg="Plega">P.</tp:taxon-name-part><tp:taxon-name-part taxon-name-part-type="species" reg="signata">signata</tp:taxon-name-part></tp:taxon-name></italic>. The females may be difficult to separate as there are no clear differences on the genitalia, however they can be separated based on the general color pattern.</p></tp:treatment-sec></tp:taxon-treatment>
