# Supplementary material for: ﻿A camouflaged diversity: taxonomic revision of the thorny lacewing subfamily Symphrasinae (Neuroptera, Rhachiberothidae)
Source: Zookeys. 2024 Apr 30;1199:1–409. doi: 10.3897/zookeys.1199.115442 (PMC11077268; doi:10.3897/zookeys.1199.115442)
Supplement: XML Treatment for Plega fumosa [file zookeys.1199.115442-treatment23.xml]

<!DOCTYPE tp:taxon-treatment
  PUBLIC "-//TaxonX//DTD Taxonomic Treatment Publishing DTD v0 20100105//EN" "tax-treatment-NSO.dtd">
<tp:taxon-treatment xmlns:tp="http://www.plazi.org/taxpub"><tp:treatment-meta><kwd-group><label>Taxon classification</label><kwd>
                <named-content content-type="kingdom">Animalia</named-content>
              </kwd><kwd>
                <named-content content-type="order">Neuroptera</named-content>
              </kwd><kwd>
                <named-content content-type="family">Rhachiberothidae</named-content>
              </kwd></kwd-group><mixed-citation publication-type="journal"><person-group><name><surname>Ardila-Camacho</surname><given-names>Adrian</given-names></name><name><surname>Machado</surname><given-names>Renato José Pires</given-names></name><name><surname>Ohl</surname><given-names>Michael</given-names></name><name><surname>Contreras-Ramos</surname><given-names>Atilano</given-names></name></person-group><article-title>﻿A camouflaged diversity: taxonomic revision of the thorny lacewing subfamily <tp:taxon-name><tp:taxon-name-part taxon-name-part-type="subfamily">Symphrasinae</tp:taxon-name-part></tp:taxon-name> (<tp:taxon-name><tp:taxon-name-part taxon-name-part-type="order">Neuroptera</tp:taxon-name-part></tp:taxon-name>, <tp:taxon-name><tp:taxon-name-part taxon-name-part-type="family">Rhachiberothidae</tp:taxon-name-part></tp:taxon-name>)</article-title><source>Zookeys</source><day>30</day><month>04</month><year>2024</year><volume>1199</volume><fpage>1</fpage><lpage>409</lpage><pub-id pub-id-type="doi">10.3897/zookeys.1199.115442</pub-id></mixed-citation></tp:treatment-meta><tp:nomenclature><label>﻿﻿</label><tp:taxon-name>
              <tp:taxon-name-part taxon-name-part-type="genus" reg="Plega">Plega</tp:taxon-name-part>
              <tp:taxon-name-part taxon-name-part-type="species" reg="fumosa">fumosa</tp:taxon-name-part>
            </tp:taxon-name><tp:taxon-authority>Linsley &amp; MacSwain, 1955</tp:taxon-authority><xref ref-type="fig" rid="F42">Figs 42</xref><xref ref-type="fig" rid="F43">, 43</xref><tp:nomenclature-citation-list><tp:nomenclature-citation><tp:taxon-name>
                  <tp:taxon-name-part taxon-name-part-type="genus" reg="Plega">Plega</tp:taxon-name-part>
                  <tp:taxon-name-part taxon-name-part-type="species" reg="fumosa">fumosa</tp:taxon-name-part>
                </tp:taxon-name><comment>Linsley &amp; MacSwain, 1955: 16. Holotype: male, Mexico, Michoacán (<named-content xmlns:xlink="http://www.w3.org/1999/xlink" content-type="dwc:institutional_code" xlink:title="California Academy of Sciences, San Francisco, USA." xlink:href="http://grbio.org/institution/california-academy-sciences" xlink:type="simple">CAS</named-content>), specimen examined.</comment></tp:nomenclature-citation></tp:nomenclature-citation-list></tp:nomenclature><tp:treatment-sec sec-type="material" id="SECID0EOLFM"><title>Material examined.</title><p><bold><italic>Holotype</italic>.</bold> Mexico • ♂; <bold>Michoacán</bold>, 11 mi E. Apatzingán; 20 Aug. 1954; E.G. Linsley, J.W. MacSwain, R.F. Smith leg.; Type No. 7202; <named-content xmlns:xlink="http://www.w3.org/1999/xlink" content-type="dwc:institutional_code" xlink:title="California Academy of Sciences, San Francisco, USA." xlink:href="http://grbio.org/institution/california-academy-sciences" xlink:type="simple">CAS</named-content>. <bold><italic>Paratypes</italic>.</bold> Mexico • 1 ♂; <bold>Michoacán</bold>, 11 mi. E. Apatzingán; 20 Aug. 1954; E.G. Linsley, J.W. MacSwain, R.F. Smith leg.; “Paratype of <italic><tp:taxon-name><tp:taxon-name-part taxon-name-part-type="genus" reg="Plega">Plega</tp:taxon-name-part><tp:taxon-name-part taxon-name-part-type="species" reg="fumosa">fumosa</tp:taxon-name-part></tp:taxon-name></italic> Linsley &amp; MacSwain”; <named-content xmlns:xlink="http://www.w3.org/1999/xlink" content-type="dwc:institutional_code" xlink:title="Florida State Collection of Arthropods, Gainesville, Florida, USA." xlink:href="http://grbio.org/institution/florida-state-collection-arthropods-museum-entomology" xlink:type="simple">FSCA</named-content>. • 2 ♀; same data as for preceding; <named-content xmlns:xlink="http://www.w3.org/1999/xlink" content-type="dwc:institutional_code" xlink:title="Florida State Collection of Arthropods, Gainesville, Florida, USA." xlink:href="http://grbio.org/institution/florida-state-collection-arthropods-museum-entomology" xlink:type="simple">FSCA</named-content>. • 1 ♀; 11 mi. E. Apatzingán; 20 Aug. 1954; E.G. Linsley, J.W. Mac Swain, R.F. Smith leg.; “Paratype <italic><tp:taxon-name><tp:taxon-name-part taxon-name-part-type="genus" reg="Plega">Plega</tp:taxon-name-part><tp:taxon-name-part taxon-name-part-type="species" reg="fumosa">fumosa</tp:taxon-name-part></tp:taxon-name></italic> Linsley &amp; MacSwain”; <named-content xmlns:xlink="http://www.w3.org/1999/xlink" content-type="dwc:institutional_code" xlink:title="California Academy of Sciences, San Francisco, USA." xlink:href="http://grbio.org/institution/california-academy-sciences" xlink:type="simple">CAS</named-content>. • 2 ♀; 11 mi. E. Apatzingán; 20 Aug. 1954; E.G. Linsley, J.W. MacSwain, R.F. Smith leg.; <named-content xmlns:xlink="http://www.w3.org/1999/xlink" content-type="dwc:institutional_code" xlink:title="Museum of Comparative Zoology, Cambridge, Massachusetts, USA." xlink:href="http://grbio.org/institution/museum-comparative-zoology" xlink:type="simple">MCZ</named-content> Paratype 29540, “Paratype <italic><tp:taxon-name><tp:taxon-name-part taxon-name-part-type="genus" reg="Plega">Plega</tp:taxon-name-part><tp:taxon-name-part taxon-name-part-type="species" reg="fumosa">fumosa</tp:taxon-name-part></tp:taxon-name></italic> Linsley &amp; MacSwain” <named-content xmlns:xlink="http://www.w3.org/1999/xlink" content-type="dwc:institutional_code" xlink:title="Museum of Comparative Zoology, Cambridge, Massachusetts, USA." xlink:href="http://grbio.org/institution/museum-comparative-zoology" xlink:type="simple">MCZ</named-content>-ENT 00029540; <named-content xmlns:xlink="http://www.w3.org/1999/xlink" content-type="dwc:institutional_code" xlink:title="Museum of Comparative Zoology, Cambridge, Massachusetts, USA." xlink:href="http://grbio.org/institution/museum-comparative-zoology" xlink:type="simple">MCZ</named-content>.</p></tp:treatment-sec><tp:treatment-sec sec-type="material" id="SECID0E1OFM"><title>Other material.</title><p>Mexico • 1 ♂; <bold>Michoacán</bold>; 2000 ft.; 13 Aug. 1941; H. Hoogstraal leg.; <named-content xmlns:xlink="http://www.w3.org/1999/xlink" content-type="dwc:institutional_code" xlink:title="Florida State Collection of Arthropods, Gainesville, Florida, USA." xlink:href="http://grbio.org/institution/florida-state-collection-arthropods-museum-entomology" xlink:type="simple">FSCA</named-content>. • 1 ♂; Apatzingán; Alt. 1200 ft.; 13 Aug. 1941; Hoogstraal &amp; Haag leg.; <italic><tp:taxon-name><tp:taxon-name-part taxon-name-part-type="genus" reg="Plega">Plega</tp:taxon-name-part><tp:taxon-name-part taxon-name-part-type="species" reg="dactylota">dactylota</tp:taxon-name-part></tp:taxon-name></italic> Rehn det. N. Banks; <named-content xmlns:xlink="http://www.w3.org/1999/xlink" content-type="dwc:institutional_code" xlink:title="Florida State Collection of Arthropods, Gainesville, Florida, USA." xlink:href="http://grbio.org/institution/florida-state-collection-arthropods-museum-entomology" xlink:type="simple">FSCA</named-content>. • 1 ♂; same data as for preceding; “Gift of the Hoogstraal Mexican Biological Expeditions”; <named-content xmlns:xlink="http://www.w3.org/1999/xlink" content-type="dwc:institutional_code" xlink:title="Florida State Collection of Arthropods, Gainesville, Florida, USA." xlink:href="http://grbio.org/institution/florida-state-collection-arthropods-museum-entomology" xlink:type="simple">FSCA</named-content>. • 1 ♂; same data as for preceding; H. Hoogstraal leg.; <named-content xmlns:xlink="http://www.w3.org/1999/xlink" content-type="dwc:institutional_code" xlink:title="Florida State Collection of Arthropods, Gainesville, Florida, USA." xlink:href="http://grbio.org/institution/florida-state-collection-arthropods-museum-entomology" xlink:type="simple">FSCA</named-content>. • 2 ♀; Apatzingán; Alt. 1200 ft.; 13 Aug. 1941; Hoogstraal &amp; Haag leg.; <italic><tp:taxon-name><tp:taxon-name-part taxon-name-part-type="genus" reg="Plega">Plega</tp:taxon-name-part><tp:taxon-name-part taxon-name-part-type="species" reg="fumosa">fumosa</tp:taxon-name-part></tp:taxon-name></italic> Linsley &amp; MacSwain, 1955, det. R.G. Beard, 1968; <named-content xmlns:xlink="http://www.w3.org/1999/xlink" content-type="dwc:institutional_code" xlink:title="Museum of Comparative Zoology, Cambridge, Massachusetts, USA." xlink:href="http://grbio.org/institution/museum-comparative-zoology" xlink:type="simple">MCZ</named-content>. • 1 ♀; Km. 169 Uruapan, Playa Azul; 30 Aug. 1988; M. García; <named-content xmlns:xlink="http://www.w3.org/1999/xlink" content-type="dwc:institutional_code" xlink:title="Colección Nacional de Insectos, Instituto de Biología, Universidad Nacional Autónoma de México, Ciudad de México, México." xlink:href="http://grbio.org/institution/coleccion-nacional-de-insectos-universidad-nacional-autonoma-de-mexico" xlink:type="simple">CNIN</named-content>.</p></tp:treatment-sec><tp:treatment-sec sec-type="diagnosis" id="SECID0EJRFM"><title>Diagnosis.</title><p>This species has the body uniformly dark reddish brown, and discoidal, basal antennal flagellomeres. In addition, the forefemur is noticeably robust, with posterior surface yellowish with extensive dark reddish brown spots; the anterior surface is completely dark reddish brown. The pterostigma on both wings is dark reddish brown with a small, yellowish area. On the male genitalia, the gonocoxite IX is long, thin, and gently sigmoid, with nine long and thin processes at posterior apex, which are arranged as a paint-brush. The gonostyli X are anteriorly simply recurved, before protruding from the abdomen. On the female genitalia, the medial part of the gonapophyses VIII is boat-shaped, posteromedially set with a narrow, bifid process, whose projections are digitiform. The spermatheca has the proximal section, thin, long, spiral-shaped, and the distal section abruptly expanded and ovoid at apex.</p></tp:treatment-sec><tp:treatment-sec sec-type="description" id="SECID0EORFM"><title>Description.</title><p><bold><italic>Measurements</italic>.</bold> Male (<italic>n</italic> = 5). Forewing length: 9.5–13.5 mm; Hind wing length: 7.5–10.8 mm. Female (<italic>n</italic> = 2): Forewing length: 12.1–15 mm; Hind wing length: 9.5–11.7 mm.</p><p><bold><italic>Coloration</italic></bold> (Fig. <xref ref-type="fig" rid="F42">42</xref>). <bold><italic>Head</italic>.</bold> Vertexal region pale brown, with lateral dark reddish brown markings extending from occiput to toruli forming a V-shaped pattern, with brown setae; area adjacent to occipital ridge dark reddish brown; paraocular area alternating pale brown and dark reddish brown; supraantennal area dark reddish brown with lateral semicircular pale brown spots, with brown setae; occiput and postgena pale brown with longitudinal dark reddish brown band. Antennal scape bicolor, pale and reddish brown, entire surface with dark reddish brown setae; pedicel and flagellum dark reddish brown. Frons dark reddish brown with small, triangular, pale brown, medial mark. Clypeus with anterior ½ dark reddish brown, and anterior ½ pale brown; labrum dark reddish brown; mandible dark reddish brown with pale yellow base; maxilla pale with reddish brown areas, palpus reddish brown; labium reddish brown, palpimacula pale brown. <bold><italic>Thorax</italic>.</bold> Pronotum dark reddish brown, with wide posterolateral yellowish areas, and small, semicircular, anterolateral, yellowish spots; episternum dark reddish brown, sometimes with yellowish, medial area, postfurcasternum yellowish with brown anterior margin. Mesonotum dark reddish brown with anterolateral yellowish spots; metanotum dark reddish brown; pre-episternum dark reddish brown; pteropleura dark reddish brown. <bold><italic>Foreleg</italic>.</bold> Coxa dark reddish brown; trochanter reddish brown with pale brown areas on dorsal and posterior surface, setae dark reddish brown. Femur posterior surface is yellowish with extensive dark reddish brown spots; anterior surface dark reddish brown; setae mostly brown. Tibia dashed with pale brown and dark reddish brown. Basitarsus mostly reddish brown with pale brown area on proximal ½ of posterior surface; remaining tarsomeres pale brown. <bold><italic>Mid- and hind leg</italic>.</bold> Coxae dark reddish brown; trochanter of both legs reddish brown with yellowish areas, dark reddish brown setae present. Femur and tibia of mid-leg dashed with pale brown and reddish brown, with reddish brown setae; hind leg with femur pale brown with reddish brown apex, tibia mostly pale brown, with slightly darker base, setae reddish brown; tibial spurs brown. Tarsi pale brown; distal margins on plantar surface with dark brown setae; pretarsal claws brown. <bold><italic>Wings</italic>.</bold> Forewing mostly hyaline; membrane surrounding crossveins, M fork, medial region and first branch of <abbrev xmlns:xlink="http://www.w3.org/1999/xlink" xlink:title="Cubitus anterior" id="ABBRID0E3SFM" xlink:type="simple">CuA</abbrev> and apex of CuP, and apical twigging of longitudinal veins amber; pterostigma dark brown with small, yellowish, medial area; major veins, subcostal veinlets, and wing margin alternating yellow and dark reddish brown. Hind wing hyaline; pterostigma dark brown with small, yellowish, preapical area; C, Sc, and RA with pale and dark brown areas, subcostal veinlets pale brown, remaining longitudinal veins dark reddish brown; crossveins brown; wing margin mostly pale brown. <bold><italic>Abdomen</italic>.</bold> Tergites completely dark reddish brown, except tergite I with yellowish lateral marks and tergites II and III with lateral margins yellowish; setation brown. Pleural membrane mostly dark brown. Sternites mostly dark reddish brown, those of the first abdominal segments medially paler.</p><fig id="F42" position="float" orientation="portrait"><object-id xmlns:xlink="http://www.w3.org/1999/xlink" content-type="doi" xlink:type="simple">10.3897/zookeys.1199.115442.figure42</object-id><label>Figure 42.</label><caption><p><italic><tp:taxon-name><tp:taxon-name-part taxon-name-part-type="genus" reg="Plega">Plega</tp:taxon-name-part><tp:taxon-name-part taxon-name-part-type="species" reg="fumosa">fumosa</tp:taxon-name-part></tp:taxon-name></italic> Linsley &amp; MacSwain, 1955 <bold>A</bold> male habitus, dorsal <bold>B</bold> wings <bold>C</bold> head, frontal <bold>D</bold> pronotum, dorsal <bold>E</bold> forefemur, anterior surface <bold>F</bold> same, posterior surface.</p></caption><graphic xmlns:xlink="http://www.w3.org/1999/xlink" xlink:href="zookeys-1199-001_article-115442__-g042.jpg" position="float" orientation="portrait" xlink:type="simple" id="oo_1038290.jpg"><uri content-type="original_file" xlink:type="simple">https://binary.pensoft.net/fig/1038290</uri></graphic></fig><p><bold><italic>Morphology</italic></bold> (Fig. <xref ref-type="fig" rid="F42">42</xref>). <bold><italic>Head</italic>.</bold> Diamond-shaped in frontal view, rugose; vertexal region raised above compound eyes, with lateral rows of reclined setae; area surrounding coronal suture glabrous, with muscle insertion mark; coronal suture distinct; medial area of ​​supra-antennal region moderately raised, with fine, reclined setae; paraocular area concave. Antenna submoniliform, short; scape slightly longer than wide, slightly distally expanded, mostly with fine, short setae, some thickened ventrally near distal margin; pedicel as long as wide; flagellum slightly dorsoventrally flattened, with 56–63 flagellomeres, which are 2× as long as wide on proximal ¼, and as long as wide on the rest of flagellum; all articles with medial ring of fine, short setae. Compound eye hemispherical, as wide as ½ of the interocular distance at torulus level. Frons and clypeus narrow, with fine and short setae. Labrum pentagonal with thin, short setae; maxillary palpus with first palpomere as long as wide, second 1.2× as long as wide, third palpomere 4× as long as wide, fourth palpomeres 3× as long as wide, fifth slightly shorter than third, all with short and thin setae; mentum with short, thin setae; labial palpus with first palpomere two times as long as wide, second palpomere 4× as long as wide, third palpomere slightly longer than second, palpimacula narrowly ovoid. <bold><italic>Thorax</italic>.</bold> Pronotum as long as wide, with raised anterior margin, medial and posterior regions; outgrowths covered with thick setae arising flush the pronotal surface; remaining surface with fine, short setae. Mesonotum 1.5× as wide as long, with abundant, thick setae on medial area. Metanotum ~ 2× as long as wide, glabrous. Pteropleura with abundant, long setae. <bold><italic>Foreleg</italic>.</bold> Coxa as long as femur, cylindrical, anterior and posterior surfaces with fine, long setae; trochanter trapezoidal, with thin and short setae, except on dorsal surface with some thickened, pedicellate setae near distal margin; anterior surface without protuberant area. Femur robust, covered with abundant, fine, short setae; closing surface with posteroventral row of processes composed two medially located, primary processes; proximal portion of the row with two secondary processes; the rest of the row with abundant tubercle-shaped processes, and stinger-shaped setae; distal portion only slightly raised, composed of tubercle-shaped specializations and stinger-shaped setae; adjacent row of thickened setae with globular base present on distal ¼. Anteroventral row of processes reduced to proximal ½; it is composed of tubercle-shaped specializations and stinger-shaped setae; basal-most primary, curved process present; distal portion composed of a few tubercle-shaped processes; adjacent row of thickened setae with globular base present on distal ½. Tibia almost as long as femur, curved, with thin, short setae; ventral surface keeled with prostrate setae; patch of clavate setae apically on anterior surface present. Basitarsus with lanceolate process reaching the middle of fourth tarsomere; clavate setae present proximally on anterior surface; ventrally with single row of prostrate setae; second tarsomere 7× as long as wide; third tarsomere as long as wide, fourth tarsomere two times as long as wide. <bold><italic>Mid- and hind leg</italic>.</bold> Coxae with long, thin setae; femora and tibiae of both legs with abundant, short, thin setae; tibial spurs short; hind leg longer than midleg, tibia, 1.5× as long as femur; tarsi with fine and short setae, except on distal margin of plantar surface with lateral groups of 5–7 thickened setae; on both legs, basitarsus 3.5 times as long as wide, second tarsomere 1.2× as long as wide; third and fourth tarsomeres as long as wide; fifth tarsomere two times as long as wide. <bold><italic>Wings</italic>.</bold> Forewing narrowly oval, trichosors present along margin except on wing base; venation setose; costal space proximally expanded, humeral vein branched, 10–17 subcostal veinlets; pterostigma elongated, narrow, straight, with distinct veinlets; subcostal space with single crossvein, medially located; Sc vein abruptly posteriorly bent at proximal pterostigma margin to merge with RA; radial space with two crossveins; <italic>rarp2</italic> gently curved with 2–4 RP branches; three or four veins arising from <italic>rarp1</italic>; M vein basally fused with RA; RP base, close to divergence of M and R; M forked nearly opposite to RP origin, 1 r-m connecting RP base and M, forming a trapezoidal cell; 4–6 gradate crossveins present. Cubitus deeply forked; CuP basally angled and approaching A1, distally forked slightly beyond the level of separation of M and R; A1 apically forked, ending on posterior margin at level or slightly beyond of CuP fork, A2 forked opposite to CuP angle. Hind wing smaller and narrower than forewing, narrowly oval; costal space narrow and reduced, with 6–9 veinlets; C and Sc fused at ¼ of wing length, Sc vein abruptly curved posteriorly at proximal margin of pterostigma to merge RA; pterostigma elongated, narrow, straight, composed of poorly defined veinlets; radial space with single crossvein, oblique; three or four veins arising from <italic>rarp1</italic>, one or two from <italic>rarp2</italic>. 1r-m sigmoid, connecting the stems of M and RP. Media forked beyond R fork. Cubitus deeply forked, intracubital crossvein subparallel to longitudinal wing axis; <abbrev xmlns:xlink="http://www.w3.org/1999/xlink" xlink:title="Cubitus anterior" id="ABBRID0EPVFM" xlink:type="simple">CuA</abbrev> sinuous, first branch candelabrum-shaped, spur vein absent or present; CuP not touching A1, strongly anteriorly bent at distal 1/3, pectinate; two crossveins on cubitoanal space; A1 simple ending on wing margin slightly beyond 1m-cu level; A2 simple, short, and curved. <bold><italic>Abdomen</italic>.</bold> Cylindrical to medially expanded, setae on tergites, scattered, thin, and short, gradually longer and more abundant towards terminal segments; tergites subquadrate. Sternites rectangular, with abundant fine and short setae.</p><p><bold><italic>Male genitalia</italic></bold> (Fig. <xref ref-type="fig" rid="F43">43A–E</xref>). Tergite IX medially narrower than laterally; lateral margin with rounded lobe on posterior corner, and acute process on anterior corner. Sternum VIII rectangular; sternite IX pentagonal in ventral view, with rounded posterolateral lobes covered with abundant, long setae; posterior margin with short, medial, acute lobe, which is dorsally canaliculated; in lateral view triangular, apex reaching posterior margin of ectoproct. Gonocoxites IX thin, gently sigmoid, long; base spatulate, connected to gonocoxites XI with a membrane; apex paint-brush-shaped, with nine, long and thin processes. Ectoproct ovoid, covered with thin setae on posterior surface; anteroventrally with a flattened, rounded lobe which is continuous with ventromedial sclerotized, curved sulcus. Gonocoxites X forming a short, thickened, curved, ventrally canaliculate sclerite; posterior apex with dorsal processes connected to gonostyli X and short ventrolateral processes connected to gonapophyses X with a membrane; gonostyli X with thickened, concave base with two lateral processes, the rest of the structure, thin, whip-shaped, ventrally curved, and anteriorly simply recurved, before protruding from abdomen. Gonapophyses X rod-shaped, narrow, with posterior apex dorsally curved; gonapophyses arranged in a V-shaped structure, joined by a membrane covering the gonostyli X base; this membrane is medially slightly sclerotized. Gonocoxites XI thin, U-shaped, medial lobe complex and elaborated with two differentiated parts: a dorsal, trapezoidal lobe; ventral part as a convex area, which is ventrally continuous with a short ventral process; between these parts a rectangular, less sclerotized, hyaline area is present; lateral arms of gonocoxites XI gently sigmoid, with anterior apex ventrally bent. Hypandrium internum arched.</p><fig id="F43" position="float" orientation="portrait"><object-id xmlns:xlink="http://www.w3.org/1999/xlink" content-type="doi" xlink:type="simple">10.3897/zookeys.1199.115442.figure43</object-id><label>Figure 43.</label><caption><p><italic><tp:taxon-name><tp:taxon-name-part taxon-name-part-type="genus" reg="Plega">Plega</tp:taxon-name-part><tp:taxon-name-part taxon-name-part-type="species" reg="fumosa">fumosa</tp:taxon-name-part></tp:taxon-name></italic> Linsley &amp; MacSwain, 1955 <bold>A</bold> male terminalia, lateral <bold>B</bold> same, ventral <bold>C</bold> male genitalia, lateral <bold>D</bold> same, dorsal <bold>E</bold> same, ventral <bold>F</bold> female terminalia, lateral <bold>G</bold> same, ventral <bold>H</bold> gonapophyses VIII of female, ventral <bold>I</bold> spermatheca.</p></caption><graphic xmlns:xlink="http://www.w3.org/1999/xlink" xlink:href="zookeys-1199-001_article-115442__-g043.jpg" position="float" orientation="portrait" xlink:type="simple" id="oo_1038291.jpg"><uri content-type="original_file" xlink:type="simple">https://binary.pensoft.net/fig/1038291</uri></graphic></fig><p><bold><italic>Female genitalia</italic></bold> (Fig. <xref ref-type="fig" rid="F43">43F–I</xref>). Sternum VII rectangular with abundant, long setae near posterior margin. Tergite VIII narrower medially than laterally, encircling the spiracle of the segment; lateral margin bluntly quadrangular. Gonocoxites VIII as a trapezoidal sclerite with lateral concavities. Gonapophyses VIII with medial part boat-shaped, posteromedially with a narrow, bifid process, whose projections are digitiform; laterally folded beneath IX + ectoproct, a trapezoidal, concave plate is connected to medial part of gonapophyses VIII. Tergite IX + ectoproct narrowly ovoid. Gonocoxites IX elongated, sinuous, and narrow, as long as the last five abdominal segments together. Bursa copulatrix elongated, funnel-shaped, narrow, membranous, and striated, except near genital pore, slightly sclerotized. Spermatheca complex and entangled, proximal section, thin, long, spiral-shaped; medial section wider than proximal section, entangled; distal section abruptly expanded and ovoid at distal portion, a blunt diverticulum is present; fertilization canal duct proximally triangular, concave; fertilization canal C-shaped, covered with microfilaments.</p></tp:treatment-sec><tp:treatment-sec sec-type="distribution" id="SECID0EAYFM"><title>Distribution.</title><p>Mexico (Michoacán).</p></tp:treatment-sec><tp:treatment-sec sec-type="remarks" id="SECID0EFYFM"><title>Remarks.</title><p>This is a distinctive species only known from the state of Michoacán, and apparently endemic to Mexico. In the phylogeny of the subfamily, this species was recovered as sister of <italic><tp:taxon-name><tp:taxon-name-part taxon-name-part-type="genus" reg="Plega">P.</tp:taxon-name-part><tp:taxon-name-part taxon-name-part-type="species" reg="signata">signata</tp:taxon-name-part></tp:taxon-name></italic> + <italic><tp:taxon-name><tp:taxon-name-part taxon-name-part-type="genus" reg="Plega">P.</tp:taxon-name-part><tp:taxon-name-part taxon-name-part-type="species" reg="flammata">flammata</tp:taxon-name-part></tp:taxon-name></italic>. This species is similar to <italic><tp:taxon-name><tp:taxon-name-part taxon-name-part-type="genus" reg="Plega">P.</tp:taxon-name-part><tp:taxon-name-part taxon-name-part-type="species" reg="banksi">banksi</tp:taxon-name-part></tp:taxon-name></italic> in its body color pattern being predominantly dark-reddish brown, although in <italic><tp:taxon-name><tp:taxon-name-part taxon-name-part-type="genus" reg="Plega">P.</tp:taxon-name-part><tp:taxon-name-part taxon-name-part-type="species" reg="fumosa">fumosa</tp:taxon-name-part></tp:taxon-name></italic> the coloration is more uniform, with few yellowish areas. The forefemur in this species is noticeably robust and the pterostigma is quite distinctive. The overall structure of the male gonocoxite IX is similar to that of <italic><tp:taxon-name><tp:taxon-name-part taxon-name-part-type="genus" reg="Plega">P.</tp:taxon-name-part><tp:taxon-name-part taxon-name-part-type="species" reg="banksi">banksi</tp:taxon-name-part></tp:taxon-name></italic>, yet the morphology of the gonocoxites XI is more similar to that of <italic><tp:taxon-name><tp:taxon-name-part taxon-name-part-type="genus" reg="Plega">P.</tp:taxon-name-part><tp:taxon-name-part taxon-name-part-type="species" reg="dactylota">dactylota</tp:taxon-name-part></tp:taxon-name></italic> or <italic><tp:taxon-name><tp:taxon-name-part taxon-name-part-type="genus" reg="Plega">P.</tp:taxon-name-part><tp:taxon-name-part taxon-name-part-type="species" reg="mixteca">mixteca</tp:taxon-name-part></tp:taxon-name></italic>, to which this species differs by the simply recurved gonostyli X. In the general structure of the gonapophyses VIII and the spermatheca, this species is similar to <italic><tp:taxon-name><tp:taxon-name-part taxon-name-part-type="genus" reg="Plega">P.</tp:taxon-name-part><tp:taxon-name-part taxon-name-part-type="species" reg="dactylota">dactylota</tp:taxon-name-part></tp:taxon-name></italic> and <italic><tp:taxon-name><tp:taxon-name-part taxon-name-part-type="genus" reg="Plega">P.</tp:taxon-name-part><tp:taxon-name-part taxon-name-part-type="species" reg="mixteca">mixteca</tp:taxon-name-part></tp:taxon-name></italic>.</p></tp:treatment-sec></tp:taxon-treatment>
