# Supplementary material for: ﻿A camouflaged diversity: taxonomic revision of the thorny lacewing subfamily Symphrasinae (Neuroptera, Rhachiberothidae)
Source: Zookeys. 2024 Apr 30;1199:1–409. doi: 10.3897/zookeys.1199.115442 (PMC11077268; doi:10.3897/zookeys.1199.115442)
Supplement: XML Treatment for Plega hagenella [file zookeys.1199.115442-treatment24.xml]

<!DOCTYPE tp:taxon-treatment
  PUBLIC "-//TaxonX//DTD Taxonomic Treatment Publishing DTD v0 20100105//EN" "tax-treatment-NSO.dtd">
<tp:taxon-treatment xmlns:tp="http://www.plazi.org/taxpub"><tp:treatment-meta><kwd-group><label>Taxon classification</label><kwd>
                <named-content content-type="kingdom">Animalia</named-content>
              </kwd><kwd>
                <named-content content-type="order">Neuroptera</named-content>
              </kwd><kwd>
                <named-content content-type="family">Rhachiberothidae</named-content>
              </kwd></kwd-group><mixed-citation publication-type="journal"><person-group><name><surname>Ardila-Camacho</surname><given-names>Adrian</given-names></name><name><surname>Machado</surname><given-names>Renato José Pires</given-names></name><name><surname>Ohl</surname><given-names>Michael</given-names></name><name><surname>Contreras-Ramos</surname><given-names>Atilano</given-names></name></person-group><article-title>﻿A camouflaged diversity: taxonomic revision of the thorny lacewing subfamily <tp:taxon-name><tp:taxon-name-part taxon-name-part-type="subfamily">Symphrasinae</tp:taxon-name-part></tp:taxon-name> (<tp:taxon-name><tp:taxon-name-part taxon-name-part-type="order">Neuroptera</tp:taxon-name-part></tp:taxon-name>, <tp:taxon-name><tp:taxon-name-part taxon-name-part-type="family">Rhachiberothidae</tp:taxon-name-part></tp:taxon-name>)</article-title><source>Zookeys</source><day>30</day><month>04</month><year>2024</year><volume>1199</volume><fpage>1</fpage><lpage>409</lpage><pub-id pub-id-type="doi">10.3897/zookeys.1199.115442</pub-id></mixed-citation></tp:treatment-meta><tp:nomenclature><label>﻿﻿</label><tp:taxon-name>
              <tp:taxon-name-part taxon-name-part-type="genus" reg="Plega">Plega</tp:taxon-name-part>
              <tp:taxon-name-part taxon-name-part-type="species" reg="hagenella">hagenella</tp:taxon-name-part>
            </tp:taxon-name><tp:taxon-authority>(Westwood, 1867)</tp:taxon-authority><xref ref-type="fig" rid="F44">Figs 44</xref><xref ref-type="fig" rid="F45">, 45</xref><tp:nomenclature-citation-list><tp:nomenclature-citation><tp:taxon-name>
                  <tp:taxon-name-part taxon-name-part-type="genus" reg="Mantispa">Mantispa</tp:taxon-name-part>
                  <tp:taxon-name-part taxon-name-part-type="species" reg="hagenella">hagenella</tp:taxon-name-part>
                </tp:taxon-name><comment>Westwood, 1867: 504. Holotype: male, Brazil, Amazonas (<named-content xmlns:xlink="http://www.w3.org/1999/xlink" content-type="dwc:institutional_code" xlink:title="Oxford University Museum of Natural History, Oxford, Great Britain." xlink:href="http://grbio.org/institution/oxford-university-museum-natural-history" xlink:type="simple">OUMNH</named-content>), photographs examined.</comment></tp:nomenclature-citation><tp:nomenclature-citation><tp:taxon-name>
                  <tp:taxon-name-part taxon-name-part-type="genus" reg="Mantispa">Mantispa</tp:taxon-name-part>
                  <tp:taxon-name-part taxon-name-part-type="species" reg="cognatella">cognatella</tp:taxon-name-part>
                </tp:taxon-name><comment>Westwood, 1867: 506. Holotype: female, “Bolivia, Sta. Martha” [Colombia, Magdalena, Santa Marta], (<named-content xmlns:xlink="http://www.w3.org/1999/xlink" content-type="dwc:institutional_code" xlink:title="Oxford University Museum of Natural History, Oxford, Great Britain." xlink:href="http://grbio.org/institution/oxford-university-museum-natural-history" xlink:type="simple">OUMNH</named-content>), photographs examined. <xref ref-type="bibr" rid="B55">Penny (1982a)</xref>: 425.</comment></tp:nomenclature-citation><tp:nomenclature-citation><tp:taxon-name>
                  <tp:taxon-name-part taxon-name-part-type="genus" reg="Symphrasis">Symphrasis</tp:taxon-name-part>
                  <tp:taxon-name-part taxon-name-part-type="species" reg="cognatella">cognatella</tp:taxon-name-part>
                </tp:taxon-name><comment>(Westwood,1867). <xref ref-type="bibr" rid="B25">Hagen (1877)</xref>: 211.</comment></tp:nomenclature-citation><tp:nomenclature-citation><tp:taxon-name>
                  <tp:taxon-name-part taxon-name-part-type="genus" reg="Plega">Plega</tp:taxon-name-part>
                  <tp:taxon-name-part taxon-name-part-type="species" reg="melitomae">melitomae</tp:taxon-name-part>
                </tp:taxon-name><comment>Linsley &amp; MacSwain, 1955: 15. Holotype: male, Mexico, Chiapas (<named-content xmlns:xlink="http://www.w3.org/1999/xlink" content-type="dwc:institutional_code" xlink:title="California Academy of Sciences, San Francisco, USA." xlink:href="http://grbio.org/institution/california-academy-sciences" xlink:type="simple">CAS</named-content>), specimen examined. New synonym.</comment></tp:nomenclature-citation><tp:nomenclature-citation><tp:taxon-name>
                  <tp:taxon-name-part taxon-name-part-type="genus" reg="Plega">Plega</tp:taxon-name-part>
                  <tp:taxon-name-part taxon-name-part-type="species" reg="beardi">beardi</tp:taxon-name-part>
                </tp:taxon-name><comment>Penny, 1982a: 423. Holotype: male, Brazil, Amazonas (<named-content xmlns:xlink="http://www.w3.org/1999/xlink" content-type="dwc:institutional_code" xlink:title="Coleção Sistematica da Entomologia, Manaus, Amazonas, Brazil." xlink:href="http://grbio.org/institution/instituto-nacional-de-pesquisas-da-amazonia" xlink:type="simple">INPA</named-content>), photographs examined. New synonym.</comment></tp:nomenclature-citation></tp:nomenclature-citation-list></tp:nomenclature><tp:treatment-sec sec-type="material" id="SECID0EFAGM"><title>Material examined.</title><p><bold><italic>Holotype</italic></bold> of <italic><tp:taxon-name><tp:taxon-name-part taxon-name-part-type="genus" reg="Mantispa">Mantispa</tp:taxon-name-part><tp:taxon-name-part taxon-name-part-type="species" reg="hagenella">hagenella</tp:taxon-name-part></tp:taxon-name></italic>.</p><p>Brazil • ♂; <bold>Amazonas</bold>; H.W. Bates leg.; 1861; Type Neur: No. 14, <italic><tp:taxon-name><tp:taxon-name-part taxon-name-part-type="genus" reg="Mantispa">Mantispa</tp:taxon-name-part><tp:taxon-name-part taxon-name-part-type="species" reg="hagenella">hagenella</tp:taxon-name-part></tp:taxon-name></italic> Westwood, HOPE Dept. Oxford; Type Westwood, Trans. Ent. Soc. 1867, P. 504, Coll. Hope Oxon.; Genitalia preparation of <italic><tp:taxon-name><tp:taxon-name-part taxon-name-part-type="genus" reg="Plega">Plega</tp:taxon-name-part><tp:taxon-name-part taxon-name-part-type="species" reg="hagenella">hagenella</tp:taxon-name-part></tp:taxon-name></italic> (<xref ref-type="bibr" rid="B85">Westwood) 1867</xref> ♂ Holotype made 19.VI.68, Robert G. Beard; <named-content xmlns:xlink="http://www.w3.org/1999/xlink" content-type="dwc:institutional_code" xlink:title="Oxford University Museum of Natural History, Oxford, Great Britain." xlink:href="http://grbio.org/institution/oxford-university-museum-natural-history" xlink:type="simple">OUMNH</named-content>.</p><p><bold><italic>Holotype</italic></bold> of <italic><tp:taxon-name><tp:taxon-name-part taxon-name-part-type="genus" reg="Mantispa">Mantispa</tp:taxon-name-part><tp:taxon-name-part taxon-name-part-type="species" reg="cognatella">cognatella</tp:taxon-name-part></tp:taxon-name></italic>.</p><p>Colombia • ♀; [<bold>Magdalena</bold>] Santa Marta; 1866; Stevens leg.; Type Neur: No 17, <italic><tp:taxon-name><tp:taxon-name-part taxon-name-part-type="genus" reg="Mantispa">Mantispa</tp:taxon-name-part><tp:taxon-name-part taxon-name-part-type="species" reg="cognatella">cognatella</tp:taxon-name-part></tp:taxon-name></italic> Westwood, HOPE Dept. Oxford; <italic><tp:taxon-name><tp:taxon-name-part taxon-name-part-type="genus" reg="Mantispa">Mantispa</tp:taxon-name-part><tp:taxon-name-part taxon-name-part-type="species" reg="cognatella">cognatella</tp:taxon-name-part></tp:taxon-name></italic> Westwood, 1867 Holotype ♀, ascertained by R.G. Beard, 20.VI.1968; <italic><tp:taxon-name><tp:taxon-name-part taxon-name-part-type="genus" reg="Mantispa">Mantispa</tp:taxon-name-part><tp:taxon-name-part taxon-name-part-type="species" reg="cognatella">cognatella</tp:taxon-name-part></tp:taxon-name></italic><xref ref-type="bibr" rid="B85">Westwood 1867</xref> p. 506 is a synonym of <italic><tp:taxon-name><tp:taxon-name-part taxon-name-part-type="genus" reg="Mantispa">Mantispa</tp:taxon-name-part><tp:taxon-name-part taxon-name-part-type="species" reg="hagenella">hagenella</tp:taxon-name-part></tp:taxon-name></italic><xref ref-type="bibr" rid="B85">Westwood 1867</xref> p. 504 and also of <italic><tp:taxon-name><tp:taxon-name-part taxon-name-part-type="genus" reg="Plega">Plega</tp:taxon-name-part><tp:taxon-name-part taxon-name-part-type="species" reg="melitomae">melitomae</tp:taxon-name-part></tp:taxon-name></italic> L. &amp; McS. 1955, R. Beard 1968; <named-content xmlns:xlink="http://www.w3.org/1999/xlink" content-type="dwc:institutional_code" xlink:title="Oxford University Museum of Natural History, Oxford, Great Britain." xlink:href="http://grbio.org/institution/oxford-university-museum-natural-history" xlink:type="simple">OUMNH</named-content>.</p><p><bold><italic>Holotype</italic></bold> of <italic><tp:taxon-name><tp:taxon-name-part taxon-name-part-type="genus" reg="Plega">Plega</tp:taxon-name-part><tp:taxon-name-part taxon-name-part-type="species" reg="melitomae">melitomae</tp:taxon-name-part></tp:taxon-name></italic>.</p><p>Mexico • ♂; <bold>Chiapas</bold>, Francia, 8 mi N.E. Cintalapa; 03 Apr. 1953; R.C. Bechtel, E.L. Schlinger leg.; Type No. 7203; <named-content xmlns:xlink="http://www.w3.org/1999/xlink" content-type="dwc:institutional_code" xlink:title="California Academy of Sciences, San Francisco, USA." xlink:href="http://grbio.org/institution/california-academy-sciences" xlink:type="simple">CAS</named-content>.</p><p><bold><italic>Paratypes</italic></bold> of <italic><tp:taxon-name><tp:taxon-name-part taxon-name-part-type="genus" reg="Plega">Plega</tp:taxon-name-part><tp:taxon-name-part taxon-name-part-type="species" reg="melitomae">melitomae</tp:taxon-name-part></tp:taxon-name></italic>.</p><p>Mexico • 2 ♀; <bold>Chiapas</bold>, Francia, 8 mi. N.E. Cintalapa; 03 Apr. 1953; R.C. Bechtel, E.I. Schlinger leg.; “Paratype ♀ <italic><tp:taxon-name><tp:taxon-name-part taxon-name-part-type="genus" reg="Plega">Plega</tp:taxon-name-part><tp:taxon-name-part taxon-name-part-type="species" reg="melitomae">melitomae</tp:taxon-name-part></tp:taxon-name></italic> Linsley &amp; MacSwain”; <named-content xmlns:xlink="http://www.w3.org/1999/xlink" content-type="dwc:institutional_code" xlink:title="California Academy of Sciences, San Francisco, USA." xlink:href="http://grbio.org/institution/california-academy-sciences" xlink:type="simple">CAS</named-content>. • 1 ♂; Francia, 8 m N.E. Cintalapa; 03 Apr. 1953; R.C. Bechtel &amp; E.I. Schlinger leg.; <named-content xmlns:xlink="http://www.w3.org/1999/xlink" content-type="dwc:institutional_code" xlink:title="Florida State Collection of Arthropods, Gainesville, Florida, USA." xlink:href="http://grbio.org/institution/florida-state-collection-arthropods-museum-entomology" xlink:type="simple">FSCA</named-content>. • 1 ♀ 1 ♂; same data as for preceding; <named-content xmlns:xlink="http://www.w3.org/1999/xlink" content-type="dwc:institutional_code" xlink:title="Museum of Comparative Zoology, Cambridge, Massachusetts, USA." xlink:href="http://grbio.org/institution/museum-comparative-zoology" xlink:type="simple">MCZ</named-content>.</p><p><bold><italic>Holotype</italic></bold> of <italic><tp:taxon-name><tp:taxon-name-part taxon-name-part-type="genus" reg="Plega">Plega</tp:taxon-name-part><tp:taxon-name-part taxon-name-part-type="species" reg="beardi">beardi</tp:taxon-name-part></tp:taxon-name></italic>.</p><p>Brazil • ♂; <bold>Amazonas</bold>, 15 Km SE of Barcelos; 14 Jan. 1978; N.D. Penny; <named-content xmlns:xlink="http://www.w3.org/1999/xlink" content-type="dwc:institutional_code" xlink:title="Coleção Sistematica da Entomologia, Manaus, Amazonas, Brazil." xlink:href="http://grbio.org/institution/instituto-nacional-de-pesquisas-da-amazonia" xlink:type="simple">INPA</named-content>.</p></tp:treatment-sec><tp:treatment-sec sec-type="material" id="SECID0ETIGM"><title>Other material.</title><p>Brazil – <bold>Goiás</bold> • 1 ♂; Alto Paraíso de Goiás; <named-content xmlns:xlink="http://www.w3.org/1999/xlink" content-type="dwc:verbatimCoordinates" xlink:type="simple"><named-content content-type="geo-json" specific-use="{&#34;type&#34;:&#34;Point&#34;,&#34;coordinates&#34;:[-47.767778,-14.143333]}" id="NCID0E5IGM" xlink:type="simple">14°08'36"S, 47°46'04"W</named-content></named-content>; 17 Jul. 2018; N. Perioto &amp; R. Lara leg.; <abbrev xmlns:xlink="http://www.w3.org/1999/xlink" content-type="institution" xlink:title="Coleção Entomológica Padre Jesus Santiago Moure, Curitiba, Paraná, Brazil." id="ABBRID0EDJGM" xlink:type="simple">DZUP</abbrev>. – <bold>Maranhão</bold> • 1 ♂ 1 ♀; Mirador, P E Mirador, Base Geraldina; <named-content xmlns:xlink="http://www.w3.org/1999/xlink" content-type="dwc:verbatimCoordinates" xlink:type="simple"><named-content content-type="geo-json" specific-use="{&#34;type&#34;:&#34;Point&#34;,&#34;coordinates&#34;:[-45.880278,-6.630000]}" id="NCID0ENJGM" xlink:type="simple">06°37'48"S, 45°52'49"W</named-content></named-content>; 2–12 Aug. 2013; F. Limeira de Oliveira, L.L.M. Santos, L.S. Santos leg.; Malaise trap; <abbrev xmlns:xlink="http://www.w3.org/1999/xlink" content-type="institution" xlink:title="Coleção Zoológica do Maranhão, Caixias, Maranhão, Brazil." id="ABBRID0ESJGM" xlink:type="simple">CZMA</abbrev>. • 1 ♀; same data as for preceding; <named-content xmlns:xlink="http://www.w3.org/1999/xlink" content-type="dwc:verbatimCoordinates" xlink:type="simple"><named-content content-type="geo-json" specific-use="{&#34;type&#34;:&#34;Point&#34;,&#34;coordinates&#34;:[-45.868889,-6.623611]}" id="NCID0E1JGM" xlink:type="simple">06°37'25"S, 45°52'08"W</named-content></named-content>; 14–18 Aug. 2012; F. Limeira de Oliveira, J.S. Pinto Junior, D.W.A. Marques leg.; armadilha suspensa; <abbrev xmlns:xlink="http://www.w3.org/1999/xlink" content-type="institution" xlink:title="Coleção Zoológica do Maranhão, Caixias, Maranhão, Brazil." id="ABBRID0E6JGM" xlink:type="simple">CZMA</abbrev>. • 1 ♀; same data as for preceding; 7–14 May. 2010; M.M. Abreu &amp; J.S. Pinto Junior leg.; light trap; <abbrev xmlns:xlink="http://www.w3.org/1999/xlink" content-type="institution" xlink:title="Coleção Zoológica do Maranhão, Caixias, Maranhão, Brazil." id="ABBRID0EEKGM" xlink:type="simple">CZMA</abbrev>. • 1 ♀; Caxias, Res. Ecol. Inhamun; F. Limeira de Oliveira et al. leg.; light trap; <abbrev xmlns:xlink="http://www.w3.org/1999/xlink" content-type="institution" xlink:title="Coleção Zoológica do Maranhão, Caixias, Maranhão, Brazil." id="ABBRID0EJKGM" xlink:type="simple">CZMA</abbrev>. – <bold>Mato Grosso</bold> • 1 ♀; Cotriguaçu, Faz. São Nicolau, PPBio 1; <named-content xmlns:xlink="http://www.w3.org/1999/xlink" content-type="dwc:verbatimCoordinates" xlink:type="simple"><named-content content-type="geo-json" specific-use="{&#34;type&#34;:&#34;Point&#34;,&#34;coordinates&#34;:[-58.258333,-9.819444]}" id="NCID0ETKGM" xlink:type="simple">09°49'10"S, 58°15'30"W</named-content></named-content>; 01 Nov. 2017; F. Vaz-de-Melo &amp; R.J.P. Machado leg.; light trap; <abbrev xmlns:xlink="http://www.w3.org/1999/xlink" content-type="institution" xlink:title="Coleção Entomológica Padre Jesus Santiago Moure, Curitiba, Paraná, Brazil." id="ABBRID0EYKGM" xlink:type="simple">DZUP</abbrev>. • 1 ♀; Chapada dos Guimarães, João Carro; 19 May. 2015; M. Serrano leg.; manual collection; <abbrev xmlns:xlink="http://www.w3.org/1999/xlink" content-type="institution" xlink:title="Coleção Entomológica Padre Jesus Santiago Moure, Curitiba, Paraná, Brazil." id="ABBRID0E4KGM" xlink:type="simple">DZUP</abbrev>. – <bold>Pará</bold> • 1 ♂; Serra Norte, est. Manganes; 9–12 Sep. 1983; F.F. Ramos leg.; armadilha suspensa; <named-content xmlns:xlink="http://www.w3.org/1999/xlink" content-type="dwc:institutional_code" xlink:title="Museu Paraense Emilio Goeldi, Belem, Para, Brazil." xlink:href="http://grbio.org/institution/museu-paraense-emilio-goeldi-0" xlink:type="simple">MPEG</named-content>. • 1 ♀; same data as for preceding; 19–22 Aug. 1984; <named-content xmlns:xlink="http://www.w3.org/1999/xlink" content-type="dwc:institutional_code" xlink:title="Museu Paraense Emilio Goeldi, Belem, Para, Brazil." xlink:href="http://grbio.org/institution/museu-paraense-emilio-goeldi-0" xlink:type="simple">MPEG</named-content>. 1 ?; Óbidos; 18 Aug. 1929; Parish leg.; <named-content xmlns:xlink="http://www.w3.org/1999/xlink" content-type="dwc:institutional_code" xlink:title="Museum of Comparative Zoology, Cambridge, Massachusetts, USA." xlink:href="http://grbio.org/institution/museum-comparative-zoology" xlink:type="simple">MCZ</named-content> – <bold>Piauí</bold> • 1 ♂; Caracol, PN Serra das Confusões, casa do visitante; <named-content xmlns:xlink="http://www.w3.org/1999/xlink" content-type="dwc:verbatimCoordinates" xlink:type="simple"><named-content content-type="geo-json" specific-use="{&#34;type&#34;:&#34;Point&#34;,&#34;coordinates&#34;:[-43.463333,-9.225833]}" id="NCID0EBMGM" xlink:type="simple">09°13'33"S, 43°27'48"W</named-content></named-content>; 23–24 Dec. 2013; J.A. Rafael, F. Limeira de Oliveira, T.T.A. Silva leg.; light trap; <abbrev xmlns:xlink="http://www.w3.org/1999/xlink" content-type="institution" xlink:title="Coleção Zoológica do Maranhão, Caixias, Maranhão, Brazil." id="ABBRID0EGMGM" xlink:type="simple">CZMA</abbrev>. • 1 ♂; Guaribas, PN Serra das Confusões, Andorinha; <named-content xmlns:xlink="http://www.w3.org/1999/xlink" content-type="dwc:verbatimCoordinates" xlink:type="simple"><named-content content-type="geo-json" specific-use="{&#34;type&#34;:&#34;Point&#34;,&#34;coordinates&#34;:[-43.561667,-9.141111]}" id="NCID0EOMGM" xlink:type="simple">09°08'28"S, 43°33'42"W</named-content></named-content>; 5–8 Jun. 2013; J.A. Rafael, F. Limeira de Oliveira, A.A. Santos leg.; light trap; <abbrev xmlns:xlink="http://www.w3.org/1999/xlink" content-type="institution" xlink:title="Coleção Zoológica do Maranhão, Caixias, Maranhão, Brazil." id="ABBRID0ETMGM" xlink:type="simple">CZMA</abbrev>. <bold>Rondônia</bold> • 1 ♀; 62 Km SW Ariquemes, nr. Fazenda Rancho Grande; 03–15 Dec. 1996; J.E. Eger leg.; MV &amp; Black lights; <named-content xmlns:xlink="http://www.w3.org/1999/xlink" content-type="dwc:institutional_code" xlink:title="Florida State Collection of Arthropods, Gainesville, Florida, USA." xlink:href="http://grbio.org/institution/florida-state-collection-arthropods-museum-entomology" xlink:type="simple">FSCA</named-content>.</p><p>Colombia – <bold>Caquetá</bold> • 1 ♂; Solano, Resguardo Kareguaje, Jericó, quebrada Konsaya, La Raya, 10 m, 28.IX.2016, J. Hoyos; <named-content xmlns:xlink="http://www.w3.org/1999/xlink" content-type="dwc:institutional_code" xlink:title="Colección de Artrópodos, Universidad Distrital Francisco José de Caldas, Bogotá, Colombia." xlink:href="http://grbio.org/institution/universidad-distrital" xlink:type="simple">CAUD</named-content>. – <bold>Chocó</bold> • 1 ♂; PNN Los Katíos, Centro Administrativo, Sautatá; <named-content xmlns:xlink="http://www.w3.org/1999/xlink" content-type="dwc:verbatimCoordinates" xlink:type="simple"><named-content content-type="geo-json" specific-use="{&#34;type&#34;:&#34;Point&#34;,&#34;coordinates&#34;:[-77.133333,7.850000]}" id="NCID0ETNGM" xlink:type="simple">07°51'N, 77°08'W</named-content></named-content>; 30 m; 14 May.–02 Jun. 2004; D. Ramírez leg.; Malaise trap, fuera del bosque; M4987; IavH. – <bold>Cundinamarca</bold> • 1 ♀; Via Guaduas-Honda; <named-content xmlns:xlink="http://www.w3.org/1999/xlink" content-type="dwc:verbatimCoordinates" xlink:type="simple"><named-content content-type="geo-json" specific-use="{&#34;type&#34;:&#34;Point&#34;,&#34;coordinates&#34;:[-74.583333,5.066667]}" id="NCID0E4NGM" xlink:type="simple">05°04'N, 74°35'W</named-content></named-content>; 300–1000 m; 01 Jun. 2013; G. Bazzani leg.; manual collection; <named-content xmlns:xlink="http://www.w3.org/1999/xlink" content-type="dwc:institutional_code" xlink:title="Museo de la Facultad de Agronomía Universidad Nacional de Colombia, Bogotá, Colombia." xlink:href="http://grbio.org/institution/universidad-nacional-de-colombia" xlink:type="simple">UNAB</named-content>. • 1 ♂; Supatá; 01 May. 2011; J. del Río leg.; manual collection; <named-content xmlns:xlink="http://www.w3.org/1999/xlink" content-type="dwc:institutional_code" xlink:title="Colección de Artrópodos, Universidad Distrital Francisco José de Caldas, Bogotá, Colombia." xlink:href="http://grbio.org/institution/universidad-distrital" xlink:type="simple">CAUD</named-content>. • 1 ♂; Nimaima, Tóbia; 1220 m; 28 Apr. 2007; N. González leg.; <named-content xmlns:xlink="http://www.w3.org/1999/xlink" content-type="dwc:institutional_code" xlink:title="Colección de Artrópodos, Universidad Distrital Francisco José de Caldas, Bogotá, Colombia." xlink:href="http://grbio.org/institution/universidad-distrital" xlink:type="simple">CAUD</named-content>. • 1 ♀; Nimaima, Tóbia; <named-content xmlns:xlink="http://www.w3.org/1999/xlink" content-type="dwc:verbatimCoordinates" xlink:type="simple"><named-content content-type="geo-json" specific-use="{&#34;type&#34;:&#34;Point&#34;,&#34;coordinates&#34;:[-74.450225,5.122525]}" id="NCID0E4OGM" xlink:type="simple">05°.07'21.09"N, 74°27'0.81"W</named-content></named-content>; 750 m, D. Arenas; <named-content xmlns:xlink="http://www.w3.org/1999/xlink" content-type="dwc:institutional_code" xlink:title="Colección de Artrópodos, Universidad Distrital Francisco José de Caldas, Bogotá, Colombia." xlink:href="http://grbio.org/institution/universidad-distrital" xlink:type="simple">CAUD</named-content>. • 1 ♂; Nimaima, Tóbia; 750 m; 09 Jun. 2012; A. García; aerial net on Solanacae, 20:00 h; <named-content xmlns:xlink="http://www.w3.org/1999/xlink" content-type="dwc:institutional_code" xlink:title="Colección de Artrópodos, Universidad Distrital Francisco José de Caldas, Bogotá, Colombia." xlink:href="http://grbio.org/institution/universidad-distrital" xlink:type="simple">CAUD</named-content>. • 1 ♀; Nimaima, Tóbia; 28 May. 2007; <named-content xmlns:xlink="http://www.w3.org/1999/xlink" content-type="dwc:institutional_code" xlink:title="Colección de Artrópodos, Universidad Distrital Francisco José de Caldas, Bogotá, Colombia." xlink:href="http://grbio.org/institution/universidad-distrital" xlink:type="simple">CAUD</named-content>. 1 ♀; Tena; <named-content xmlns:xlink="http://www.w3.org/1999/xlink" content-type="dwc:verbatimCoordinates" xlink:type="simple"><named-content content-type="geo-json" specific-use="{&#34;type&#34;:&#34;Point&#34;,&#34;coordinates&#34;:[-74.389167,4.655833]}" id="NCID0E4PGM" xlink:type="simple">04°39'21"N, 74°23'21"W</named-content></named-content>; 1354 m; 14 Oct. 2017; J. González leg.; <named-content xmlns:xlink="http://www.w3.org/1999/xlink" content-type="dwc:institutional_code" xlink:title="Colección de Artrópodos, Universidad Distrital Francisco José de Caldas, Bogotá, Colombia." xlink:href="http://grbio.org/institution/universidad-distrital" xlink:type="simple">CAUD</named-content>-206; <named-content xmlns:xlink="http://www.w3.org/1999/xlink" content-type="dwc:institutional_code" xlink:title="Colección de Artrópodos, Universidad Distrital Francisco José de Caldas, Bogotá, Colombia." xlink:href="http://grbio.org/institution/universidad-distrital" xlink:type="simple">CAUD</named-content>. – <bold>Huila</bold> • 1 ♂; Tierradentro; 1500 m; 07 Aug. 1971; <named-content xmlns:xlink="http://www.w3.org/1999/xlink" content-type="dwc:institutional_code" xlink:title="Florida State Collection of Arthropods, Gainesville, Florida, USA." xlink:href="http://grbio.org/institution/florida-state-collection-arthropods-museum-entomology" xlink:type="simple">FSCA</named-content>. – <bold>Magdalena</bold> • 1 ♀; Neguanje, PNN Tayrona; <named-content xmlns:xlink="http://www.w3.org/1999/xlink" content-type="dwc:verbatimCoordinates" xlink:type="simple"><named-content content-type="geo-json" specific-use="{&#34;type&#34;:&#34;Point&#34;,&#34;coordinates&#34;:[-74.033333,11.333333]}" id="NCID0EBRGM" xlink:type="simple">11°20'N, 74°02'W</named-content></named-content>; 10 m; 09–27 Sep. 2001; R. Henríquez leg.; Malaise trap, m-2137; IavH. • 1 ♀; Palangana, PNN Tayrona; <named-content xmlns:xlink="http://www.w3.org/1999/xlink" content-type="dwc:verbatimCoordinates" xlink:type="simple"><named-content content-type="geo-json" specific-use="{&#34;type&#34;:&#34;Point&#34;,&#34;coordinates&#34;:[-74.033333,11.333333]}" id="NCID0EJRGM" xlink:type="simple">11°20'N, 74°02'W</named-content></named-content>; 30 m; 15–30 Nov. 2001; R. Henríquez leg.; Malaise trap, m-2570; IavH. – <bold>Meta</bold> • 1 ♂; Caño Nevera, PNN Tinigua; <named-content xmlns:xlink="http://www.w3.org/1999/xlink" content-type="dwc:verbatimCoordinates" xlink:type="simple"><named-content content-type="geo-json" specific-use="{&#34;type&#34;:&#34;Point&#34;,&#34;coordinates&#34;:[-73.800000,2.183333]}" id="NCID0ETRGM" xlink:type="simple">02°11'N, 73°48'W</named-content></named-content>; 390 m; 23 Jan.–07 Feb. 2002; C. Sánchez leg.; malaise trap, m-2330; IavH. • 1 ♀; Villavicencio; 450 m; Gassl, N. Banks leg.; <named-content xmlns:xlink="http://www.w3.org/1999/xlink" content-type="dwc:institutional_code" xlink:title="Museum of Comparative Zoology, Cambridge, Massachusetts, USA." xlink:href="http://grbio.org/institution/museum-comparative-zoology" xlink:type="simple">MCZ</named-content>. – <bold>Putumayo</bold> • 1 ♀; Mocoa, vereda Pueblo Viejo, finca Villa Loca; <named-content xmlns:xlink="http://www.w3.org/1999/xlink" content-type="dwc:verbatimCoordinates" xlink:type="simple"><named-content content-type="geo-json" specific-use="{&#34;type&#34;:&#34;Point&#34;,&#34;coordinates&#34;:[-76.646750,1.074472]}" id="NCID0EFSGM" xlink:type="simple">01°04'28.1"N, 76°38'48.3"W</named-content></named-content>; 690 m; 29 Feb. 2016; R. Romero leg.; manual collection on vegetation; <named-content xmlns:xlink="http://www.w3.org/1999/xlink" content-type="dwc:institutional_code" xlink:title="Museo de la Facultad de Agronomía Universidad Nacional de Colombia, Bogotá, Colombia." xlink:href="http://grbio.org/institution/universidad-nacional-de-colombia" xlink:type="simple">UNAB</named-content>. –<bold>Santander</bold> • 1 ♀; Barrancabermeja, vereda Las Lajas; 800 m; 02 Oct. 2010; C. Arango leg.; <named-content xmlns:xlink="http://www.w3.org/1999/xlink" content-type="dwc:institutional_code" xlink:title="Colección de Artrópodos, Universidad Distrital Francisco José de Caldas, Bogotá, Colombia." xlink:href="http://grbio.org/institution/universidad-distrital" xlink:type="simple">CAUD</named-content>. • 1 ♀; Chipatá, vereda Ropero, El Hatillo; 1600 m; 18 Jan. 2011; A. Ardila; aerial net, 19:00 h; <named-content xmlns:xlink="http://www.w3.org/1999/xlink" content-type="dwc:institutional_code" xlink:title="Colección de Artrópodos, Universidad Distrital Francisco José de Caldas, Bogotá, Colombia." xlink:href="http://grbio.org/institution/universidad-distrital" xlink:type="simple">CAUD</named-content>. – <bold>Tolima</bold> • 1 ♂; Méndez, Hacienda Bremen; <named-content xmlns:xlink="http://www.w3.org/1999/xlink" content-type="dwc:verbatimCoordinates" xlink:type="simple"><named-content content-type="geo-json" specific-use="{&#34;type&#34;:&#34;Point&#34;,&#34;coordinates&#34;:[-74.750000,5.083333]}" id="NCID0EJTGM" xlink:type="simple">05°05'N, 74°45'W</named-content></named-content>; 300 m; 11 Jun. 1995; F. Fernández leg.; manual collection; IavH-E 115980. – <bold>Valle del Cauca</bold> • 1 ♂; Cali; 1000 m; <named-content xmlns:xlink="http://www.w3.org/1999/xlink" content-type="dwc:institutional_code" xlink:title="Florida State Collection of Arthropods, Gainesville, Florida, USA." xlink:href="http://grbio.org/institution/florida-state-collection-arthropods-museum-entomology" xlink:type="simple">FSCA</named-content>. COSTA RICA – <bold>Heredia</bold> • 1 ♀; Est. Biol. La Selva, Alr. ALAS; <named-content xmlns:xlink="http://www.w3.org/1999/xlink" content-type="dwc:verbatimCoordinates" xlink:type="simple"><named-content content-type="geo-json" specific-use="{&#34;type&#34;:&#34;Point&#34;,&#34;coordinates&#34;:[-84.016667,10.433333]}" id="NCID0E4TGM" xlink:type="simple">10°26'N, 84°01'W</named-content></named-content>; 50–150 m; 06 Jul. 1995; R. Vargas C. leg.; CRI001247871; <named-content xmlns:xlink="http://www.w3.org/1999/xlink" content-type="dwc:institutional_code" xlink:title="Museo Nacional de Costa Rica, Santo Domingo de Heredia, Costa Rica." xlink:href="http://grbio.org/institution/museo-nacional-de-costa-rica" xlink:type="simple">MNCR</named-content>. – <bold>Puntarenas</bold> • 1 ♂; Peninsula Osa; 13–23 Mar. 1978; D.H. Janzen leg.; CRI001688255; <named-content xmlns:xlink="http://www.w3.org/1999/xlink" content-type="dwc:institutional_code" xlink:title="Museo Nacional de Costa Rica, Santo Domingo de Heredia, Costa Rica." xlink:href="http://grbio.org/institution/museo-nacional-de-costa-rica" xlink:type="simple">MNCR</named-content>.</p><p>Ecuador – <bold>Napo</bold> • 1 ♀; 20 Km E. Puerto Napo, Aliñahui; <named-content xmlns:xlink="http://www.w3.org/1999/xlink" content-type="dwc:verbatimCoordinates" xlink:type="simple"><named-content content-type="geo-json" specific-use="{&#34;type&#34;:&#34;Point&#34;,&#34;coordinates&#34;:[-77.416667,-1.000000]}" id="NCID0E2UGM" xlink:type="simple">1°00'S, 77°25'W</named-content></named-content>; 450 m; Dec. 1995; E.S. Ross leg.; <italic><tp:taxon-name><tp:taxon-name-part taxon-name-part-type="genus" reg="Plega">Plega</tp:taxon-name-part><tp:taxon-name-part taxon-name-part-type="species" reg="hagenella">hagenella</tp:taxon-name-part></tp:taxon-name></italic>, det. N. Penny, 1999; <named-content xmlns:xlink="http://www.w3.org/1999/xlink" content-type="dwc:institutional_code" xlink:title="California Academy of Sciences, San Francisco, USA." xlink:href="http://grbio.org/institution/california-academy-sciences" xlink:type="simple">CAS</named-content>. • 1 ♂; Napo, Res. Etnica Waorani, 1 Km S. Onkone Gare Camp., Trans. Ent.; <named-content xmlns:xlink="http://www.w3.org/1999/xlink" content-type="dwc:verbatimCoordinates" xlink:type="simple"><named-content content-type="geo-json" specific-use="{&#34;type&#34;:&#34;Point&#34;,&#34;coordinates&#34;:[-76.600000,-0.633333]}" id="NCID0EWVGM" xlink:type="simple">00°38'S, 76°36'W</named-content></named-content>; 220 m; 23 Jan. 1994; T.L. Erwin et al. leg.; insecticidal fogging of mostly bare green leaves, some with covering of lichenous or bryophytic plants, Project MAXUS At x-trans 10, 12 m, Lot 631; <ext-link xmlns:xlink="http://www.w3.org/1999/xlink" xlink:href="https://mbd-db.osu.edu/hol/search_results?&amp;search_type=fast&amp;q=USNMENT01541936" ext-link-type="uri" xlink:type="simple">USNMENT01541936</ext-link>; USNM.</p><p>French Guiana • 2 ♀; <bold>Camopi</bold>, Mont Saint-Marcel, Mont St.-Marcel, de la Huate, Camp mission; <named-content xmlns:xlink="http://www.w3.org/1999/xlink" content-type="dwc:verbatimCoordinates" xlink:type="simple"><named-content content-type="geo-json" specific-use="{&#34;type&#34;:&#34;Point&#34;,&#34;coordinates&#34;:[-53.010278,2.384167]}" id="NCID0EHWGM" xlink:type="simple">2°23'03.00"N, 53°00'37.00"W</named-content></named-content>; 26 Sep. 2014; Thounrend leg.; automatic light trap (pink); <named-content xmlns:xlink="http://www.w3.org/1999/xlink" content-type="dwc:institutional_code" xlink:title="California State collection of Arthropods, California Department of Food and Agriculture, Sacramento, California, USA." xlink:href="http://grbio.org/institution/california-state-collection-arthropods" xlink:type="simple">CSCA</named-content>.</p><p>Guyana – [<bold>Essequibo Islands-West Demerara</bold>] • 1 ♀; Essequebo R.; Jul. 1921; A. Busck leg.; <ext-link xmlns:xlink="http://www.w3.org/1999/xlink" xlink:href="https://mbd-db.osu.edu/hol/search_results?&amp;search_type=fast&amp;q=USNMENT01541932" ext-link-type="uri" xlink:type="simple">USNMENT01541932</ext-link>; USNM. – [<bold>Upper Demerara-Berbice</bold>] • 1 ♂; Dubulay ranch; <named-content xmlns:xlink="http://www.w3.org/1999/xlink" content-type="dwc:verbatimCoordinates" xlink:type="simple"><named-content content-type="geo-json" specific-use="{&#34;type&#34;:&#34;Point&#34;,&#34;coordinates&#34;:[-57.858333,5.681667]}" id="NCID0ECXGM" xlink:type="simple">5°40.9'N, 57°51.5'W</named-content></named-content>; 9–11 Apr. 1994; O.S. Flint Jr. leg.; <ext-link xmlns:xlink="http://www.w3.org/1999/xlink" xlink:href="https://mbd-db.osu.edu/hol/search_results?&amp;search_type=fast&amp;q=USNMENT01541945" ext-link-type="uri" xlink:type="simple">USNMENT01541945</ext-link>; USNM. – [<bold>Upper Takutu-Upper Essequibo</bold>] • 1 ♂; Moco-Moco, Lethem, (30 Km east); <named-content xmlns:xlink="http://www.w3.org/1999/xlink" content-type="dwc:verbatimCoordinates" xlink:type="simple"><named-content content-type="geo-json" specific-use="{&#34;type&#34;:&#34;Point&#34;,&#34;coordinates&#34;:[-59.650000,3.303333]}" id="NCID0ERXGM" xlink:type="simple">3°18.2'N, 59°39.0'W</named-content></named-content>; 3–6 Apr. 1994; W.N. Mathis leg.; <ext-link xmlns:xlink="http://www.w3.org/1999/xlink" xlink:href="https://mbd-db.osu.edu/hol/search_results?&amp;search_type=fast&amp;q=USNMENT01541951" ext-link-type="uri" xlink:type="simple">USNMENT01541951</ext-link>; USNM.</p><p>Mexico – <bold>Chiapas</bold> • 1 ♂; Cacahoatán, Unión Juárez, Río Mixcum; 23 Mar. 1985; M. Velasco leg.; det. D. Reynoso-Velasco, 2005; <named-content xmlns:xlink="http://www.w3.org/1999/xlink" content-type="dwc:institutional_code" xlink:title="Colección Nacional de Insectos, Instituto de Biología, Universidad Nacional Autónoma de México, Ciudad de México, México." xlink:href="http://grbio.org/institution/coleccion-nacional-de-insectos-universidad-nacional-autonoma-de-mexico" xlink:type="simple">CNIN</named-content>. • 1 ♀; Panamerican Hwy. Río de la Venta; 06 Aug. 1956; J.W. MacSwain leg.; <named-content xmlns:xlink="http://www.w3.org/1999/xlink" content-type="dwc:institutional_code" xlink:title="Florida State Collection of Arthropods, Gainesville, Florida, USA." xlink:href="http://grbio.org/institution/florida-state-collection-arthropods-museum-entomology" xlink:type="simple">FSCA</named-content>. – <bold>Tabasco</bold> • 1 ♂; Teapa; Dec. 1957; F. Gonzales leg.; <named-content xmlns:xlink="http://www.w3.org/1999/xlink" content-type="dwc:institutional_code" xlink:title="Florida State Collection of Arthropods, Gainesville, Florida, USA." xlink:href="http://grbio.org/institution/florida-state-collection-arthropods-museum-entomology" xlink:type="simple">FSCA</named-content>.</p><p>Panama – <bold>Canal Zone</bold> • 1 ♂; Close’s Cano Saddle; 15 May. 1923; B.C. Shanon leg.; <ext-link xmlns:xlink="http://www.w3.org/1999/xlink" xlink:href="https://mbd-db.osu.edu/hol/search_results?&amp;search_type=fast&amp;q=USNMENT01541933" ext-link-type="uri" xlink:type="simple">USNMENT01541933</ext-link>; USNM. • 1 ♀; same data as for preceding; <ext-link xmlns:xlink="http://www.w3.org/1999/xlink" xlink:href="https://mbd-db.osu.edu/hol/search_results?&amp;search_type=fast&amp;q=USNMENT01541959" ext-link-type="uri" xlink:type="simple">USNMENT01541959</ext-link>; USNM. • 1 ?; Canal Zone, Barro Colorado Island; 02 Jul. 1978; Silberglied &amp; Aiello leg.; at light; <ext-link xmlns:xlink="http://www.w3.org/1999/xlink" xlink:href="https://mbd-db.osu.edu/hol/search_results?&amp;search_type=fast&amp;q=USNMENT01541956" ext-link-type="uri" xlink:type="simple">USNMENT01541956</ext-link>; USNM. • 1 ♂; same data as for preceding; 10 Apr. 1978; <ext-link xmlns:xlink="http://www.w3.org/1999/xlink" xlink:href="https://mbd-db.osu.edu/hol/search_results?&amp;search_type=fast&amp;q=USNMENT01541954" ext-link-type="uri" xlink:type="simple">USNMENT01541954</ext-link>; USNM. • 1 ♀; same data as for preceding; 10 Apr. 1978; <ext-link xmlns:xlink="http://www.w3.org/1999/xlink" xlink:href="https://mbd-db.osu.edu/hol/search_results?&amp;search_type=fast&amp;q=USNMENT01541946" ext-link-type="uri" xlink:type="simple">USNMENT01541946</ext-link>; USNM. • 1 ♀; same data as for preceding; 08 May. 1977; <ext-link xmlns:xlink="http://www.w3.org/1999/xlink" xlink:href="https://mbd-db.osu.edu/hol/search_results?&amp;search_type=fast&amp;q=USNMENT01541957" ext-link-type="uri" xlink:type="simple">USNMENT01541957</ext-link>; USNM. • 1 ♀; same data as for preceding; 03 Apr. 1978; <ext-link xmlns:xlink="http://www.w3.org/1999/xlink" xlink:href="https://mbd-db.osu.edu/hol/search_results?&amp;search_type=fast&amp;q=USNMENT01541952" ext-link-type="uri" xlink:type="simple">USNMENT01541952</ext-link>, USNM. • 1 ♀; same data as for preceding; 15 May. 1978; <ext-link xmlns:xlink="http://www.w3.org/1999/xlink" xlink:href="https://mbd-db.osu.edu/hol/search_results?&amp;search_type=fast&amp;q=USNMENT01541953" ext-link-type="uri" xlink:type="simple">USNMENT01541953</ext-link>; USNM. • 1 ?; Canal Zone, Ft. Clayton; 03 Jul. 1951; F.S. Blanton leg.; <ext-link xmlns:xlink="http://www.w3.org/1999/xlink" xlink:href="https://mbd-db.osu.edu/hol/search_results?&amp;search_type=fast&amp;q=USNMENT01541958" ext-link-type="uri" xlink:type="simple">USNMENT01541958</ext-link>; USNM. – [<bold>Guna Yala</bold>] • 1 ♂; San Blas, 2 Km S Nusagandi; 03 Mar. 1985; Flint &amp; Louton leg.; <ext-link xmlns:xlink="http://www.w3.org/1999/xlink" xlink:href="https://mbd-db.osu.edu/hol/search_results?&amp;search_type=fast&amp;q=USNMENT01541950" ext-link-type="uri" xlink:type="simple">USNMENT01541950</ext-link>; USNM. – [<bold>Herrera</bold>] • 1 ♂; Chitré; 08 Aug. 1951; F.S. Blanton; light trap; <ext-link xmlns:xlink="http://www.w3.org/1999/xlink" xlink:href="https://mbd-db.osu.edu/hol/search_results?&amp;search_type=fast&amp;q=USNMENT01541955" ext-link-type="uri" xlink:type="simple">USNMENT01541955</ext-link>; USNM. – <bold>Panamá</bold> • 1 ♂; 14 Dec. 1968; <named-content xmlns:xlink="http://www.w3.org/1999/xlink" content-type="dwc:institutional_code" xlink:title="Florida State Collection of Arthropods, Gainesville, Florida, USA." xlink:href="http://grbio.org/institution/florida-state-collection-arthropods-museum-entomology" xlink:type="simple">FSCA</named-content>. • 1 ♂; Panamá, Las Cumbres; 14 Jan. 1975; L.B. O’Brien; at light; <named-content xmlns:xlink="http://www.w3.org/1999/xlink" content-type="dwc:institutional_code" xlink:title="California Academy of Sciences, San Francisco, USA." xlink:href="http://grbio.org/institution/california-academy-sciences" xlink:type="simple">CAS</named-content>. • 1 ♀; Panamá, Las Cumbres; 17 Dec. 1958; W.J. Hanson leg.; <named-content xmlns:xlink="http://www.w3.org/1999/xlink" content-type="dwc:institutional_code" xlink:title="Museum of Comparative Zoology, Cambridge, Massachusetts, USA." xlink:href="http://grbio.org/institution/museum-comparative-zoology" xlink:type="simple">MCZ</named-content>. • 1 ♂; same data as for preceding; 15 Jun. 1968; <named-content xmlns:xlink="http://www.w3.org/1999/xlink" content-type="dwc:institutional_code" xlink:title="Museum of Comparative Zoology, Cambridge, Massachusetts, USA." xlink:href="http://grbio.org/institution/museum-comparative-zoology" xlink:type="simple">MCZ</named-content>. • 1 ♂; same data as for preceding; 8.VI.1968; <named-content xmlns:xlink="http://www.w3.org/1999/xlink" content-type="dwc:institutional_code" xlink:title="Museum of Comparative Zoology, Cambridge, Massachusetts, USA." xlink:href="http://grbio.org/institution/museum-comparative-zoology" xlink:type="simple">MCZ</named-content>. • 1 ♀; same data as for preceding; 27 Apr. 1966; G.B. Fairchild leg.; <named-content xmlns:xlink="http://www.w3.org/1999/xlink" content-type="dwc:institutional_code" xlink:title="Museum of Comparative Zoology, Cambridge, Massachusetts, USA." xlink:href="http://grbio.org/institution/museum-comparative-zoology" xlink:type="simple">MCZ</named-content>. • 1 ♀; same data as for preceding; 15 Jun. 1968; <named-content xmlns:xlink="http://www.w3.org/1999/xlink" content-type="dwc:institutional_code" xlink:title="Museum of Comparative Zoology, Cambridge, Massachusetts, USA." xlink:href="http://grbio.org/institution/museum-comparative-zoology" xlink:type="simple">MCZ</named-content>. • 1 ♀; same data as for preceding; 23 May. 1968; <named-content xmlns:xlink="http://www.w3.org/1999/xlink" content-type="dwc:institutional_code" xlink:title="Museum of Comparative Zoology, Cambridge, Massachusetts, USA." xlink:href="http://grbio.org/institution/museum-comparative-zoology" xlink:type="simple">MCZ</named-content>. • 1 ♀; same data as for preceding; 16 Jun. 1968; <named-content xmlns:xlink="http://www.w3.org/1999/xlink" content-type="dwc:institutional_code" xlink:title="Museum of Comparative Zoology, Cambridge, Massachusetts, USA." xlink:href="http://grbio.org/institution/museum-comparative-zoology" xlink:type="simple">MCZ</named-content>. • 1 ♀; same data as for preceding; 23 May. 1968; R.G. Beard det.; <named-content xmlns:xlink="http://www.w3.org/1999/xlink" content-type="dwc:institutional_code" xlink:title="Museum of Comparative Zoology, Cambridge, Massachusetts, USA." xlink:href="http://grbio.org/institution/museum-comparative-zoology" xlink:type="simple">MCZ</named-content>. • 1 ♂; Ciudad de Panamá; Feb. 1957; G. Fairchild; <named-content xmlns:xlink="http://www.w3.org/1999/xlink" content-type="dwc:institutional_code" xlink:title="Museum of Comparative Zoology, Cambridge, Massachusetts, USA." xlink:href="http://grbio.org/institution/museum-comparative-zoology" xlink:type="simple">MCZ</named-content>. – [<bold>Panamá Oeste</bold>] • 1 ♀; Cerro Campana, nr. Chica; 18–19 May. 1964; W.D. &amp; S.S. Duckworth leg.; <ext-link xmlns:xlink="http://www.w3.org/1999/xlink" xlink:href="https://mbd-db.osu.edu/hol/search_results?&amp;search_type=fast&amp;q=USNMENT01541943" ext-link-type="uri" xlink:type="simple">USNMENT01541943</ext-link>; USNM.</p><p>Trinidad And Tobago – <bold>Couva-Tabaquite-Talparo</bold> • 1 ♂; 06–22 Jul. 1988; H.L. Dozier leg.; <named-content xmlns:xlink="http://www.w3.org/1999/xlink" content-type="dwc:institutional_code" xlink:title="Florida State Collection of Arthropods, Gainesville, Florida, USA." xlink:href="http://grbio.org/institution/florida-state-collection-arthropods-museum-entomology" xlink:type="simple">FSCA</named-content>. – <bold>Tunapuna-Piarco</bold> • 1 ♂; W.I. Brasso Seco; <named-content xmlns:xlink="http://www.w3.org/1999/xlink" content-type="dwc:verbatimCoordinates" xlink:type="simple"><named-content content-type="geo-json" specific-use="{&#34;type&#34;:&#34;Point&#34;,&#34;coordinates&#34;:[-61.285000,10.746000]}" id="NCID0EL5GM" xlink:type="simple">10°44'45.6"N, 61°17'6"W</named-content></named-content>; 26 Aug. 2008; A.W. Hook; Biol. No. 36-2008; <named-content xmlns:xlink="http://www.w3.org/1999/xlink" content-type="dwc:institutional_code" xlink:title="Insect collection of Texas A&amp;M University, Texas, USA." xlink:href="http://grbio.org/institution/texas-am-university-insect-collection" xlink:type="simple">TAMUIC</named-content>. • 1 ♀; same data as for preceding; 29 Oct. 2008; <named-content xmlns:xlink="http://www.w3.org/1999/xlink" content-type="dwc:institutional_code" xlink:title="Insect collection of Texas A&amp;M University, Texas, USA." xlink:href="http://grbio.org/institution/texas-am-university-insect-collection" xlink:type="simple">TAMUIC</named-content>. • 1 ♂; [Tunapuna-Piarco] St. Agustine; May. 1953; N.L.H. Krauss; <ext-link xmlns:xlink="http://www.w3.org/1999/xlink" xlink:href="https://mbd-db.osu.edu/hol/search_results?&amp;search_type=fast&amp;q=USNMENT01541948" ext-link-type="uri" xlink:type="simple">USNMENT01541948</ext-link>; USNM. • 1 ♀; Trinidad, Rio Pan; 12 Jun.; A. Busck leg.; <ext-link xmlns:xlink="http://www.w3.org/1999/xlink" xlink:href="https://mbd-db.osu.edu/hol/search_results?&amp;search_type=fast&amp;q=USNMENT01541931" ext-link-type="uri" xlink:type="simple">USNMENT01541931</ext-link>; <italic><tp:taxon-name><tp:taxon-name-part taxon-name-part-type="genus" reg="Symphrasis">Symphrasis</tp:taxon-name-part><tp:taxon-name-part taxon-name-part-type="species" reg="cognatella">cognatella</tp:taxon-name-part></tp:taxon-name></italic> West., det. N. Banks, <italic><tp:taxon-name><tp:taxon-name-part taxon-name-part-type="genus" reg="Plega">Plega</tp:taxon-name-part><tp:taxon-name-part taxon-name-part-type="species" reg="hagenella">hagenella</tp:taxon-name-part></tp:taxon-name></italic> West., det. N. Penny, 1981; USNM. • 1 ♂; Trinidad, Riv. Pan.; 03 Jun. 2012; August &amp; Busck leg.; <ext-link xmlns:xlink="http://www.w3.org/1999/xlink" xlink:href="https://mbd-db.osu.edu/hol/search_results?&amp;search_type=fast&amp;q=USNMENT01541963" ext-link-type="uri" xlink:type="simple">USNMENT01541963</ext-link>; USNM. • 1 ♂; Trinidad, W.I. Cura Valley; <named-content xmlns:xlink="http://www.w3.org/1999/xlink" content-type="dwc:verbatimCoordinates" xlink:type="simple"><named-content content-type="geo-json" specific-use="{&#34;type&#34;:&#34;Point&#34;,&#34;coordinates&#34;:[-62.371000,10.688000]}" id="NCID0EIAHM" xlink:type="simple">10°41'16.8"N, 62°22'15.6"W</named-content></named-content>; 26 Jul–9 Aug. 2003; A.W. Hook leg.; <named-content xmlns:xlink="http://www.w3.org/1999/xlink" content-type="dwc:institutional_code" xlink:title="Insect collection of Texas A&amp;M University, Texas, USA." xlink:href="http://grbio.org/institution/texas-am-university-insect-collection" xlink:type="simple">TAMUIC</named-content>. • 1 ♀; Trinidad; 1980; B. Freeman leg.; Ex nest <italic><tp:taxon-name><tp:taxon-name-part taxon-name-part-type="genus" reg="Trypoxylon">Trypoxylon</tp:taxon-name-part><tp:taxon-name-part taxon-name-part-type="species" reg="maidli">maidli</tp:taxon-name-part></tp:taxon-name></italic> Richards; <named-content xmlns:xlink="http://www.w3.org/1999/xlink" content-type="dwc:institutional_code" xlink:title="The Natural History Museum, London, United Kingdom." xlink:href="http://grbio.org/institution/natural-history-museum-london" xlink:type="simple">NHMUK</named-content> 013802796; <named-content xmlns:xlink="http://www.w3.org/1999/xlink" content-type="dwc:institutional_code" xlink:title="The Natural History Museum, London, United Kingdom." xlink:href="http://grbio.org/institution/natural-history-museum-london" xlink:type="simple">NHMUK</named-content>. • 1 ♀; same data as for preceding; “Also reared: <italic><tp:taxon-name><tp:taxon-name-part taxon-name-part-type="genus" reg="Photocryptus">Photocryptus</tp:taxon-name-part></tp:taxon-name></italic> (Ichneum.), <italic><tp:taxon-name><tp:taxon-name-part taxon-name-part-type="genus" reg="Brachymeria">Brachymeria</tp:taxon-name-part></tp:taxon-name></italic> (Chalcid); <named-content xmlns:xlink="http://www.w3.org/1999/xlink" content-type="dwc:institutional_code" xlink:title="The Natural History Museum, London, United Kingdom." xlink:href="http://grbio.org/institution/natural-history-museum-london" xlink:type="simple">NHMUK</named-content> 013802795; <named-content xmlns:xlink="http://www.w3.org/1999/xlink" content-type="dwc:institutional_code" xlink:title="The Natural History Museum, London, United Kingdom." xlink:href="http://grbio.org/institution/natural-history-museum-london" xlink:type="simple">NHMUK</named-content>.</p><p>Venezuela – <bold>Amazonas</bold> • 1 ♀; Cerro La Neblina, Basecamp; <named-content xmlns:xlink="http://www.w3.org/1999/xlink" content-type="dwc:verbatimCoordinates" xlink:type="simple"><named-content content-type="geo-json" specific-use="{&#34;type&#34;:&#34;Point&#34;,&#34;coordinates&#34;:[-66.166667,0.833333]}" id="NCID0EVCHM" xlink:type="simple">0°50'N, 66°10'W</named-content></named-content>; 140 m; 07 Feb. 1985; W.E. Steiner leg.; at black light on bank of Rio Baria; <ext-link xmlns:xlink="http://www.w3.org/1999/xlink" xlink:href="https://mbd-db.osu.edu/hol/search_results?&amp;search_type=fast&amp;q=USNMENT01541934" ext-link-type="uri" xlink:type="simple">USNMENT01541934</ext-link>; <italic><tp:taxon-name><tp:taxon-name-part taxon-name-part-type="genus" reg="Plega">Plega</tp:taxon-name-part><tp:taxon-name-part taxon-name-part-type="species" reg="hagenella">hagenella</tp:taxon-name-part></tp:taxon-name></italic>, det. Flint, 1986; USNM. • 1 ♀; Amazonas, Cerro de la Neblina, Basecamp; <named-content xmlns:xlink="http://www.w3.org/1999/xlink" content-type="dwc:verbatimCoordinates" xlink:type="simple"><named-content content-type="geo-json" specific-use="{&#34;type&#34;:&#34;Point&#34;,&#34;coordinates&#34;:[-66.166667,0.833333]}" id="NCID0ENDHM" xlink:type="simple">0°50'N, 66°10'W</named-content></named-content>; 140 m; 10–20 Feb. 1985; P.J. &amp; P.M. Spangler, R. Faitoute &amp; W. Steiner leg.; at black light in rainforest clearing near Rio Baria; <ext-link xmlns:xlink="http://www.w3.org/1999/xlink" xlink:href="https://mbd-db.osu.edu/hol/search_results?&amp;search_type=fast&amp;q=USNMENT01541935" ext-link-type="uri" xlink:type="simple">USNMENT01541935</ext-link>; USNM. • 1 ♀; same data as for preceding; 26–31 Jan. 1985; flight intercept pan trap in rainforest; <ext-link xmlns:xlink="http://www.w3.org/1999/xlink" xlink:href="https://mbd-db.osu.edu/hol/search_results?&amp;search_type=fast&amp;q=USNMENT01541937" ext-link-type="uri" xlink:type="simple">USNMENT01541937</ext-link>; USNM. – <bold>Guárico</bold> • 1 ♂; 11 mi. W. Dos Caminos; 02 Mar. 1986; R.B. Miller &amp; L.A. Stange leg.; <named-content xmlns:xlink="http://www.w3.org/1999/xlink" content-type="dwc:institutional_code" xlink:title="Florida State Collection of Arthropods, Gainesville, Florida, USA." xlink:href="http://grbio.org/institution/florida-state-collection-arthropods-museum-entomology" xlink:type="simple">FSCA</named-content>. • 1 ♂; Guárico, Hato Masaguaral (44 Km S. Calabozo); 11–19 May. 1985; Menke &amp; Carpenter leg.; <ext-link xmlns:xlink="http://www.w3.org/1999/xlink" xlink:href="https://mbd-db.osu.edu/hol/search_results?&amp;search_type=fast&amp;q=USNMENT01541962" ext-link-type="uri" xlink:type="simple">USNMENT01541962</ext-link>; USNM. • 1 ♀; same data as for preceding; <ext-link xmlns:xlink="http://www.w3.org/1999/xlink" xlink:href="https://mbd-db.osu.edu/hol/search_results?&amp;search_type=fast&amp;q=USNMENT01541961" ext-link-type="uri" xlink:type="simple">USNMENT01541961</ext-link>; USNM. • 1 ♀; same data as for preceding; 20–28 May. 1985; <ext-link xmlns:xlink="http://www.w3.org/1999/xlink" xlink:href="https://mbd-db.osu.edu/hol/search_results?&amp;search_type=fast&amp;q=USNMENT01541960" ext-link-type="uri" xlink:type="simple">USNMENT01541960</ext-link>; USNM. – <bold>Miranda</bold> • 1 ?; 2 Sep.; S. Vivas, Berthier leg.; identified as <italic><tp:taxon-name><tp:taxon-name-part taxon-name-part-type="genus" reg="Symphrasis">S.</tp:taxon-name-part><tp:taxon-name-part taxon-name-part-type="species" reg="cognatella">cognatella</tp:taxon-name-part></tp:taxon-name></italic>; <named-content xmlns:xlink="http://www.w3.org/1999/xlink" content-type="dwc:institutional_code" xlink:title="Museum of Comparative Zoology, Cambridge, Massachusetts, USA." xlink:href="http://grbio.org/institution/museum-comparative-zoology" xlink:type="simple">MCZ</named-content> – <bold>Zulia</bold> • 1 ♀; Tucuco; 23 Apr. 1981; H.K. Townes leg.; <named-content xmlns:xlink="http://www.w3.org/1999/xlink" content-type="dwc:institutional_code" xlink:title="Florida State Collection of Arthropods, Gainesville, Florida, USA." xlink:href="http://grbio.org/institution/florida-state-collection-arthropods-museum-entomology" xlink:type="simple">FSCA</named-content>.</p></tp:treatment-sec><tp:treatment-sec sec-type="diagnosis" id="SECID0EUFHM"><title>Diagnosis.</title><p>This species has the antennal flagellum brown, with basal flagellomeres as long as wide; 2–6 preapical flagellomeres are pale. The wings are broadly oval, with pterostigma often with pale medial area (or preapical on hind wing) anteriorly notched. The forefemur has the posterior surface pale brown dots; the anterior surface has extensive brown marks and pale areas, including the area adjacent to the anteroventral primary process. On the male genitalia, the gonocoxite IX is long, thin, and sinusoid, with posterior apex equipped with long, thin preapical process on inner surface, and 2–4 shorter, apical processes. The ectoproct has short spinous setal bases posteroventrally. In addition, the median lobe of the gonocoxites XI has the ventral part as a concave covering which forms a ventral, trapezoidal process. On the female genitalia, the gonapophyses VIII medial part is a narrow keel, with two, strongly curved, convergent processes: the ventral one is blunt, and the dorsal one narrow is bilobed at apex; the lateral part is an oval, concave plate which overlaps ventrally with the contralateral. The spermatheca has the proximal section, thin, forming multiple coils, and the rest zigzagged; the medial part forms a long spiral, while the distal section lacks a diverticulum.</p></tp:treatment-sec><tp:treatment-sec sec-type="description" id="SECID0EZFHM"><title>Description.</title><p><bold><italic>Measurements</italic>.</bold> Male (<italic>n</italic> = 13). Forewing length: 6.9–14.1 mm; Hind wing length: 5.5–11.1 mm. Female (<italic>n</italic> = 9): Forewing length: 8.8–14.8 mm; Hind wing length: 7.3–11.7 mm.</p><p><bold><italic>Coloration</italic></bold> (Fig. <xref ref-type="fig" rid="F44">44</xref>). <bold><italic>Head</italic>.</bold> Vertexal region pale, with irregular, lateral brown marks extending from occiput to supra-antennal area, with brown setae; supra-antennal area brown with small, lateral, pale areas, with pale brown setae; occiput and postgena from pale with brown marks to pale or dark brown. Antennal scape from pale to pale or dark brown, sometimes paler dorsally and darker ventrally; pale to dark brown setae present; pedicel brown, flagellum brown, sometimes proximally paler and becoming darker towards the apex, with 2–6 pale, preapical flagellomeres. Frons either pale with small, lateral, triangular, dark brown marks below the toruli or nearly completely brown. Clypeus brown with pale margins; labrum pale to brown; mandible pale to brown with darker corners, apex amber; maxilla pale, with brown areas on stipes and gale, palpus pale to dark brown; labium from pale to dark brown; labial palpus pale to dark brown, palpimacula pale to brown. <bold><italic>Thorax</italic>.</bold> Pronotum pale with brown marks on medial region, area adjacent to lateral margins on distal 1/3 brown; episternum either pale to dark brown or bicolor; postfurcasternum pale with broad, brown lateral area. Mesonotum pale on medial region with brown suffusions, dark brown on lateral areas, sometimes nearly completely dark brown with pale areas con scutellum; metanotum pale to dark brown with pale anteromedial area; pre-episternum pale to dark brown; pteropleura pale with brown areas, varying from pale to dark. <bold><italic>Foreleg</italic>.</bold> Coxa pale with brown areas, sometimes nearly completely dark brown; trochanter pale with brown areas, setation completely pale brown or with some dark brown setae on dorsal and anterior surface. Femur posterior surface pale with brown dots, apical area brown; anterior surface with extensive brown marks and pale areas, area adjacent to anteroventral primary process pale. Tibia dashed with pale and brown. Basitarsus with proximal pale area, lanceolate process pale brown, clavate setae pale; remaining tarsomeres brown. <bold><italic>Mid- and hind leg</italic>.</bold> Coxae pale with brown marks, setae mostly brown; trochanter pale with brown marks. Femora and tibiae pale with brown rings, setae mostly brown in dark specimens and pale in clearer individuals; tibial spurs pale brown. Tarsi pale to pale brown; distal margins on ventral surface with dark brown setae; pretarsal claws pale brown. <bold><italic>Wings</italic>.</bold> Forewing mostly hyaline; membrane surrounding crossveins, first branch of <abbrev xmlns:xlink="http://www.w3.org/1999/xlink" xlink:title="Cubitus anterior" id="ABBRID0EHHHM" xlink:type="simple">CuA</abbrev> and apex of CuP, and sometimes stem of RP an MP amber; posterior and apical margins on distal ½ of wing with intermittent, amber areas between apical branches of longitudinal veins; pterostigma brown with pale medial area with embedded anterior brown mark; major veins, subcostal veinlets, and wing margin alternating pale and brown; crossveins brown. Hind wing hyaline, sometimes with amber intermittent amber areas between apical branches of longitudinal veins adjacent to posterior margin; pterostigma brown with wide, pale, preapical area, sometimes with embedded, anterior, brown mark; venation and wing margin alternating pale and brown, except crossveins brown. <bold><italic>Abdomen</italic>.</bold> Tergites brown with pale areas. Pleural membrane dark brown with broad pale areas. Sternites brown, sternites III–VI in females IV–VII in males with lateral pale areas.</p><fig id="F44" position="float" orientation="portrait"><object-id xmlns:xlink="http://www.w3.org/1999/xlink" content-type="doi" xlink:type="simple">10.3897/zookeys.1199.115442.figure44</object-id><label>Figure 44.</label><caption><p><italic><tp:taxon-name><tp:taxon-name-part taxon-name-part-type="genus" reg="Plega">Plega</tp:taxon-name-part><tp:taxon-name-part taxon-name-part-type="species" reg="hagenella">hagenella</tp:taxon-name-part></tp:taxon-name></italic> (Westwood, 1867) <bold>A</bold> female habitus, dorsal <bold>B</bold> wings <bold>C</bold> head, frontal <bold>D</bold> pronotum, dorsal <bold>E</bold> forefemur, anterior surface <bold>F</bold> same, posterior surface.</p></caption><graphic xmlns:xlink="http://www.w3.org/1999/xlink" xlink:href="zookeys-1199-001_article-115442__-g044.jpg" position="float" orientation="portrait" xlink:type="simple" id="oo_1038292.jpg"><uri content-type="original_file" xlink:type="simple">https://binary.pensoft.net/fig/1038292</uri></graphic></fig><p><bold><italic>Morphology</italic></bold> (Fig. <xref ref-type="fig" rid="F44">44</xref>). <bold><italic>Head</italic>.</bold> Diamond-shaped in frontal view, rugose; vertexal region raised above compound eyes, with lateral rows of reclined, fine setae; area surrounding coronal suture glabrous, with muscle insertion mark; coronal suture distinct; ​​supra-antennal not raised, with fine, reclined setae; paraocular area concave. Antenna filiform, short; scape 1.5× as long as wide, slightly distally expanded, with fine, short setae, some longer and thicker on ventral surface; pedicel slightly longer than wide; flagellum not dorsoventrally flattened, with 33–44 flagellomeres, which are as wide as long on proximal 1/3, then changing to slightly longer than wide; all articles with medial ring of fine, short setae. Compound eye hemispherical, as wide as ½ of the interocular distance at torulus level. Frons and clypeus narrow, with fine and short setae. Labrum pentagonal with thin, short setae; maxillary palpus with first palpomere as long as wide, second 1.5× as long as wide, third palpomere 3.2× as long as wide, fourth palpomere 3× as long as wide, fifth slightly longer than third, all with minute setae; mentum with long, thin setae; labial palpus with first palpomere two times as long as wide, second palpomere 4× as long as wide, third palpomere as long as second, palpimacula narrowly ovoid. <bold><italic>Thorax</italic>.</bold> Pronotum slightly longer than wide, with raised anterior margin, medial and posterior regions; outgrowths covered with pedicellate, thick setae; remaining surface with fine, short setae. Mesonotum slightly wider than long, with scattered, thick, pedicellate setae on medial area. Metanotum ~ 2× as long as wide, glabrous. Pteropleura with thin, short setae. <bold><italic>Foreleg</italic>.</bold> Coxa as long as femur, cylindrical, anterior and posterior surfaces with fine setae of different lengths, some of which arise from protuberant bases; trochanter trapezoidal, with thin and short setae, except on dorsal and anterior surfaces with some, pedicellate, thickened setae; anterior surface with protuberant area. Femur robust, elongate, covered with abundant, fine, short setae, those of anterior surface arising from protuberant bases; closing surface with posteroventral row of processes composed two medially located, primary processes, generally without a tertiary process between them; proximal portion with basal tertiary process and sub-basal secondary process, very close to the first primary process; the rest of the row with numerous tubercle-shaped processes, and stinger-shaped setae; distal portion raised, composed of tubercle-shaped specializations and stinger-shaped setae; adjacent row of thickened setae with globular base present on distal ¼. Anteroventral row of processes reduced to proximal ½, composed of tubercle-shaped specializations and stinger-shaped setae; the basal-most primary, curved process is present; adjacent row of thickened setae with globular base present on distal ½. Tibia almost as long as femur, curved, with thin, short setae; ventral surface keeled with prostrate setae; a patch of clavate setae apically on anterior surface is present. Basitarsus with lanceolate process reaching the middle of fourth tarsomere; clavate setae present proximally on anterior surface; ventrally with single row of prostrate setae; second tarsomere nearly 7× as long as wide; third tarsomere as long as wide, fourth tarsomere two times as long as wide. <bold><italic>Mid- and hind leg</italic>.</bold> Coxae and trochanter with thin setae, shorter on trochanter; femora and tibiae with abundant interspersed fine setae of different lengths; tibial spurs short. Hind leg longer than midleg, tibia nearly two times as long as femur; tarsi with fine and short setae, except on distal margin of plantar surface with lateral groups of 3–6 thickened setae; on both legs, basitarsus 4.5 times as long as wide, second tarsomere 1.2× as long as wide; third and fourth tarsomeres as long as wide; fifth tarsomere two times as long as wide. <bold><italic>Wings</italic>.</bold> Forewing oval, trichosors present along margin except on wing base; venation setose; costal space proximally moderately expanded, humeral vein branched, 9–14 subcostal veinlets, mostly simple; pterostigma elongated, narrow, trapezoidal, straight, with most of its veinlets incomplete; subcostal space with single crossvein, located at R fork level; Sc vein abruptly posteriorly bent at proximal pterostigma margin to merge with RA; radial space with two crossveins; <italic>rarp2</italic> gently curved with two or three RP branches; 3–5 veins arising from <italic>rarp1</italic>; M vein basally fused with RA; RP base not widely separated from divergence of M and R; M forked opposite to RP origin, 1 r-m connecting RP base and M fork, forming a trapezoidal cell; 4–7 gradate crossveins present. Cubitus deeply forked; CuP basally angled and approaching A1, distally forked opposite to the level of separation of M and R; A1 simple or apically forked, ending on posterior margin at level of CuP fork, A2 forked opposite to CuP angle level. Hind wing smaller and narrower than forewing, narrowly oval; costal space narrow and reduced, with four or five veinlets; C and Sc fused at ¼ of wing length, Sc vein abruptly curved posteriorly at proximal margin of pterostigma to merge RA; pterostigma elongated, narrow, gently curved, composed of weakly defined veinlets; radial space with single crossvein, oblique; 3–5 veins arising from <italic>rarp1</italic>, one or two from <italic>rarp2</italic>. 1r-m sigmoid, connecting the stems of M and RP. Media forked slightly beyond R fork. Cubitus deeply forked, intracubital crossvein subparallel to longitudinal wing axis; <abbrev xmlns:xlink="http://www.w3.org/1999/xlink" xlink:title="Cubitus anterior" id="ABBRID0E1JHM" xlink:type="simple">CuA</abbrev> sinuous, first branch candelabrum-shaped, spur vein absent or present; CuP not touching A1, strongly anteriorly bent at distal ½, pectinate; two crossveins on cubitoanal space; A1 simple, ending on wing margin at 1r-m stem level; A2 simple, short, and curved. <bold><italic>Abdomen</italic>.</bold> Cylindrical to medially expanded, setae on tergites, scattered, thin, and short; tergites subquadrate. Sternites rectangular, with scattered fine and short setae.</p><p><bold><italic>Male genitalia</italic></bold> (Fig. <xref ref-type="fig" rid="F45">45A–E</xref>). Tergite IX medially narrower than laterally; lateral margin rounded. Sternum VIII rectangular; sternite IX pentagonal in ventral view, with rounded posterolateral corners rounded, covered with fine, short and long setae; posterior margin with medial lobe short, dorsally canaliculated; in lateral view triangular, apex approaching posterior margin of ectoproct. Gonocoxites IX thin, sinusoid, long; base dorsally curved; apex with long and thin preapical process on inner surface, and 2–4 apical shorter processes. Ectoproct as an obtuse triangle, with thickened setae on posterior surface, callus cerci vestigial, posteroventrally with short spines; ventral margin forming a rounded lobe covered with microtrichia. Gonocoxites X forming a slightly elongate, thickened, ventrally canaliculate sclerite, anterior apex expanded and dorsally bent, posterior apex with dorsal processes connected to gonostyli X and ventrolateral processes connected to gonapophyses X with a membrane; gonostyli X with thickened and curved base with two lateral processes; the rest of the structure, whip-shaped, ventrally curved, and anteriorly forming single two loops before protruding from abdomen. Gonapophyses X long, narrow with posterior apex dorsally curved; gonapophyses arranged in a V-shaped structure, joined by a membrane covering the gonostyli X base. Gonocoxites XI U-shaped, medial lobe complex and elaborated with two differentiated parts: dorsal part as narrow arch; ventral part, forming a concave covering which forms a ventral, trapezoidal process; between these parts a narrow, arched or ellipsoid, less sclerotized, hyaline area is present; lateral arms of gonocoxites XI long, gently curved, with anterior apex bent ventrad. Hypandrium internum tiara-shaped.</p><fig id="F45" position="float" orientation="portrait"><object-id xmlns:xlink="http://www.w3.org/1999/xlink" content-type="doi" xlink:type="simple">10.3897/zookeys.1199.115442.figure45</object-id><label>Figure 45.</label><caption><p><italic><tp:taxon-name><tp:taxon-name-part taxon-name-part-type="genus" reg="Plega">Plega</tp:taxon-name-part><tp:taxon-name-part taxon-name-part-type="species" reg="hagenella">hagenella</tp:taxon-name-part></tp:taxon-name></italic> (Westwood, 1867) <bold>A</bold> male terminalia, lateral <bold>B</bold> same, ventral <bold>C</bold> male genitalia, lateral <bold>D</bold> same, dorsal <bold>E</bold> same, ventral <bold>F</bold> female terminalia, lateral <bold>G</bold> same, ventral <bold>H</bold> gonapophyses VIII of female, ventral <bold>I</bold> spermatheca.</p></caption><graphic xmlns:xlink="http://www.w3.org/1999/xlink" xlink:href="zookeys-1199-001_article-115442__-g045.jpg" position="float" orientation="portrait" xlink:type="simple" id="oo_1038293.jpg"><uri content-type="original_file" xlink:type="simple">https://binary.pensoft.net/fig/1038293</uri></graphic></fig><p><bold><italic>Female genitalia</italic></bold> (Fig. <xref ref-type="fig" rid="F45">45F–I</xref>). Sternum VII rectangular, with posterior margin concave. Tergite VIII medially narrower than laterally, encircling the spiracle of the segment; lateral margin D-shaped. Gonocoxites VIII as a rounded, concave sclerite. Gonapophyses VIII with medial part as a narrow keel, with two, strongly curved, convergent processes: ventral process, blunt, dorsal process narrow with bilobed apex; lateral part as an oval, concave plate folded beneath IX + ectoproct. Tergite IX + ectoproct narrowly ovoid. Gonocoxites IX elongated, and narrow, as long as the last four abdominal segments together. Bursa copulatrix long, funnel-shaped, sclerotized near genital pore, the rest membranous and striated. Spermatheca entangled and long; proximal section, thin, forming multiple coils, the rest zigzagged; medial section as wide as proximal section, forming a long spiral; distal section slightly, progressively expanded, without diverticulum; fertilization canal duct long, with proximal portion concave, progressively narrowed; fertilization canal long, curved, covered with microfilaments.</p></tp:treatment-sec><tp:treatment-sec sec-type="distribution" id="SECID0ELMHM"><title>Distribution.</title><p>Brazil (Acre, Amazonas, Ceará, Goiás, Maranhão, Mato Grosso, Minas Gerais, Pará, Piauí, Rondônia, Roraima, Tocantins, Rio Grande do Norte), Bolivia, Colombia (Antioquia, Caquetá, Chocó, Cundinamarca, Huila, Magdalena, Meta, Putumayo, Santander, Tolima, Valle del Cauca), Costa Rica (Heredia, Puntarenas), Ecuador (Napo), French Guiana (Camopi), Guyana (Essequibo Islands-West Demerara, Upper Demerara-Berbice, Upper Takutu-Upper Essequibo), Mexico (Chiapas, Tabasco), Nicaragua, Panama (Canal Zone, Guna Yala, Herrera, Panamá, Panamá Oeste), Trinidad and Tobago (Couva-Tabaquite-Talparo, Tunapuna-Piarco), Venezuela (Amazonas, Guárico, Miranda, Zulia).</p></tp:treatment-sec><tp:treatment-sec sec-type="remarks" id="SECID0EQMHM"><title>Remarks.</title><p>This is a widely distributed and common species in Northern South America and Panamá, although it reaches Central America and Southern Mexico.</p><p>Here, two new synonyms of this species are proposed, i.e., <italic><tp:taxon-name><tp:taxon-name-part taxon-name-part-type="genus" reg="Plega">P.</tp:taxon-name-part><tp:taxon-name-part taxon-name-part-type="species" reg="melitomae">melitomae</tp:taxon-name-part></tp:taxon-name></italic> and <italic><tp:taxon-name><tp:taxon-name-part taxon-name-part-type="genus" reg="Plega">P.</tp:taxon-name-part><tp:taxon-name-part taxon-name-part-type="species" reg="beardi">beardi</tp:taxon-name-part></tp:taxon-name></italic>. The former species has all the genital sclerites of both sexes indistinguishable from <italic><tp:taxon-name><tp:taxon-name-part taxon-name-part-type="genus" reg="Plega">P.</tp:taxon-name-part><tp:taxon-name-part taxon-name-part-type="species" reg="hagenella">hagenella</tp:taxon-name-part></tp:taxon-name></italic>, and the general color pattern is basically the same, despite that it is highly variable. In the case of <italic><tp:taxon-name><tp:taxon-name-part taxon-name-part-type="genus" reg="Plega">P.</tp:taxon-name-part><tp:taxon-name-part taxon-name-part-type="species" reg="beardi">beardi</tp:taxon-name-part></tp:taxon-name></italic>, it was separated from other Amazonian species by <xref ref-type="bibr" rid="B55">Penny (1982a)</xref> because of the number of processes on the male gonocoxites IX and the uniformly dark antennal flagellum. After examining numerous specimens from different locations and of different species, it was concluded that: 1) the number of processes in <italic><tp:taxon-name><tp:taxon-name-part taxon-name-part-type="genus" reg="Plega">P.</tp:taxon-name-part><tp:taxon-name-part taxon-name-part-type="species" reg="hagenella">hagenella</tp:taxon-name-part></tp:taxon-name></italic> is variable, with two to five processes. It is worth mentioning that <italic><tp:taxon-name><tp:taxon-name-part taxon-name-part-type="genus" reg="Plega">P.</tp:taxon-name-part><tp:taxon-name-part taxon-name-part-type="species" reg="beardi">beardi</tp:taxon-name-part></tp:taxon-name></italic> has the same general arrangement on the processes and the overall shape of the gonocoxites IX and other genital sclerites is basically the same as in <italic><tp:taxon-name><tp:taxon-name-part taxon-name-part-type="genus" reg="Plega">P.</tp:taxon-name-part><tp:taxon-name-part taxon-name-part-type="species" reg="hagenella">hagenella</tp:taxon-name-part></tp:taxon-name></italic>. <italic><tp:taxon-name><tp:taxon-name-part taxon-name-part-type="genus" reg="Plega">Plega</tp:taxon-name-part><tp:taxon-name-part taxon-name-part-type="species" reg="beardi">beardi</tp:taxon-name-part></tp:taxon-name></italic> was diagnosed based on the completely brown antennal flagellum, yet this is a variable character since in other species the antennal flagellum may have pale preapical flagellomeres or be completely brown (i.e., <italic><tp:taxon-name><tp:taxon-name-part taxon-name-part-type="genus" reg="Plega">P.</tp:taxon-name-part><tp:taxon-name-part taxon-name-part-type="species" reg="spinosa">spinosa</tp:taxon-name-part></tp:taxon-name></italic>). The presence of pale preapical flagellomeres in <italic><tp:taxon-name><tp:taxon-name-part taxon-name-part-type="genus" reg="Plega">P.</tp:taxon-name-part><tp:taxon-name-part taxon-name-part-type="species" reg="hagenella">hagenella</tp:taxon-name-part></tp:taxon-name></italic> and the uniformly brown flagellum in <italic><tp:taxon-name><tp:taxon-name-part taxon-name-part-type="genus" reg="Plega">P.</tp:taxon-name-part><tp:taxon-name-part taxon-name-part-type="species" reg="beardi">beardi</tp:taxon-name-part></tp:taxon-name></italic> could be explained as phenotypic variation, since the coloration of the rest of the body is basically the same in both species. <italic><tp:taxon-name><tp:taxon-name-part taxon-name-part-type="genus" reg="Plega">Plega</tp:taxon-name-part><tp:taxon-name-part taxon-name-part-type="species" reg="hagenella">hagenella</tp:taxon-name-part></tp:taxon-name></italic> was recovered within the clade of South American species of <italic><tp:taxon-name><tp:taxon-name-part taxon-name-part-type="genus" reg="Plega">Plega</tp:taxon-name-part></tp:taxon-name></italic> as sister to <italic><tp:taxon-name><tp:taxon-name-part taxon-name-part-type="genus" reg="Plega">P.</tp:taxon-name-part><tp:taxon-name-part taxon-name-part-type="species" reg="bowlesi">bowlesi</tp:taxon-name-part></tp:taxon-name></italic> + <italic><tp:taxon-name><tp:taxon-name-part taxon-name-part-type="genus" reg="Plega">P.</tp:taxon-name-part><tp:taxon-name-part taxon-name-part-type="species" reg="radicaudata">radicaudata</tp:taxon-name-part></tp:taxon-name></italic>, to which it is remarkably similar.</p></tp:treatment-sec><ref-list><ref id="B55"><mixed-citation xmlns:xlink="http://www.w3.org/1999/xlink" xlink:type="simple"><person-group><name name-style="western"><surname>Penny</surname><given-names>ND</given-names></name></person-group> (<year>1982a</year>) <article-title><tp:taxon-name><tp:taxon-name-part taxon-name-part-type="order">Neuroptera</tp:taxon-name-part></tp:taxon-name> of the Amazon basin. Part 6. <tp:taxon-name><tp:taxon-name-part taxon-name-part-type="family">Mantispidae</tp:taxon-name-part></tp:taxon-name> (1).</article-title><source>Acta Amazonica</source><volume>12</volume>(<issue>2</issue>): <fpage>415</fpage>–<lpage>463</lpage>. <ext-link xlink:href="10.1590/1809-43921982122415" ext-link-type="doi" xlink:type="simple">https://doi.org/10.1590/1809-43921982122415</ext-link></mixed-citation></ref><ref id="B25"><mixed-citation xmlns:xlink="http://www.w3.org/1999/xlink" xlink:type="simple"><person-group><name name-style="western"><surname>Hagen</surname><given-names>HA</given-names></name></person-group> (<year>1877</year>) <article-title><italic><tp:taxon-name><tp:taxon-name-part taxon-name-part-type="genus">Symphrasis</tp:taxon-name-part></tp:taxon-name></italic>, eine neue Mantispiden-Gattung.</article-title><source>Stettiner Entomologische Zeitung</source><volume>38</volume>: <fpage>208</fpage>–<lpage>211</lpage>. <ext-link xlink:href="https://archive.org/details/biostor-197079" ext-link-type="uri" xlink:type="simple">https://archive.org/details/biostor-197079</ext-link></mixed-citation></ref><ref id="B85"><mixed-citation xmlns:xlink="http://www.w3.org/1999/xlink" xlink:type="simple"><person-group><name name-style="western"><surname>Westwood</surname><given-names>JO</given-names></name></person-group> (<year>1867</year>) Descriptions of new species of <tp:taxon-name><tp:taxon-name-part taxon-name-part-type="family">Mantispidae</tp:taxon-name-part></tp:taxon-name> in the Oxford and British Museums. Transactions of the [Royal] Entomological Society of London 15[=(3)5]: 501–508. <ext-link xlink:href="10.1111/j.1365-2311.1967.tb01450.x" ext-link-type="doi" xlink:type="simple">https://doi.org/10.1111/j.1365-2311.1967.tb01450.x</ext-link></mixed-citation></ref></ref-list></tp:taxon-treatment>
