# Supplementary material for: ﻿A camouflaged diversity: taxonomic revision of the thorny lacewing subfamily Symphrasinae (Neuroptera, Rhachiberothidae)
Source: Zookeys. 2024 Apr 30;1199:1–409. doi: 10.3897/zookeys.1199.115442 (PMC11077268; doi:10.3897/zookeys.1199.115442)
Supplement: XML Treatment for Plega insolita [file zookeys.1199.115442-treatment25.xml]

<!DOCTYPE tp:taxon-treatment
  PUBLIC "-//TaxonX//DTD Taxonomic Treatment Publishing DTD v0 20100105//EN" "tax-treatment-NSO.dtd">
<tp:taxon-treatment xmlns:tp="http://www.plazi.org/taxpub"><tp:treatment-meta><kwd-group><label>Taxon classification</label><kwd>
                <named-content content-type="kingdom">Animalia</named-content>
              </kwd><kwd>
                <named-content content-type="order">Neuroptera</named-content>
              </kwd><kwd>
                <named-content content-type="family">Rhachiberothidae</named-content>
              </kwd></kwd-group><mixed-citation publication-type="journal"><person-group><name><surname>Ardila-Camacho</surname><given-names>Adrian</given-names></name><name><surname>Machado</surname><given-names>Renato José Pires</given-names></name><name><surname>Ohl</surname><given-names>Michael</given-names></name><name><surname>Contreras-Ramos</surname><given-names>Atilano</given-names></name></person-group><article-title>﻿A camouflaged diversity: taxonomic revision of the thorny lacewing subfamily <tp:taxon-name><tp:taxon-name-part taxon-name-part-type="subfamily">Symphrasinae</tp:taxon-name-part></tp:taxon-name> (<tp:taxon-name><tp:taxon-name-part taxon-name-part-type="order">Neuroptera</tp:taxon-name-part></tp:taxon-name>, <tp:taxon-name><tp:taxon-name-part taxon-name-part-type="family">Rhachiberothidae</tp:taxon-name-part></tp:taxon-name>)</article-title><source>Zookeys</source><day>30</day><month>04</month><year>2024</year><volume>1199</volume><fpage>1</fpage><lpage>409</lpage><pub-id pub-id-type="doi">10.3897/zookeys.1199.115442</pub-id></mixed-citation></tp:treatment-meta><tp:nomenclature><label>﻿﻿</label><tp:taxon-name>
              <tp:taxon-name-part taxon-name-part-type="genus" reg="Plega">Plega</tp:taxon-name-part>
              <tp:taxon-name-part taxon-name-part-type="species" reg="insolita">insolita</tp:taxon-name-part>
              <object-id xmlns:xlink="http://www.w3.org/1999/xlink" content-type="zoobank" xlink:type="simple">https://zoobank.org/B836957E-B6CC-4E60-89AE-8ECC08F916AE</object-id>
            </tp:taxon-name><tp:taxon-authority>Ardila-Camacho &amp; Contreras-Ramos</tp:taxon-authority><tp:taxon-status xmlns:xlink="http://www.w3.org/1999/xlink" xlink:type="simple">sp. nov.</tp:taxon-status><xref ref-type="fig" rid="F46">Figs 46</xref><xref ref-type="fig" rid="F47">, 47</xref></tp:nomenclature><tp:treatment-sec sec-type="type locality" id="SECID0EOTHM"><title>Type locality.</title><p>Mexico, <bold>Sonora</bold>: 28.5 Km SE Tecoripa, Cerro Verde, <named-content xmlns:xlink="http://www.w3.org/1999/xlink" content-type="dwc:verbatimCoordinates" xlink:type="simple"><named-content content-type="geo-json" specific-use="{&#34;type&#34;:&#34;Point&#34;,&#34;coordinates&#34;:[-109.726111,28.552639]}" id="NCID0EZTHM" xlink:type="simple">28°33'09.5"N, 109°43'34"W</named-content></named-content>, 532 m, 19 Apr. 2004, light trap, S. Zaragoza leg.</p></tp:treatment-sec><tp:treatment-sec sec-type="material" id="SECID0E5THM"><title>Material examined.</title><p><bold><italic>Holotype</italic></bold> male, pinned, with genitalia in a separate microvial. Original label: “Mexico, <bold>Sonora</bold>, 28.5 Km SE Tecoripa, Cerro Verde, <named-content xmlns:xlink="http://www.w3.org/1999/xlink" content-type="dwc:verbatimCoordinates" xlink:type="simple"><named-content content-type="geo-json" specific-use="{&#34;type&#34;:&#34;Point&#34;,&#34;coordinates&#34;:[-109.726111,28.552639]}" id="NCID0EOUHM" xlink:type="simple">28°33'09.5"N, 109°43'34"W</named-content></named-content>, 532 m, 19 Apr. 2004, trampa de luz, S. Zaragoza leg.”, USNM. <bold><italic>Paratypes</italic></bold>. Mexico – <bold>Sonora</bold> • 1 ♂; 8 mi. SE. Álamos; 28 Mar. 1961; <italic><tp:taxon-name><tp:taxon-name-part taxon-name-part-type="genus" reg="Plega">Plega</tp:taxon-name-part></tp:taxon-name></italic> sp. det. N. Penny, 1998; <named-content xmlns:xlink="http://www.w3.org/1999/xlink" content-type="dwc:institutional_code" xlink:title="California Academy of Sciences, San Francisco, USA." xlink:href="http://grbio.org/institution/california-academy-sciences" xlink:type="simple">CAS</named-content>. – <bold>Sinaloa</bold> • 3 ♂; 16 mi. S. Guamúchil; 20 May. 1962; F.D. Parker &amp; L.A. Stange leg; <named-content xmlns:xlink="http://www.w3.org/1999/xlink" content-type="dwc:institutional_code" xlink:title="Florida State Collection of Arthropods, Gainesville, Florida, USA." xlink:href="http://grbio.org/institution/florida-state-collection-arthropods-museum-entomology" xlink:type="simple">FSCA</named-content>. • 2 ♂; 16 mi. S. Guamúchil; 16 Mar. 1962; F.D. Parker &amp; L.A. Stange leg.; <named-content xmlns:xlink="http://www.w3.org/1999/xlink" content-type="dwc:institutional_code" xlink:title="Florida State Collection of Arthropods, Gainesville, Florida, USA." xlink:href="http://grbio.org/institution/florida-state-collection-arthropods-museum-entomology" xlink:type="simple">FSCA</named-content>.</p></tp:treatment-sec><tp:treatment-sec sec-type="material" id="SECID0EZVHM"><title>Other material.</title><p>Mexico – <bold>Sonora</bold> • 1 ♂; 36.6 Km SE Tecoripa, La Barranca; 562 m; <named-content xmlns:xlink="http://www.w3.org/1999/xlink" content-type="dwc:verbatimCoordinates" xlink:type="simple"><named-content content-type="geo-json" specific-use="{&#34;type&#34;:&#34;Point&#34;,&#34;coordinates&#34;:[-109.665083,28.577806]}" id="NCID0EEWHM" xlink:type="simple">28°34'40.1"N, 109°39'54.3"W</named-content></named-content>; 20 Apr. 2004; S. Zaragoza, F. Noguera, E. Ramirez &amp; E. Gonzales leg.; light trap; <named-content xmlns:xlink="http://www.w3.org/1999/xlink" content-type="dwc:institutional_code" xlink:title="Colección Nacional de Insectos, Instituto de Biología, Universidad Nacional Autónoma de México, Ciudad de México, México." xlink:href="http://grbio.org/institution/coleccion-nacional-de-insectos-universidad-nacional-autonoma-de-mexico" xlink:type="simple">CNIN</named-content>. – <bold>Sinaloa</bold> • 1 ♂; 16 mi. S. Guaymuchil [Guamúchil]; 16 Mar. 1962; L. Stange leg.; <named-content xmlns:xlink="http://www.w3.org/1999/xlink" content-type="dwc:institutional_code" xlink:title="Florida State Collection of Arthropods, Gainesville, Florida, USA." xlink:href="http://grbio.org/institution/florida-state-collection-arthropods-museum-entomology" xlink:type="simple">FSCA</named-content>. • 1 ♂; same data as for preceding; 16 mi. S. Guamúchil; 16 Mar. 1962; F.D. Parker &amp; L.A. Stange leg.; <named-content xmlns:xlink="http://www.w3.org/1999/xlink" content-type="dwc:institutional_code" xlink:title="Florida State Collection of Arthropods, Gainesville, Florida, USA." xlink:href="http://grbio.org/institution/florida-state-collection-arthropods-museum-entomology" xlink:type="simple">FSCA</named-content>. • 2 ♂; same data as for preceding; 16 mi. S. Guamúchil; 20 May. 1962; F.D. Parker &amp; L.A. Stange leg.; <named-content xmlns:xlink="http://www.w3.org/1999/xlink" content-type="dwc:institutional_code" xlink:title="Florida State Collection of Arthropods, Gainesville, Florida, USA." xlink:href="http://grbio.org/institution/florida-state-collection-arthropods-museum-entomology" xlink:type="simple">FSCA</named-content>. • 1 ♂; 20 mi. S. Guamúchil; 05 May. 1962; F.D. Parker &amp; L.A. Stange leg.; <named-content xmlns:xlink="http://www.w3.org/1999/xlink" content-type="dwc:institutional_code" xlink:title="Florida State Collection of Arthropods, Gainesville, Florida, USA." xlink:href="http://grbio.org/institution/florida-state-collection-arthropods-museum-entomology" xlink:type="simple">FSCA</named-content>.</p></tp:treatment-sec><tp:treatment-sec sec-type="diagnosis" id="SECID0EUXHM"><title>Diagnosis.</title><p>This species is distinguished by the quadrangular head in frontal view, with vertexal region strongly domed over the compound eyes. The compound eye appears relatively small in relation to head size. The postocular region is markedly widened and bulging in lateral view. The pronotum is slightly wider than long, where the posterior margin has a transverse ridge, the medial region has two lateral protrusions and a triangular muscle attachment mark at the center. The foreleg is inserted at posterior end of the prothorax; the moderately thickened femur lacks a primary, curved process on the anteroventral row of integumentary specializations. The tibia is nearly straight, and the forebasitarsus has a short lanceolate process, which reaches the middle of the third tarsomere. The costal field of the forewing presents simple and forked subcostal veinlets.</p></tp:treatment-sec><tp:treatment-sec sec-type="etymology" id="SECID0EZXHM"><title>Etymology.</title><p>The specific epithet of this species <italic><tp:taxon-name><tp:taxon-name-part taxon-name-part-type="genus" reg="Plega"/><tp:taxon-name-part taxon-name-part-type="species" reg="insolita">insolita</tp:taxon-name-part></tp:taxon-name></italic> alludes to the peculiar morphology of this species. An adjective in the nominative case.</p></tp:treatment-sec><tp:treatment-sec sec-type="description" id="SECID0EJYHM"><title>Description.</title><p><bold><italic>Measurements</italic>.</bold> Male (<italic>n</italic> = 9). Forewing length: 12.5–16.7 mm; Hind wing length: 10.0–14.2 mm.</p><p><bold><italic>Coloration</italic></bold> (Fig. <xref ref-type="fig" rid="F46">46</xref>). <bold><italic>Head</italic>.</bold> Mainly pale ocher, with two dark brown bands with paler areas extending from occipital ridge to toruli; area adjacent to occipital transverse ridge with dark brown stripe. Postgena pale ocher with brown markings; hypostomal bridge pale to dark amber. Antennal scape dark brown, with pale ocher dorsolateral band, pedicel dark brown; flagellomeres pale brown with darker setae. Frons mainly pale ocher; clypeus and labrum pale ocher; mandible mainly pale ocher, dark brown dorsal- and ventrally on basal ½, apex amber. Labium with pale ocher submentum with two brown lateral markings; prementum pale brown, labial palpus with first two palpomeres mainly brown, pale ocher near joints, last palpomere completely brown except for pale ocher palpimacula; maxilla with pale ocher cardo and stipes, with dark brown markings, galea and lacinia pale brown, palpus with first four palpomeres brown, ocher near the joints, fifth palpomere completely brown. <bold><italic>Thorax</italic>.</bold> Pronotum pale ocher, with a pair of wide, dark brown, medial bands, posteromedially with pale to dark brown triangle; anterolaterally with a dark brown stripe extending to mid-length of pronotum. Episternum pale ocher with dark brown areas, postfurcasternum pale ocher. Mesonotum pale ocher with two broad dark brown medial bands on scutum that extend posterolaterally; area adjacent to wing bases with broad, dark brown spots; scutellum pale ocher with two broad, dark brown, lateral spots. Metanotum with broad, dark brown, lateral spots, with paler areas on scutum, pale ocher medially; scutellum pale ocher with broad, dark brown lateral areas, connecting at posterior margin. Pre-episternum with a broad dark brown band. Pteropleura with epimera presenting broad, dark brown spots, episterna having from faint suffusions to well-marked dark brown spots, particularly on the metathorax. <bold><italic>Foreleg</italic>.</bold> Coxa pale ocher, with brown preapical mark on ventral surface, interspersed pale to dark brown setae present; trochanter pale ocher. Femur pale ocher, sometimes with medial, dashed line on posterior surface, with brown apical marking; anterior surface with weak to strongly marked brown medial band. Tibia pale ocher with brown spots on dorsal surface, prostrate setae pale. Basitarsus mainly pale ocher, with base and lanceolate process varying from pale to dark amber; clavate setae pale ocher; second to fourth tarsomere pale brown. <bold><italic>Mid- and hind leg</italic>.</bold> Mid-leg mostly pale ocher, coxa with brown at junction with thorax; trochanter bicolor, brown posteriorly; femur with medial, brown suffusions, more marked on posterior surface; tibia dorsally alternating brown and pale ocher; tarsomeres sometimes pale brown towards the apex. Hind leg mostly pale ocher, trochanter, femur, and tibia with brown suffusions, weak to well-marked; tarsomeres as in mid-leg. <bold><italic>Wings</italic>.</bold> Forewing with pale amber membrane, with darker areas surrounding crossveins, and forks of longitudinal veins; intermittent darker areas along wing margin also present; pterostigma either completely pale brown, or dark brown, with pale medial area; longitudinal veins and subcostal veinlets alternating pale ocher and pale to dark brown; crossveins pale to dark brown; posterior and distal margin alternating brown and pale ocher. Hind wing membrane hyaline, with amber areas adjacent to crossveins, terminal branches of longitudinal veins and base RP branches; pterostigma either completely pale to brown, with pale medial area; venation mostly alternating brown and pale, except Cu and anal veins mostly pale; posterior and distal margin alternating pale and brown. <bold><italic>Abdomen</italic>.</bold> Tergites brown, pale ocher on area adjacent to lateral margins, dark brown on area adjacent to posterior margin. Sternites mostly ocher, with brown markings on area adjacent to anterolateral corners. Pleural membrane pale ocher with extensive dark brown areas medially.</p><fig id="F46" position="float" orientation="portrait"><object-id xmlns:xlink="http://www.w3.org/1999/xlink" content-type="doi" xlink:type="simple">10.3897/zookeys.1199.115442.figure46</object-id><label>Figure 46.</label><caption><p><italic><tp:taxon-name><tp:taxon-name-part taxon-name-part-type="genus" reg="Plega">Plega</tp:taxon-name-part><tp:taxon-name-part taxon-name-part-type="species" reg="insolita">insolita</tp:taxon-name-part></tp:taxon-name></italic> Ardila-Camacho &amp; Contreras-Ramos, sp. nov. <bold>A</bold> male habitus, dorsal <bold>B</bold> wings <bold>C</bold> head, frontal <bold>D</bold> pronotum, dorsal <bold>E</bold> forefemur, anterior surface <bold>F</bold> same, posterior surface.</p></caption><graphic xmlns:xlink="http://www.w3.org/1999/xlink" xlink:href="zookeys-1199-001_article-115442__-g046.jpg" position="float" orientation="portrait" xlink:type="simple" id="oo_1038294.jpg"><uri content-type="original_file" xlink:type="simple">https://binary.pensoft.net/fig/1038294</uri></graphic></fig><p><bold><italic>Morphology</italic></bold> (Fig. <xref ref-type="fig" rid="F46">46</xref>). <bold><italic>Head</italic>.</bold> Sub-quadrate in frontal view, rugose, vertexal region strongly domed above compound eyes; paraocular area concave; coronal suture noticeable. Antenna moniliform, scape and pedicel as long as wide, both with short, thin setae; flagellum slightly dorsoventrally compressed, with 52–60 flagellomeres, ~ 4× as wide as long at flagellar base, progressively narrower, becoming trapezoidal towards the apex, apical flagellomere elongated and acuminate; all flagellomeres covered with short, thin setae, not arranged in a ring. Compound eye hemispherical, as wide as ½ of interocular distance at toruli level; postocular region markedly expanded, as wide as ocular diameter. Postgena broad, hypostomal bridge completely fused with it. Maxillary palpus with first palpomere as long as wide, second 1.5× as long as wide, third palpomere 3× as long as wide, fourth 3× as long as wide, fifth palpomere slightly shorter than third. Submentum U-shaped, with long, thin setae; labial palpus, with first palpomere 2.5× as long as wide, the second 4× as long as wide, third slightly shorter than the second, basally expanded, with ovoid palpimacula. <bold><italic>Thorax</italic>.</bold> Pronotum slightly wider than long, with furrow contiguous to lateral and anterior margins; posterior margin with transverse ridge; medial region with two lateral protrusions, and triangular, central muscle attachment mark, anterior margin raised; raised areas with long, thin, pedicellate setae. Episternum with long, fine setae; postfurcasternum trapezoidal. Mesonotum wider than long, with abundant, long, thickened, pedicellate setae on medial area. Metanotum 3× as wide as long, scutellum with long, thin setae. Pteropleura with abundant short, thin setae on mesepisternum and metapleura. <bold><italic>Foreleg</italic>.</bold> Coxa as long as femur, cylindrical, with abundant long, thin setae; trochanter trapezoidal, covered with short, thin setae, thicker and elongated on dorsal surface; femur moderately thickened, with abundant long, thin setae; closing surface glabrous; posteroventral row of integumentary processes fully developed, slightly carinated on distal 1/3, composed of tubercle-shaped specializations (process/seta ratio 1:1 or 2:1) of different sizes, and with some stinger-shaped setae; with two primary spine-shaped processes (process/seta ratio 4: 1) located at middle and on proximal 1/3 of femur length, between these, a secondary process is present; proximal 1/3 of the row with some secondary and tertiary processes; adjacent row of thickened setae with globular base present on distal 1/3 to l ¼ of femur length; anteroventral row of processes reduced to proximal 1/3 and apex, composed of tubercle-shaped processes, with one or two more developed processes at base; adjacent row of thickened setae with globular base present on distal ½. Tibia slightly shorter than femur, gently curved, setose, ventrally keeled, with a row of prostrate setae; anterior surface with patch of clavate setae at apex, distal edge forming a blade-shaped process. Basitarsus with short lanceolate process reaching the middle of third tarsomere, equipped with apical plug-shaped Stitz organ; ventral surface keeled, with a row of prostrate setae, anterior surface with patch of clavate setae on basal ½; second tarsomere articulated at basal ½ of basitarsus on anterior surface, 3× as long as wide; third tarsomere as long as wide, fourth tarsomere as long as second, thickened; pretarsal claws simple. <bold><italic>Mid- and hind leg</italic>.</bold> Mid-leg with coxa, trochanter and femur covered with long, thin setae; tibia slightly longer than femur, with shorter and thickened setae compared to proximal podomeres; tibial spurs short and thickened; basitarsus 2× as long as wide, second tarsomere slightly longer than wide, third tarsomere as long as wide, fourth tarsomere slightly wider than long, fifth tarsomere 2.5× as long as wide, all covered with short, thin setae; the first four tarsomeres with groups of 7–9 thickened setae laterally on distal margin of plantar surface. Hind leg longer than mid-leg, tibia 1.5× as long as femur; setae on the coxa, trochanter and femur long and thin, shorter on the tibia; tarsus as in mid-leg. <bold><italic>Wings</italic>.</bold> Forewing oval, trichosors present along wing margin except at base (single trichosor between apex of two veins on apical margin and 1–4 on the posterior margin); venation setose; costal space moderately widened proximally, humeral vein generally branched, 14–19 subcostal veinlets, simple, forked, and branched randomly arranged; pterostigma trapezoidal, composed of numerous veinlets; subcostal space with single, medially located crossvein; Sc vein bent posteriad at proximal margin of pterostigma to merge the RA; <italic>rarp2</italic> curved, with 2–4 veins arising from it, four or five from <italic>rarp1</italic>; M fused basally to R; RP base located near separation of M and R, M fork also near such separation, 1 r-m situated between RP base and MA base, forming a small trapezoidal cell; five or six gradate crossveins present; M fork opposite to R fork. Cu vein deeply forked, <abbrev xmlns:xlink="http://www.w3.org/1999/xlink" xlink:title="Cubitus anterior" id="ABBRID0EA3HM" xlink:type="simple">CuA</abbrev> distally branched; CuP basally angled, approaching A1, medially forked, opposite to separation of M and R. A1 apically forked, reaching the level of separation of M and R; A2 medially forked, at level of CuP, branched. Hind wing smaller and narrower than forewing; costal space narrow and reduced, 8–10 veinlets present; Sc and C fused at proximal ¼ of wing length; Sc curved posteriad, at proximal margin of pterostigma to merge with RA; pterostigma subtrapezoidal, distally widened, composed of poorly marked veinlets; radial space with a single crossvein, oblique; four or five veins arising from <italic>rarp1</italic>, one or two from <italic>rarp2</italic>. M forked slightly beyond R fork; 1 r-m sigmoid, connecting M base and RP base. Cu deeply forked, <abbrev xmlns:xlink="http://www.w3.org/1999/xlink" xlink:title="Cubitus anterior" id="ABBRID0EI3HM" xlink:type="simple">CuA</abbrev> long and sinuous, distally branched, first branch candelabrum-shaped; CuP long, distally branched, ending at posterior margin slightly beyond R fork level; intracubital vein subparallel to longitudinal wing axis. Cubitoanal space with single distal crossvein. A1 distally forked, reaching R fork level. A2 distally forked, ending on posterior margin at 1m-cu level. <bold><italic>Abdomen</italic>.</bold> Cylindrical, tergites quadrangular, tergites III–V with posteromedial concavity; sternites rectangular.</p><p><bold><italic>Male genitalia</italic></bold> (Fig. <xref ref-type="fig" rid="F47">47</xref>). Tergite IX setose, medially narrower than laterally, lateral margin rounded. Sternite VIII subrectangular; sternite IX pentagonal with rounded and convex posterolateral corners, posteromedially forming an acute, dorsally canaliculated lobe, glabrous, the rest of the surface with abundant long, thin setae; in lateral view acuminate, not reaching the posterior margin of ectoproct. Gonocoxite IX short and thin, base spatulate; apex with 6–12 apical, subequal processes, arranged like a brush. Ectoproct oval; ventral surface with flattened anterior lobe covered with microtrichia, continued posteriorly by an arched, sclerotized groove. Gonocoxites X forming a short, ventrally canaliculated, subrectangular sclerite; posterior apex bilobed connected to gonostyli X, two preapical, ventrolateral processes are connected to gonapophyses X with a membrane. Gonostyli X with thin, concave base, set with two lateral processes, the rest of the structure long, curved ventrally and coiled anteriorly, forming two internal loops before protruding from abdomen. Gonapophyses X straight, thin, posterior apex curved dorsally with surrounding membrane set with minute granules; gonapophyses arranged in a V-shaped structure, joined by moderately sclerotized membrane covering gonostyli X base. Gonocoxites XI U-shaped, medial lobe expanded and elaborated, with two differentiated parts: dorsal one as an arched lobe; ventral part a convex structure, dorsoventrally flattened, with granular texture ventrally continued by curved, rectangular process; between these parts a quadrangular, less sclerotized region is present; lateral arms of gonapophyses XI, slightly sinuous, anterior apex ventrally curved. Hypandrium internum concave, keeled, arrowhead-shaped.</p><fig id="F47" position="float" orientation="portrait"><object-id xmlns:xlink="http://www.w3.org/1999/xlink" content-type="doi" xlink:type="simple">10.3897/zookeys.1199.115442.figure47</object-id><label>Figure 47.</label><caption><p><italic><tp:taxon-name><tp:taxon-name-part taxon-name-part-type="genus" reg="Plega">Plega</tp:taxon-name-part><tp:taxon-name-part taxon-name-part-type="species" reg="insolita">insolita</tp:taxon-name-part></tp:taxon-name></italic> Ardila-Camacho &amp; Contreras-Ramos, sp. nov. <bold>A</bold> male terminalia, lateral <bold>B</bold> same, ventral <bold>C</bold> male genitalia, lateral <bold>D</bold> same, dorsal <bold>E</bold> same, ventral.</p></caption><graphic xmlns:xlink="http://www.w3.org/1999/xlink" xlink:href="zookeys-1199-001_article-115442__-g047.jpg" position="float" orientation="portrait" xlink:type="simple" id="oo_1038295.jpg"><uri content-type="original_file" xlink:type="simple">https://binary.pensoft.net/fig/1038295</uri></graphic></fig><p><bold><italic>Female genitalia</italic>.</bold> Unknown.</p></tp:treatment-sec><tp:treatment-sec sec-type="distribution" id="SECID0EE5HM"><title>Distribution.</title><p>Mexico (Sinaloa, Sonora).</p></tp:treatment-sec><tp:treatment-sec sec-type="remarks" id="SECID0EJ5HM"><title>Remarks.</title><p>This is a striking species of <italic><tp:taxon-name><tp:taxon-name-part taxon-name-part-type="genus" reg="Plega">Plega</tp:taxon-name-part></tp:taxon-name></italic> until now solely known from the Mexican states of Sonora and Sinaloa, and probably endemic to the country. This species expresses numerous plesiomorphisms shared with <italic><tp:taxon-name><tp:taxon-name-part taxon-name-part-type="genus" reg="Trichoscelia">Trichoscelia</tp:taxon-name-part></tp:taxon-name></italic> and <italic><tp:taxon-name><tp:taxon-name-part taxon-name-part-type="genus" reg="Anchieta">Anchieta</tp:taxon-name-part></tp:taxon-name></italic>, yet it was recovered as sister to the clade <italic><tp:taxon-name><tp:taxon-name-part taxon-name-part-type="genus" reg="Plega">P.</tp:taxon-name-part><tp:taxon-name-part taxon-name-part-type="species" reg="banksi">banksi</tp:taxon-name-part></tp:taxon-name></italic> (<italic><tp:taxon-name><tp:taxon-name-part taxon-name-part-type="genus" reg="Plega">P.</tp:taxon-name-part><tp:taxon-name-part taxon-name-part-type="species" reg="megaptera">megaptera</tp:taxon-name-part></tp:taxon-name></italic> + <italic><tp:taxon-name><tp:taxon-name-part taxon-name-part-type="genus" reg="Plega">P.</tp:taxon-name-part><tp:taxon-name-part taxon-name-part-type="species" reg="sonorae">sonorae</tp:taxon-name-part></tp:taxon-name></italic>), a group of species distributed in the same area in Northern Mexico and Southern United States. Among the species of the genus, <italic><tp:taxon-name><tp:taxon-name-part taxon-name-part-type="genus" reg="Plega">P.</tp:taxon-name-part><tp:taxon-name-part taxon-name-part-type="species" reg="insolita">insolita</tp:taxon-name-part></tp:taxon-name></italic> has a narrow forefemur lacking a primary basal process on the anteroventral processes row of forefemur, which is a unique condition within the genus and expressed by <italic><tp:taxon-name><tp:taxon-name-part taxon-name-part-type="genus" reg="Trichoscelia">Trichoscelia</tp:taxon-name-part></tp:taxon-name></italic>. However, this row is reduced to the proximal region and the apex of the femoral closing surface as in the majority of species of <italic><tp:taxon-name><tp:taxon-name-part taxon-name-part-type="genus" reg="Plega">Plega</tp:taxon-name-part></tp:taxon-name></italic>. On the posteroventral row of processes, two primary processes on the proximal ½ of the femur are present, which represent synapomorphy of <italic><tp:taxon-name><tp:taxon-name-part taxon-name-part-type="genus" reg="Plega">Plega</tp:taxon-name-part></tp:taxon-name></italic>. Additionally, this species has a straight foretibia and a short lanceolate process of the foretarsus, conditions also observed in <tp:taxon-name><tp:taxon-name-part taxon-name-part-type="subfamily">Rhachiberothinae</tp:taxon-name-part></tp:taxon-name> and <italic><tp:taxon-name><tp:taxon-name-part taxon-name-part-type="genus" reg="Trichoscelia">Trichoscelia</tp:taxon-name-part></tp:taxon-name></italic>, respectively.</p><p>The remarkable short prothorax is shared with other species of <italic><tp:taxon-name><tp:taxon-name-part taxon-name-part-type="genus" reg="Plega">Plega</tp:taxon-name-part></tp:taxon-name></italic> (i.e., <italic><tp:taxon-name><tp:taxon-name-part taxon-name-part-type="genus" reg="Plega">P.</tp:taxon-name-part><tp:taxon-name-part taxon-name-part-type="species" reg="sonorae">sonorae</tp:taxon-name-part></tp:taxon-name></italic>) and <tp:taxon-name><tp:taxon-name-part taxon-name-part-type="subfamily">Rhachiberothinae</tp:taxon-name-part></tp:taxon-name>, and the paired and plate-shaped postfurcasterna are also present in <italic><tp:taxon-name><tp:taxon-name-part taxon-name-part-type="genus" reg="Anchieta">Anchieta</tp:taxon-name-part></tp:taxon-name></italic> and <italic><tp:taxon-name><tp:taxon-name-part taxon-name-part-type="genus" reg="Trichoscelia">Trichoscelia</tp:taxon-name-part></tp:taxon-name></italic>. On the head, the compound eyes are noticeably small and the vertexal region is conspicuously enlarged, a unique condition among <italic><tp:taxon-name><tp:taxon-name-part taxon-name-part-type="genus" reg="Plega">Plega</tp:taxon-name-part></tp:taxon-name></italic> species. Moreover, the male terminalia and the gonocoxites XI express a similar morphology to that of <italic><tp:taxon-name><tp:taxon-name-part taxon-name-part-type="genus" reg="Plega">P.</tp:taxon-name-part><tp:taxon-name-part taxon-name-part-type="species" reg="sonorae">sonorae</tp:taxon-name-part></tp:taxon-name></italic> and <italic><tp:taxon-name><tp:taxon-name-part taxon-name-part-type="genus" reg="Plega">P.</tp:taxon-name-part><tp:taxon-name-part taxon-name-part-type="species" reg="megaptera">megaptera</tp:taxon-name-part></tp:taxon-name></italic>.</p></tp:treatment-sec></tp:taxon-treatment>
