# Supplementary material for: ﻿A camouflaged diversity: taxonomic revision of the thorny lacewing subfamily Symphrasinae (Neuroptera, Rhachiberothidae)
Source: Zookeys. 2024 Apr 30;1199:1–409. doi: 10.3897/zookeys.1199.115442 (PMC11077268; doi:10.3897/zookeys.1199.115442)
Supplement: XML Treatment for Plega lachesis [file zookeys.1199.115442-treatment26.xml]

<!DOCTYPE tp:taxon-treatment
  PUBLIC "-//TaxonX//DTD Taxonomic Treatment Publishing DTD v0 20100105//EN" "tax-treatment-NSO.dtd">
<tp:taxon-treatment xmlns:tp="http://www.plazi.org/taxpub"><tp:treatment-meta><kwd-group><label>Taxon classification</label><kwd>
                <named-content content-type="kingdom">Animalia</named-content>
              </kwd><kwd>
                <named-content content-type="order">Neuroptera</named-content>
              </kwd><kwd>
                <named-content content-type="family">Rhachiberothidae</named-content>
              </kwd></kwd-group><mixed-citation publication-type="journal"><person-group><name><surname>Ardila-Camacho</surname><given-names>Adrian</given-names></name><name><surname>Machado</surname><given-names>Renato José Pires</given-names></name><name><surname>Ohl</surname><given-names>Michael</given-names></name><name><surname>Contreras-Ramos</surname><given-names>Atilano</given-names></name></person-group><article-title>﻿A camouflaged diversity: taxonomic revision of the thorny lacewing subfamily <tp:taxon-name><tp:taxon-name-part taxon-name-part-type="subfamily">Symphrasinae</tp:taxon-name-part></tp:taxon-name> (<tp:taxon-name><tp:taxon-name-part taxon-name-part-type="order">Neuroptera</tp:taxon-name-part></tp:taxon-name>, <tp:taxon-name><tp:taxon-name-part taxon-name-part-type="family">Rhachiberothidae</tp:taxon-name-part></tp:taxon-name>)</article-title><source>Zookeys</source><day>30</day><month>04</month><year>2024</year><volume>1199</volume><fpage>1</fpage><lpage>409</lpage><pub-id pub-id-type="doi">10.3897/zookeys.1199.115442</pub-id></mixed-citation></tp:treatment-meta><tp:nomenclature><label>﻿﻿</label><tp:taxon-name>
              <tp:taxon-name-part taxon-name-part-type="genus" reg="Plega">Plega</tp:taxon-name-part>
              <tp:taxon-name-part taxon-name-part-type="species" reg="lachesis">lachesis</tp:taxon-name-part>
              <object-id xmlns:xlink="http://www.w3.org/1999/xlink" content-type="zoobank" xlink:type="simple">https://zoobank.org/BF2FD4C6-D74B-42F1-AA86-ACB02162B2BE</object-id>
            </tp:taxon-name><tp:taxon-authority>Ardila-Camacho &amp; Contreras-Ramos</tp:taxon-authority><tp:taxon-status xmlns:xlink="http://www.w3.org/1999/xlink" xlink:type="simple">sp. nov.</tp:taxon-status><xref ref-type="fig" rid="F48">Figs 48</xref><xref ref-type="fig" rid="F49">, 49</xref></tp:nomenclature><tp:treatment-sec sec-type="type locality" id="SECID0EHFIM"><title>Type locality.</title><p>Guatemala, <bold>Guatemala</bold>: Santa Fé, 07 Mar. 1992, P. Hunzker leg.</p></tp:treatment-sec><tp:treatment-sec sec-type="material" id="SECID0EPFIM"><title>Material examined.</title><p><bold><italic>Holotype</italic></bold> male, pinned, with genitalia in a separate microvial. Original label: “Guatemala, <bold>Guatemala</bold>, Santa Fé, 07 Mar. 1992, P. Hunzker leg.” <named-content xmlns:xlink="http://www.w3.org/1999/xlink" content-type="dwc:institutional_code" xlink:title="Florida State Collection of Arthropods, Gainesville, Florida, USA." xlink:href="http://grbio.org/institution/florida-state-collection-arthropods-museum-entomology" xlink:type="simple">FSCA</named-content>.</p></tp:treatment-sec><tp:treatment-sec sec-type="diagnosis" id="SECID0EEGIM"><title>Diagnosis.</title><p>This species has the basal antennal flagellomeres as wide as long; two preapical articles are pale. The general body coloration is similar to that of <italic><tp:taxon-name><tp:taxon-name-part taxon-name-part-type="genus" reg="Plega">P.</tp:taxon-name-part><tp:taxon-name-part taxon-name-part-type="species" reg="spinosa">spinosa</tp:taxon-name-part></tp:taxon-name></italic>, yet the lack of a sunken area around the coronal sutures and raised, lateral areas on supra-antennal region covered with thickened, reclined setae in <italic><tp:taxon-name><tp:taxon-name-part taxon-name-part-type="genus" reg="Plega">P.</tp:taxon-name-part><tp:taxon-name-part taxon-name-part-type="species" reg="lachesis">lachesis</tp:taxon-name-part></tp:taxon-name></italic> separates both species. The pterostigma on both wings is brown with pale areas. On the male genitalia, the gonocoxite IX is thin, straight, and long, with posterior apex bifid. The gonostyli X are short and anteriorly incurved. The ventral of the gonocoxites XI median lobe is composed of a convex area, whose ventral surface forms a concave covering.</p></tp:treatment-sec><tp:treatment-sec sec-type="etymology" id="SECID0EAHIM"><title>Etymology.</title><p>The name of this species refers to the genus <italic><tp:taxon-name><tp:taxon-name-part taxon-name-part-type="genus" reg="Lachesis">Lachesis</tp:taxon-name-part></tp:taxon-name></italic> Daudin, 1803 (<tp:taxon-name><tp:taxon-name-part taxon-name-part-type="suborder">Serpentes</tp:taxon-name-part></tp:taxon-name>: <tp:taxon-name><tp:taxon-name-part taxon-name-part-type="family">Viperidae</tp:taxon-name-part></tp:taxon-name>), which includes the largest vipers of the American continent. The bifid male gonocoxite IX of this species resembles the viper’s tongue.</p></tp:treatment-sec><tp:treatment-sec sec-type="description" id="SECID0EXHIM"><title>Description.</title><p><bold><italic>Measurements</italic>.</bold> Male (<italic>n</italic> = 1). Forewing length: 12.6 mm; Hind wing length: 10.0 mm.</p><p><bold><italic>Coloration</italic></bold> (Fig. <xref ref-type="fig" rid="F48">48</xref>). <bold><italic>Head</italic>.</bold> Vertexal region pale brown, with lateral dark brown markings extending from occiput to toruli forming a V-shaped pattern, with brown setae; area adjacent to occipital ridge dark brown; supra-antennal area dark brown with lateral pale brown spots, with brown setae; occiput and postgena pale brown with dark brown stripe each. Antennal scape pale brown with longitudinal dark bands, entire surface with pale brown setae; pedicel brown, flagellum pale brown on proximal 1/3, gradually becoming darker towards the apex, except two preapical flagellomeres pale. Frons pale brown with dark brown marks, adjacent to toruli; clypeus pale brown; labrum pale brown; mandible pale brown with amber apex; maxilla pale with brown areas, palpus with first two palpomeres brown, third with basal ½ brown and distal ½ pale, fourth palpomere pale, fifth palpomere brown; labium pale, except prementum pale brown and palpus brown, palpimacula pale brown. <bold><italic>Thorax</italic>.</bold> Pronotum pale brown with darker areas on medial region, area adjacent to lateral margins brown; episternum pale brown with dark brown marks, postfurcasternum pale with posterolateral corners brown. Mesonotum brown with pale areas; metanotum brown with anterolateral pale marks; pre-episternum brown; pteropleura pale with brown areas, primarily on episternum, setae mostly pale brown. <bold><italic>Foreleg</italic>.</bold> Coxa pale brown with brown marks on base and apex of anterior surface, setae mostly pale brown, but posterior surface with dark brown setae on proximal region. <bold><italic>Mid- and hind leg</italic>.</bold> Coxae pale with brown marks, setae mostly pale brown; trochanter pale with dark brown mark on anterior surface. Femora and tibiae of both legs pale with brown rings; tibial spurs brown. Tarsi pale brown with slightly darker setae; pretarsal claws brown. <bold><italic>Wings</italic>.</bold> Forewing mostly hyaline; membrane surrounding crossveins, first branch of <abbrev xmlns:xlink="http://www.w3.org/1999/xlink" xlink:title="Cubitus anterior" id="ABBRID0EDJIM" xlink:type="simple">CuA</abbrev> and apex of CuP, and apical twigging of longitudinal veins amber; pterostigma brown with pale areas; major veins, subcostal veinlets, and wing margin alternating pale and brown. Hind wing hyaline; pterostigma brown with pale areas; C, Sc, and subcostal veinlets mostly pale brown, remaining longitudinal veins, and wing margin alternating pale and brown; crossveins brown. <bold><italic>Abdomen</italic>.</bold> Cleared.</p><fig id="F48" position="float" orientation="portrait"><object-id xmlns:xlink="http://www.w3.org/1999/xlink" content-type="doi" xlink:type="simple">10.3897/zookeys.1199.115442.figure48</object-id><label>Figure 48.</label><caption><p><italic><tp:taxon-name><tp:taxon-name-part taxon-name-part-type="genus" reg="Plega">Plega</tp:taxon-name-part><tp:taxon-name-part taxon-name-part-type="species" reg="lachesis">lachesis</tp:taxon-name-part></tp:taxon-name></italic> Ardila-Camacho &amp; Contreras-Ramos, sp. nov. <bold>A</bold> male habitus, dorsal <bold>B</bold> wings <bold>C</bold> head, frontal <bold>D</bold> pronotum, lateral.</p></caption><graphic xmlns:xlink="http://www.w3.org/1999/xlink" xlink:href="zookeys-1199-001_article-115442__-g048.jpg" position="float" orientation="portrait" xlink:type="simple" id="oo_1038296.jpg"><uri content-type="original_file" xlink:type="simple">https://binary.pensoft.net/fig/1038296</uri></graphic></fig><p><bold><italic>Morphology</italic></bold> (Fig. <xref ref-type="fig" rid="F48">48</xref>). <bold><italic>Head</italic>.</bold> Diamond-shaped in frontal view, rugose; vertexal region raised above compound eyes, with lateral rows of reclined setae; area surrounding coronal suture glabrous, with muscle insertion mark; coronal suture distinct; medial area of ​​supra-antennal region moderately raised, with fine, reclined setae; paraocular area concave. Antenna submoniliform, short; scape nearly two times as long as wide, slightly distally expanded, mostly with fine, short setae, some thickened dorsally near distal margin; pedicel slightly longer than wide; flagellum not dorsoventrally flattened, with 35 flagellomeres, which are as wide as long on proximal ¼, and slightly longer than wide on the rest of flagellum; all articles with medial ring of fine, short setae. Compound eye hemispherical, as wide as ½ of the interocular distance at torulus level. Frons and clypeus narrow, with fine and short setae. Labrum pentagonal with thin, short setae; maxillary palpus with first palpomere as long as wide, second 1.2× as long as wide, third palpomere 3× as long as wide, fourth palpomeres 2.5× as long as wide, fifth slightly longer than third, all with short and thin setae; mentum with long, thin setae; labial palpus with first palpomere two times as long as wide, second palpomere 4× as long as wide, third palpomere as long as second, palpimacula narrowly ovoid. <bold><italic>Thorax</italic>.</bold> Pronotum as long as wide, with raised anterior margin, medial and posterior regions; outgrowths covered with thick setae arising flush the pronotal surface; remaining surface with fine, short setae. Mesonotum 1.5× as wide as long, with scattered, thick setae on medial area. Metanotum ~ 2× as long as wide, glabrous. Pteropleura with thin, short setae, a few thickened on mesanepisternum. <bold><italic>Foreleg</italic>.</bold> Coxa as long as femur, cylindrical, posterior surface with intersperse fine, short setae and thickened, long setae; anterior surface mostly with fine, short setae. <bold><italic>Mid- and hind leg</italic>.</bold> Coxa with long, thin setae; femora and tibiae with abundant, short, thin setae; tibial spurs short; hind leg longer than midleg, tibia, 1.5× as long as femur; tarsi with fine and short setae, except on distal margin of plantar surface with lateral groups of 4–6 thickened setae; on both legs, basitarsus 3.5 times as long as wide, second tarsomere 1.2× as long as wide; third and fourth tarsomeres as long as wide; fifth tarsomere two times as long as wide. <bold><italic>Wings</italic>.</bold> Forewing oval, trichosors present along margin except on wing base; venation setose; costal space proximally expanded, humeral vein branched, 16 subcostal veinlets; pterostigma elongated, narrow, veinlets not distinct; subcostal space with single crossvein, medially located; Sc vein abruptly posteriorly bent at proximal pterostigma margin to merge with RA; radial space with two crossveins; <italic>rarp2</italic> curved with four RP branches; three veins arising from <italic>rarp1</italic>; M vein basally fused with RA; RP base, close to divergence of M and R; M forked nearly opposite to RP origin, 1 r-m connecting RP base and M fork, forming a trapezoidal cell; four gradate crossveins present. Cubitus deeply forked; CuP basally angled and approaching A1, distally forked slightly beyond the level of separation of M and R; A1 simple, ending on posterior margin at level or slightly beyond CuP fork, A2 forked slightly beyond CuP angle. Hind wing smaller and narrower than forewing, oval; costal space narrow and reduced, with six veinlets; C and Sc fused at ¼ of wing length, Sc vein abruptly curved posteriorly at proximal margin of pterostigma to merge RA; pterostigma elongated, narrow, straight, composed of poorly defined veinlets; radial space with single crossvein, oblique; three veins arising from <italic>rarp1</italic>, two from <italic>rarp2</italic>. 1r-m sigmoid, connecting the stems of M and RP. Media forked beyond R fork. Cubitus deeply forked, intracubital crossvein subparallel to longitudinal wing axis; <abbrev xmlns:xlink="http://www.w3.org/1999/xlink" xlink:title="Cubitus anterior" id="ABBRID0ESLIM" xlink:type="simple">CuA</abbrev> sinuous, first branch candelabrum-shaped, spur vein absent; CuP not touching A1, strongly anteriorly bent at distal 1/3, pectinate; single crossvein on cubitoanal space; A1 simple ending on wing margin at 1r-m level; A2 simple, short, and curved. <bold><italic>Abdomen</italic>.</bold> Medially expanded, setae on tergites, scattered, thin, and short; tergites subquadrate. Sternites rectangular, with abundant fine and short setae.</p><p><bold><italic>Male genitalia</italic></bold> (Fig. <xref ref-type="fig" rid="F49">49</xref>). Tergite IX medially narrower than laterally; lateral margin bluntly quadrangular. Sternum VIII rectangular; sternite IX trapezoidal in ventral view, covered with abundant, thin, long setae near posterior margin; posteromedially with elongate, narrow, acuminate process, which is dorsally canaliculated; in lateral view trapezoidal, apex reaching posterior margin of ectoproct. Gonocoxites IX thin, straight, long; base laterally curved, connected to gonocoxites XI with a membrane; apex bifid, with two thin processes. Ectoproct trapezoidal, covered with prominent, stout setae on posterior surface; ventrally with lightly sclerotized, ovoid lobe, which is continuous with ventromedial sclerotized, short sulcus and covered with microtrichia. Gonocoxites X forming a short, thickened, ventrally canaliculate sclerite, anterior apex expanded; posterior apex with dorsal processes connected to gonostyli X and short ventrolateral processes connected to gonapophyses X with a membrane; gonostyli X with thickened base forming a right angle and with two lateral processes, the rest of the structure, thin, whip-shaped, ventrally curved, and anteriorly incurved, not protruding from abdomen. Gonapophyses X rod-shaped, narrow, with posterior apex dorsally curved; gonapophyses arranged in a V-shaped structure, joined by an enlarged membrane covering the gonostyli X base; this membrane is medially slightly sclerotized. Gonocoxites XI thin, U-shaped, medial lobe complex and elaborated with two differentiated parts: a dorsal, curved lobe; ventral part as a convex area, ventral surface forming a concave covering; between these parts narrow, less sclerotized, hyaline area is present; lateral arms of gonocoxites XI straight, with anterior apex ventrally curved. Hypandrium internum arched.</p><fig id="F49" position="float" orientation="portrait"><object-id xmlns:xlink="http://www.w3.org/1999/xlink" content-type="doi" xlink:type="simple">10.3897/zookeys.1199.115442.figure49</object-id><label>Figure 49.</label><caption><p><italic><tp:taxon-name><tp:taxon-name-part taxon-name-part-type="genus" reg="Plega">Plega</tp:taxon-name-part><tp:taxon-name-part taxon-name-part-type="species" reg="lachesis">lachesis</tp:taxon-name-part></tp:taxon-name></italic> Ardila-Camacho &amp; Contreras-Ramos, sp. nov. <bold>A</bold> male terminalia, lateral <bold>B</bold> same, ventral <bold>C</bold> male genitalia, lateral <bold>D</bold> same, dorsal <bold>E</bold> same, ventral.</p></caption><graphic xmlns:xlink="http://www.w3.org/1999/xlink" xlink:href="zookeys-1199-001_article-115442__-g049.jpg" position="float" orientation="portrait" xlink:type="simple" id="oo_1038297.jpg"><uri content-type="original_file" xlink:type="simple">https://binary.pensoft.net/fig/1038297</uri></graphic></fig></tp:treatment-sec><tp:treatment-sec sec-type="distribution" id="SECID0EQNIM"><title>Distribution.</title><p>Guatemala (Guatemala).</p></tp:treatment-sec><tp:treatment-sec sec-type="remarks" id="SECID0EVNIM"><title>Remarks.</title><p>This remarkable species is solely known from its type locality in Guatemala (Guatemala). In the phylogeny of the subfamily, this species was recovered within a clade of species restricted to Central America and Mexico as sister to <italic><tp:taxon-name><tp:taxon-name-part taxon-name-part-type="genus" reg="Plega">P.</tp:taxon-name-part><tp:taxon-name-part taxon-name-part-type="species" reg="obtusa">obtusa</tp:taxon-name-part></tp:taxon-name></italic> + (<italic><tp:taxon-name><tp:taxon-name-part taxon-name-part-type="genus" reg="Plega">P.</tp:taxon-name-part><tp:taxon-name-part taxon-name-part-type="species" reg="oswaldi">oswaldi</tp:taxon-name-part></tp:taxon-name> + <tp:taxon-name><tp:taxon-name-part taxon-name-part-type="genus" reg="Plega">P.</tp:taxon-name-part><tp:taxon-name-part taxon-name-part-type="species" reg="spinosa">spinosa</tp:taxon-name-part></tp:taxon-name></italic>). The wing coloration pattern of this species is similar to that of <italic><tp:taxon-name><tp:taxon-name-part taxon-name-part-type="genus" reg="Plega">P.</tp:taxon-name-part><tp:taxon-name-part taxon-name-part-type="species" reg="spinosa">spinosa</tp:taxon-name-part></tp:taxon-name></italic>, yet the lack of the sunken supra-antennal area with protuberant, setose regions as in <italic><tp:taxon-name><tp:taxon-name-part taxon-name-part-type="genus" reg="Plega">P.</tp:taxon-name-part><tp:taxon-name-part taxon-name-part-type="species" reg="spinosa">spinosa</tp:taxon-name-part></tp:taxon-name></italic> rapidly separate both species. The configuration of the male genitalia of <italic><tp:taxon-name><tp:taxon-name-part taxon-name-part-type="genus" reg="Plega">P.</tp:taxon-name-part><tp:taxon-name-part taxon-name-part-type="species" reg="lachesis">Lachesis</tp:taxon-name-part></tp:taxon-name></italic> is remarkably similar to that of <italic><tp:taxon-name><tp:taxon-name-part taxon-name-part-type="genus" reg="Plega">P.</tp:taxon-name-part><tp:taxon-name-part taxon-name-part-type="species" reg="stangei">stangei</tp:taxon-name-part></tp:taxon-name></italic> and <italic><tp:taxon-name><tp:taxon-name-part taxon-name-part-type="genus" reg="Plega">P.</tp:taxon-name-part><tp:taxon-name-part taxon-name-part-type="species" reg="vangiersbergenae">vangiersbergenae</tp:taxon-name-part></tp:taxon-name></italic> yet the ectoproct set with abundant stout setae on the posterior surface and the bifid male gonocoxites IX distinguish this species.</p></tp:treatment-sec></tp:taxon-treatment>
