# Supplementary material for: ﻿A camouflaged diversity: taxonomic revision of the thorny lacewing subfamily Symphrasinae (Neuroptera, Rhachiberothidae)
Source: Zookeys. 2024 Apr 30;1199:1–409. doi: 10.3897/zookeys.1199.115442 (PMC11077268; doi:10.3897/zookeys.1199.115442)
Supplement: XML Treatment for Plega longicornis [file zookeys.1199.115442-treatment27.xml]

<!DOCTYPE tp:taxon-treatment
  PUBLIC "-//TaxonX//DTD Taxonomic Treatment Publishing DTD v0 20100105//EN" "tax-treatment-NSO.dtd">
<tp:taxon-treatment xmlns:tp="http://www.plazi.org/taxpub"><tp:treatment-meta><kwd-group><label>Taxon classification</label><kwd>
                <named-content content-type="kingdom">Animalia</named-content>
              </kwd><kwd>
                <named-content content-type="order">Neuroptera</named-content>
              </kwd><kwd>
                <named-content content-type="family">Rhachiberothidae</named-content>
              </kwd></kwd-group><mixed-citation publication-type="journal"><person-group><name><surname>Ardila-Camacho</surname><given-names>Adrian</given-names></name><name><surname>Machado</surname><given-names>Renato José Pires</given-names></name><name><surname>Ohl</surname><given-names>Michael</given-names></name><name><surname>Contreras-Ramos</surname><given-names>Atilano</given-names></name></person-group><article-title>﻿A camouflaged diversity: taxonomic revision of the thorny lacewing subfamily <tp:taxon-name><tp:taxon-name-part taxon-name-part-type="subfamily">Symphrasinae</tp:taxon-name-part></tp:taxon-name> (<tp:taxon-name><tp:taxon-name-part taxon-name-part-type="order">Neuroptera</tp:taxon-name-part></tp:taxon-name>, <tp:taxon-name><tp:taxon-name-part taxon-name-part-type="family">Rhachiberothidae</tp:taxon-name-part></tp:taxon-name>)</article-title><source>Zookeys</source><day>30</day><month>04</month><year>2024</year><volume>1199</volume><fpage>1</fpage><lpage>409</lpage><pub-id pub-id-type="doi">10.3897/zookeys.1199.115442</pub-id></mixed-citation></tp:treatment-meta><tp:nomenclature><label>﻿﻿</label><tp:taxon-name>
              <tp:taxon-name-part taxon-name-part-type="genus" reg="Plega">Plega</tp:taxon-name-part>
              <tp:taxon-name-part taxon-name-part-type="species" reg="longicornis">longicornis</tp:taxon-name-part>
              <object-id xmlns:xlink="http://www.w3.org/1999/xlink" content-type="zoobank" xlink:type="simple">https://zoobank.org/EC58BFA2-A8E5-4719-AF26-F36A5569D028</object-id>
            </tp:taxon-name><tp:taxon-authority>Ardila-Camacho &amp; Contreras-Ramos</tp:taxon-authority><tp:taxon-status xmlns:xlink="http://www.w3.org/1999/xlink" xlink:type="simple">sp. nov.</tp:taxon-status><xref ref-type="fig" rid="F50">Figs 50</xref><xref ref-type="fig" rid="F51">, 51</xref></tp:nomenclature><tp:treatment-sec sec-type="type locality" id="SECID0EESIM"><title>Type locality.</title><p>Mexico, <bold>Jalisco</bold>: Reserva de la Biósfera Chamela-Cuixmala, Estación de Biología Chamela, sendero Tejón (850 m), <named-content xmlns:xlink="http://www.w3.org/1999/xlink" content-type="dwc:verbatimCoordinates" xlink:type="simple"><named-content content-type="geo-json" specific-use="{&#34;type&#34;:&#34;Point&#34;,&#34;coordinates&#34;:[-105.046867,19.504800]}" id="NCID0EPSIM" xlink:type="simple">19°30.288'N, 105°02.812'W</named-content></named-content>, 58 m, 23 Nov. 2021, aerial net, A. Gómez, J. Almaráz &amp; H. Juárez leg.</p></tp:treatment-sec><tp:treatment-sec sec-type="material" id="SECID0EUSIM"><title>Material examined.</title><p><bold><italic>Holotype</italic></bold> male, pinned. Original label: “Mexico, <bold>Jalisco</bold>, Reserva de la Biósfera Chamela-Cuixmala, Estación de Biología Chamela, sendero Tejón (850 m), <named-content xmlns:xlink="http://www.w3.org/1999/xlink" content-type="dwc:verbatimCoordinates" xlink:type="simple"><named-content content-type="geo-json" specific-use="{&#34;type&#34;:&#34;Point&#34;,&#34;coordinates&#34;:[-105.046867,19.504800]}" id="NCID0EETIM" xlink:type="simple">19°30.288'N, 105°02.812'W</named-content></named-content>, 58 m, 23 Nov. 2021, red aérea, A. Gómez, J. Almaráz &amp; H. Juárez leg.” <named-content xmlns:xlink="http://www.w3.org/1999/xlink" content-type="dwc:institutional_code" xlink:title="Colección Nacional de Insectos, Instituto de Biología, Universidad Nacional Autónoma de México, Ciudad de México, México." xlink:href="http://grbio.org/institution/coleccion-nacional-de-insectos-universidad-nacional-autonoma-de-mexico" xlink:type="simple">CNIN</named-content>. <bold><italic>Paratypes</italic>.</bold> Mexico • 1 ♂; <bold>Jalisco</bold>, Reserva de la Biósfera Chamela-Cuixmala, Estación de Biología Chamela; <named-content xmlns:xlink="http://www.w3.org/1999/xlink" content-type="dwc:verbatimCoordinates" xlink:type="simple"><named-content content-type="geo-json" specific-use="{&#34;type&#34;:&#34;Point&#34;,&#34;coordinates&#34;:[-105.044450,19.498417]}" id="NCID0E2TIM" xlink:type="simple">19°29.905'N, 105°02.667'W</named-content></named-content>; 100 m; 23 Nov. 2021; A. Gómez, J. Almaráz &amp; H. Juárez leg.; red aérea, atraídos a la luz; <named-content xmlns:xlink="http://www.w3.org/1999/xlink" content-type="dwc:institutional_code" xlink:title="Colección Nacional de Insectos, Instituto de Biología, Universidad Nacional Autónoma de México, Ciudad de México, México." xlink:href="http://grbio.org/institution/coleccion-nacional-de-insectos-universidad-nacional-autonoma-de-mexico" xlink:type="simple">CNIN</named-content>. • 1 ♂; same data as for preceding; EBCh, Sendero Chachalaca; <named-content xmlns:xlink="http://www.w3.org/1999/xlink" content-type="dwc:verbatimCoordinates" xlink:type="simple"><named-content content-type="geo-json" specific-use="{&#34;type&#34;:&#34;Point&#34;,&#34;coordinates&#34;:[-105.038517,19.499317]}" id="NCID0EMUIM" xlink:type="simple">19°29.959'N, 105°02.311'W</named-content></named-content>; 52 m; A. Ardila &amp; A. Gómez-Jácome leg.; trampa de luz, 21:00 h; <named-content xmlns:xlink="http://www.w3.org/1999/xlink" content-type="dwc:institutional_code" xlink:title="Colección Nacional de Insectos, Instituto de Biología, Universidad Nacional Autónoma de México, Ciudad de México, México." xlink:href="http://grbio.org/institution/coleccion-nacional-de-insectos-universidad-nacional-autonoma-de-mexico" xlink:type="simple">CNIN</named-content>.</p></tp:treatment-sec><tp:treatment-sec sec-type="material" id="SECID0E1UIM"><title>Other material.</title><p>Mexico – <bold>Colima</bold> • 1 ♀; 5.8 Km NO Ixtlahuacán; <named-content xmlns:xlink="http://www.w3.org/1999/xlink" content-type="dwc:verbatimCoordinates" xlink:type="simple"><named-content content-type="geo-json" specific-use="{&#34;type&#34;:&#34;Point&#34;,&#34;coordinates&#34;:[-103.777167,19.021028]}" id="NCID0EFVIM" xlink:type="simple">19°01'15.7"N, 103°46'37.8"W</named-content></named-content>; 354 m; 26 Apr. 2006; S. Zaragoza leg.; <named-content xmlns:xlink="http://www.w3.org/1999/xlink" content-type="dwc:institutional_code" xlink:title="Colección Nacional de Insectos, Instituto de Biología, Universidad Nacional Autónoma de México, Ciudad de México, México." xlink:href="http://grbio.org/institution/coleccion-nacional-de-insectos-universidad-nacional-autonoma-de-mexico" xlink:type="simple">CNIN</named-content>. • 1 ♀; 5.1 Km NW Ixtlahuacán; <named-content xmlns:xlink="http://www.w3.org/1999/xlink" content-type="dwc:verbatimCoordinates" xlink:type="simple"><named-content content-type="geo-json" specific-use="{&#34;type&#34;:&#34;Point&#34;,&#34;coordinates&#34;:[-103.772056,19.021917]}" id="NCID0EWVIM" xlink:type="simple">19°.01'18.9"N, 103°46'19.4"W</named-content></named-content>; 400 m; 17 Feb. 2007; S. Zaragoza, F.A. Noguera, E. González, E. Ramírez, L. Salas leg.; bosque tropical caducifolio; <named-content xmlns:xlink="http://www.w3.org/1999/xlink" content-type="dwc:institutional_code" xlink:title="Colección Nacional de Insectos, Instituto de Biología, Universidad Nacional Autónoma de México, Ciudad de México, México." xlink:href="http://grbio.org/institution/coleccion-nacional-de-insectos-universidad-nacional-autonoma-de-mexico" xlink:type="simple">CNIN</named-content>. – <bold>Jalisco</bold> • 1 ♂; Reserva de la Biósfera Chamela-Cuixmala, Estación de Biología Chamela, sendero Ardilla (800 m); <named-content xmlns:xlink="http://www.w3.org/1999/xlink" content-type="dwc:verbatimCoordinates" xlink:type="simple"><named-content content-type="geo-json" specific-use="{&#34;type&#34;:&#34;Point&#34;,&#34;coordinates&#34;:[-105.044600,19.507083]}" id="NCID0EJWIM" xlink:type="simple">19°30.425'N, 105°02.676'W</named-content></named-content>; 50 m; 23 Nov. 2021; A. Gómez, J. Almaráz &amp; H. Juárez leg.; red aérea; <named-content xmlns:xlink="http://www.w3.org/1999/xlink" content-type="dwc:institutional_code" xlink:title="Colección Nacional de Insectos, Instituto de Biología, Universidad Nacional Autónoma de México, Ciudad de México, México." xlink:href="http://grbio.org/institution/coleccion-nacional-de-insectos-universidad-nacional-autonoma-de-mexico" xlink:type="simple">CNIN</named-content>. • 1 ♂ 1 ♀; Plan de Barrancas; 24 Mar. 1962; F.D. Parker &amp; L.A. Stange leg.; <named-content xmlns:xlink="http://www.w3.org/1999/xlink" content-type="dwc:institutional_code" xlink:title="Florida State Collection of Arthropods, Gainesville, Florida, USA." xlink:href="http://grbio.org/institution/florida-state-collection-arthropods-museum-entomology" xlink:type="simple">FSCA</named-content>. • 1 ♂; Chamela; 28 Mar. 1988; E. Ramírez leg.; <named-content xmlns:xlink="http://www.w3.org/1999/xlink" content-type="dwc:institutional_code" xlink:title="Colección Nacional de Insectos, Instituto de Biología, Universidad Nacional Autónoma de México, Ciudad de México, México." xlink:href="http://grbio.org/institution/coleccion-nacional-de-insectos-universidad-nacional-autonoma-de-mexico" xlink:type="simple">CNIN</named-content>. • 1 ♀; Estación de Biología Chamela; 25 Apr. 1984; E. Ramírez leg.; light trap; <named-content xmlns:xlink="http://www.w3.org/1999/xlink" content-type="dwc:institutional_code" xlink:title="Colección Nacional de Insectos, Instituto de Biología, Universidad Nacional Autónoma de México, Ciudad de México, México." xlink:href="http://grbio.org/institution/coleccion-nacional-de-insectos-universidad-nacional-autonoma-de-mexico" xlink:type="simple">CNIN</named-content>. – <bold>Nayarit</bold> • 1 ♂; P.H. Aguamilpa, San Rafael, Arroyo de la Virgen; 01 Nov. 1991; R. Barba &amp; E. Barrera leg.; <named-content xmlns:xlink="http://www.w3.org/1999/xlink" content-type="dwc:institutional_code" xlink:title="Colección Nacional de Insectos, Instituto de Biología, Universidad Nacional Autónoma de México, Ciudad de México, México." xlink:href="http://grbio.org/institution/coleccion-nacional-de-insectos-universidad-nacional-autonoma-de-mexico" xlink:type="simple">CNIN</named-content>. • 1 ♀; Estación Microondas, 8.3 Km W de la presa hidroeléctrica “El Cajón”; <named-content xmlns:xlink="http://www.w3.org/1999/xlink" content-type="dwc:verbatimCoordinates" xlink:type="simple"><named-content content-type="geo-json" specific-use="{&#34;type&#34;:&#34;Point&#34;,&#34;coordinates&#34;:[-104.528611,21.427778]}" id="NCID0E6XIM" xlink:type="simple">21°25'40"N, 104°31'43"W</named-content></named-content>, 902 m; 16 Nov. 2009; S. Zaragoza, F. Noguera, E. Ramírez leg.; bosque tropical caducifolio, trampa de luz 4; <named-content xmlns:xlink="http://www.w3.org/1999/xlink" content-type="dwc:institutional_code" xlink:title="Colección Nacional de Insectos, Instituto de Biología, Universidad Nacional Autónoma de México, Ciudad de México, México." xlink:href="http://grbio.org/institution/coleccion-nacional-de-insectos-universidad-nacional-autonoma-de-mexico" xlink:type="simple">CNIN</named-content>.</p></tp:treatment-sec><tp:treatment-sec sec-type="diagnosis" id="SECID0ENYIM"><title>Diagnosis.</title><p>This species is separated from its closer relatives, i.e., <italic><tp:taxon-name><tp:taxon-name-part taxon-name-part-type="genus" reg="Plega">P.</tp:taxon-name-part><tp:taxon-name-part taxon-name-part-type="species" reg="spinosa">spinosa</tp:taxon-name-part></tp:taxon-name></italic>, <italic><tp:taxon-name><tp:taxon-name-part taxon-name-part-type="genus" reg="Plega">P.</tp:taxon-name-part><tp:taxon-name-part taxon-name-part-type="species" reg="acevedoi">acevedoi</tp:taxon-name-part></tp:taxon-name></italic>, and <italic><tp:taxon-name><tp:taxon-name-part taxon-name-part-type="genus" reg="Plega">P.</tp:taxon-name-part><tp:taxon-name-part taxon-name-part-type="species" reg="oswaldi">oswaldi</tp:taxon-name-part></tp:taxon-name></italic> based on the elongated antennal scape, which is 3.5 times as long as wide at middle, with dorsal surface set with stout setae near distal margin. Like in <italic><tp:taxon-name><tp:taxon-name-part taxon-name-part-type="genus" reg="Plega">P.</tp:taxon-name-part><tp:taxon-name-part taxon-name-part-type="species" reg="acevedoi">acevedoi</tp:taxon-name-part></tp:taxon-name></italic>, the area adjacent to frontal sutures is slightly sunken and the ​​supra-antennal is moderately raised laterally, with abundant, fine, reclined setae. In addition, the antennal flagellum has 2–4 pale, preapical flagellomeres. The presence of a fuscous stripe before a whitish apical margin on the hind wing apex is a distinctive feature of this species. On the forefemur the posterior surface is pale with brown dots, while the anterior surface is dark brown on distal ½, but progressively changes to pale towards base. On the male genitalia, the gonocoxite IX lacks digitiform processes, and the ectoproct is set with spine-shaped setal bases on the posteroventral surface, the gonostyli X are posteriorly recurved at mid length before protruding from the abdomen, with the apex abruptly narrowed and pointed; the ventral part of the medial lobe of the gonocoxites XI forms a ventrally projected, curved, pointed process, set with two lateral, fin-shaped processes on its base. On the female genitalia, the gonocoxites + gonapophyses VIII form a tubular, medial process whose apex is bifid, the spermatheca is short and simple, with undifferentiated proximal and medial sections, and there are blunt diverticula on the proximal-most part and on the apex.</p></tp:treatment-sec><tp:treatment-sec sec-type="etymology" id="SECID0E6ZIM"><title>Etymology.</title><p>The specific epithet of this species is a composite of the Latin words <italic>longus</italic> (extended or prolonged) and <italic>cornus</italic> meaning horn, in reference to the noticeably elongated antennal scape of this species.</p></tp:treatment-sec><tp:treatment-sec sec-type="description" id="SECID0EJ1IM"><title>Description.</title><p><bold><italic>Measurements</italic>.</bold> Male (<italic>n</italic> = 5). Forewing length: 7.9–12.6 mm; Hind wing length: 6.3–10.6 mm. Female (<italic>n</italic> = 1). Forewing length: 8.4 mm; Hind wing length: 6.9 mm.</p><p><bold><italic>Coloration</italic></bold> (Fig. <xref ref-type="fig" rid="F50">50</xref>). <bold><italic>Head</italic>.</bold> Vertexal region pale, with lateral brown marks extending from occipital ridge to supra-antennal area, embracing pale areas and forming an inverted V-shaped pattern, with pale brown setae; area adjacent to occipital ridge brown; supra-antennal area brown with pale lateral areas, with pale brown setae; occiput and postgena brown with pale stripes. Antennal scape pale, with dark brown areas on inner and ventral surfaces, apex with dark brown setae; pedicel brown; flagellum brown, with 2–4 pale, preapical flagellomeres. Frons pale with brown areas. Clypeus and labrum pale with pale brown areas; mandible pale with dark brown corners, apex dark amber; maxilla pale with brown areas, palpus mostly dark brown; labium pale with brown areas, palpus mostly dark brown, palpimacula pale brown. <bold><italic>Thorax</italic>.</bold> Pronotum pale brown, with darker anterolateral areas, medial region and anterior margin with small pale areas; a dark brown muscle attachment mark is present on the center; episternum brown; postfurcasternum brown with brown suffusions. Mesonotum mostly brown; metanotum brown with cream anteromedial, small area; pre-episternum brown; pteropleura with brown marks and pale areas, pale brown setae present. <bold><italic>Foreleg</italic>.</bold> Coxa tan to pale greenish brown, with brown mark at apex of anterior surface, with some dark brown setae at basal region; trochanter with same color as coxa, dorsally with some dark brown setae. Femur posterior surface pale with brown dots; anterior surface dark brown on distal ½, progressively changing to pale towards base. Tibia dashed with pale and brown. Basitarsus pale at basal ½, changing to amber towards the apex; remaining tarsomeres pale brown. <bold><italic>Mid- and hind leg</italic>.</bold> Coxae and trochanter pale with brown marks; femora and tibiae pale with brown rings; tarsi pale, distal margins of eutarsal tarsomeres with dark brown setae on plantar surface; remaining surface with pale brown setae. <bold><italic>Wings</italic>.</bold> Forewing mostly hyaline; membrane surrounding forks of longitudinal veins, crossveins, first branch of <abbrev xmlns:xlink="http://www.w3.org/1999/xlink" xlink:title="Cubitus anterior" id="ABBRID0EX2IM" xlink:type="simple">CuA</abbrev> and apex of CuP fuscous; posterior and apical margins with intermittent, fuscous areas between apical branches of longitudinal veins; pterostigma brown with small, anterior pale areas, and larger cream medial area; major veins, subcostal veinlets, and wing margin alternating pale and brown; crossveins dark brown. Hind wing hyaline, adjacent area to posterior margin with intermittent fuscous areas between apical branches of longitudinal veins; wing apex with a fuscous stripe before whitish apical margin; pterostigma brown with small pale areas, and wide, cream, preapical region; longitudinal veins alternating pale and brown; crossveins brown, except sigmoid 1r-m bicolor; wing margin alternating pale and brown. <bold><italic>Abdomen</italic>.</bold> Tergites pale brown. Pleural membrane dark brown, except near dorsal and ventral margins pale. Sternites pale with lateral, brown stripe on each side.</p><fig id="F50" position="float" orientation="portrait"><object-id xmlns:xlink="http://www.w3.org/1999/xlink" content-type="doi" xlink:type="simple">10.3897/zookeys.1199.115442.figure50</object-id><label>Figure 50.</label><caption><p><italic><tp:taxon-name><tp:taxon-name-part taxon-name-part-type="genus" reg="Plega">Plega</tp:taxon-name-part><tp:taxon-name-part taxon-name-part-type="species" reg="longicornis">longicornis</tp:taxon-name-part></tp:taxon-name></italic> Ardila-Camacho &amp; Contreras-Ramos, sp. nov. <bold>A</bold> male habitus, dorsal <bold>B</bold> wings <bold>C</bold> head, frontal <bold>D</bold> pronotum, dorsal <bold>E</bold> forefemur, anterior surface <bold>F</bold> same, posterior surface.</p></caption><graphic xmlns:xlink="http://www.w3.org/1999/xlink" xlink:href="zookeys-1199-001_article-115442__-g050.jpg" position="float" orientation="portrait" xlink:type="simple" id="oo_1038298.jpg"><uri content-type="original_file" xlink:type="simple">https://binary.pensoft.net/fig/1038298</uri></graphic></fig><p><bold><italic>Morphology</italic></bold> (Fig. <xref ref-type="fig" rid="F50">50</xref>). <bold><italic>Head</italic>.</bold> Diamond-shaped in frontal view, rugose; vertexal region raised above compound eyes, with lateral rows of reclined setae; area surrounding coronal suture glabrous, with muscle insertion mark; coronal suture distinct, area adjacent to frontal sutures slightly sunken; ​​supra-antennal moderately raised laterally, with abundant, fine, reclined setae; paraocular area concave. Antenna filiform, short; scape conspicuously elongated and conical, 3.5 times as long as wide at middle, dorsal surface with stout setae near distal margin; pedicel slightly longer than wide; flagellum not dorsoventrally flattened, with 27–36 flagellomeres, those of flagellar base as wide as long, then changing to slightly longer than wide on the rest of flagellum; all articles with medial ring of fine, short setae. Compound eye hemispherical, as wide as ½ of the interocular distance at torulus level. Frons and clypeus narrow. Labrum pentagonal with thin, short setae; maxillary palpus with first palpomere as long as wide, second 1.2× as long as wide, third palpomere 4× as long as wide, fourth palpomere 3× as long as wide, fifth palpomere slightly longer than third; mentum with long, thin setae; labial palpus with first palpomere two times as long as wide, second palpomere 4× as long as wide, third slightly shorter than second, palpimacula narrowly ovoid. <bold><italic>Thorax</italic>.</bold> Pronotum slightly longer than wide, with raised anterior margin, medial and posterior regions; a muscle attachment mark is present in the middle of the pronotum; raised regions and anterior and margins covered with pedicellate, thickened setae. Mesonotum two times as wide as long, with scattered, thick, pedicellate setae on medial area. Metanotum ~ 2× as long as wide, glabrous. Pteropleura with short, thin, setae a few thickened on mesanepisternum. <bold><italic>Foreleg</italic>.</bold> Coxa nearly as long as femur, cylindrical, anterior and posterior surfaces with pedicellate, thick setae on basal region; trochanter trapezoidal, with thin and short setae, except on dorsal and anterior surfaces with some thickened, pedicellate setae; anterior surface with protuberant area. Femur robust, covered with abundant, fine, short setae arising from protuberant bases; closing surface with posteroventral row of processes composed two medially located, primary processes, and one tertiary process between them; proximal portion of the row with sub-basal secondary or tertiary process and basal secondary or tertiary process; the rest of the row with numerous tubercle-shaped processes, and stinger-shaped setae; distal ½ slightly carinated, composed of tubercle-shaped specializations and stinger-shaped setae; adjacent row of thickened setae with globular base present on distal ¼. Anteroventral row of processes reduced to proximal ½; it is composed of tubercle-shaped specializations and stinger-shaped setae; the basal-most primary, curved process is present; distal portion composed of a few tubercle-shaped processes; adjacent row of thickened setae with globular base present on distal ½. Tibia almost as long as femur, curved, with thin, short setae; ventral surface keeled with prostrate setae; a patch of clavate setae apically on anterior surface is present. Basitarsus with lanceolate process reaching the middle of fourth tarsomere; clavate setae present proximally on anterior surface; ventrally with single row of prostrate setae; second tarsomere nearly 7× as long as wide; third tarsomere as long as wide, fourth tarsomere two times as long as wide. <bold><italic>Mid- and hind leg</italic>.</bold> Coxae with short and thin setae, some thickened; trochanter with short, thin setae; femora with interspersed fine, long, verticillate setae, and fine, short, reclined setae; tibial spurs short; tibiae with short and thin setae. Hind leg longer than midleg; tibia, 1.5× as long as femur; tarsi with fine and short setae, except on distal margin of plantar surface with lateral groups of 3–5 thickened setae; on both legs, basitarsus 4× as long as wide, second tarsomere 1.2× as long as wide; third and fourth tarsomeres as long as wide; fifth tarsomere two times as long as wide. <bold><italic>Wings</italic>.</bold> Forewing oval, trichosors present along margin except on wing base; venation setose; costal space proximally expanded, humeral vein branched, 8–16 subcostal veinlets; pterostigma trapezoidal, elongated, narrow, straight, with distinct veinlets; subcostal space with single crossvein, medially located; Sc vein abruptly posteriorly bent at proximal pterostigma margin to merge the RA; radial space with two crossveins; <italic>rarp2</italic> gently curved with three or four RP branches; four veins arising from <italic>rarp1</italic>; M vein basally fused to RA; RP base widely separated from divergence of M and R; M forked nearly opposite to RP origin, 1 r-m connecting RP base and MA stem, forming a trapezoidal cell; six or seven gradate crossveins present. Cubitus deeply forked; CuP basally angled and approaching A1, distally forked opposite to the level of separation of M and R; A1 apically forked, ending on posterior margin slightly beyond the level of CuP fork, A2 forked slightly beyond to CuP angle level. Hind wing smaller and narrower than forewing, oval; costal space narrow and reduced, with six veinlets; C and Sc fused at proximal ⅕ of wing length, Sc vein abruptly curved posteriad at proximal margin of pterostigma to merge RA; pterostigma elongated, narrow, straight, composed of well-defined veinlets; radial space with single crossvein, oblique; three veins arising from <italic>rarp1</italic>, one or two from <italic>rarp2</italic>. 1r-m sigmoid, connecting the stems of M and RP. Media forked slightly beyond R fork. Cubitus deeply forked, intracubital crossvein subparallel to longitudinal wing axis; <abbrev xmlns:xlink="http://www.w3.org/1999/xlink" xlink:title="Cubitus anterior" id="ABBRID0EK5IM" xlink:type="simple">CuA</abbrev> sinuous, first branch candelabrum-shaped, spur vein absent; CuP not touching A1, strongly anteriorly bent at distal 1/3, pectinate; two crossveins on cubitoanal space present; A1 simple, ending at wing margin at 1r-m stem level; A2 simple, short, and curved. <bold><italic>Abdomen</italic>.</bold> Tergites quadrangular with anterolateral elongated scars; sternites rectangular.</p><p><bold><italic>Male genitalia</italic></bold> (Fig. <xref ref-type="fig" rid="F51">51A–F</xref>). Tergite IX medially narrower than laterally; lateral margin rounded. Sternum VIII rectangular; sternite IX trapezoidal in ventral view; posterior margin with medial lobe not developed, but corresponding area dorsally canaliculated; in lateral view trapezoidal, not reaching posterior margin of ectoproct. Gonocoxites IX thin, sinusoid, short; base spatulated; apex pointed, without processes. Ectoproct trapezoidal, posteroventral surface set with spine-shaped setal bases, remaining surface with long, pedicellate setae; anteroventrally with enlarged, rounded, sclerotized lobe, continuous with ventromedial sclerotized, curved sulcus. Gonocoxites X forming a short, straight, ventrally canaliculate sclerite; anterior apex, expanded; posterior apex with dorsal processes connected to gonostyli X and ventrolateral processes connected to gonapophyses X with a membrane; gonostyli X with thickened and concave base with two lateral processes, the rest of the structure, ventrally curved, and posteriorly recurved at mid length before protruding from abdomen, apex abruptly narrowed and pointed. Gonapophyses X rod-shaped, gently curved; gonapophyses sub-parallel, joined by a membrane covering the gonostyli X base. Gonocoxites XI U-shaped, medial lobe complex and elaborated with two differentiated parts: dorsal part as an arch, with lateral parts expanded; ventral part with prominent, ventrally projected, curved, pointed process, set with two lateral, fin-shaped processes on its base; between these parts a pentagonal, less sclerotized, hyaline area is present, which forms a triangular outgrowth; lateral arms of gonocoxites XI short, thin, sigmoid, with anterior apex bent ventrad. Hypandrium internum triangular, with lateral fins.</p><fig id="F51" position="float" orientation="portrait"><object-id xmlns:xlink="http://www.w3.org/1999/xlink" content-type="doi" xlink:type="simple">10.3897/zookeys.1199.115442.figure51</object-id><label>Figure 51.</label><caption><p><italic><tp:taxon-name><tp:taxon-name-part taxon-name-part-type="genus" reg="Plega">Plega</tp:taxon-name-part><tp:taxon-name-part taxon-name-part-type="species" reg="longicornis">longicornis</tp:taxon-name-part></tp:taxon-name></italic> Ardila-Camacho &amp; Contreras-Ramos, sp. nov. <bold>A</bold> male terminalia, lateral <bold>B</bold> same, ventral <bold>C</bold> male genitalia, lateral <bold>D</bold> same, dorsal <bold>E</bold> same, ventral <bold>F</bold> same, caudal <bold>G</bold> female terminalia, lateral <bold>H</bold> same, ventral <bold>I</bold> spermatheca <bold>J</bold> gonapophyses VIII of female, ventral.</p></caption><graphic xmlns:xlink="http://www.w3.org/1999/xlink" xlink:href="zookeys-1199-001_article-115442__-g051.jpg" position="float" orientation="portrait" xlink:type="simple" id="oo_1038299.jpg"><uri content-type="original_file" xlink:type="simple">https://binary.pensoft.net/fig/1038299</uri></graphic></fig><p><bold><italic>Female genitalia</italic></bold> (Fig. <xref ref-type="fig" rid="F51">51G–J</xref>). Sternum VII subquadrate with posteromedian concavity. Tergite VIII narrower medially than laterally, encircling the spiracle of the segment; lateral margin quadrangular. Gonocoxites VIII not discernible, forming a complex with the gonocoxites VIII. Gonocoxites + gonapophyses VIII as two lateral oval plates which form a tubular, medial process whose apex is bifid; lateral part of gonapophyses VIII as a rounded plate folded beneath tergite IX + ectoproct. Tergite IX + ectoproct D-shaped. Gonocoxites IX elongated and narrow, nearly as long as the last five abdominal segments; gonapophyses IX not discernible. Bursa copulatrix short, funnel-shaped, with proximal-most part sclerotized, the rest membranous and striated. Spermatheca short and simple; proximal and medial sections undifferentiated, thin; proximal-most forming a blunt diverticulum; distal section only progressively slightly expanded, forming a blunt diverticulum; fertilization canal duct with proximal portion triangular, concave; fertilization canal elongated a narrow, C-shaped, covered with microfilaments.</p></tp:treatment-sec><tp:treatment-sec sec-type="distribution" id="SECID0E4AJM"><title>Distribution.</title><p>Mexico (Colima, Jalisco, Nayarit).</p></tp:treatment-sec><tp:treatment-sec sec-type="remarks" id="SECID0ECBJM"><title>Remarks.</title><p>This species is closely related to <italic><tp:taxon-name><tp:taxon-name-part taxon-name-part-type="genus" reg="Plega">P.</tp:taxon-name-part><tp:taxon-name-part taxon-name-part-type="species" reg="spinosa">spinosa</tp:taxon-name-part></tp:taxon-name></italic> and <italic><tp:taxon-name><tp:taxon-name-part taxon-name-part-type="genus" reg="Plega">P.</tp:taxon-name-part><tp:taxon-name-part taxon-name-part-type="species" reg="acevedoi">acevedoi</tp:taxon-name-part></tp:taxon-name></italic> from central Mexico due to modifications of the antennal scape and supra-antennal area, coloration pattern of forefemur and wings, as well as configuration of male and female genitalia. <italic><tp:taxon-name><tp:taxon-name-part taxon-name-part-type="genus" reg="Plega">Plega</tp:taxon-name-part><tp:taxon-name-part taxon-name-part-type="species" reg="longicornis">longicornis</tp:taxon-name-part></tp:taxon-name></italic> is geographically isolated from the aforementioned species, being apparently restricted towards the western coast of central Mexico (Jalisco, Nayarit and Colima). This new species belongs to a group of species together with <italic><tp:taxon-name><tp:taxon-name-part taxon-name-part-type="genus" reg="Plega">P.</tp:taxon-name-part><tp:taxon-name-part taxon-name-part-type="species" reg="oswaldi">oswaldi</tp:taxon-name-part></tp:taxon-name></italic> and <italic><tp:taxon-name><tp:taxon-name-part taxon-name-part-type="genus" reg="Plega">P.</tp:taxon-name-part><tp:taxon-name-part taxon-name-part-type="species" reg="obtusa">obtusa</tp:taxon-name-part></tp:taxon-name></italic>.</p></tp:treatment-sec></tp:taxon-treatment>
