# Supplementary material for: ﻿A camouflaged diversity: taxonomic revision of the thorny lacewing subfamily Symphrasinae (Neuroptera, Rhachiberothidae)
Source: Zookeys. 2024 Apr 30;1199:1–409. doi: 10.3897/zookeys.1199.115442 (PMC11077268; doi:10.3897/zookeys.1199.115442)
Supplement: XML Treatment for Plega megaptera [file zookeys.1199.115442-treatment28.xml]

<!DOCTYPE tp:taxon-treatment
  PUBLIC "-//TaxonX//DTD Taxonomic Treatment Publishing DTD v0 20100105//EN" "tax-treatment-NSO.dtd">
<tp:taxon-treatment xmlns:tp="http://www.plazi.org/taxpub"><tp:treatment-meta><kwd-group><label>Taxon classification</label><kwd>
                <named-content content-type="kingdom">Animalia</named-content>
              </kwd><kwd>
                <named-content content-type="order">Neuroptera</named-content>
              </kwd><kwd>
                <named-content content-type="family">Rhachiberothidae</named-content>
              </kwd></kwd-group><mixed-citation publication-type="journal"><person-group><name><surname>Ardila-Camacho</surname><given-names>Adrian</given-names></name><name><surname>Machado</surname><given-names>Renato José Pires</given-names></name><name><surname>Ohl</surname><given-names>Michael</given-names></name><name><surname>Contreras-Ramos</surname><given-names>Atilano</given-names></name></person-group><article-title>﻿A camouflaged diversity: taxonomic revision of the thorny lacewing subfamily <tp:taxon-name><tp:taxon-name-part taxon-name-part-type="subfamily">Symphrasinae</tp:taxon-name-part></tp:taxon-name> (<tp:taxon-name><tp:taxon-name-part taxon-name-part-type="order">Neuroptera</tp:taxon-name-part></tp:taxon-name>, <tp:taxon-name><tp:taxon-name-part taxon-name-part-type="family">Rhachiberothidae</tp:taxon-name-part></tp:taxon-name>)</article-title><source>Zookeys</source><day>30</day><month>04</month><year>2024</year><volume>1199</volume><fpage>1</fpage><lpage>409</lpage><pub-id pub-id-type="doi">10.3897/zookeys.1199.115442</pub-id></mixed-citation></tp:treatment-meta><tp:nomenclature><label>﻿﻿</label><tp:taxon-name>
              <tp:taxon-name-part taxon-name-part-type="genus" reg="Plega">Plega</tp:taxon-name-part>
              <tp:taxon-name-part taxon-name-part-type="species" reg="megaptera">megaptera</tp:taxon-name-part>
              <object-id xmlns:xlink="http://www.w3.org/1999/xlink" content-type="zoobank" xlink:type="simple">https://zoobank.org/3E523FFC-6121-4DE2-8B93-D7195E55D47E</object-id>
            </tp:taxon-name><tp:taxon-authority>Ardila-Camacho &amp; Contreras-Ramos</tp:taxon-authority><tp:taxon-status xmlns:xlink="http://www.w3.org/1999/xlink" xlink:type="simple">sp. nov.</tp:taxon-status><xref ref-type="fig" rid="F52">Figs 52</xref><xref ref-type="fig" rid="F53">, 53</xref></tp:nomenclature><tp:treatment-sec sec-type="type locality" id="SECID0EREJM"><title>Type locality.</title><p>Mexico, <bold>Chihuahua</bold>: 25 mi. SW. Tejab[a]n along Arique [Urique] River, 20–23 May. 1991, R.E. Stecker leg.</p></tp:treatment-sec><tp:treatment-sec sec-type="material" id="SECID0EZEJM"><title>Material examined.</title><p><bold><italic>Holotype</italic></bold> male, pinned. Original label: “Mexico, <bold>Chihuahua</bold>, 25 mi. SW. Tejabon along Arique [Urique] River, 20–23 May. 1991, R.E. Stecker leg.” <named-content xmlns:xlink="http://www.w3.org/1999/xlink" content-type="dwc:institutional_code" xlink:title="California Academy of Sciences, San Francisco, USA." xlink:href="http://grbio.org/institution/california-academy-sciences" xlink:type="simple">CAS</named-content>. <bold><italic>Paratypes</italic>.</bold> Mexico • 1 ♂; <bold>Chihuahua</bold>, 25 mi. SW. Tejab[a]n along Arique [Urique] River; 20–23 May. 1991; R.E. Stecker leg.; <italic><tp:taxon-name><tp:taxon-name-part taxon-name-part-type="genus" reg="Plega">Plega</tp:taxon-name-part><tp:taxon-name-part taxon-name-part-type="species" reg="fratercula">fratercula</tp:taxon-name-part></tp:taxon-name></italic>, det. N. Penny, 1991; <named-content xmlns:xlink="http://www.w3.org/1999/xlink" content-type="dwc:institutional_code" xlink:title="California Academy of Sciences, San Francisco, USA." xlink:href="http://grbio.org/institution/california-academy-sciences" xlink:type="simple">CAS</named-content>. • 3 ♂; 25 mi. SW. Tejab[a]n along Arique [Urique] River; 20–23 May. 1991; R.E. Stecker leg.; <italic><tp:taxon-name><tp:taxon-name-part taxon-name-part-type="genus" reg="Plega">Plega</tp:taxon-name-part><tp:taxon-name-part taxon-name-part-type="species" reg="fratercula">fratercula</tp:taxon-name-part></tp:taxon-name></italic>, det. N. Penny, 1991; <named-content xmlns:xlink="http://www.w3.org/1999/xlink" content-type="dwc:institutional_code" xlink:title="Bohart Museum of Entomology, University of California, Davis, California, USA." xlink:href="http://grbio.org/institution/university-california-davis" xlink:type="simple">UCD</named-content>. • 1 ♂; 10 mi. SW. Tejab[a]n along Urique River; 11–15 May. 1991; R.E. Stecker leg.; <named-content xmlns:xlink="http://www.w3.org/1999/xlink" content-type="dwc:institutional_code" xlink:title="Bohart Museum of Entomology, University of California, Davis, California, USA." xlink:href="http://grbio.org/institution/university-california-davis" xlink:type="simple">UCD</named-content>. • 1 ♂; Sierra Mts., La Bufa; 900 m; 07 Jul. 1972; D. Giuliani leg.; <italic><tp:taxon-name><tp:taxon-name-part taxon-name-part-type="genus" reg="Plega">Plega</tp:taxon-name-part><tp:taxon-name-part taxon-name-part-type="species" reg="banksi">banksi</tp:taxon-name-part></tp:taxon-name></italic>, det. N. Penny, 1985; <named-content xmlns:xlink="http://www.w3.org/1999/xlink" content-type="dwc:institutional_code" xlink:title="California Academy of Sciences, San Francisco, USA." xlink:href="http://grbio.org/institution/california-academy-sciences" xlink:type="simple">CAS</named-content>.</p></tp:treatment-sec><tp:treatment-sec sec-type="diagnosis" id="SECID0EVHJM"><title>Diagnosis.</title><p>This species has the basal antennal flagellomeres two times as long as wide. It is similar to <italic><tp:taxon-name><tp:taxon-name-part taxon-name-part-type="genus" reg="Plega">P.</tp:taxon-name-part><tp:taxon-name-part taxon-name-part-type="species" reg="sonorae">sonorae</tp:taxon-name-part></tp:taxon-name></italic>, but the remarkably enlarged, oval wings of <italic><tp:taxon-name><tp:taxon-name-part taxon-name-part-type="genus" reg="Plega">P.</tp:taxon-name-part><tp:taxon-name-part taxon-name-part-type="species" reg="megaptera">megaptera</tp:taxon-name-part></tp:taxon-name></italic> separate it from the former. Furthermore, this species has the gonocoxite IX long, thin, and sigmoid, with the posterior apex equipped with 4–6 processes of different sizes, arranged as a hand.</p></tp:treatment-sec><tp:treatment-sec sec-type="etymology" id="SECID0ERIJM"><title>Etymology.</title><p>The specific epithet of this species is a composite of the Greek <italic>μέγας</italic> (<italic>mégas</italic>), meaning great or large and <italic>πτερόν</italic> (<italic>pterón</italic>) meaning wing, in allusion to the distinctly enlarged wings of this species.</p></tp:treatment-sec><tp:treatment-sec sec-type="description" id="SECID0E6IJM"><title>Description.</title><p><bold><italic>Measurements</italic>.</bold> Male (<italic>n</italic> = 3). Forewing length: 11.2–19.5 mm; Hind wing length: 8.8–15.6 mm.</p><p><bold><italic>Coloration</italic></bold> (Fig. <xref ref-type="fig" rid="F52">52</xref>). <bold><italic>Head</italic>.</bold> Vertexal region pale, with lateral dark brown markings extending from occiput to toruli, area adjacent to occipital ridge dark brown, area adjacent to coronal suture with an arrow-shaped pale area; supra-antennal area dark brown with lateral oval, pale areas; pale brown setae present; occiput pale with brown spot, postgena pale to pale brown. Antennal scape pale brown with darker apex and dorsal surface, entire surface with pale brown setae; pedicel dark brown; flagellum brown with darker setae. Frons brown with darker areas below toruli. Clypeus pale brown with darker lateral areas; labrum pale brown; mandible pale brown with dark brown corners, dark amber at apex; maxilla brown, palpus darker, with brown setae; labium brown with darker palpus, brown setae present; palpimacula brown. <bold><italic>Thorax</italic>.</bold> Pronotum with extensive brown marks with pale areas, most of the setae dark brown; episternum pale brown with dark margins; postfurcasternum pale with posterodorsal corner dark brown. Mesonotum mostly dark brown, area adjacent to sutures pale brown, setation mostly dark brown; metanotum mostly dark brown with pale anteromedian area; pre-episternum dark brown; pteropleura mostly dark brown with pale on margins of sclerites, setation mostly pale brown, except on anepisternum dark brown. <bold><italic>Foreleg</italic>.</bold> Coxa mostly pale, with brown spots on base and apex, interspersed pale, and dark brown setae with brown base; trochanter pale, setation pale brown, except dorsally with some dark brown setae. Femur posterior surface pale with three weakly to well defined brown spots on medial area, apex brown; anterior surface mostly dark brown, except, base and apex pale; major process pale with brown apex. Tibia dashed with pale and dark brown, except on anterior surface nearly completely dark brown. Basitarsus pale brown proximally, changing to amber towards the apex, clavate setae pale brown; second tarsomere brown, third and fourth tarsomere paler. <bold><italic>Mid- and hind leg</italic>.</bold> Coxae pale with brown areas, setae pale brown; trochanter of both legs pale with brown suffusion. Femur of mid-leg pale with sub-basal brown area and dark brown apex, tibia pale with medial an apical parts brown, interspersed pale and dark brown setae present; femur of hind leg pale with brown apex, tibia pale with brown suffusion on base and apex, interspersed pale and dark brown setae present; tibial spurs brown. Tarsi pale brown, except fifth tarsomere darker; first four tarsomeres with dark brown setae, laterally on distal margin of plantar surface; remainder surface with interspersed pale and dark brown setae; pretarsal claws brown. <bold><italic>Wings</italic>.</bold> Forewing mostly hyaline; membrane surrounding crossveins, first branch of <abbrev xmlns:xlink="http://www.w3.org/1999/xlink" xlink:title="Cubitus anterior" id="ABBRID0ELKJM" xlink:type="simple">CuA</abbrev>, and terminal forks of longitudinal veins amber; pterostigma brown with pale medial area; major veins and wing margin alternating pale and brown, subcostal veinlets mostly brown. Hind wing hyaline, amber on area adjacent to first branch of <abbrev xmlns:xlink="http://www.w3.org/1999/xlink" xlink:title="Cubitus anterior" id="ABBRID0EPKJM" xlink:type="simple">CuA</abbrev>; pterostigma brown with pale preapical area; C, subcostal veinlets and Sc with extensive pale areas, remainder longitudinal veins alternating pale and brown; crossveins brown, except sigmoid 1r-m, bicolor; wing margin alternating pale and brown. <bold><italic>Abdomen</italic>.</bold> Tergites and sternites brown with pale areas; setation mostly brown.</p><fig id="F52" position="float" orientation="portrait"><object-id xmlns:xlink="http://www.w3.org/1999/xlink" content-type="doi" xlink:type="simple">10.3897/zookeys.1199.115442.figure52</object-id><label>Figure 52.</label><caption><p><italic><tp:taxon-name><tp:taxon-name-part taxon-name-part-type="genus" reg="Plega">Plega</tp:taxon-name-part><tp:taxon-name-part taxon-name-part-type="species" reg="megaptera">megaptera</tp:taxon-name-part></tp:taxon-name></italic> Ardila-Camacho &amp; Contreras-Ramos, sp. nov. <bold>A</bold> male habitus, dorsal <bold>B</bold> wings <bold>C</bold> head, frontal <bold>D</bold> pronotum, dorsal <bold>E</bold> forefemur, anterior surface <bold>F</bold> same, posterior surface.</p></caption><graphic xmlns:xlink="http://www.w3.org/1999/xlink" xlink:href="zookeys-1199-001_article-115442__-g052.jpg" position="float" orientation="portrait" xlink:type="simple" id="oo_1038300.jpg"><uri content-type="original_file" xlink:type="simple">https://binary.pensoft.net/fig/1038300</uri></graphic></fig><p><bold><italic>Morphology</italic></bold> (Fig. <xref ref-type="fig" rid="F52">52</xref>). <bold><italic>Head</italic>.</bold> Diamond-shaped in frontal view, rugose; vertexal region raised above compound eyes, with lateral rows of reclined setae; area surrounding coronal suture glabrous, with muscle insertion mark; coronal suture distinct; medial area of ​​supra-antennal region slightly raised, with fine, reclined setae; paraocular area concave. Antenna submoniliform, short; scape 1.5× as long as wide, slightly distally expanded, with fine, short setae; pedicel as long as wide; flagellum dorsoventrally slightly flattened, with 49–56 flagellomeres, those of proximal ¼ of the flagellum two times as wide as long; as long as wide on the rest of flagellum; all articles with medial ring of fine, short setae. Compound eye hemispherical, as wide as ½ of the interocular distance at torulus level. Frons and clypeus narrow, with fine and short setae. Labrum pentagonal with thin, short setae; maxillary palpus with first palpomere as long as wide, second 1.2× as long as wide, third palpomere 3.5 times as long as wide, fourth palpomere 2.5× as long as wide, fifth as long as third, all with short and thin setae; mentum with long, thin setae; labial palpus with first palpomere 2.5× as long as wide, second palpomere 4× as long as wide, third palpomere slightly longer than second, palpimacula narrowly ovoid. <bold><italic>Thorax</italic>.</bold> Pronotum as long as wide, with raised anterior margin, medial and posterior regions; outgrowths covered with pedicellate, thick setae; remaining surface with fine, short setae. Mesonotum slightly wider than long, with abundant, thick, pedicellate setae on medial area. Metanotum ~ 2× as wide as long, scutellum with pedicellate, thickened setae. Pteropleura with short, thin setae, thicker on anepisternum. <bold><italic>Foreleg</italic>.</bold> Coxa as long as femur, cylindrical, anterior and posterior surfaces with pedicellate fine or thick setae of different sizes; trochanter trapezoidal, with thin and short setae, except on dorsal and anterior surfaces with some thickened setae; anterior surface with protuberant area. Femur robust, covered with abundant, fine, short setae; closing surface with posteroventral row of processes composed two medially located, primary processes, with tertiary process between the primary ones; proximal portion of the row with two secondary processes; the rest of the row with abundant tubercle-shaped processes, stinger-shaped setae, and some tertiary processes; distal portion raised composed of tubercle-shaped specializations and stinger-shaped setae; adjacent row of thickened setae with globular base present on distal ¼–⅕. Anteroventral row of processes reduced to proximal ½; it is composed of tubercle-shaped specializations and stinger-shaped setae; the basal-most primary, curved process is present; distal portion composed of a few tubercle-shaped processes; adjacent row of thickened setae with globular base present on distal ⅘. Tibia almost as long as femur, curved, with thin, short setae; ventral surface keeled with prostrate setae; a patch of clavate setae apically on anterior surface is present. Basitarsus with lanceolate process reaching the middle of fourth tarsomere; clavate setae present proximally on anterior surface; ventrally with single row of prostrate setae; second tarsomere nearly 6× as long as wide; third tarsomere as long as wide, fourth tarsomere 2.5× as long as wide. <bold><italic>Mid- and hind leg</italic>.</bold> Coxae and trochanter with short, thin setae; femora and tibiae with interspersed fine, short setae and a few thickened setae; tibial spurs short; hind leg longer than midleg, tibia, 1.5× as long as femur; tarsi with fine and short setae, except on distal margin of plantar surface with lateral groups of 5–7 thickened setae; on both legs, basitarsus 3.5 times as long as wide, second tarsomere 1.2× as long as wide; third and fourth tarsomeres as long as wide; fifth tarsomere two times as long as wide. <bold><italic>Wings</italic>.</bold> Forewing narrowly oval, trichosors present along margin except on wing base; venation setose; costal space proximally expanded, humeral vein branched, 16–20 subcostal veinlets; pterostigma elongated, narrow, straight, with distinct veinlets; subcostal space with single crossvein, medially located; Sc vein abruptly posteriorly bent at proximal pterostigma margin to merge with RA; radial space with two or three crossveins; <italic>rarp2</italic> gently curved with three or four RP branches; three or four veins arising from <italic>rarp1</italic>; M vein basally fused with RA; RP base, widely separated from divergence of M and R; M forked nearly opposite to RP origin, 1 r-m connecting RP base and M fork, forming a trapezoidal cell; 4–7 gradate crossveins present. Cubitus deeply forked; CuP basally angled and approaching A1, distally forked slightly beyond the level of separation of M and R; A1 apically forked, ending on posterior margin at level of CuP fork, A2 forked slightly beyond CuP angle level. Hind wing smaller and narrower than forewing, narrowly oval; costal space narrow and reduced, with 7–9 veinlets; C and Sc fused at ¼ of wing length, Sc vein abruptly curved posteriad at proximal margin of pterostigma to merge RA; pterostigma elongated, slightly subapically expanded, straight, composed of well-defined veinlets; radial space with single crossvein, oblique; three or four veins arising from <italic>rarp1</italic>, one or two from <italic>rarp2</italic>. 1r-m sigmoid, connecting the stems of M and RP. Media forked beyond R fork. Cubitus deeply forked, intracubital crossvein subparallel to longitudinal wing axis; <abbrev xmlns:xlink="http://www.w3.org/1999/xlink" xlink:title="Cubitus anterior" id="ABBRID0ECNJM" xlink:type="simple">CuA</abbrev> sinuous, first branch candelabrum-shaped, spur vein absent or present; CuP not touching A1, strongly anteriorly bent at distal 1/3, pectinate; two crossveins on cubitoanal space; A1 apically forked, ending on wing margin at 1m-cu level; A2 apically forked, short, and curved. <bold><italic>Abdomen</italic>.</bold> Cylindrical to medially expanded, setae on tergites, scattered, thin, and short, gradually longer and more abundant towards terminal segments; tergites subquadrate, tergites III-VII with elongated anterolateral scars. Sternites rectangular, those of segments III–VII with posterolateral narrow scars; with abundant fine and short setae.</p><p><bold><italic>Male genitalia</italic></bold> (Fig. <xref ref-type="fig" rid="F53">53</xref>). Tergite IX medially narrower than laterally; lateral margin rounded, posterolateral corner with thickened setae. Sternum VIII quadrangular; sternite IX pentagonal in ventral view, with rounded posterolateral lobes covered with abundant, long setae; posterior margin with medial, short, blunt lobe which is dorsally canaliculated; in lateral view triangular, apex not reaching posterior margin of ectoproct. Gonocoxites IX long, thin, sigmoid; base flattened, dorsally curved, connected to gonocoxites XI with a membrane; apex laterally gently curved, with 4–6 processes of different sizes, arranged as a hand. Ectoproct ovoid, covered with abundant, thickened setae on posterior surface, posteroventrally with blunt lobe; anteroventrally with flattened, rounded lobe which is continuous with ventromedial sclerotized, curved sulcus. Gonocoxites X forming a short, thickened, ventrally canaliculated sclerite, with anterior apex slightly expanded, posterior apex with dorsal processes connected to gonostyli X and ventrolateral processes connected to gonapophyses X with a membrane; gonostyli X with thickened and straight base with two lateral processes, the rest of the structure, whip-shaped, ventrally curved, and anteriorly coiled, forming several coils and a loop before protruding from abdomen. Gonapophyses X rod-shaped, straight, narrow, arranged in a V-shaped structure; gonapophyses joined by a membrane covering the gonostyli X base; this membrane is medially sclerotized. Gonocoxites XI thin, U-shaped, medial lobe complex and elaborated, with two differentiated parts: dorsal part as bluntly quadrangular lobe; ventral part with a convex area continuous with ventral, curved, bilobed process; between these parts a semicircular, less sclerotized, hyaline area is present; lateral arms of gonocoxites XI gently curved, with anterior apex straightly angled. Hypandrium internum triangular.</p><fig id="F53" position="float" orientation="portrait"><object-id xmlns:xlink="http://www.w3.org/1999/xlink" content-type="doi" xlink:type="simple">10.3897/zookeys.1199.115442.figure53</object-id><label>Figure 53.</label><caption><p><italic><tp:taxon-name><tp:taxon-name-part taxon-name-part-type="genus" reg="Plega">Plega</tp:taxon-name-part><tp:taxon-name-part taxon-name-part-type="species" reg="megaptera">megaptera</tp:taxon-name-part></tp:taxon-name></italic> Ardila-Camacho &amp; Contreras-Ramos, sp. nov. <bold>A</bold> male terminalia, lateral <bold>B</bold> same, ventral <bold>C</bold> male genitalia, lateral <bold>D</bold> same, dorsal <bold>E</bold> same, ventral.</p></caption><graphic xmlns:xlink="http://www.w3.org/1999/xlink" xlink:href="zookeys-1199-001_article-115442__-g053.jpg" position="float" orientation="portrait" xlink:type="simple" id="oo_1038301.jpg"><uri content-type="original_file" xlink:type="simple">https://binary.pensoft.net/fig/1038301</uri></graphic></fig></tp:treatment-sec><tp:treatment-sec sec-type="distribution" id="SECID0EAPJM"><title>Distribution.</title><p>Mexico (Chihuahua).</p></tp:treatment-sec><tp:treatment-sec sec-type="remarks" id="SECID0EFPJM"><title>Remarks.</title><p>This species is known only from its type locality in the Mexican state of Chihuahua, being probably endemic to the country. <italic><tp:taxon-name><tp:taxon-name-part taxon-name-part-type="genus" reg="Plega">Plega</tp:taxon-name-part><tp:taxon-name-part taxon-name-part-type="species" reg="megaptera">megaptera</tp:taxon-name-part></tp:taxon-name></italic> was recovered as sister to <italic><tp:taxon-name><tp:taxon-name-part taxon-name-part-type="genus" reg="Plega">P.</tp:taxon-name-part><tp:taxon-name-part taxon-name-part-type="species" reg="sonorae">sonorae</tp:taxon-name-part></tp:taxon-name></italic>, to which is remarkably resemblant. The enlarged wings and the number and arrangement of processes of the male gonocoxites IX rapidly separate both species. Other genital structures are markedly similar between both species, although the female of <italic><tp:taxon-name><tp:taxon-name-part taxon-name-part-type="genus" reg="Plega">P.</tp:taxon-name-part><tp:taxon-name-part taxon-name-part-type="species" reg="megaptera">megaptera</tp:taxon-name-part></tp:taxon-name></italic> remains unknown.</p></tp:treatment-sec></tp:taxon-treatment>
