# Supplementary material for: ﻿A camouflaged diversity: taxonomic revision of the thorny lacewing subfamily Symphrasinae (Neuroptera, Rhachiberothidae)
Source: Zookeys. 2024 Apr 30;1199:1–409. doi: 10.3897/zookeys.1199.115442 (PMC11077268; doi:10.3897/zookeys.1199.115442)
Supplement: XML Treatment for Plega mixteca [file zookeys.1199.115442-treatment29.xml]

<!DOCTYPE tp:taxon-treatment
  PUBLIC "-//TaxonX//DTD Taxonomic Treatment Publishing DTD v0 20100105//EN" "tax-treatment-NSO.dtd">
<tp:taxon-treatment xmlns:tp="http://www.plazi.org/taxpub"><tp:treatment-meta><kwd-group><label>Taxon classification</label><kwd>
                <named-content content-type="kingdom">Animalia</named-content>
              </kwd><kwd>
                <named-content content-type="order">Neuroptera</named-content>
              </kwd><kwd>
                <named-content content-type="family">Rhachiberothidae</named-content>
              </kwd></kwd-group><mixed-citation publication-type="journal"><person-group><name><surname>Ardila-Camacho</surname><given-names>Adrian</given-names></name><name><surname>Machado</surname><given-names>Renato José Pires</given-names></name><name><surname>Ohl</surname><given-names>Michael</given-names></name><name><surname>Contreras-Ramos</surname><given-names>Atilano</given-names></name></person-group><article-title>﻿A camouflaged diversity: taxonomic revision of the thorny lacewing subfamily <tp:taxon-name><tp:taxon-name-part taxon-name-part-type="subfamily">Symphrasinae</tp:taxon-name-part></tp:taxon-name> (<tp:taxon-name><tp:taxon-name-part taxon-name-part-type="order">Neuroptera</tp:taxon-name-part></tp:taxon-name>, <tp:taxon-name><tp:taxon-name-part taxon-name-part-type="family">Rhachiberothidae</tp:taxon-name-part></tp:taxon-name>)</article-title><source>Zookeys</source><day>30</day><month>04</month><year>2024</year><volume>1199</volume><fpage>1</fpage><lpage>409</lpage><pub-id pub-id-type="doi">10.3897/zookeys.1199.115442</pub-id></mixed-citation></tp:treatment-meta><tp:nomenclature><label>﻿﻿</label><tp:taxon-name>
              <tp:taxon-name-part taxon-name-part-type="genus" reg="Plega">Plega</tp:taxon-name-part>
              <tp:taxon-name-part taxon-name-part-type="species" reg="mixteca">mixteca</tp:taxon-name-part>
            </tp:taxon-name><tp:taxon-authority>Ardila et al., 2019</tp:taxon-authority><xref ref-type="fig" rid="F54">Figs 54</xref><xref ref-type="fig" rid="F55">, 55</xref><tp:nomenclature-citation-list><tp:nomenclature-citation><tp:taxon-name>
                  <tp:taxon-name-part taxon-name-part-type="genus" reg="Plega">Plega</tp:taxon-name-part>
                  <tp:taxon-name-part taxon-name-part-type="species" reg="mixteca">mixteca</tp:taxon-name-part>
                </tp:taxon-name><comment>Ardila et al. 2019: 353. Holotype: male, Mexico, Jalisco (<named-content xmlns:xlink="http://www.w3.org/1999/xlink" content-type="dwc:institutional_code" xlink:title="Colección Nacional de Insectos, Instituto de Biología, Universidad Nacional Autónoma de México, Ciudad de México, México." xlink:href="http://grbio.org/institution/coleccion-nacional-de-insectos-universidad-nacional-autonoma-de-mexico" xlink:type="simple">CNIN</named-content>), specimen examined.</comment></tp:nomenclature-citation></tp:nomenclature-citation-list></tp:nomenclature><tp:treatment-sec sec-type="material" id="SECID0EQSJM"><title>Material examined.</title><p><bold><italic>Holotype</italic></bold>. Mexico • ♂; Jalisco, Chamela; 05 Jul. 1985; R. Ayala leg.; <named-content xmlns:xlink="http://www.w3.org/1999/xlink" content-type="dwc:institutional_code" xlink:title="Colección Nacional de Insectos, Instituto de Biología, Universidad Nacional Autónoma de México, Ciudad de México, México." xlink:href="http://grbio.org/institution/coleccion-nacional-de-insectos-universidad-nacional-autonoma-de-mexico" xlink:type="simple">CNIN</named-content>. <bold><italic>Paratypes</italic>.</bold> Mexico • 1 ♂; <bold>Oaxaca</bold>, Parque Nacional Huatulco, Estación “EL Sabanal”; <named-content xmlns:xlink="http://www.w3.org/1999/xlink" content-type="dwc:verbatimCoordinates" xlink:type="simple"><named-content content-type="geo-json" specific-use="{&#34;type&#34;:&#34;Point&#34;,&#34;coordinates&#34;:[-96.194278,15.802972]}" id="NCID0ENTJM" xlink:type="simple">15°48'10.7"N, 96°11'39.4"W</named-content></named-content>; 109 m; 02 Jun. 2005; S. Zaragoza, F. Noguera, E. Ramírez, E. González leg.; bosque tropical caducifolio; MDM0134; <named-content xmlns:xlink="http://www.w3.org/1999/xlink" content-type="dwc:institutional_code" xlink:title="Colección Nacional de Insectos, Instituto de Biología, Universidad Nacional Autónoma de México, Ciudad de México, México." xlink:href="http://grbio.org/institution/coleccion-nacional-de-insectos-universidad-nacional-autonoma-de-mexico" xlink:type="simple">CNIN</named-content>. • 1 ♂; Parque Nacional Huatulco, Est. Sabanal; 109 m; 02 Jun. 2005; light trap; MDMO128; <named-content xmlns:xlink="http://www.w3.org/1999/xlink" content-type="dwc:institutional_code" xlink:title="Colección Nacional de Insectos, Instituto de Biología, Universidad Nacional Autónoma de México, Ciudad de México, México." xlink:href="http://grbio.org/institution/coleccion-nacional-de-insectos-universidad-nacional-autonoma-de-mexico" xlink:type="simple">CNIN</named-content>.</p></tp:treatment-sec><tp:treatment-sec sec-type="material" id="SECID0EEUJM"><title>Other material.</title><p>Guatemala • 1 ♂; <bold>San Marcos</bold>, 17.3 Km SE Talisman, Rio Cabuz at Hwy CA2; <named-content xmlns:xlink="http://www.w3.org/1999/xlink" content-type="dwc:verbatimCoordinates" xlink:type="simple"><named-content content-type="geo-json" specific-use="{&#34;type&#34;:&#34;Point&#34;,&#34;coordinates&#34;:[-92.066667,14.850000]}" id="NCID0EPUJM" xlink:type="simple">14°51'N, 92°04'W</named-content></named-content>; 200 m; 23 May. 1973; Erwin &amp; Hevel leg.; Central American Expedition, 1973; USNM.</p><p>Mexico – <bold>Jalisco</bold> • 1 ♂; Instituto Biol. Chamela; 25 Sep. 1986; R. Miller &amp; L. Stange leg.; <named-content xmlns:xlink="http://www.w3.org/1999/xlink" content-type="dwc:institutional_code" xlink:title="Florida State Collection of Arthropods, Gainesville, Florida, USA." xlink:href="http://grbio.org/institution/florida-state-collection-arthropods-museum-entomology" xlink:type="simple">FSCA</named-content>. • 1 ♂; Chamela station; 10–11 Jul. 1989; R.J. McGinley leg.; USNM. • 1 ♂; Estac. Biol. Chamela, Camino Chachalaca; 27–31 Jul. 1996; Gonzales &amp; Woolley leg.; Selva Baja, Malaise trap 96/036; TAMU-ENTOX0085449; <named-content xmlns:xlink="http://www.w3.org/1999/xlink" content-type="dwc:institutional_code" xlink:title="Insect collection of Texas A&amp;M University, Texas, USA." xlink:href="http://grbio.org/institution/texas-am-university-insect-collection" xlink:type="simple">TAMUIC</named-content>. • 1 ♀; Mpio. La Huerta, Chamela Biol. Sta.; 28 Jul. 1996; Wm. Godwin leg.; BL/UV light trap; TAMU-ENTOX0070927; <named-content xmlns:xlink="http://www.w3.org/1999/xlink" content-type="dwc:institutional_code" xlink:title="Insect collection of Texas A&amp;M University, Texas, USA." xlink:href="http://grbio.org/institution/texas-am-university-insect-collection" xlink:type="simple">TAMUIC</named-content>. • 1 ♀; Estación de Biología Chamela; 06 Jul. 1988; E. Ramirez leg.; <named-content xmlns:xlink="http://www.w3.org/1999/xlink" content-type="dwc:institutional_code" xlink:title="Colección Nacional de Insectos, Instituto de Biología, Universidad Nacional Autónoma de México, Ciudad de México, México." xlink:href="http://grbio.org/institution/coleccion-nacional-de-insectos-universidad-nacional-autonoma-de-mexico" xlink:type="simple">CNIN</named-content>. • 1 ♀; Estación de Biología Chamela; 05 Jul. 1993; F.A. Noguera leg.; <named-content xmlns:xlink="http://www.w3.org/1999/xlink" content-type="dwc:institutional_code" xlink:title="Colección Nacional de Insectos, Instituto de Biología, Universidad Nacional Autónoma de México, Ciudad de México, México." xlink:href="http://grbio.org/institution/coleccion-nacional-de-insectos-universidad-nacional-autonoma-de-mexico" xlink:type="simple">CNIN</named-content>. • 1 ♀; Estación de Biología Chamela; 12–15 Aug. 2021; I. Garzón, F. Joele, J. Jasso, A. Zaldívar leg.; <named-content xmlns:xlink="http://www.w3.org/1999/xlink" content-type="dwc:institutional_code" xlink:title="Colección Nacional de Insectos, Instituto de Biología, Universidad Nacional Autónoma de México, Ciudad de México, México." xlink:href="http://grbio.org/institution/coleccion-nacional-de-insectos-universidad-nacional-autonoma-de-mexico" xlink:type="simple">CNIN</named-content>. • 1 ♂; Chamela Research Station; <named-content xmlns:xlink="http://www.w3.org/1999/xlink" content-type="dwc:verbatimCoordinates" xlink:type="simple"><named-content content-type="geo-json" specific-use="{&#34;type&#34;:&#34;Point&#34;,&#34;coordinates&#34;:[-105.044567,19.497883]}" id="NCID0EOWJM" xlink:type="simple">19°29.873'N, 105°02.674'W</named-content></named-content>; 375’; 08 Jul. 2003; F.G. Andrews leg.; at lights; <named-content xmlns:xlink="http://www.w3.org/1999/xlink" content-type="dwc:institutional_code" xlink:title="California State collection of Arthropods, California Department of Food and Agriculture, Sacramento, California, USA." xlink:href="http://grbio.org/institution/california-state-collection-arthropods" xlink:type="simple">CSCA</named-content>. – <bold>Oaxaca</bold> • 1 ♀; Parque Nacional Huatulco, Estación “EL Sabanal”; <named-content xmlns:xlink="http://www.w3.org/1999/xlink" content-type="dwc:verbatimCoordinates" xlink:type="simple"><named-content content-type="geo-json" specific-use="{&#34;type&#34;:&#34;Point&#34;,&#34;coordinates&#34;:[-96.194278,15.802972]}" id="NCID0EAXJM" xlink:type="simple">15°48'10.7"N, 96°11'39.4"W</named-content></named-content>; 109 m; 02 Jun. 2005; S. Zaragoza, F. Noguera, E. Ramírez, E. González leg.; bosque tropical caducifolio; MDMO133; <named-content xmlns:xlink="http://www.w3.org/1999/xlink" content-type="dwc:institutional_code" xlink:title="Colección Nacional de Insectos, Instituto de Biología, Universidad Nacional Autónoma de México, Ciudad de México, México." xlink:href="http://grbio.org/institution/coleccion-nacional-de-insectos-universidad-nacional-autonoma-de-mexico" xlink:type="simple">CNIN</named-content>. • 1 ♀; same data as for preceding; MDM0131, 2721; <named-content xmlns:xlink="http://www.w3.org/1999/xlink" content-type="dwc:institutional_code" xlink:title="Colección Nacional de Insectos, Instituto de Biología, Universidad Nacional Autónoma de México, Ciudad de México, México." xlink:href="http://grbio.org/institution/coleccion-nacional-de-insectos-universidad-nacional-autonoma-de-mexico" xlink:type="simple">CNIN</named-content>. • 1 ♀; same data as for preceding; light trap 1; MDM0132, 2707; <named-content xmlns:xlink="http://www.w3.org/1999/xlink" content-type="dwc:institutional_code" xlink:title="Colección Nacional de Insectos, Instituto de Biología, Universidad Nacional Autónoma de México, Ciudad de México, México." xlink:href="http://grbio.org/institution/coleccion-nacional-de-insectos-universidad-nacional-autonoma-de-mexico" xlink:type="simple">CNIN</named-content>. • 1 ♀; same data as for preceding; light trap 1; MDM0130, 2724; <named-content xmlns:xlink="http://www.w3.org/1999/xlink" content-type="dwc:institutional_code" xlink:title="Colección Nacional de Insectos, Instituto de Biología, Universidad Nacional Autónoma de México, Ciudad de México, México." xlink:href="http://grbio.org/institution/coleccion-nacional-de-insectos-universidad-nacional-autonoma-de-mexico" xlink:type="simple">CNIN</named-content>. • 1 ♀; same data as for preceding; light trap 1; MDM0129, 2698; <named-content xmlns:xlink="http://www.w3.org/1999/xlink" content-type="dwc:institutional_code" xlink:title="Colección Nacional de Insectos, Instituto de Biología, Universidad Nacional Autónoma de México, Ciudad de México, México." xlink:href="http://grbio.org/institution/coleccion-nacional-de-insectos-universidad-nacional-autonoma-de-mexico" xlink:type="simple">CNIN</named-content>. • 1 ♂; Bahía de la Media Luna, Playa Boquilla; <named-content xmlns:xlink="http://www.w3.org/1999/xlink" content-type="dwc:verbatimCoordinates" xlink:type="simple"><named-content content-type="geo-json" specific-use="{&#34;type&#34;:&#34;Point&#34;,&#34;coordinates&#34;:[-96.454440,15.678610]}" id="NCID0EVYJM" xlink:type="simple">15°40'42.996"N, 96°27'15.984"W</named-content></named-content>; 2 m; 15 Aug. 2018; F. Acevedo, A. Ramírez, D. Curoe leg.; <named-content xmlns:xlink="http://www.w3.org/1999/xlink" content-type="dwc:institutional_code" xlink:title="Colección Nacional de Insectos, Instituto de Biología, Universidad Nacional Autónoma de México, Ciudad de México, México." xlink:href="http://grbio.org/institution/coleccion-nacional-de-insectos-universidad-nacional-autonoma-de-mexico" xlink:type="simple">CNIN</named-content>. 1 ♂; Mpio. Sta. María Huatulco, predio FONATUR 2B; <named-content xmlns:xlink="http://www.w3.org/1999/xlink" content-type="dwc:verbatimCoordinates" xlink:type="simple"><named-content content-type="geo-json" specific-use="{&#34;type&#34;:&#34;Point&#34;,&#34;coordinates&#34;:[-96.162197,15.730189]}" id="NCID0EGZJM" xlink:type="simple">15°43'48.68"N, 96°9'43.91"W</named-content></named-content>; 05 Aug. 2021; A. Zaldívar-Riverón, P. Benites leg.; trampa HUAT02; <named-content xmlns:xlink="http://www.w3.org/1999/xlink" content-type="dwc:institutional_code" xlink:title="Colección Nacional de Insectos, Instituto de Biología, Universidad Nacional Autónoma de México, Ciudad de México, México." xlink:href="http://grbio.org/institution/coleccion-nacional-de-insectos-universidad-nacional-autonoma-de-mexico" xlink:type="simple">CNIN</named-content>.</p></tp:treatment-sec><tp:treatment-sec sec-type="diagnosis" id="SECID0EUZJM"><title>Diagnosis.</title><p>This species has the basal antennal flagellomeres 3× as long as wide. The pronotum is pale with brown medial band and anterolateral areas. The pterostigma of both wings is dark brown with a small yellow area. The forefemur is remarkably robust and expanded, with the posterior surface pale with four brown markings near the medial region which may be interconnected; the anterior surface is dark brown, except on proximal 1/5 pale. On the male genitalia, the gonocoxite IX is thickened, gently sigmoid, and long, with posterior apex paintbrush-shaped, set with 8–18, short digitiform processes. On the female genitalia, the gonapophyses VIII medial part is keel-shaped, posteromedially forming a short, bifid process, whose projections are short and thin. The spermatheca has the proximal and medial sections, thin, while the distal section is abruptly expanded and ovoid at distal portion, with a blunt diverticulum.</p></tp:treatment-sec><tp:treatment-sec sec-type="description" id="SECID0EZZJM"><title>Description.</title><p><bold><italic>Measurements</italic>.</bold> Male (<italic>n</italic> = 4). Forewing length: 10.1–15.8 mm; Hind wing length: 7.2–12.0 mm.</p><p><bold><italic>Coloration</italic></bold> (Fig. <xref ref-type="fig" rid="F54">54</xref>). <bold><italic>Head</italic>.</bold> Vertexal pale, with lateral dark markings extending from occiput to supra-antennal area, enclosing anterior, lateral yellowish areas, with brown setae; area adjacent to occipital ridge brown; paraocular and supra-antennal arear dark brown, the latter with brown setae; occiput and postgena pale brown with darker areas. Antennal scape pale with brown band on inner surface, with interspersed pale and dark brown setae; pedicel dark brown with pale area on outer surface; flagellum uniformly brown. Frons mostly brown, with lateral triangular darker marks and medial, triangular, pale area. Clypeus with anterior ½ yellowish, and posterior ½ dark brown; labrum brown; mandible amber with pale base; maxilla pale with brown distal ½ of stipes, palpus, galea, and lacinia; labium brown, with proximal area of prementum paler, palpimacula brown. <bold><italic>Thorax</italic>.</bold> Pronotum pale with brown medial band and anterolateral areas; episternum brown with pale medial area; postfurcasternum pale to brown. Mesonotum dark brown, with pale on area adjacent to sutures; metanotum dark brown with pale medial areas; pre-episternum dark brown; pteropleura dark brown with pale on area adjacent to sutures. <bold><italic>Foreleg</italic>.</bold> Coxa either completely brown or mostly brown with yellowish anterodistal area; trochanter yellowish to brown. Femur posterior surface pale with four brown markings near medial region which may be interconnected, apex brown; anterior surface dark brown, except on proximal 1/5 pale. Tibia dashed, with yellowish and brown. Basitarsus with base and lanceolate process brown, sub-basal area yellowish; remaining tarsomeres pale brown. <bold><italic>Mid- and hind leg</italic>.</bold> Coxae brown, sometimes with yellowish areas; trochanter of both legs either completely pale or with brown marking. Femora either entirely pale or with medial brown ring; tibiae pale with diffuse brown rings. Tarsi pale with pale brown setae; distal margins of plantar surface of first four tarsomeres with dark brown setae. <bold><italic>Wings</italic>.</bold> Forewing mostly hyaline; membrane surrounding crossveins, M stem and fork, medial region and first branch of <abbrev xmlns:xlink="http://www.w3.org/1999/xlink" xlink:title="Cubitus anterior" id="ABBRID0EF2JM" xlink:type="simple">CuA</abbrev>, apex of CuP, and forks of longitudinal veins amber; pterostigma dark brown with, small, yellow, medial area; major veins, subcostal veinlets, and wing margin alternating yellow and dark brown; crossveins dark brown. Hind wing hyaline, area surrounding first branch of <abbrev xmlns:xlink="http://www.w3.org/1999/xlink" xlink:title="Cubitus anterior" id="ABBRID0EJ2JM" xlink:type="simple">CuA</abbrev> and wing apex amber; pterostigma dark brown with small, yellow, preapical area; longitudinal veins mostly dark brown, with small yellow areas; crossveins brown; wing margin alternating yellow and dark brown. <bold><italic>Abdomen</italic>.</bold> Tergites brown with lateral pale areas. Pleural membrane mostly dark brown. Sternites mostly brown, with small, lateral pale areas.</p><fig id="F54" position="float" orientation="portrait"><object-id xmlns:xlink="http://www.w3.org/1999/xlink" content-type="doi" xlink:type="simple">10.3897/zookeys.1199.115442.figure54</object-id><label>Figure 54.</label><caption><p><italic><tp:taxon-name><tp:taxon-name-part taxon-name-part-type="genus" reg="Plega">Plega</tp:taxon-name-part><tp:taxon-name-part taxon-name-part-type="species" reg="mixteca">mixteca</tp:taxon-name-part></tp:taxon-name></italic> Ardila et al., 2019 <bold>A</bold> male habitus, dorsal <bold>B</bold> wings <bold>C</bold> head, frontal <bold>D</bold> pronotum, dorsal <bold>E</bold> forefemur, anterior surface <bold>F</bold> same, posterior surface.</p></caption><graphic xmlns:xlink="http://www.w3.org/1999/xlink" xlink:href="zookeys-1199-001_article-115442__-g054.jpg" position="float" orientation="portrait" xlink:type="simple" id="oo_1038302.jpg"><uri content-type="original_file" xlink:type="simple">https://binary.pensoft.net/fig/1038302</uri></graphic></fig><p><bold><italic>Morphology</italic></bold> (Fig. <xref ref-type="fig" rid="F54">54</xref>). <bold><italic>Head</italic>.</bold> Diamond-shaped in frontal view, rugose; vertexal region raised above compound eyes, with lateral rows of reclined setae; area surrounding coronal suture glabrous, with muscle insertion mark; coronal suture distinct; medial area of ​​supra-antennal region moderately raised, with fine, reclined setae; paraocular area concave. Antenna submoniliform, elongated; scape 1.5× as long as wide, slightly distally expanded, mostly with fine, short setae; pedicel as long as wide; flagellum slightly dorsoventrally flattened, with 54–67 flagellomeres, those of proximal 1/3 discoidal, then progressively changing from slightly wider than long to as long as wide on the rest of flagellum; all articles with medial ring of fine, short setae. Compound eye hemispherical, as wide as ½ of the interocular distance at torulus level. Frons and clypeus narrow. Labrum pentagonal; maxillary palpus with first palpomere as long as wide, second 1.5× as long as wide, third palpomere 4× as long as wide, fourth palpomere 3.5 times as long as wide, fifth as long as third; mentum with thin setae; labial palpus with first palpomere two times as long as wide, second palpomere 4.5 times as long as wide, third palpomere as long as second, palpimacula narrowly ovoid. <bold><italic>Thorax</italic>.</bold> Pronotum as long as wide, with raised anterior margin, medial and posterior regions; outgrowths covered with thick setae arising flush the pronotal surface. Mesonotum 1.5× as wide as long, with abundant, thick setae on medial area. Metanotum ~ 2× as long as wide, glabrous. Pteropleura with abundant, thin setae. <bold><italic>Foreleg</italic>.</bold> Coxa as long as femur, cylindrical, anterior and posterior surfaces with abundant, thin setae; trochanter trapezoidal, with thin and short setae, except on dorsal surface with some thickened, pedicellate setae near distal margin; anterior surface with protuberant area. Femur remarkably robust and expanded, covered with abundant, fine, short setae; closing surface with posteroventral row of processes composed two medially located, primary processes; proximal portion of the row with sub-basal, secondary process and basal, tertiary process; the rest of the row with abundant tubercle-shaped processes, and stinger-shaped setae; distal portion only slightly raised, composed of tubercle-shaped specializations and stinger-shaped setae; adjacent row of thickened setae with globular base present on distal ¼. Anteroventral row of processes reduced to proximal ½; it is composed of tubercle-shaped specializations and stinger-shaped setae; basal-most primary, curved process present; distal portion composed of a few tubercle-shaped processes; adjacent row of thickened setae with globular base present on distal 2/3. Tibia almost as long as femur, curved, with short, thin setae; ventral surface keeled with prostrate setae; patch of clavate setae apically on anterior surface present. Basitarsus with lanceolate process reaching the middle of fourth tarsomere; clavate setae present proximally on anterior surface; ventrally with single row of prostrate setae; second tarsomere 7× as long as wide; third tarsomere as long as wide, fourth tarsomere two times as long as wide. <bold><italic>Mid- and hind leg</italic></bold> with abundant, short, thin setae; tibial spurs short; hind leg longer than midleg, tibia, 1.5× as long as femur; distal margin of plantar surface of first four tarsomeres with lateral groups of four or five thickened setae; on both legs, basitarsus 3.5 times as long as wide, second tarsomere 1.2× as long as wide; third and fourth tarsomeres as long as wide; fifth tarsomere two times as long as wide. <bold><italic>Wings</italic>.</bold> Forewing narrowly oval, trichosors present along margin except on wing base; venation setose; costal space proximally expanded, humeral vein branched, ~ 13 subcostal veinlets present; pterostigma elongated, narrow, straight, with distinct veinlets; subcostal space with single crossvein, medially located; Sc vein abruptly posteriorly bent at proximal pterostigma margin to merge the RA; radial space with two crossveins; <italic>rarp2</italic> gently curved with two or three RP branches; three veins arising from <italic>rarp1</italic>; M vein basally fused with RA; RP base, close to divergence of M and R; M forked nearly opposite to RP origin, 1 r-m connecting RP base and M, forming a trapezoidal cell; four or five gradate crossveins present. Cubitus deeply forked; CuP basally angled and approaching A1, distally forked opposite to separation of M and R; A1 apically forked, ending on posterior margin slightly beyond CuP fork, A2 forked opposite to CuP angle. Hind wing smaller and narrower than forewing, narrowly oval; costal space narrow and reduced, with 4–6 veinlets; C and Sc fused at ¼ of wing length, Sc vein abruptly curved posteriorly at proximal margin of pterostigma to merge RA; pterostigma elongated, narrow, straight, composed of well-defined veinlets; radial space with single crossvein, oblique; three or four veins arising from <italic>rarp1</italic>, one from <italic>rarp2</italic>. 1r-m sigmoid, connecting the stems of M and RP. Media forked beyond R fork. Cubitus deeply forked, intracubital crossvein subparallel to longitudinal wing axis; <abbrev xmlns:xlink="http://www.w3.org/1999/xlink" xlink:title="Cubitus anterior" id="ABBRID0E24JM" xlink:type="simple">CuA</abbrev> sinuous, first branch candelabrum-shaped, spur vein generally absent; CuP not touching A1, strongly anteriorly bent at distal 1/3, pectinate; two crossveins on cubitoanal space; A1 simple ending on wing margin slightly beyond 1m-cu level; A2 simple, short, and curved. <bold><italic>Abdomen</italic>.</bold> Cylindrical to medially expanded; tergites subquadrate; sternites rectangular.</p><p><bold><italic>Male genitalia</italic></bold> (Fig. <xref ref-type="fig" rid="F55">55A–E</xref>). Tergite IX medially narrower than laterally; lateral margin rounded. Sternum VIII rectangular; sternite IX pentagonal in ventral view, with rounded posterolateral lobes covered with abundant setae; posterior margin with short, medial, obtuse lobe, which is dorsally canaliculated; in lateral view trapezoidal, apex reaching posterior margin of ectoproct. Gonocoxites IX thickened, gently sigmoid, long; base spatulate, elongated; apex paint-brush-shaped, with 8–18, short digitiform processes. Ectoproct bluntly trapezoidal; ventral area sclerotized, convex, with anterior margin rounded, ventromedially is continuous with sclerotized, narrow, incurved projection. Gonocoxites X forming a short, thickened, straight, ventrally canaliculate sclerite; posterior apex with dorsal processes connected to gonostyli X and short ventrolateral processes connected to gonapophyses X with a membrane; gonostyli X with thickened, curved base with two lateral processes, the rest of the structure, ventrally curved, and anteriorly coiled, forming two loops before protruding from abdomen. Gonapophyses X rod-shaped, narrow, with dorsally curved apexes; gonapophyses arranged in a V-shaped structure, joined by a membrane covering the gonostyli X base; this membrane is medially slightly sclerotized. Gonocoxites XI U-shaped, medial lobe complex and elaborated with two differentiated parts: dorsal part as a rounded lobe; ventral part as a convex area covered with minute granules, which is ventrally continuous with a blunt, short, curved process; between these parts a rectangular, less sclerotized, ellipsoid, hyaline area is present; lateral arms of gonocoxites XI long, thin, straight, with anterior apex expanded and ventrally curved. Hypandrium internum triangular, concave.</p><fig id="F55" position="float" orientation="portrait"><object-id xmlns:xlink="http://www.w3.org/1999/xlink" content-type="doi" xlink:type="simple">10.3897/zookeys.1199.115442.figure55</object-id><label>Figure 55.</label><caption><p><italic><tp:taxon-name><tp:taxon-name-part taxon-name-part-type="genus" reg="Plega">Plega</tp:taxon-name-part><tp:taxon-name-part taxon-name-part-type="species" reg="mixteca">mixteca</tp:taxon-name-part></tp:taxon-name></italic> Ardila et al., 2019 <bold>A</bold> male terminalia, lateral <bold>B</bold> same, ventral <bold>C</bold> male genitalia, lateral <bold>D</bold> same, dorsal <bold>E</bold> same, ventral <bold>F</bold> female terminalia, lateral <bold>G</bold> same, ventral <bold>H</bold> gonapophyses VIII of female, ventral <bold>I</bold> spermatheca.</p></caption><graphic xmlns:xlink="http://www.w3.org/1999/xlink" xlink:href="zookeys-1199-001_article-115442__-g055.jpg" position="float" orientation="portrait" xlink:type="simple" id="oo_1038303.jpg"><uri content-type="original_file" xlink:type="simple">https://binary.pensoft.net/fig/1038303</uri></graphic></fig><p><bold><italic>Female genitalia</italic></bold> (Fig. <xref ref-type="fig" rid="F55">55F–I</xref>). Sternum VII trapezoidal, transversely narrowed, posteromedially broadly concave. Tergite VIII narrower medially than laterally, encircling the spiracle of the segment; lateral margin D-shaped. Gonocoxites VIII as a transversely narrowed sclerite with lateral concavities. Gonapophyses VIII with medial part keel-shaped, posteromedially with a short, bifid process, whose projections are short and thin; laterally folded beneath tergite IX + ectoproct, a broadly oval plate constitutes the lateral part of the gonapophyses VIII. Tergite IX + ectoproct narrowly ovoid. Gonocoxites IX elongated, sinuous, and narrow, as long as the last five abdominal segments together. Bursa copulatrix long, funnel-shaped, membranous, and striated. Spermatheca complex and entangled; proximal section, thin, long, forming several coils; medial section as wide as proximal section, forming a long spiral; distal section abruptly expanded and ovoid at distal portion, with a blunt diverticulum; fertilization canal duct proximally triangular, concave; fertilization canal curved, covered with microfilaments.</p></tp:treatment-sec><tp:treatment-sec sec-type="distribution" id="SECID0EMAKM"><title>Distribution.</title><p>Guatemala (San Marcos), Mexico (Jalisco, Oaxaca).</p></tp:treatment-sec><tp:treatment-sec sec-type="remarks" id="SECID0ERAKM"><title>Remarks.</title><p>This species was previously known solely from Mexico (Jalisco and Oaxaca) (<xref ref-type="bibr" rid="B5">Ardila-Camacho et al. 2019</xref>), and here its distribution range is extended to Guatemala (San Marcos). The striking color pattern with brown and yellow areas of this species is remarkable. This is particularly noticeable on the wings since the pterostigma exhibits a bright yellow area, and the membrane has strong amber maculation. On the forefemur, the anterior surface has a distinctive coloration with yellow base and brown on the rest of the surface. This species was recovered as sister to the remaining species of <italic><tp:taxon-name><tp:taxon-name-part taxon-name-part-type="genus" reg="Plega">Plega</tp:taxon-name-part></tp:taxon-name></italic> comprising the clade of Mexican and Nearctic species. Morphologically, this species has discoidal, basal antennal flagellomeres and robust forefemur resembling <italic><tp:taxon-name><tp:taxon-name-part taxon-name-part-type="genus" reg="Plega">P.</tp:taxon-name-part><tp:taxon-name-part taxon-name-part-type="species" reg="fumosa">fumosa</tp:taxon-name-part></tp:taxon-name></italic>. The genital sclerites of both sexes are similar to those of <italic><tp:taxon-name><tp:taxon-name-part taxon-name-part-type="genus" reg="Plega">P.</tp:taxon-name-part><tp:taxon-name-part taxon-name-part-type="species" reg="fumosa">fumosa</tp:taxon-name-part></tp:taxon-name></italic> and <italic><tp:taxon-name><tp:taxon-name-part taxon-name-part-type="genus" reg="Plega">P.</tp:taxon-name-part><tp:taxon-name-part taxon-name-part-type="species" reg="dactylota">dactylota</tp:taxon-name-part></tp:taxon-name></italic>, yet the shape of the sternite and the male gonocoxites IX easily distinguish <italic><tp:taxon-name><tp:taxon-name-part taxon-name-part-type="genus" reg="Plega">P.</tp:taxon-name-part><tp:taxon-name-part taxon-name-part-type="species" reg="mixteca">mixteca</tp:taxon-name-part></tp:taxon-name></italic>.</p></tp:treatment-sec><ref-list><ref id="B5"><mixed-citation xmlns:xlink="http://www.w3.org/1999/xlink" xlink:type="simple"><person-group><name name-style="western"><surname>Ardila-Camacho</surname><given-names>A</given-names></name><name name-style="western"><surname>Cancino-López</surname><given-names>RJ</given-names></name><name name-style="western"><surname>Acevedo</surname><given-names>F</given-names></name><name name-style="western"><surname>Contreras-Ramos</surname><given-names>A</given-names></name></person-group> (<year>2019</year>) <article-title>Four new species of <italic><tp:taxon-name><tp:taxon-name-part taxon-name-part-type="genus">Plega</tp:taxon-name-part></tp:taxon-name></italic> Navás, 1928 (<tp:taxon-name><tp:taxon-name-part taxon-name-part-type="order">Neuroptera</tp:taxon-name-part></tp:taxon-name>: <tp:taxon-name><tp:taxon-name-part taxon-name-part-type="family">Mantispidae</tp:taxon-name-part></tp:taxon-name>) from Mexico.</article-title><source>Zootaxa</source><volume>4612</volume>(<issue>3</issue>): <fpage>351</fpage>–<lpage>372</lpage>. <ext-link xlink:href="10.11646/zootaxa.4612.3.3" ext-link-type="doi" xlink:type="simple">https://doi.org/10.11646/zootaxa.4612.3.3</ext-link></mixed-citation></ref></ref-list></tp:taxon-treatment>
