# Supplementary material for: ﻿A camouflaged diversity: taxonomic revision of the thorny lacewing subfamily Symphrasinae (Neuroptera, Rhachiberothidae)
Source: Zookeys. 2024 Apr 30;1199:1–409. doi: 10.3897/zookeys.1199.115442 (PMC11077268; doi:10.3897/zookeys.1199.115442)
Supplement: XML Treatment for Plega obtusa [file zookeys.1199.115442-treatment30.xml]

<!DOCTYPE tp:taxon-treatment
  PUBLIC "-//TaxonX//DTD Taxonomic Treatment Publishing DTD v0 20100105//EN" "tax-treatment-NSO.dtd">
<tp:taxon-treatment xmlns:tp="http://www.plazi.org/taxpub"><tp:treatment-meta><kwd-group><label>Taxon classification</label><kwd>
                <named-content content-type="kingdom">Animalia</named-content>
              </kwd><kwd>
                <named-content content-type="order">Neuroptera</named-content>
              </kwd><kwd>
                <named-content content-type="family">Rhachiberothidae</named-content>
              </kwd></kwd-group><mixed-citation publication-type="journal"><person-group><name><surname>Ardila-Camacho</surname><given-names>Adrian</given-names></name><name><surname>Machado</surname><given-names>Renato José Pires</given-names></name><name><surname>Ohl</surname><given-names>Michael</given-names></name><name><surname>Contreras-Ramos</surname><given-names>Atilano</given-names></name></person-group><article-title>﻿A camouflaged diversity: taxonomic revision of the thorny lacewing subfamily <tp:taxon-name><tp:taxon-name-part taxon-name-part-type="subfamily">Symphrasinae</tp:taxon-name-part></tp:taxon-name> (<tp:taxon-name><tp:taxon-name-part taxon-name-part-type="order">Neuroptera</tp:taxon-name-part></tp:taxon-name>, <tp:taxon-name><tp:taxon-name-part taxon-name-part-type="family">Rhachiberothidae</tp:taxon-name-part></tp:taxon-name>)</article-title><source>Zookeys</source><day>30</day><month>04</month><year>2024</year><volume>1199</volume><fpage>1</fpage><lpage>409</lpage><pub-id pub-id-type="doi">10.3897/zookeys.1199.115442</pub-id></mixed-citation></tp:treatment-meta><tp:nomenclature><label>﻿﻿</label><tp:taxon-name>
              <tp:taxon-name-part taxon-name-part-type="genus" reg="Plega">Plega</tp:taxon-name-part>
              <tp:taxon-name-part taxon-name-part-type="species" reg="obtusa">obtusa</tp:taxon-name-part>
              <object-id xmlns:xlink="http://www.w3.org/1999/xlink" content-type="zoobank" xlink:type="simple">https://zoobank.org/03B9E831-B948-4449-A923-5E1DA89BF46E</object-id>
            </tp:taxon-name><tp:taxon-authority>Ardila-Camacho &amp; Contreras-Ramos</tp:taxon-authority><tp:taxon-status xmlns:xlink="http://www.w3.org/1999/xlink" xlink:type="simple">sp. nov.</tp:taxon-status><xref ref-type="fig" rid="F56">Figs 56</xref><xref ref-type="fig" rid="F57">, 57</xref></tp:nomenclature><tp:treatment-sec sec-type="type locality" id="SECID0EAEKM"><title>Type locality.</title><p>Mexico, <bold>Sonora</bold>: Mpio. Álamos, Parque La Colorada, Sendero Tecolote, <named-content xmlns:xlink="http://www.w3.org/1999/xlink" content-type="dwc:verbatimCoordinates" xlink:type="simple"><named-content content-type="geo-json" specific-use="{&#34;type&#34;:&#34;Point&#34;,&#34;coordinates&#34;:[-108.949783,27.011250]}" id="NCID0ELEKM" xlink:type="simple">27°00.675‘N, 108°56.987'W</named-content></named-content>, 469 m, 16 Sep. 2019, selva baja caducifolia, luz negra y blanca, Contreras, Barba, Cancino, Ardila, Marquez leg.</p></tp:treatment-sec><tp:treatment-sec sec-type="material" id="SECID0EQEKM"><title>Material examined.</title><p><bold><italic>Holotype</italic></bold> male, pinned. Original label: “Mexico, <bold>Sonora</bold>, Mpio. Álamos, Parque La Colorada, Sendero Tecolote, <named-content xmlns:xlink="http://www.w3.org/1999/xlink" content-type="dwc:verbatimCoordinates" xlink:type="simple"><named-content content-type="geo-json" specific-use="{&#34;type&#34;:&#34;Point&#34;,&#34;coordinates&#34;:[-108.949783,27.011250]}" id="NCID0EAFKM" xlink:type="simple">27°00.675'N, 108°56.987'W</named-content></named-content>, 469 m, 16 Sep. 2019, Contreras, Barba, Cancino, Ardila, Marquez leg., selva baja caducifolia, luz negra y blanca” <named-content xmlns:xlink="http://www.w3.org/1999/xlink" content-type="dwc:institutional_code" xlink:title="Colección Nacional de Insectos, Instituto de Biología, Universidad Nacional Autónoma de México, Ciudad de México, México." xlink:href="http://grbio.org/institution/coleccion-nacional-de-insectos-universidad-nacional-autonoma-de-mexico" xlink:type="simple">CNIN</named-content>. <bold><italic>Paratypes</italic>.</bold> Mexico • 3 ♂ 15 ♀; same data as for holotype; <named-content xmlns:xlink="http://www.w3.org/1999/xlink" content-type="dwc:institutional_code" xlink:title="Colección Nacional de Insectos, Instituto de Biología, Universidad Nacional Autónoma de México, Ciudad de México, México." xlink:href="http://grbio.org/institution/coleccion-nacional-de-insectos-universidad-nacional-autonoma-de-mexico" xlink:type="simple">CNIN</named-content>. • 5 ♂ 1 ♀; same data as for holotype; sendero arroyo alto (Chalatón); <named-content xmlns:xlink="http://www.w3.org/1999/xlink" content-type="dwc:verbatimCoordinates" xlink:type="simple"><named-content content-type="geo-json" specific-use="{&#34;type&#34;:&#34;Point&#34;,&#34;coordinates&#34;:[-108.953433,27.009183]}" id="NCID0E5FKM" xlink:type="simple">27°00.551'N, 108°57.206'W</named-content></named-content>; 510 m; 17 Sep. 2019; Contreras, Barba, Cancino, Ardila, Marquez leg.; selva baja caducifolia, luz negra y blanca; <named-content xmlns:xlink="http://www.w3.org/1999/xlink" content-type="dwc:institutional_code" xlink:title="Colección Nacional de Insectos, Instituto de Biología, Universidad Nacional Autónoma de México, Ciudad de México, México." xlink:href="http://grbio.org/institution/coleccion-nacional-de-insectos-universidad-nacional-autonoma-de-mexico" xlink:type="simple">CNIN</named-content>.</p></tp:treatment-sec><tp:treatment-sec sec-type="material" id="SECID0EMGKM"><title>Other material.</title><p>USA • 1 ♀; <bold>Arizona</bold>, 1 mile N. Nogales, Mariposa Canyon; 19 Aug. 1971; R.L. Jacques leg.; <named-content xmlns:xlink="http://www.w3.org/1999/xlink" content-type="dwc:institutional_code" xlink:title="Florida State Collection of Arthropods, Gainesville, Florida, USA." xlink:href="http://grbio.org/institution/florida-state-collection-arthropods-museum-entomology" xlink:type="simple">FSCA</named-content>. • 1 ♂; Atascosa Mountains; 16 Aug. 1987; <named-content xmlns:xlink="http://www.w3.org/1999/xlink" content-type="dwc:institutional_code" xlink:title="Florida State Collection of Arthropods, Gainesville, Florida, USA." xlink:href="http://grbio.org/institution/florida-state-collection-arthropods-museum-entomology" xlink:type="simple">FSCA</named-content>. • 1 ♂; Santa Cruz Co., Patagonia Mtns., Mt. Washington; 4300’; 13 Aug. 1991; L.G. Bezark, R.A. Cunningham, D.E. Russell leg.; Hg vapor and U.V. light; <named-content xmlns:xlink="http://www.w3.org/1999/xlink" content-type="dwc:institutional_code" xlink:title="California Academy of Sciences, San Francisco, USA." xlink:href="http://grbio.org/institution/california-academy-sciences" xlink:type="simple">CAS</named-content>.</p><p>Mexico • 1 ♀; <bold>Sonora</bold>, Álamos, Acosta Trailer Pk.; 19 Sep. 1980; D. DeeWilder leg.; <named-content xmlns:xlink="http://www.w3.org/1999/xlink" content-type="dwc:institutional_code" xlink:title="California Academy of Sciences, San Francisco, USA." xlink:href="http://grbio.org/institution/california-academy-sciences" xlink:type="simple">CAS</named-content>. • 1 ♀; Sonora, Private La Púrica Mtn. Site Camp, Site #4; <named-content xmlns:xlink="http://www.w3.org/1999/xlink" content-type="dwc:verbatimCoordinates" xlink:type="simple"><named-content content-type="geo-json" specific-use="{&#34;type&#34;:&#34;Point&#34;,&#34;coordinates&#34;:[-109.722722,30.530861]}" id="NCID0E2HKM" xlink:type="simple">30°31'51.1"N, 109°43'21.8"W</named-content></named-content>; 1644 m; 09 Sep. 2013; Stevens &amp; Ledbetter leg.; NEU130051; USNM. • 1 ♂; same data as for preceding; NEU130052; USNM. • 1 ♂; same data as for preceding; NEU130058; Hg vapor light; USNM. • 1 ♂; same data as for preceding; NEW130057; USNM. • 1 ♂; Sonora, Agua Prieta, Rancho Los Ojos Calientes, 48.6 Km ESEA Agua Prieta; <named-content xmlns:xlink="http://www.w3.org/1999/xlink" content-type="dwc:verbatimCoordinates" xlink:type="simple"><named-content content-type="geo-json" specific-use="{&#34;type&#34;:&#34;Point&#34;,&#34;coordinates&#34;:[-109.001000,31.278300]}" id="NCID0EDIKM" xlink:type="simple">31.2783°N, 109.001°W</named-content></named-content>; 1291 m; 23 Apr. 2017: Van Devender leg.; Paiting Riparian vegetation, Oak woodland on slopes; <ext-link xmlns:xlink="http://www.w3.org/1999/xlink" xlink:href="https://mbd-db.osu.edu/hol/search_results?&amp;search_type=fast&amp;q=USNMENT01541893" ext-link-type="uri" xlink:type="simple">USNMENT01541893</ext-link>; USNM. • 1 ♂; same data as for preceding; <ext-link xmlns:xlink="http://www.w3.org/1999/xlink" xlink:href="https://mbd-db.osu.edu/hol/search_results?&amp;search_type=fast&amp;q=USNMENT01541894" ext-link-type="uri" xlink:type="simple">USNMENT01541894</ext-link>; USNM. • 1 ♂ 1 ♀; Mpio. Álamos, Parque la Colorada, sendero Tecolote; <named-content xmlns:xlink="http://www.w3.org/1999/xlink" content-type="dwc:verbatimCoordinates" xlink:type="simple"><named-content content-type="geo-json" specific-use="{&#34;type&#34;:&#34;Point&#34;,&#34;coordinates&#34;:[-108.949783,27.011250]}" id="NCID0EVIKM" xlink:type="simple">27°00.675'N, 108°56.987'W</named-content></named-content>; 469 m; 16 Sep. 2019; Contreras, Barba, Cancino, Ardila, Marquez leg.; selva baja caducifolia, black and white light trap; <named-content xmlns:xlink="http://www.w3.org/1999/xlink" content-type="dwc:institutional_code" xlink:title="Colección Nacional de Insectos, Instituto de Biología, Universidad Nacional Autónoma de México, Ciudad de México, México." xlink:href="http://grbio.org/institution/coleccion-nacional-de-insectos-universidad-nacional-autonoma-de-mexico" xlink:type="simple">CNIN</named-content>. • 1 ♂; same data as for preceding; 2738; <named-content xmlns:xlink="http://www.w3.org/1999/xlink" content-type="dwc:institutional_code" xlink:title="Colección Nacional de Insectos, Instituto de Biología, Universidad Nacional Autónoma de México, Ciudad de México, México." xlink:href="http://grbio.org/institution/coleccion-nacional-de-insectos-universidad-nacional-autonoma-de-mexico" xlink:type="simple">CNIN</named-content>. • 1 ♂ 5 ♀; Mpio. Álamos, Parque La Colorada, Sendero Puente; <named-content xmlns:xlink="http://www.w3.org/1999/xlink" content-type="dwc:verbatimCoordinates" xlink:type="simple"><named-content content-type="geo-json" specific-use="{&#34;type&#34;:&#34;Point&#34;,&#34;coordinates&#34;:[-108.952217,27.013383]}" id="NCID0EPJKM" xlink:type="simple">27°00.803'N, 108°57.133'W</named-content></named-content>; 462 m; 20 Sep. 2019; A. Ardila, Y. Marquez, R. Cancino leg.; black and white light trap, selva baja caducifolia; <named-content xmlns:xlink="http://www.w3.org/1999/xlink" content-type="dwc:institutional_code" xlink:title="Colección Nacional de Insectos, Instituto de Biología, Universidad Nacional Autónoma de México, Ciudad de México, México." xlink:href="http://grbio.org/institution/coleccion-nacional-de-insectos-universidad-nacional-autonoma-de-mexico" xlink:type="simple">CNIN</named-content>. • 2 ♂; Mpio. Álamos, Parque La Colorada, Río Chalatón; <named-content xmlns:xlink="http://www.w3.org/1999/xlink" content-type="dwc:verbatimCoordinates" xlink:type="simple"><named-content content-type="geo-json" specific-use="{&#34;type&#34;:&#34;Point&#34;,&#34;coordinates&#34;:[-108.954017,27.009200]}" id="NCID0EAKKM" xlink:type="simple">27°00.552'N, 108°57.241'W</named-content></named-content>; 506 m; 17 Nov. 2019; R. Cancino, Y. Marquez, A. Ardila leg.; direct collection, selva baja caducifolia; <named-content xmlns:xlink="http://www.w3.org/1999/xlink" content-type="dwc:institutional_code" xlink:title="Colección Nacional de Insectos, Instituto de Biología, Universidad Nacional Autónoma de México, Ciudad de México, México." xlink:href="http://grbio.org/institution/coleccion-nacional-de-insectos-universidad-nacional-autonoma-de-mexico" xlink:type="simple">CNIN</named-content>. • 8 ♂ 4 ♀; Mpio. Álamos, Parque la Colorada, sendero arroyo alto (Chalatón); <named-content xmlns:xlink="http://www.w3.org/1999/xlink" content-type="dwc:verbatimCoordinates" xlink:type="simple"><named-content content-type="geo-json" specific-use="{&#34;type&#34;:&#34;Point&#34;,&#34;coordinates&#34;:[-108.953433,27.009183]}" id="NCID0ERKKM" xlink:type="simple">27°00.551'N, 108°57.206'W</named-content></named-content>; 510 m; 17 Sep. 2019; Contreras, Barba, Cancino, Ardila, Marquez leg.; black and white light trap, selva baja caducifolia; <named-content xmlns:xlink="http://www.w3.org/1999/xlink" content-type="dwc:institutional_code" xlink:title="Colección Nacional de Insectos, Instituto de Biología, Universidad Nacional Autónoma de México, Ciudad de México, México." xlink:href="http://grbio.org/institution/coleccion-nacional-de-insectos-universidad-nacional-autonoma-de-mexico" xlink:type="simple">CNIN</named-content>. • 1 ♀; Nacozari de García, 15.9 Km SE. Nacozari de García, Rancho La Zulema, Sierra Juriquipa; <named-content xmlns:xlink="http://www.w3.org/1999/xlink" content-type="dwc:verbatimCoordinates" xlink:type="simple"><named-content content-type="geo-json" specific-use="{&#34;type&#34;:&#34;Point&#34;,&#34;coordinates&#34;:[-109.560300,30.283900]}" id="NCID0ECLKM" xlink:type="simple">30°17'2.04"N, 109°33'37.08"W</named-content></named-content>; 1687 m; 14 Mar. 2017; Van Devender, J. Palting leg.; rocky mountain side, oak Woodland; <named-content xmlns:xlink="http://www.w3.org/1999/xlink" content-type="dwc:institutional_code" xlink:title="Colección Nacional de Insectos, Instituto de Biología, Universidad Nacional Autónoma de México, Ciudad de México, México." xlink:href="http://grbio.org/institution/coleccion-nacional-de-insectos-universidad-nacional-autonoma-de-mexico" xlink:type="simple">CNIN</named-content>.</p></tp:treatment-sec><tp:treatment-sec sec-type="diagnosis" id="SECID0EQLKM"><title>Diagnosis.</title><p>This species is closely related to <italic><tp:taxon-name><tp:taxon-name-part taxon-name-part-type="genus" reg="Plega">P.</tp:taxon-name-part><tp:taxon-name-part taxon-name-part-type="species" reg="spinosa">spinosa</tp:taxon-name-part></tp:taxon-name></italic>, as both has the area surrounding frontal sutures sunken, and the supra-antennal region with lateral outgrowths covered with thickened, reclined setae. However, the antennal flagellum in this species is completely brown, with basal flagellomeres as wide as long. The femur posterior surface is pale with numerous dark brown dots; the anterior surface is dark brown. The forewing may be nearly completely hyaline or have a blackish brown stripe extended from base of mediocubital space to first branch of <abbrev xmlns:xlink="http://www.w3.org/1999/xlink" xlink:title="Cubitus anterior" id="ABBRID0EBMKM" xlink:type="simple">CuA</abbrev> and apex of CuP forming an obtuse angle at M fork level; the pterostigmata are dark brown with wide, cream medial area. On the male genitalia, the gonocoxite IX is thin, gently curved, and elongated, with posterior apex straight and sharply pointed. The ventral part of the gonocoxites XI medial lobe appears as a pentagonal lobe equipped with a posteroventral, hook-shaped process. On the female genitalia, the gonapophyses VIII medial part is boat-shaped, and posteromedially set with two short, blunt lobes. The spermatheca has the proximal section spiral-shaped; the medial section is entangled; and the distal section is S-shaped with blunt diverticulum.</p></tp:treatment-sec><tp:treatment-sec sec-type="etymology" id="SECID0EFMKM"><title>Etymology.</title><p>The specific epithet of this species <italic><tp:taxon-name><tp:taxon-name-part taxon-name-part-type="genus" reg="Plega"/><tp:taxon-name-part taxon-name-part-type="species" reg="obtusa">obtusa</tp:taxon-name-part></tp:taxon-name></italic> refers to the pigmentation pattern on the forewing of this species, in which a dark brown stripe forms an obtuse angle. An adjective in the nominative case.</p></tp:treatment-sec><tp:treatment-sec sec-type="description" id="SECID0EVMKM"><title>Description.</title><p><bold><italic>Measurements</italic>.</bold> Male (<italic>n</italic> = 5). Forewing length: 12.6–17.6 mm; Hind wing length: 9.8–14.5 mm. Female (<italic>n</italic> = 8): Forewing length: 13.0–19.4 mm; Hind wing length: 10.6–15.0 mm.</p><p><bold><italic>Coloration</italic></bold> (Fig. <xref ref-type="fig" rid="F56">56</xref>). <bold><italic>Head</italic>.</bold> Vertexal region pale, with lateral dark brown markings extending from occiput to toruli forming a V-shaped pattern, mainly with pale brown setae; area adjacent to occipital ridge dark brown; supra-antennal area dark brown with lateral pale areas, with pale brown setae and some dark brown setae; postgena pale with dark brown markings. Antennal scape brown, with pale dorsolateral longitudinal band, entire surface with pale brown setae, and some dark brown setae dorsally; pedicel brown, flagellum pale brown with brown setae. Frons dark brown with pale medial inverted V-shaped pale mark. Clypeus pale with brown lateral markings; labrum pale; mandible pale with dark brown corners, dark amber at apex; maxilla pale with dark brown markings, palpus with first three segments dark brown, remaining palpomeres paler; labium pale with brown suffusions, setae pale brown; labial palpus dark brown, pale at junctions, palpimacula pale brown. <bold><italic>Thorax</italic>.</bold> Pronotum pale with extensive irregular brown markings, lateral areas darker; episternum dark brown, postfurcasternum pale brown darker posterior areas. Mesonotum dark brown with median longitudinal pale stripe and lateral pale marks adjacent to sutures, setation dark brown on medial region, pale on the rest; metanotum dark brown with cream anteromedian area; median region adjacent to scutoscutellar suture pale; pre-episternum dark brown; pteropleura pale with brown markings, setation pale brown. <bold><italic>Foreleg</italic>.</bold> Coxa mostly dark brown, with longitudinal pale stripe on dorsal surface, apex pale brown, setation dark brown; trochanter pale with brown spots on anterior surface, setation pale brown, except dorsally dark brown. Femur posterior surface pale with numerous dark brown spots and dark brown apex; anterior surface dark brown. Tibia dashed with pale and dark brown. Basitarsus pale on proximal region, changing to brown towards the apex, clavate setae pale brown; remaining tarsomeres pale with pale brown suffusions. <bold><italic>Mid- and hind leg</italic>.</bold> Coxae pale with brown areas, pale and pale or dark brown setae present; trochanter pale with brown area on inner surface. Femora and tibiae pale with brown spots, apex of femur and base of tibia darker, interspersed pale, pale, and dark brown setae present; tibial spurs brown. Basitarsus on both legs pale, remainder tarsomeres pale brown, pale brown setae present; distal margins on ventral surface with dark brown setae; pretarsal claws amber. <bold><italic>Wings</italic>.</bold> Forewing either nearly completely hyaline or conspicuously patterned; if patterned, membrane surrounding crossveins and marginal twigging blackish brown; posterior and apical margins on distal ½ of wing with intermittent, smoky areas between apical branches of longitudinal veins; area surrounding A2 fork blackish brown; a blackish brown stripe extended from base of mediocubital space to first branch of <abbrev xmlns:xlink="http://www.w3.org/1999/xlink" xlink:title="Cubitus anterior" id="ABBRID0EDOKM" xlink:type="simple">CuA</abbrev> and apex of CuP forming an obtuse angle at M fork is present; pterostigma dark brown at base and apex, and a wide cream medial area; major veins and subcostal veinlets alternating pale and dark brown, most of the crossveins dark brown; wing margin alternating pale and dark brown. Hind wing either completely hyaline or with smoky areas on membrane adjacent to <abbrev xmlns:xlink="http://www.w3.org/1999/xlink" xlink:title="Cubitus anterior" id="ABBRID0EHOKM" xlink:type="simple">CuA</abbrev> base and between apical branches of longitudinal veins on distal ½ of wing; pterostigma with preapical, wide, and sub-basal, small cream areas, apex and part of proximal ½ dark brown; longitudinal veins with extensive pale areas and dark brown regions; crossveins and subcostal veinlets, either pale, bicolor or dark brown; wing margin alternating pale and dark brown. <bold><italic>Abdomen</italic>.</bold> Tergite I and anterotergite II mostly dark brown; posterotergite II and tergites III–VIII brown with pale anterior, medial, and posterior lateral areas; tergites II–VIII with pale anterolateral scars; setation pale. Pleural membrane mostly dark brown with area adjacent to tergites and sternites pale. Sternites pale with wide lateral areas, lateral margins brown. gonostyli X with thickened and concave base with two lateral processes, the rest of the structure, ribbon-shaped, ventrally curved, and anteriorly recurved forming a single loop before reach posterodorsal canal of sternite IX</p><fig id="F56" position="float" orientation="portrait"><object-id xmlns:xlink="http://www.w3.org/1999/xlink" content-type="doi" xlink:type="simple">10.3897/zookeys.1199.115442.figure56</object-id><label>Figure 56.</label><caption><p><italic><tp:taxon-name><tp:taxon-name-part taxon-name-part-type="genus" reg="Plega">Plega</tp:taxon-name-part><tp:taxon-name-part taxon-name-part-type="species" reg="obtusa">obtusa</tp:taxon-name-part></tp:taxon-name></italic> Ardila-Camacho &amp; Contreras-Ramos, sp. nov. <bold>A</bold> female habitus, dorsal <bold>B</bold> wings <bold>C</bold> head, frontal <bold>D</bold> pronotum, dorsal <bold>E</bold> forefemur, anterior surface <bold>F</bold> same, posterior surface.</p></caption><graphic xmlns:xlink="http://www.w3.org/1999/xlink" xlink:href="zookeys-1199-001_article-115442__-g056.jpg" position="float" orientation="portrait" xlink:type="simple" id="oo_1038304.jpg"><uri content-type="original_file" xlink:type="simple">https://binary.pensoft.net/fig/1038304</uri></graphic></fig><p><bold><italic>Morphology</italic></bold> (Fig. <xref ref-type="fig" rid="F56">56</xref>). <bold><italic>Head</italic>.</bold> Diamond-shaped in frontal view, rugose; vertexal region raised above compound eyes, with lateral rows of reclined setae; area surrounding coronal suture glabrous, with muscle insertion mark; coronal suture distinct; area surrounding frontal sutures sunken; medial area of ​​supra-antennal region with lateral outgrowths located above toruli, covered with thickened, reclined setae; paraocular area concave. Antenna filiform, short; scape 1.5× as long as wide, slightly distally expanded, with short setae, dorsally longer and thicker; pedicel as long as wide; flagellum with 42–48 flagellomeres, which are as wide as long on proximal ½, slightly longer than wide on distal ½; all articles with medial ring of fine, short setae. Compound eye hemispherical, as wide as ½ of the interocular distance at torulus level. Frons and clypeus narrow, with fine and short setae. Labrum pentagonal with thin, short setae; maxillary palpus with first palpomere as long as wide, second 1.5× as long as wide, third palpomere 3× as long as wide, fourth palpomeres 2.5× as long as wide, fifth palpomere slightly longer than third, all with short and thin setae; mentum with thin, long setae; labial palpus with first palpomere 1.2× as long as wide, second palpomere 4× as long as wide, third palpomere slightly longer than second, palpimacula narrowly ovoid. <bold><italic>Thorax</italic>.</bold> Pronotum slightly longer than wide, subquadrate, with raised anterior margin, medial and posterior regions; outgrowths covered with pedicellate, thick setae; remaining surface with fine, short setae. Mesonotum 2× as wide as long, with scattered, thick, pedicellate setae on medial area, most of the surface with scattered, thin, short setae. Metanotum ~ 2× as long as wide, mostly glabrous. Pteropleura with short, thin setae. <bold><italic>Foreleg</italic>.</bold> Coxa as long as femur, cylindrical, anterior and posterior surfaces with pedicellate fine or thick setae of different sizes; trochanter trapezoidal, with thin and short setae, except on dorsal and anterior surfaces with some thickened setae; anterior surface with protuberant area. Femur robust, covered with abundant, fine, short setae which arise from protuberant bases on both surfaces. Closing surface with posteroventral row of processes composed two medially located, primary processes and medial secondary or tertiary process; proximal portion of the row with two secondary processes; the rest of the row with abundant tubercle-shaped processes, stinger-shaped setae, and some tertiary processes; distal portion raised composed of tubercle-shaped specializations and stinger-shaped setae; adjacent row of thickened setae with globular base present on distal ⅕. Anteroventral row of processes reduced to proximal ⅓; it is composed of tubercle-shaped specializations, stinger-shaped setae, and few tertiary processes; the basal-most primary, curved process is present; distal portion composed of a few tubercle-shaped processes; adjacent row of thickened setae with globular base present on distal ⅔. Tibia almost as long as femur, curved, with thin, short setae; ventral surface keeled with prostrate setae; a patch of clavate setae apically on anterior surface is present. Basitarsus with lanceolate process reaching the middle of fourth tarsomere; clavate setae present proximally on anterior surface; ventrally with single row of prostrate setae; second tarsomere nearly 6× as long as wide; third tarsomere as long as wide, fourth tarsomere two times as long as wide. <bold><italic>Mid- and hind leg</italic>.</bold> Coxae and trochanter with short, thin setae; femora and tibiae of both legs with interspersed fine, short setae and a few thickened setae; tibial spurs short; hind leg longer than midleg, tibia, 1.5× as long as femur; tarsi with fine and short setae, except on distal margin of plantar surface with lateral groups of 5–7 thickened setae; on both legs, basitarsus 3.5 times as long as wide, second tarsomere 1.5× as long as wide; third and fourth tarsomeres as long as wide; fifth tarsomere two times as long as wide. <bold><italic>Wings</italic>.</bold> Forewing narrowly oval, trichosors present along margin except on proximal ½ of wing; venation setose; costal space proximally expanded, humeral vein branched, 11–15 subcostal veinlets; pterostigma elongated, narrow, curved, with barely perceptible veinlets; subcostal space with single crossvein, medially located; Sc vein abruptly posteriorly bent at proximal pterostigma margin to merge with RA; radial space with two crossveins; <italic>rarp2</italic> curved with three or four RP branches; three veins arising from <italic>rarp1</italic>; M vein basally fused with RA; RP base, widely separated from divergence of M and R; M forked nearly opposite to RP origin, 1 r-m connecting RP base and MA base, forming a trapezoidal cell; four or five gradate crossveins present. Cubitus deeply forked; CuP basally angled and approaching A1, distally forked slightly beyond the level of separation of M and R; A1 apically forked, ending on posterior margin, slightly beyond CuP fork level, A2 forked slightly beyond CuP angle level. Hind wing smaller and narrower than forewing, narrowly oval; costal space narrow and reduced, with 7–9 veinlets; C and Sc fused at ¼ of wing length, Sc vein abruptly curved posteriorly at proximal margin of pterostigma to merge RA; pterostigma elongated, curved, narrow, composed of poorly defined veinlets; radial space with single crossvein, oblique; four veins arising from <italic>rarp1</italic>, one or two from <italic>rarp2</italic>. 1r-m sigmoid, connecting the stems of M and RP. Media forked beyond R fork. Cubitus deeply forked, intracubital crossvein subparallel to longitudinal wing axis; <abbrev xmlns:xlink="http://www.w3.org/1999/xlink" xlink:title="Cubitus anterior" id="ABBRID0E1QKM" xlink:type="simple">CuA</abbrev> sinuous, first branch candelabrum-shaped, spur vein generally absent; CuP not touching A1, strongly anteriorly bent at distal 1/3, pectinate; two crossveins on cubitoanal space; A1 simple ending on wing margin slightly beyond 1m-cu level; A2 simple, short, and curved. <bold><italic>Abdomen</italic>.</bold> Cylindrical to medially expanded, setae on tergites, scattered, thin, and short, gradually longer and more abundant towards terminal segments; tergites subquadrate, tergites III-VII with elongated anterolateral scars. Sternites rectangular, with abundant fine and short setae; sternites III–VII with posterolateral elongate scars.</p><p><bold><italic>Male genitalia</italic></bold> (Fig. <xref ref-type="fig" rid="F57">57A–E</xref>). Tergite IX medially narrower than laterally; lateral margin rounded. Sternum VIII quadrangular, setose; sternite IX pentagonal in ventral view, with rounded posterolateral lobes; medial region with prominent, thickened setae, remainder surface with long and thin setae, posteromedially produced into a blunt lobe with canaliculate dorsal surface; in lateral view triangular, apex not reaching posterior margin of ectoproct. Gonocoxites IX thin, gently curved, elongated; base flattened, dorsally curved, connected to gonocoxites XI with a membrane; apex straight, sharply pointed, without processes. Ectoproct ovoid, covered with abundant, thin, long setae; anteroventrally a more sclerotized, triangular, convex area, which is continuous with ventromedial sclerotized, curved sulcus. Gonocoxites X forming a short, thickened, ventrally canaliculate sclerite, with anterior apex expanded, posterior apex with dorsal processes connected to gonostyli X and ventrolateral processes connected to gonapophyses X with a membrane; gonostyli X with thickened and concave base with two lateral processes, the rest of the structure, ribbon-shaped, ventrally curved, and anteriorly recurved forming a single loop before reach posterodorsal canal of sternite IX. Gonapophyses X rod-shaped, straight, narrow, arranged in a V-shaped structure with apexes dorsally bent; gonapophyses are joined by a membrane covering the gonostyli X base; this membrane is medially sclerotized and laterally covered with microspinulae. Gonocoxites XI thin, U-shaped, medial lobe complex and elaborated with two differentiated parts: a dorsal, rounded, concave lobe, and a ventral, pentagonal lobe equipped with posteroventral hook-shaped process; between these parts a less sclerotized, hyaline area is present; lateral arms of gonocoxites XI straight with anterior apex expanded and curved ventrad. Hypandrium internum with lateral fins.</p><fig id="F57" position="float" orientation="portrait"><object-id xmlns:xlink="http://www.w3.org/1999/xlink" content-type="doi" xlink:type="simple">10.3897/zookeys.1199.115442.figure57</object-id><label>Figure 57.</label><caption><p><italic><tp:taxon-name><tp:taxon-name-part taxon-name-part-type="genus" reg="Plega">Plega</tp:taxon-name-part><tp:taxon-name-part taxon-name-part-type="species" reg="obtusa">obtusa</tp:taxon-name-part></tp:taxon-name></italic> Ardila-Camacho &amp; Contreras-Ramos, sp. nov. <bold>A</bold> male terminalia, lateral <bold>B</bold> same, ventral <bold>C</bold> male genitalia, lateral <bold>D</bold> same, dorsal <bold>E</bold> same, ventral <bold>F</bold> female terminalia, lateral <bold>G</bold> same, ventral <bold>H</bold> spermatheca.</p></caption><graphic xmlns:xlink="http://www.w3.org/1999/xlink" xlink:href="zookeys-1199-001_article-115442__-g057.jpg" position="float" orientation="portrait" xlink:type="simple" id="oo_1038305.jpg"><uri content-type="original_file" xlink:type="simple">https://binary.pensoft.net/fig/1038305</uri></graphic></fig><p><bold><italic>Female genitalia</italic></bold> (Fig. <xref ref-type="fig" rid="F57">57F–H</xref>). Sternum VII rectangular with posterior margin concave, setose, posteromedially continuous with a sclerotized, glabrous area. Tergite VIII slightly narrower medially than laterally, encircling the spiracle of the segment. Gonocoxites VIII as a trapezoidal plate with lateral concavities. Gonapophyses VIII with boat-shaped medial part, posteromedially with two short, blunt lobes; lateral part triangular, concave, folded beneath tergite IX + ectoproct. Tergite IX + ectoproct triangular. Gonocoxites IX elongated, sinuous, and narrow, as long as the last five abdominal segments together. Bursa copulatrix short, siphon-shaped, area adjacent to genital pore, expanded, flattened, and sclerotized; the rest semi-membranous and striated. Spermatheca complex and entangled, proximal section, thin, spiral-shaped forming several coils; medial section narrower than proximal section, entangled; distal section thicker than proximal section, S-shaped, with blunt diverticulum; fertilization canal duct proximally subconical, concave; fertilization canal pod-shaped, covered with microfilaments.</p></tp:treatment-sec><tp:treatment-sec sec-type="distribution" id="SECID0EJTKM"><title>Distribution.</title><p>Mexico (Sonora), USA (Arizona).</p></tp:treatment-sec><tp:treatment-sec sec-type="remarks" id="SECID0EOTKM"><title>Remarks.</title><p>This is a rather distinctive and striking species distributed in Northern Mexico (Sonora) and Arizona. It was recovered sister to <italic><tp:taxon-name><tp:taxon-name-part taxon-name-part-type="genus" reg="Plega">P.</tp:taxon-name-part><tp:taxon-name-part taxon-name-part-type="species" reg="oswaldi">oswaldi</tp:taxon-name-part></tp:taxon-name></italic> + <italic><tp:taxon-name><tp:taxon-name-part taxon-name-part-type="genus" reg="Plega">P.</tp:taxon-name-part><tp:taxon-name-part taxon-name-part-type="species" reg="spinosa">spinosa</tp:taxon-name-part></tp:taxon-name></italic>, to which it is markedly similar. As in these species, <italic><tp:taxon-name><tp:taxon-name-part taxon-name-part-type="genus" reg="Plega">P.</tp:taxon-name-part><tp:taxon-name-part taxon-name-part-type="species" reg="obtusa">obtusa</tp:taxon-name-part></tp:taxon-name></italic> has a sunken area and setose protuberances on the supra-antennal region, and the male gonocoxites IX lack digitiform processes. The cream colored medial (or preapical) area on the pterostigmata and a dark amber stripe forming an obtuse angle on the forewing easily distinguish this species. Moreover, the gonostyli X forming a single loop and the hook-shaped process on the medial lobe of the gonocoxites XI are also distinctive attributes of this species.</p><p>The egg and primary larva of this species were described and compared in a context of <tp:taxon-name><tp:taxon-name-part taxon-name-part-type="superfamily">Mantispoidea</tp:taxon-name-part></tp:taxon-name> in a recent publication by <xref ref-type="bibr" rid="B7">Ardila-Camacho et al. (2021b)</xref>.</p></tp:treatment-sec><ref-list><ref id="B7"><mixed-citation xmlns:xlink="http://www.w3.org/1999/xlink" xlink:type="simple"><person-group><name name-style="western"><surname>Ardila-Camacho</surname><given-names>A</given-names></name><name name-style="western"><surname>Machado</surname><given-names>RJP</given-names></name><name name-style="western"><surname>Contreras-Ramos</surname><given-names>A</given-names></name></person-group> (<year>2021b</year>) <article-title>A review of the biology of <tp:taxon-name><tp:taxon-name-part taxon-name-part-type="subfamily">Symphrasinae</tp:taxon-name-part></tp:taxon-name> (<tp:taxon-name><tp:taxon-name-part taxon-name-part-type="order">Neuroptera</tp:taxon-name-part></tp:taxon-name>: <tp:taxon-name><tp:taxon-name-part taxon-name-part-type="family">Rhachiberothidae</tp:taxon-name-part></tp:taxon-name>), with the description of the egg and primary larva of <italic><tp:taxon-name><tp:taxon-name-part taxon-name-part-type="genus">Plega</tp:taxon-name-part></tp:taxon-name></italic> Navás, 1928.</article-title><source>Zoologischer Anzeiger</source><volume>294</volume>: <fpage>165</fpage>–<lpage>185</lpage>. <ext-link xlink:href="10.1016/j.jcz.2021.08.007" ext-link-type="doi" xlink:type="simple">https://doi.org/10.1016/j.jcz.2021.08.007</ext-link></mixed-citation></ref></ref-list></tp:taxon-treatment>
