# Supplementary material for: ﻿A camouflaged diversity: taxonomic revision of the thorny lacewing subfamily Symphrasinae (Neuroptera, Rhachiberothidae)
Source: Zookeys. 2024 Apr 30;1199:1–409. doi: 10.3897/zookeys.1199.115442 (PMC11077268; doi:10.3897/zookeys.1199.115442)
Supplement: XML Treatment for Plega oswaldi [file zookeys.1199.115442-treatment31.xml]

<!DOCTYPE tp:taxon-treatment
  PUBLIC "-//TaxonX//DTD Taxonomic Treatment Publishing DTD v0 20100105//EN" "tax-treatment-NSO.dtd">
<tp:taxon-treatment xmlns:tp="http://www.plazi.org/taxpub"><tp:treatment-meta><kwd-group><label>Taxon classification</label><kwd>
                <named-content content-type="kingdom">Animalia</named-content>
              </kwd><kwd>
                <named-content content-type="order">Neuroptera</named-content>
              </kwd><kwd>
                <named-content content-type="family">Rhachiberothidae</named-content>
              </kwd></kwd-group><mixed-citation publication-type="journal"><person-group><name><surname>Ardila-Camacho</surname><given-names>Adrian</given-names></name><name><surname>Machado</surname><given-names>Renato José Pires</given-names></name><name><surname>Ohl</surname><given-names>Michael</given-names></name><name><surname>Contreras-Ramos</surname><given-names>Atilano</given-names></name></person-group><article-title>﻿A camouflaged diversity: taxonomic revision of the thorny lacewing subfamily <tp:taxon-name><tp:taxon-name-part taxon-name-part-type="subfamily">Symphrasinae</tp:taxon-name-part></tp:taxon-name> (<tp:taxon-name><tp:taxon-name-part taxon-name-part-type="order">Neuroptera</tp:taxon-name-part></tp:taxon-name>, <tp:taxon-name><tp:taxon-name-part taxon-name-part-type="family">Rhachiberothidae</tp:taxon-name-part></tp:taxon-name>)</article-title><source>Zookeys</source><day>30</day><month>04</month><year>2024</year><volume>1199</volume><fpage>1</fpage><lpage>409</lpage><pub-id pub-id-type="doi">10.3897/zookeys.1199.115442</pub-id></mixed-citation></tp:treatment-meta><tp:nomenclature><label>﻿﻿</label><tp:taxon-name>
              <tp:taxon-name-part taxon-name-part-type="genus" reg="Plega">Plega</tp:taxon-name-part>
              <tp:taxon-name-part taxon-name-part-type="species" reg="oswaldi">oswaldi</tp:taxon-name-part>
              <object-id xmlns:xlink="http://www.w3.org/1999/xlink" content-type="zoobank" xlink:type="simple">https://zoobank.org/8ED565CD-C968-4CCF-9203-EC9D21796DB8</object-id>
            </tp:taxon-name><tp:taxon-authority>Ardila-Camacho &amp; Contreras-Ramos</tp:taxon-authority><tp:taxon-status xmlns:xlink="http://www.w3.org/1999/xlink" xlink:type="simple">sp. nov.</tp:taxon-status><xref ref-type="fig" rid="F58">Figs 58</xref><xref ref-type="fig" rid="F59">, 59</xref></tp:nomenclature><tp:treatment-sec sec-type="type locality" id="SECID0ESWKM"><title>Type locality.</title><p>Mexico, <bold>Guerrero</bold>: San Luis Acatlán, Km 38 San Luis-Tlapa El Mango, <named-content xmlns:xlink="http://www.w3.org/1999/xlink" content-type="dwc:verbatimCoordinates" xlink:type="simple"><named-content content-type="geo-json" specific-use="{&#34;type&#34;:&#34;Point&#34;,&#34;coordinates&#34;:[-98.737500,17.025833]}" id="NCID0E4WKM" xlink:type="simple">17°01'33"N, 98°44'15"W</named-content></named-content>, 701 m, 21 Mar. 2006, L. Cervantes leg.</p></tp:treatment-sec><tp:treatment-sec sec-type="material" id="SECID0ECXKM"><title>Material examined.</title><p><bold><italic>Holotype</italic></bold> male, pinned, with genitalia in a separate microvial. Original label: “Mexico, <bold>Guerrero</bold>, San Luis Acatlán, Km 38 San Luis-Tlapa El Mango, <named-content xmlns:xlink="http://www.w3.org/1999/xlink" content-type="dwc:verbatimCoordinates" xlink:type="simple"><named-content content-type="geo-json" specific-use="{&#34;type&#34;:&#34;Point&#34;,&#34;coordinates&#34;:[-98.737500,17.025833]}" id="NCID0ESXKM" xlink:type="simple">17°01'33"N, 98°44'15"W</named-content></named-content>, 701 m, 21 Mar. 2006, L. Cervantes leg.” <named-content xmlns:xlink="http://www.w3.org/1999/xlink" content-type="dwc:institutional_code" xlink:title="Colección Nacional de Insectos, Instituto de Biología, Universidad Nacional Autónoma de México, Ciudad de México, México." xlink:href="http://grbio.org/institution/coleccion-nacional-de-insectos-universidad-nacional-autonoma-de-mexico" xlink:type="simple">CNIN</named-content>. <bold><italic>Paratype</italic></bold>. Mexico • 1 ♂; <bold>Guerrero</bold>, Acahuizotla; 17 Oct. 2009; S. Zaragoza, F. Noguera, E. Ramírez, E. González leg.; bosque tropical caducifolio; MDM0102; <named-content xmlns:xlink="http://www.w3.org/1999/xlink" content-type="dwc:institutional_code" xlink:title="Colección Nacional de Insectos, Instituto de Biología, Universidad Nacional Autónoma de México, Ciudad de México, México." xlink:href="http://grbio.org/institution/coleccion-nacional-de-insectos-universidad-nacional-autonoma-de-mexico" xlink:type="simple">CNIN</named-content>.</p></tp:treatment-sec><tp:treatment-sec sec-type="diagnosis" id="SECID0EOYKM"><title>Diagnosis.</title><p>This species is closely related to <italic><tp:taxon-name><tp:taxon-name-part taxon-name-part-type="genus" reg="Plega">P.</tp:taxon-name-part><tp:taxon-name-part taxon-name-part-type="species" reg="spinosa">spinosa</tp:taxon-name-part></tp:taxon-name></italic>; it has the area adjacent to frontal sutures slightly sunken, whereas the ​​supra-antennal has lateral outgrowths, covered with reclined setae. The antennal flagellum has the basal flagellomeres as long as wide, and three pale, preapical flagellomeres are present. The forefemur posterior surface is pale with numerous, irregular brown markings; the anterior surface is brown with pale base. The wings are completely hyaline. On the male genitalia, the gonocoxite IX is thin, short, and sigmoid with posterior apex pointed, and without digitiform processes. The ectoproct has the posteroventral surface covered with short, conical setal bases. The gonostyli X is short, ventrally curved, and posteriorly recurved at middle, before protruding from abdomen. The ventral part of the gonocoxites XI median lobe has a medial process appearing as a T-shaped ridge covered with microspinulae; ventrally a caudally curved, rounded process is present.</p></tp:treatment-sec><tp:treatment-sec sec-type="etymology" id="SECID0E6YKM"><title>Etymology.</title><p>This species is named after John D. Oswald, American Neuropterologist who has devoted much of his life to the advance in the knowledge of neuropteroid insects.</p></tp:treatment-sec><tp:treatment-sec sec-type="description" id="SECID0EEZKM"><title>Description.</title><p><bold><italic>Measurements</italic>.</bold> Male (<italic>n</italic> = 1). Forewing length: 12.8 mm; Hind wing length: 9.8 mm.</p><p><bold><italic>Coloration</italic></bold> (Fig. <xref ref-type="fig" rid="F58">58</xref>). <bold><italic>Head</italic>.</bold> Vertexal region pale with brown lateral markings extending from occipital ridge to toruli, enclosing small pale areas; pale brown setae on brown marks present; area adjacent to lateral parts of occipital ridge dark brown; occiput and postgena pale brown, with longitudinal darker stripe. Antennal scape pale with longitudinal, brown stripes on dorsal and ventral surfaces; pedicel brown, flagellum brown with three pale, preapical flagellomeres. Frons brown with pale margins. Clypeus pale with brown lateral markings; labrum brown; mandible pale with dark brown corners, amber at apex; maxilla brown; labium with pale postmentum, brown prementum, ligula, and palpus, palpimacula pale brown. <bold><italic>Thorax</italic>.</bold> Pronotum brown with paler areas on anteromedial region, pale posterolateral areas, darker anterolateral areas; episternum brown, postfurcasternum brown. Mesonotum brown, with paler areas on medial region, and darker lateral regions, pale anterolateral, small areas; metanotum dark brown laterally, paler medially; pre-episternum pale brown; pteropleura brown with pale areas. <bold><italic>Foreleg</italic>.</bold> Coxa pale, with pale brown apical areas; trochanter pale with apex brown. Femur posterior surface pale with numerous, irregular brown markings; anterior surface brown, except pale base. Tibia brown, alternating darker and paler areas. Basitarsus pale brown; remaining tarsomeres pale brown. <bold><italic>Mid- and hind leg</italic>.</bold> Coxae brown with pale areas; trochanter pale with brown apex. Femora pale with brown suffusions at middle and apex, tibiae pale with brown areas. Tarsi pale to pale brown with pale brown setae. <bold><italic>Wings</italic>.</bold> Forewing hyaline; pterostigma brown with pale medial area; major veins and subcostal veinlets alternating pale and brown, crossveins dark brown. Hind wing hyaline; pterostigma brown with pale preapical area; longitudinal veins alternating pale and brown; crossveins brown. <bold><italic>Abdomen</italic>.</bold> cleared.</p><fig id="F58" position="float" orientation="portrait"><object-id xmlns:xlink="http://www.w3.org/1999/xlink" content-type="doi" xlink:type="simple">10.3897/zookeys.1199.115442.figure58</object-id><label>Figure 58.</label><caption><p><italic><tp:taxon-name><tp:taxon-name-part taxon-name-part-type="genus" reg="Plega">Plega</tp:taxon-name-part><tp:taxon-name-part taxon-name-part-type="species" reg="oswaldi">oswaldi</tp:taxon-name-part></tp:taxon-name></italic> Ardila-Camacho &amp; Contreras-Ramos, sp. nov. <bold>A</bold> male habitus, dorsal <bold>B</bold> wings <bold>C</bold> head, frontal <bold>D</bold> pronotum, dorsal <bold>E</bold> forefemur, anterior surface <bold>F</bold> same, posterior surface.</p></caption><graphic xmlns:xlink="http://www.w3.org/1999/xlink" xlink:href="zookeys-1199-001_article-115442__-g058.jpg" position="float" orientation="portrait" xlink:type="simple" id="oo_1038306.jpg"><uri content-type="original_file" xlink:type="simple">https://binary.pensoft.net/fig/1038306</uri></graphic></fig><p><bold><italic>Morphology</italic> (Fig. <xref ref-type="fig" rid="F58">58</xref>)</bold>. <bold><italic>Head</italic>.</bold> Diamond-shaped in frontal view, rugose, vertexal region raised above compound eyes, with lateral rows of reclined setae; coronal suture distinct, with adjacent area glabrous, with muscle insertion mark; area adjacent to frontal sutures slightly sunken; medial area of ​​supra-antennal region with lateral outgrowths, covered with reclined setae; paraocular area concave. Antenna filiform, short; scape two times as long as wide, slightly distally expanded, dorsal surface with thickened setae, near distal margin; pedicel as long as wide; flagellum with 36 flagellomeres, as wide as long on basal region, slightly longer than wide on the rest, all flagellomeres with medial ring of short setae. Compound eye hemispherical, as wide as ½ of the interocular distance at torulus level. Frons and clypeus narrow, rugose, with fine and short setae. Labrum pentagonal with fine and long setae; maxillary palpus with first palpomere as long as wide, second 1.2× as long as wide, third palpomere 5× as long as wide, fourth palpomeres 2.5× as long as wide, fifth palpomere as long as third; mentum with fine, long setae; labial palpus with first palpomere two times as long as wide, second palpomere 5× as long as wide, third palpomere slightly longer than second, palpimacula narrowly ovoid. <bold><italic>Thorax</italic>.</bold> Pronotum 1.5× as long as wide, with raised anterior margin, medial and posterior regions; raised regions covered with pedicellate, thickened setae. Mesonotum 1.5× as wide as long, with scattered, thickened, pedicellate setae on medial area. Metanotum ~ 2× as long as wide, mostly glabrous. Pteropleura with short, thin setae. <bold><italic>Foreleg</italic>.</bold> Coxa as long as femur, cylindrical, anterior and posterior surfaces with pedicellate, fine setae; trochanter subtrapezoidal, dorsally with some pedicellate, thick setae; anterior surface with protuberant area covered with pedicellate, thick setae. Femur robust, covered with abundant, fine, short setae, those of posterior surface arising from protuberant bases; closing surface with posteroventral row of integumentary specializations composed two medially located primary processes; proximal region with basal and sub-basal tertiary processes; the rest of the with abundant tubercle-shaped processes and stinger-shaped setae; distal ½ of the row slightly carinated, composed of tubercle-shaped specializations of different sizes and stinger-shaped setae; adjacent row of thickened setae with globular base present on distal ¼. Anteroventral row of processes reduced to proximal ½, it is composed of tubercle-shaped specializations and stinger-shaped setae; basal, spine-shaped, primary process present, curved; apical portion of anteroventral row composed tubercle-shaped specializations; adjacent row of thickened setae with globular base present on distal ⅔. Tibia almost as long as femur, curved, moderately setose, ventrally keeled with row of prostrate setae; a patch of clavate setae at apex of anterior surface is present. Basitarsus with lanceolate process reaching the middle of fourth tarsomere, equipped with apical, conical Stitz organ; proximal ½ with patch of clavate setae on anterior surface, and single row of prostrate setae on ventral surface; second tarsomere nearly 7× as long as wide; third tarsomere as long as wide, fourth tarsomere two times as long as wide. <bold><italic>Mid- and hind leg</italic>.</bold> Coxae and trochanter with fine setae, shorter on trochanter; femora and tibiae on both legs covered with fine setae, shorter on tibia; hind leg longer than mid-leg, tibia, 1.5× as long as femur; tarsi with fine and short setae, except on distal margin of plantar surface of the first four tarsomeres with lateral groups of thickened setae; on both legs basitarsus 4× as long as wide, second tarsomere 1.2× as long as wide; third and fourth tarsomeres as long as wide; fifth tarsomere two times as long as wide. <bold><italic>Wings</italic>.</bold> Forewing narrowly oval, trichosors present along margin except on wing base; venation setose; costal space proximally expanded, humeral vein forked, 17 subcostal veinlets; pterostigma elongated, narrow, curved, with barely perceptible veinlets; subcostal space with single crossvein, medially located; Sc vein abruptly bent posteriad at proximal margin of pterostigma to merge the RA; radial space with two crossveins; <italic>rarp2</italic> curved with five veins arising from it, four veins arising from <italic>rarp1</italic>; M fused basally to RA; RP base widely separated from divergence of M and R; M forked slightly before RP base, 1 r-m connecting RP base and M fork, forming a trapezoidal cell; eight gradate crossveins present. Cu deeply forked; CuP basally angled and approaching A1, forked at level of separation of M and R; A1 apically forked, ending on posterior margin at CuP fork level, A2 forked at CuP angle level. Hind wing smaller and narrower than forewing, narrowly oval; costal space narrow and reduced, with five veinlets; C and Sc fused at ¼ of wing length, Sc vein abruptly curved posteriad at proximal margin of pterostigma to merge the RA; pterostigma elongated, curved, narrow, composed poorly defined veinlets; radial space with single crossvein, oblique; four veins arising from <italic>rarp1</italic>, three from <italic>rarp2</italic>. 1r-m sigmoid, connecting the stems of M and RP. Media forked beyond R fork. Cubitus deeply forked, intracubital crossvein subparallel to longitudinal wing axis; <abbrev xmlns:xlink="http://www.w3.org/1999/xlink" xlink:title="Cubitus anterior" id="ABBRID0E63KM" xlink:type="simple">CuA</abbrev> sinuous, first branch candelabrum-shaped, spur vein absent; CuP not touching A1, anteriorly bent at distal 1/3, pectinate; two crossveins on cubitoanal space; A1 simple ending on wing margin slightly beyond 1m-cu level; A2 simple, short, and curved. <bold><italic>Abdomen</italic>.</bold> Cylindrical, slightly medially expanded; tergites III-VII with elongated anterolateral scars. Sternites rectangular.</p><p><bold><italic>Male genitalia</italic></bold> (Fig. <xref ref-type="fig" rid="F59">59</xref>). Tergite IX medially narrower than laterally, lateral margin rounded. Sternum VIII rectangular, setose; sternite IX pentagonal in ventral view, setose, posteromedial lobe not developed; in lateral view trapezoidal, apex not reaching posterior margin of ectoproct. Gonocoxites IX thin, short, sigmoid; base curved, connected to gonocoxites XI with a membrane; apex pointed, without digitiform processes. Ectoproct ovoid, covered with abundant, thin setae; posteroventral surface with fine, short, pedicellate setae; anteroventrally with sclerotized, rounded lobe, which is continuous with sclerotized, ventromedial, curved sulcus. Gonocoxites X forming a short, thickened, ventrally canaliculate sclerite, anterior apex slightly expanded, laterally flattened, dorsally curved; posterior apex with dorsal processes connected to gonostyli X, ventrolateral processes connected to gonapophyses X with a membrane; gonostyli X with thickened and short base, with two lateral processes, the rest of the structure, short, ventrally curved and posteriorly recurved at middle, before protruding from abdomen. Gonapophyses X rod-shaped, gently curved, narrow, subparallel; the gonapophyses are joined by a membrane covering the gonostyli X base. Gonocoxites XI, quadrangular, medial lobe complex and elaborated with two differentiated parts: dorsal part as a rounded lobe; ventral part with medial process appearing as a T-shaped ridge covered with microspinulae, ventrally a caudally curved, rounded process is present; between these parts a small, less sclerotized, hyaline area is present; lateral arms of gonocoxites XI straight, short, anterior bent ventrad. Hypandrium internum triangular, concave with medial keel.</p><fig id="F59" position="float" orientation="portrait"><object-id xmlns:xlink="http://www.w3.org/1999/xlink" content-type="doi" xlink:type="simple">10.3897/zookeys.1199.115442.figure59</object-id><label>Figure 59.</label><caption><p><italic><tp:taxon-name><tp:taxon-name-part taxon-name-part-type="genus" reg="Plega">Plega</tp:taxon-name-part><tp:taxon-name-part taxon-name-part-type="species" reg="oswaldi">oswaldi</tp:taxon-name-part></tp:taxon-name></italic> Ardila-Camacho &amp; Contreras-Ramos, sp. nov. <bold>A</bold> male terminalia, lateral <bold>B</bold> same, ventral <bold>C</bold> male genitalia, lateral <bold>D</bold> same, dorsal <bold>E</bold> same, ventral.</p></caption><graphic xmlns:xlink="http://www.w3.org/1999/xlink" xlink:href="zookeys-1199-001_article-115442__-g059.jpg" position="float" orientation="portrait" xlink:type="simple" id="oo_1038307.jpg"><uri content-type="original_file" xlink:type="simple">https://binary.pensoft.net/fig/1038307</uri></graphic></fig></tp:treatment-sec><tp:treatment-sec sec-type="distribution" id="SECID0E45KM"><title>Distribution.</title><p>Mexico (Guerrero).</p></tp:treatment-sec><tp:treatment-sec sec-type="remarks" id="SECID0EC6KM"><title>Remarks.</title><p>This species is known only from the Mexican state of Guerrero. It was recovered as sister to <italic><tp:taxon-name><tp:taxon-name-part taxon-name-part-type="genus" reg="Plega">P.</tp:taxon-name-part><tp:taxon-name-part taxon-name-part-type="species" reg="spinosa">spinosa</tp:taxon-name-part></tp:taxon-name></italic> to which is markedly similar. <italic><tp:taxon-name><tp:taxon-name-part taxon-name-part-type="genus" reg="Plega">Plega</tp:taxon-name-part><tp:taxon-name-part taxon-name-part-type="species" reg="oswaldi">oswaldi</tp:taxon-name-part></tp:taxon-name></italic> can be separated from <italic><tp:taxon-name><tp:taxon-name-part taxon-name-part-type="genus" reg="Plega">P.</tp:taxon-name-part><tp:taxon-name-part taxon-name-part-type="species" reg="spinosa">spinosa</tp:taxon-name-part></tp:taxon-name></italic> based on its hyaline wings and the lack of prominent spiniform setal bases on the male ectoproct. The morphology of the median lobe of the gonocoxites XI also allows a reliable separation of both species. The female of this species remains unknown.</p></tp:treatment-sec></tp:taxon-treatment>
