# Supplementary material for: ﻿A camouflaged diversity: taxonomic revision of the thorny lacewing subfamily Symphrasinae (Neuroptera, Rhachiberothidae)
Source: Zookeys. 2024 Apr 30;1199:1–409. doi: 10.3897/zookeys.1199.115442 (PMC11077268; doi:10.3897/zookeys.1199.115442)
Supplement: XML Treatment for Plega paraensis [file zookeys.1199.115442-treatment32.xml]

<!DOCTYPE tp:taxon-treatment
  PUBLIC "-//TaxonX//DTD Taxonomic Treatment Publishing DTD v0 20100105//EN" "tax-treatment-NSO.dtd">
<tp:taxon-treatment xmlns:tp="http://www.plazi.org/taxpub"><tp:treatment-meta><kwd-group><label>Taxon classification</label><kwd>
                <named-content content-type="kingdom">Animalia</named-content>
              </kwd><kwd>
                <named-content content-type="order">Neuroptera</named-content>
              </kwd><kwd>
                <named-content content-type="family">Rhachiberothidae</named-content>
              </kwd></kwd-group><mixed-citation publication-type="journal"><person-group><name><surname>Ardila-Camacho</surname><given-names>Adrian</given-names></name><name><surname>Machado</surname><given-names>Renato José Pires</given-names></name><name><surname>Ohl</surname><given-names>Michael</given-names></name><name><surname>Contreras-Ramos</surname><given-names>Atilano</given-names></name></person-group><article-title>﻿A camouflaged diversity: taxonomic revision of the thorny lacewing subfamily <tp:taxon-name><tp:taxon-name-part taxon-name-part-type="subfamily">Symphrasinae</tp:taxon-name-part></tp:taxon-name> (<tp:taxon-name><tp:taxon-name-part taxon-name-part-type="order">Neuroptera</tp:taxon-name-part></tp:taxon-name>, <tp:taxon-name><tp:taxon-name-part taxon-name-part-type="family">Rhachiberothidae</tp:taxon-name-part></tp:taxon-name>)</article-title><source>Zookeys</source><day>30</day><month>04</month><year>2024</year><volume>1199</volume><fpage>1</fpage><lpage>409</lpage><pub-id pub-id-type="doi">10.3897/zookeys.1199.115442</pub-id></mixed-citation></tp:treatment-meta><tp:nomenclature><label>﻿﻿</label><tp:taxon-name>
              <tp:taxon-name-part taxon-name-part-type="genus" reg="Plega">Plega</tp:taxon-name-part>
              <tp:taxon-name-part taxon-name-part-type="species" reg="paraensis">paraensis</tp:taxon-name-part>
            </tp:taxon-name><tp:taxon-authority>Penny, 1982</tp:taxon-authority><xref ref-type="fig" rid="F60">Fig. 60</xref><tp:nomenclature-citation-list><tp:nomenclature-citation><tp:taxon-name>
                  <tp:taxon-name-part taxon-name-part-type="genus" reg="Plega">Plega</tp:taxon-name-part>
                  <tp:taxon-name-part taxon-name-part-type="species" reg="paraense">paraense</tp:taxon-name-part>
                </tp:taxon-name><comment>Penny, 1982a: 426. Holotype: female, Brazil, Pará (<named-content xmlns:xlink="http://www.w3.org/1999/xlink" content-type="dwc:institutional_code" xlink:title="Museu Paraense Emilio Goeldi, Belem, Para, Brazil." xlink:href="http://grbio.org/institution/museu-paraense-emilio-goeldi-0" xlink:type="simple">MPEG</named-content>), photographs examined.</comment></tp:nomenclature-citation><tp:nomenclature-citation><tp:taxon-name>
                  <tp:taxon-name-part taxon-name-part-type="genus" reg="Plega">Plega</tp:taxon-name-part>
                  <tp:taxon-name-part taxon-name-part-type="species" reg="paraensis">paraensis</tp:taxon-name-part>
                </tp:taxon-name><comment>Penny, 1982a. <xref ref-type="bibr" rid="B51">Ohl (2004)</xref>: 148.</comment></tp:nomenclature-citation></tp:nomenclature-citation-list></tp:nomenclature><tp:treatment-sec sec-type="material" id="SECID0EZCLM"><title>Material examined.</title><p><bold><italic>Holotype</italic>.</bold> Brazil • ♀; <bold>Pará</bold>, Belem, Mocambo; 19 Jan. 1978; Mata de terra firma, Armadilio de malaise; <named-content xmlns:xlink="http://www.w3.org/1999/xlink" content-type="dwc:institutional_code" xlink:title="Museu Paraense Emilio Goeldi, Belem, Para, Brazil." xlink:href="http://grbio.org/institution/museu-paraense-emilio-goeldi-0" xlink:type="simple">MPEG</named-content> 30000001; Holotipo <italic><tp:taxon-name><tp:taxon-name-part taxon-name-part-type="genus" reg="Plega">Plega</tp:taxon-name-part><tp:taxon-name-part taxon-name-part-type="species" reg="paraense">paraense</tp:taxon-name-part></tp:taxon-name></italic> Penny; <named-content xmlns:xlink="http://www.w3.org/1999/xlink" content-type="dwc:institutional_code" xlink:title="Museu Paraense Emilio Goeldi, Belem, Para, Brazil." xlink:href="http://grbio.org/institution/museu-paraense-emilio-goeldi-0" xlink:type="simple">MPEG</named-content>.</p></tp:treatment-sec><tp:treatment-sec sec-type="material" id="SECID0EBELM"><title>Other material.</title><p>Brazil • 1 ♂; <bold>Pará</bold>, Canaã dos Carajás, Projeto Serra do Tarzan; <named-content xmlns:xlink="http://www.w3.org/1999/xlink" content-type="dwc:verbatimCoordinates" xlink:type="simple"><named-content content-type="geo-json" specific-use="{&#34;type&#34;:&#34;Point&#34;,&#34;coordinates&#34;:[-59.854400,-9.300855]}" id="NCID0EMELM" xlink:type="simple">9°18'3.078"S, 59°51'15.84"W</named-content></named-content>; 19 Jan. 2016; Bioespeleo cons. Amb. leg.; <abbrev xmlns:xlink="http://www.w3.org/1999/xlink" content-type="institution" xlink:title="Coleção Entomológica Padre Jesus Santiago Moure, Curitiba, Paraná, Brazil." id="ABBRID0ERELM" xlink:type="simple">DZUP</abbrev>. • 1 ♂ 1 ♀; same data as for preceding; Projeto S11C; <named-content xmlns:xlink="http://www.w3.org/1999/xlink" content-type="dwc:verbatimCoordinates" xlink:type="simple"><named-content content-type="geo-json" specific-use="{&#34;type&#34;:&#34;Point&#34;,&#34;coordinates&#34;:[-56.858700,-9.294958]}" id="NCID0EZELM" xlink:type="simple">9°17'41.8488"S, 56°51'31.32"W</named-content></named-content>; 21 Apr. 2016; <abbrev xmlns:xlink="http://www.w3.org/1999/xlink" content-type="institution" xlink:title="Coleção Entomológica Padre Jesus Santiago Moure, Curitiba, Paraná, Brazil." id="ABBRID0E5ELM" xlink:type="simple">DZUP</abbrev>.</p></tp:treatment-sec><tp:treatment-sec sec-type="diagnosis" id="SECID0EDFLM"><title>Diagnosis.</title><p>This species is closely related to <italic><tp:taxon-name><tp:taxon-name-part taxon-name-part-type="genus" reg="Plega">P.</tp:taxon-name-part><tp:taxon-name-part taxon-name-part-type="species" reg="hagenella">hagenella</tp:taxon-name-part></tp:taxon-name></italic>; the basal antennal flagellomeres are as wide as long on most of the flagellum; the flagellum is completely brown. Additionally, the wings are broadly oval and the forewing pterostigma has a medial pale mark with an anterior notch. The forefemur is remarkably elongated and narrow.</p></tp:treatment-sec><tp:treatment-sec sec-type="description" id="SECID0EUFLM"><title>Description.</title><p><bold><italic>Measurements</italic>.</bold> Female (<italic>n</italic> = 1): Forewing length: 11.5 mm; Hind wing length: 8.7 mm.</p><p><bold><italic>Coloration</italic></bold> (Fig. <xref ref-type="fig" rid="F60">60</xref>). <bold><italic>Head</italic>.</bold> Vertexal region pale, with irregular, lateral brown marks extending from occiput to supra-antennal area, with pale brown setae; supra-antennal pale with irregular brown marks, and pale brown setae; occiput and postgena pale with brown areas. Antennal scape pale with brown areas, pale to dark brown setae present; pedicel pale, flagellum pale brown. Frons and clypeus pale with brown areas; labrum brown; mandible brown; maxillary and labial palpi brown. <bold><italic>Thorax</italic>.</bold> Pronotum brown with pale areas on medial region, anterior and lateral margins, pale brown setae present; episternum pale brown, postfurcasternum pale. Mesonotum brown, with area adjacent to sutures pale, setation pale brown; metanotum brown; pre-episternum brown; pteropleura brown with area adjacent to sutures pale, setation mostly pale brown. <bold><italic>Foreleg</italic>.</bold> Coxa and trochanter pale brown. Femur posterior surface pale with pale brown areas on proximal and distal ⅓; anterior surface mostly pale, with pale brown suffusions on medial area. Tibia dashed with pale and pale brown. Tarsus pale brown. <bold><italic>Mid- and hind leg</italic>.</bold> Coxae brown; trochanter pale brown. Femora and tibiae pale with brown rings; tarsi pale. <bold><italic>Wings</italic>.</bold> Forewing mostly hyaline; membrane surrounding crossveins, RP and MP stem, and first branch of <abbrev xmlns:xlink="http://www.w3.org/1999/xlink" xlink:title="Cubitus anterior" id="ABBRID0EAHLM" xlink:type="simple">CuA</abbrev> and apex of CuP amber; posterior and apical margins on distal ½ of wing with intermittent, amber areas between apical branches of longitudinal veins; pterostigma brown with pale, medial area; major veins, subcostal veinlets, and wing margin alternating pale and brown. Hind wing hyaline, with amber intermittent amber areas between apical branches of longitudinal veins; wing apex amber; pterostigma brown with pale, preapical area; longitudinal veins alternating pale and brown, crossveins brown; wing margin alternating pale and brown. <bold><italic>Abdomen</italic>.</bold> Cleared.</p><fig id="F60" position="float" orientation="portrait"><object-id xmlns:xlink="http://www.w3.org/1999/xlink" content-type="doi" xlink:type="simple">10.3897/zookeys.1199.115442.figure60</object-id><label>Figure 60.</label><caption><p><italic><tp:taxon-name><tp:taxon-name-part taxon-name-part-type="genus" reg="Plega">Plega</tp:taxon-name-part><tp:taxon-name-part taxon-name-part-type="species" reg="paraensis">paraensis</tp:taxon-name-part></tp:taxon-name></italic> Penny, 1982 <bold>A</bold> habitus of holotype female <bold>B</bold> detail of thorax and forelegs, lateral <bold>C</bold> detail of head and forelegs, frontolateral <bold>D</bold> head, frontal <bold>E</bold> pronotum, dorsal.</p></caption><graphic xmlns:xlink="http://www.w3.org/1999/xlink" xlink:href="zookeys-1199-001_article-115442__-g060.jpg" position="float" orientation="portrait" xlink:type="simple" id="oo_1038308.jpg"><uri content-type="original_file" xlink:type="simple">https://binary.pensoft.net/fig/1038308</uri></graphic></fig><p><bold><italic>Morphology</italic></bold> (Fig. <xref ref-type="fig" rid="F60">60</xref>). <bold><italic>Head</italic>.</bold> Diamond-shaped in frontal view, rugose; vertexal region raised above compound eyes, with lateral rows of reclined, fine setae; area surrounding the distinct coronal suture glabrous, with muscle insertion mark; medial area of ​​supra-antennal not raised, with fine, reclined setae; paraocular area concave. Compound eye hemispherical, as wide as ½ of the interocular distance at torulus level. Antenna filiform; scape slightly longer than wide, slightly distally expanded, with fine, short setae; pedicel as long as wide; flagellum with 58 or 59 flagellomeres, which are as wide as long on most of the flagellum, and slightly longer than wide near the apex; all articles with medial ring of fine, short setae. Frons and clypeus narrow; labrum pentagonal; maxillary palpus with first palpomere as long as wide, second 1.5× as long as wide, third palpomere 3.5 times as long as wide, fourth palpomere 3× as long as wide, fifth slightly longer than third; labial palpus with first palpomere two times as long as wide, second palpomere 4× as long as wide, third palpomere as long as second, palpimacula narrowly ovoid. <bold><italic>Thorax</italic>.</bold> Pronotum slightly longer than wide, with raised anterior margin, medial and posterior regions; outgrowths covered with thick setae, arising flush with the pronotal surface. Mesonotum slightly wider than long, with scattered, thick, setae on medial area. Metanotum ~ 2× as long as wide. Pteropleura with interspersed short and long, thin setae. <bold><italic>Foreleg</italic>.</bold> Coxa shorter than femur, cylindrical, anterior and posterior surfaces with fine setae of different lengths; trochanter conical, with thin, short setae, except on dorsal and anterior surfaces with some thickened setae; anterior surface with protuberant area. Femur elongate and narrow, distally slightly curved dorsad, covered with abundant, fine, short setae; closing surface with posteroventral row of processes composed two medially located, primary processes, with a tertiary process between them; proximal portion with basal and sub-basal tertiary processes; the rest of the row with numerous tubercle-shaped processes, and stinger-shaped setae; distal portion raised, composed of tubercle-shaped specializations and stinger-shaped setae; adjacent row of thickened setae with globular base present on distal ¼. Anteroventral row of processes reduced to proximal ⅓ and apex, composed of tubercle-shaped specializations and stinger-shaped setae; the basal-most primary, curved process is present; adjacent row of thickened setae with globular base present on distal ½. Tibia shorter than femur, curved, with thin, short setae; ventral surface keeled, with row of prostrate setae; a patch of clavate setae apically on anterior surface is present. Basitarsus with lanceolate process reaching the middle of fourth tarsomere; clavate setae present proximally on anterior surface; ventrally with single row of prostrate setae. <bold><italic>Mid- and hind leg</italic>.</bold> Coxae and trochanter with thin setae; femora and tibiae with abundant interspersed fine setae of different lengths. Hind leg longer than midleg, tibia nearly two times as long as femur; tarsi with fine and short setae, except on distal margin of plantar surface with lateral groups of thickened setae. <bold><italic>Wings</italic>.</bold> Forewing oval, trichosors present along margin except on wing base; venation setose; costal space proximally moderately expanded, humeral vein branched, 14 subcostal veinlets; pterostigma elongated, narrow, gently curved; subcostal space with single crossvein, located at R fork level; Sc vein abruptly posteriorly bent at proximal pterostigma margin to merge with RA; radial space with two crossveins; <italic>rarp2</italic> curved with three RP branches; four veins arising from <italic>rarp1</italic>; M vein basally fused with RA; RP base not widely separated from divergence of M and R; M forked at RP origin level, 1 r-m connecting RP base and M fork, forming a trapezoidal cell; six gradate crossveins present. Cubitus deeply forked; CuP basally angled and approaching A1, distally forked opposite to the level of separation of M and R; A1 simple, ending on posterior margin at level of CuP fork, A2 forked opposite to CuP angle level. Hind wing smaller and narrower than forewing, narrowly oval; costal space narrow and reduced; C and Sc fused at ¼ of wing length, Sc vein abruptly curved posteriorly at proximal margin of pterostigma to merge RA; pterostigma elongated, narrow, curved; radial space with single crossvein, oblique. 1r-m sigmoid, connecting the stems of M and RP. Media forked slightly beyond R fork. Cubitus deeply forked, intracubital crossvein subparallel to longitudinal wing axis; <abbrev xmlns:xlink="http://www.w3.org/1999/xlink" xlink:title="Cubitus anterior" id="ABBRID0ENJLM" xlink:type="simple">CuA</abbrev> sinuous, first branch candelabrum-shaped, spur vein present; CuP not touching A1, strongly anteriorly bent at distal 1/3, pectinate.</p></tp:treatment-sec><tp:treatment-sec sec-type="distribution" id="SECID0E1JLM"><title>Distribution.</title><p>Brazil (Pará).</p></tp:treatment-sec><tp:treatment-sec sec-type="remarks" id="SECID0E6JLM"><title>Remarks.</title><p>Since its original description, this species is known only by the female holotype which was collected in the Brazilian state of Pará. Despite that many morphological features of this species are unknown; it is clear that it is closely related to other South American species. <italic><tp:taxon-name><tp:taxon-name-part taxon-name-part-type="genus" reg="Plega">Plega</tp:taxon-name-part><tp:taxon-name-part taxon-name-part-type="species" reg="paraensis">paraensis</tp:taxon-name-part></tp:taxon-name></italic> was recovered sister to <italic><tp:taxon-name><tp:taxon-name-part taxon-name-part-type="genus" reg="Plega">P.</tp:taxon-name-part><tp:taxon-name-part taxon-name-part-type="species" reg="duckei">duckei</tp:taxon-name-part></tp:taxon-name></italic>, which is distributed in the neighboring state of Amazonas. Both species share the remarkable narrow forefemur, yet the genital structures of this species are still in urgent need of a detailed description in order to corroborate its phylogenetic affinities.</p></tp:treatment-sec><ref-list><ref id="B51"><mixed-citation xmlns:xlink="http://www.w3.org/1999/xlink" xlink:type="simple"><person-group><name name-style="western"><surname>Ohl</surname><given-names>M</given-names></name></person-group> (<year>2004</year>) Annotated catalog of the <tp:taxon-name><tp:taxon-name-part taxon-name-part-type="family">Mantispidae</tp:taxon-name-part></tp:taxon-name> of the World (<tp:taxon-name><tp:taxon-name-part taxon-name-part-type="order">Neuroptera</tp:taxon-name-part></tp:taxon-name>). Contributions on Entomology, International 5[ii+]: 131–262. <ext-link xlink:href="https://lacewing.tamu.edu/neuropterida/neur_bibliography/edoc12/ohl2004ref11556s-10771.pdf" ext-link-type="uri" xlink:type="simple">https://lacewing.tamu.edu/neuropterida/neur_bibliography/edoc12/ohl2004ref11556s-10771.pdf</ext-link></mixed-citation></ref></ref-list></tp:taxon-treatment>
