# Supplementary material for: ﻿A camouflaged diversity: taxonomic revision of the thorny lacewing subfamily Symphrasinae (Neuroptera, Rhachiberothidae)
Source: Zookeys. 2024 Apr 30;1199:1–409. doi: 10.3897/zookeys.1199.115442 (PMC11077268; doi:10.3897/zookeys.1199.115442)
Supplement: XML Treatment for Plega pseudohagenella [file zookeys.1199.115442-treatment33.xml]

<!DOCTYPE tp:taxon-treatment
  PUBLIC "-//TaxonX//DTD Taxonomic Treatment Publishing DTD v0 20100105//EN" "tax-treatment-NSO.dtd">
<tp:taxon-treatment xmlns:tp="http://www.plazi.org/taxpub"><tp:treatment-meta><kwd-group><label>Taxon classification</label><kwd>
                <named-content content-type="kingdom">Animalia</named-content>
              </kwd><kwd>
                <named-content content-type="order">Neuroptera</named-content>
              </kwd><kwd>
                <named-content content-type="family">Rhachiberothidae</named-content>
              </kwd></kwd-group><mixed-citation publication-type="journal"><person-group><name><surname>Ardila-Camacho</surname><given-names>Adrian</given-names></name><name><surname>Machado</surname><given-names>Renato José Pires</given-names></name><name><surname>Ohl</surname><given-names>Michael</given-names></name><name><surname>Contreras-Ramos</surname><given-names>Atilano</given-names></name></person-group><article-title>﻿A camouflaged diversity: taxonomic revision of the thorny lacewing subfamily <tp:taxon-name><tp:taxon-name-part taxon-name-part-type="subfamily">Symphrasinae</tp:taxon-name-part></tp:taxon-name> (<tp:taxon-name><tp:taxon-name-part taxon-name-part-type="order">Neuroptera</tp:taxon-name-part></tp:taxon-name>, <tp:taxon-name><tp:taxon-name-part taxon-name-part-type="family">Rhachiberothidae</tp:taxon-name-part></tp:taxon-name>)</article-title><source>Zookeys</source><day>30</day><month>04</month><year>2024</year><volume>1199</volume><fpage>1</fpage><lpage>409</lpage><pub-id pub-id-type="doi">10.3897/zookeys.1199.115442</pub-id></mixed-citation></tp:treatment-meta><tp:nomenclature><label>﻿﻿</label><tp:taxon-name>
              <tp:taxon-name-part taxon-name-part-type="genus" reg="Plega">Plega</tp:taxon-name-part>
              <tp:taxon-name-part taxon-name-part-type="species" reg="pseudohagenella">pseudohagenella</tp:taxon-name-part>
              <object-id xmlns:xlink="http://www.w3.org/1999/xlink" content-type="zoobank" xlink:type="simple">https://zoobank.org/8D2F6191-34AF-4E94-BE0B-77CDD7E1BE37</object-id>
            </tp:taxon-name><tp:taxon-authority>Ardila-Camacho &amp; Contreras-Ramos</tp:taxon-authority><tp:taxon-status xmlns:xlink="http://www.w3.org/1999/xlink" xlink:type="simple">sp. nov.</tp:taxon-status><xref ref-type="fig" rid="F61">Figs 61</xref><xref ref-type="fig" rid="F62">, 62</xref></tp:nomenclature><tp:treatment-sec sec-type="type locality" id="SECID0ENMLM"><title>Type locality.</title><p>Costa Rica, <bold>Guanacaste</bold>: Quebrada el Pedregal, <named-content xmlns:xlink="http://www.w3.org/1999/xlink" content-type="dwc:verbatimCoordinates" xlink:type="simple"><named-content content-type="geo-json" specific-use="{&#34;type&#34;:&#34;Point&#34;,&#34;coordinates&#34;:[-85.539000,10.983000]}" id="NCID0EYMLM" xlink:type="simple">10°58'58.8"N, 85°32'20.4"W</named-content></named-content>, 5 Feb. 1988, R.M. Strand leg.</p></tp:treatment-sec><tp:treatment-sec sec-type="material" id="SECID0E4MLM"><title>Material examined.</title><p><bold><italic>Holotype</italic></bold> male, pinned. Original label: “Costa Rica, <bold>Guanacaste</bold>, Quebrada el Pedregal, <named-content xmlns:xlink="http://www.w3.org/1999/xlink" content-type="dwc:verbatimCoordinates" xlink:type="simple"><named-content content-type="geo-json" specific-use="{&#34;type&#34;:&#34;Point&#34;,&#34;coordinates&#34;:[-85.539000,10.983000]}" id="NCID0ENNLM" xlink:type="simple">10°58'58.8"N, 85°32'20.4"W</named-content></named-content>, 5 Feb. 1988, R.M. Strand leg., <italic><tp:taxon-name><tp:taxon-name-part taxon-name-part-type="genus" reg="Plega">Plega</tp:taxon-name-part><tp:taxon-name-part taxon-name-part-type="species" reg="hagenella">hagenella</tp:taxon-name-part></tp:taxon-name></italic> det. Penny, 92” <named-content xmlns:xlink="http://www.w3.org/1999/xlink" content-type="dwc:institutional_code" xlink:title="California Academy of Sciences, San Francisco, USA." xlink:href="http://grbio.org/institution/california-academy-sciences" xlink:type="simple">CAS</named-content>. <bold><italic>Paratypes</italic>.</bold> Costa Rica • 1 ♀; <bold>Guanacaste</bold>, 5 Km NW Canas, Hac. La Pacífica; 50 m; 15 Mar. 1976; Opler leg.; <ext-link xmlns:xlink="http://www.w3.org/1999/xlink" xlink:href="https://mbd-db.osu.edu/hol/search_results?&amp;search_type=fast&amp;q=USNMENT01541941" ext-link-type="uri" xlink:type="simple">USNMENT01541941</ext-link>; USNM.</p><p>Guatemala • 1 ♂; <bold>Izabal</bold>, Pto. Barrios; 09 May. 1931; L. Bequaert leg.; <italic><tp:taxon-name><tp:taxon-name-part taxon-name-part-type="genus" reg="Plega">Plega</tp:taxon-name-part><tp:taxon-name-part taxon-name-part-type="species" reg="variegata">variegata</tp:taxon-name-part></tp:taxon-name></italic> Navás det. N. Banks; <named-content xmlns:xlink="http://www.w3.org/1999/xlink" content-type="dwc:institutional_code" xlink:title="Florida State Collection of Arthropods, Gainesville, Florida, USA." xlink:href="http://grbio.org/institution/florida-state-collection-arthropods-museum-entomology" xlink:type="simple">FSCA</named-content>. • 1 ♂; <bold>Zacapa</bold>, 12–14 Km S. San Lorenzo; 03 Jun. 1989; J.E. Wappes leg.; TAMU-ENTOX0285348; <named-content xmlns:xlink="http://www.w3.org/1999/xlink" content-type="dwc:institutional_code" xlink:title="Insect collection of Texas A&amp;M University, Texas, USA." xlink:href="http://grbio.org/institution/texas-am-university-insect-collection" xlink:type="simple">TAMUIC</named-content>.</p></tp:treatment-sec><tp:treatment-sec sec-type="material" id="SECID0ERPLM"><title>Other material.</title><p>Costa Rica – <bold>Guanacaste</bold> • 6 ♂ 10 ♀; Quebrada el Pedregal; <named-content xmlns:xlink="http://www.w3.org/1999/xlink" content-type="dwc:verbatimCoordinates" xlink:type="simple"><named-content content-type="geo-json" specific-use="{&#34;type&#34;:&#34;Point&#34;,&#34;coordinates&#34;:[-85.539000,10.983000]}" id="NCID0E3PLM" xlink:type="simple">10°58'58.8"N, 85°32'20.4"W</named-content></named-content>; 5 Feb. 1988; R.M. Strand leg.; <italic><tp:taxon-name><tp:taxon-name-part taxon-name-part-type="genus" reg="Plega">Plega</tp:taxon-name-part><tp:taxon-name-part taxon-name-part-type="species" reg="hagenella">hagenella</tp:taxon-name-part></tp:taxon-name></italic> det. N. Penny, 92; <named-content xmlns:xlink="http://www.w3.org/1999/xlink" content-type="dwc:institutional_code" xlink:title="Entomology collection of the University of Minnesota, St. Paul, Minnesota, USA." xlink:href="http://grbio.org/institution/university-minnesota" xlink:type="simple">UMSP</named-content>. • 1 ♀; Quebrada Alcornoque; <named-content xmlns:xlink="http://www.w3.org/1999/xlink" content-type="dwc:verbatimCoordinates" xlink:type="simple"><named-content content-type="geo-json" specific-use="{&#34;type&#34;:&#34;Point&#34;,&#34;coordinates&#34;:[-85.577000,11.009000]}" id="NCID0EXQLM" xlink:type="simple">11°0'32.4"N, 85°34'37.2"W</named-content></named-content>; 21 Jan. 1988; R.M. Strand leg.; <named-content xmlns:xlink="http://www.w3.org/1999/xlink" content-type="dwc:institutional_code" xlink:title="Entomology collection of the University of Minnesota, St. Paul, Minnesota, USA." xlink:href="http://grbio.org/institution/university-minnesota" xlink:type="simple">UMSP</named-content>. • 1 ♂; Río Tempisquito; <named-content xmlns:xlink="http://www.w3.org/1999/xlink" content-type="dwc:verbatimCoordinates" xlink:type="simple"><named-content content-type="geo-json" specific-use="{&#34;type&#34;:&#34;Point&#34;,&#34;coordinates&#34;:[-85.497000,10.958000]}" id="NCID0EHRLM" xlink:type="simple">10°57'28.8"N, 85°29'49.2"W</named-content></named-content>; 15 Jan. 1988; R.M. Strand leg.; <italic><tp:taxon-name><tp:taxon-name-part taxon-name-part-type="genus" reg="Plega">Plega</tp:taxon-name-part><tp:taxon-name-part taxon-name-part-type="species" reg="hagenella">hagenella</tp:taxon-name-part></tp:taxon-name></italic> det. N. Penny, 92; <named-content xmlns:xlink="http://www.w3.org/1999/xlink" content-type="dwc:institutional_code" xlink:title="Entomology collection of the University of Minnesota, St. Paul, Minnesota, USA." xlink:href="http://grbio.org/institution/university-minnesota" xlink:type="simple">UMSP</named-content>. • 1 ♀; Agua Buena, P.N. Guanacaste; 220 m; Feb. 1992; L-N 334800, 364100, INBIO CRI000904925; <named-content xmlns:xlink="http://www.w3.org/1999/xlink" content-type="dwc:institutional_code" xlink:title="Museo Nacional de Costa Rica, Santo Domingo de Heredia, Costa Rica." xlink:href="http://grbio.org/institution/museo-nacional-de-costa-rica" xlink:type="simple">MNCR</named-content>. • 1 ♀; same data as for preceding; L-N 334800, 364100, INBIO CRI000904930; <named-content xmlns:xlink="http://www.w3.org/1999/xlink" content-type="dwc:institutional_code" xlink:title="Museo Nacional de Costa Rica, Santo Domingo de Heredia, Costa Rica." xlink:href="http://grbio.org/institution/museo-nacional-de-costa-rica" xlink:type="simple">MNCR</named-content>. • 1 ♂; same data as for preceding; L-N 334800, 364100, INBIO CRI000904932; <named-content xmlns:xlink="http://www.w3.org/1999/xlink" content-type="dwc:institutional_code" xlink:title="Museo Nacional de Costa Rica, Santo Domingo de Heredia, Costa Rica." xlink:href="http://grbio.org/institution/museo-nacional-de-costa-rica" xlink:type="simple">MNCR</named-content>. • 1 ♂; same data as for preceding; L-N 334800, 364100, INBIO CRI000904937; <named-content xmlns:xlink="http://www.w3.org/1999/xlink" content-type="dwc:institutional_code" xlink:title="Museo Nacional de Costa Rica, Santo Domingo de Heredia, Costa Rica." xlink:href="http://grbio.org/institution/museo-nacional-de-costa-rica" xlink:type="simple">MNCR</named-content>. • 1 ♂; same data as for preceding; L-N 334800, 364100, INBIO CRI000904926; <named-content xmlns:xlink="http://www.w3.org/1999/xlink" content-type="dwc:institutional_code" xlink:title="Museo Nacional de Costa Rica, Santo Domingo de Heredia, Costa Rica." xlink:href="http://grbio.org/institution/museo-nacional-de-costa-rica" xlink:type="simple">MNCR</named-content>. • 1 ♂; same data as for preceding; L-N 334800, 364100, INBIO CRI000904939; <named-content xmlns:xlink="http://www.w3.org/1999/xlink" content-type="dwc:institutional_code" xlink:title="Museo Nacional de Costa Rica, Santo Domingo de Heredia, Costa Rica." xlink:href="http://grbio.org/institution/museo-nacional-de-costa-rica" xlink:type="simple">MNCR</named-content>. • 1 ♂; same data as for preceding; 21–24 Mar. 1993; E. López leg.; L-N-334800, 364100, INBIO CRI001196363; <named-content xmlns:xlink="http://www.w3.org/1999/xlink" content-type="dwc:institutional_code" xlink:title="Museo Nacional de Costa Rica, Santo Domingo de Heredia, Costa Rica." xlink:href="http://grbio.org/institution/museo-nacional-de-costa-rica" xlink:type="simple">MNCR</named-content>. • 1 ♂; same data as for preceding; 21–24 Mar. 1993; E. López leg.; L-N-334800, 364100, INBIO CRI001196364; <named-content xmlns:xlink="http://www.w3.org/1999/xlink" content-type="dwc:institutional_code" xlink:title="Museo Nacional de Costa Rica, Santo Domingo de Heredia, Costa Rica." xlink:href="http://grbio.org/institution/museo-nacional-de-costa-rica" xlink:type="simple">MNCR</named-content>. • 1 ♀; same data as for preceding; 21–24 Mar. 1993; E. López leg.; L-N-334800, 364100, INBIO CRI001196365; <named-content xmlns:xlink="http://www.w3.org/1999/xlink" content-type="dwc:institutional_code" xlink:title="Museo Nacional de Costa Rica, Santo Domingo de Heredia, Costa Rica." xlink:href="http://grbio.org/institution/museo-nacional-de-costa-rica" xlink:type="simple">MNCR</named-content>. • 1 ♂; same data as for preceding; 21–24 Mar. 1993; E. López leg.; L-N-334800, 364100, INBIO CRI001196366; <named-content xmlns:xlink="http://www.w3.org/1999/xlink" content-type="dwc:institutional_code" xlink:title="Museo Nacional de Costa Rica, Santo Domingo de Heredia, Costa Rica." xlink:href="http://grbio.org/institution/museo-nacional-de-costa-rica" xlink:type="simple">MNCR</named-content>. • 1 ♂; same data as for preceding; 8–23 Apr. 1993; E. López leg.; L-N-334800, 364100, INBIO CRI001331897; <named-content xmlns:xlink="http://www.w3.org/1999/xlink" content-type="dwc:institutional_code" xlink:title="Museo Nacional de Costa Rica, Santo Domingo de Heredia, Costa Rica." xlink:href="http://grbio.org/institution/museo-nacional-de-costa-rica" xlink:type="simple">MNCR</named-content>. • 1 ♀; same data as for preceding; 8–23 Apr. 1993; E. López leg.; L-N-334800, 364100, INBIO CRI001331898; <named-content xmlns:xlink="http://www.w3.org/1999/xlink" content-type="dwc:institutional_code" xlink:title="Museo Nacional de Costa Rica, Santo Domingo de Heredia, Costa Rica." xlink:href="http://grbio.org/institution/museo-nacional-de-costa-rica" xlink:type="simple">MNCR</named-content>. • 1 ♂; same data as for preceding; 240 m; 7–12 Feb. 1994; E. López; L-N-334800, 364100, INBIO CRI001747084; <named-content xmlns:xlink="http://www.w3.org/1999/xlink" content-type="dwc:institutional_code" xlink:title="Museo Nacional de Costa Rica, Santo Domingo de Heredia, Costa Rica." xlink:href="http://grbio.org/institution/museo-nacional-de-costa-rica" xlink:type="simple">MNCR</named-content>. 1 ♂; same data as for preceding; 240 m; 7–12 Feb. 1994; E. López; L-N-334800, 364100, INBIO CRI001747085; <named-content xmlns:xlink="http://www.w3.org/1999/xlink" content-type="dwc:institutional_code" xlink:title="Museo Nacional de Costa Rica, Santo Domingo de Heredia, Costa Rica." xlink:href="http://grbio.org/institution/museo-nacional-de-costa-rica" xlink:type="simple">MNCR</named-content>. • 1 ♀; Fca. Jenny, 30 Km N. de Liberia P.N. Guanacaste; Mar. 1991; R. Espinoza leg.; L-N-316200, 364400, INBIO CRI001326186; <named-content xmlns:xlink="http://www.w3.org/1999/xlink" content-type="dwc:institutional_code" xlink:title="Museo Nacional de Costa Rica, Santo Domingo de Heredia, Costa Rica." xlink:href="http://grbio.org/institution/museo-nacional-de-costa-rica" xlink:type="simple">MNCR</named-content>. • 1 ♀; same data as for preceding; L-N-316200, 364400, INBIO CRI001692729; <named-content xmlns:xlink="http://www.w3.org/1999/xlink" content-type="dwc:institutional_code" xlink:title="Museo Nacional de Costa Rica, Santo Domingo de Heredia, Costa Rica." xlink:href="http://grbio.org/institution/museo-nacional-de-costa-rica" xlink:type="simple">MNCR</named-content>. • 1 ♂; Est. Las Pailas, P.N. Ricón de la Vieja; 9–25 Feb. 1993; D. García leg.; L-N-306300, 388600, INBIO CRI001215244; <named-content xmlns:xlink="http://www.w3.org/1999/xlink" content-type="dwc:institutional_code" xlink:title="Museo Nacional de Costa Rica, Santo Domingo de Heredia, Costa Rica." xlink:href="http://grbio.org/institution/museo-nacional-de-costa-rica" xlink:type="simple">MNCR</named-content>. • 1 ♂; same data as for preceding; 7–19 Feb. 1994; 800 m; G. García leg.; L-N-306300, 388600, INBIO CRI002116224; <named-content xmlns:xlink="http://www.w3.org/1999/xlink" content-type="dwc:institutional_code" xlink:title="Museo Nacional de Costa Rica, Santo Domingo de Heredia, Costa Rica." xlink:href="http://grbio.org/institution/museo-nacional-de-costa-rica" xlink:type="simple">MNCR</named-content>. 1 ♀; same data as for preceding; 4–10 Apr. 1995; E. Navarro leg.; L-N-259150, 388500, INBIO CRI002219124; <named-content xmlns:xlink="http://www.w3.org/1999/xlink" content-type="dwc:institutional_code" xlink:title="Museo Nacional de Costa Rica, Santo Domingo de Heredia, Costa Rica." xlink:href="http://grbio.org/institution/museo-nacional-de-costa-rica" xlink:type="simple">MNCR</named-content>. • 1 ♀; Los Mesones, P.N. Barra Honda; 100 m; Mar. 1995; M. Reyes leg.; L-N-239200, 388500, INBIO CRI002179845; <named-content xmlns:xlink="http://www.w3.org/1999/xlink" content-type="dwc:institutional_code" xlink:title="Museo Nacional de Costa Rica, Santo Domingo de Heredia, Costa Rica." xlink:href="http://grbio.org/institution/museo-nacional-de-costa-rica" xlink:type="simple">MNCR</named-content>. • 1 ♀; same data as for preceding; L-N-239200, 388500, INBIO CRI002179844; <named-content xmlns:xlink="http://www.w3.org/1999/xlink" content-type="dwc:institutional_code" xlink:title="Museo Nacional de Costa Rica, Santo Domingo de Heredia, Costa Rica." xlink:href="http://grbio.org/institution/museo-nacional-de-costa-rica" xlink:type="simple">MNCR</named-content>. • 1 ♀; P.N. Barra Honda, de la oficina 900 m O.; 900 m; Feb. 1995; M. Reyes leg.; light trap; L-N-237200, 387800, INBIO CRI002178614; <named-content xmlns:xlink="http://www.w3.org/1999/xlink" content-type="dwc:institutional_code" xlink:title="Museo Nacional de Costa Rica, Santo Domingo de Heredia, Costa Rica." xlink:href="http://grbio.org/institution/museo-nacional-de-costa-rica" xlink:type="simple">MNCR</named-content>. • 1 ♀; Est. Maritza, lado O. Vol. Orosi; 600 m; Feb. 1992; F. Araya leg.; L-N-326900, 373000, INBIO CRI000737236; <named-content xmlns:xlink="http://www.w3.org/1999/xlink" content-type="dwc:institutional_code" xlink:title="Museo Nacional de Costa Rica, Santo Domingo de Heredia, Costa Rica." xlink:href="http://grbio.org/institution/museo-nacional-de-costa-rica" xlink:type="simple">MNCR</named-content>. • 1 ♀; same data as for preceding; L-N-326900, 373000, INBIO CRI000737237; <named-content xmlns:xlink="http://www.w3.org/1999/xlink" content-type="dwc:institutional_code" xlink:title="Museo Nacional de Costa Rica, Santo Domingo de Heredia, Costa Rica." xlink:href="http://grbio.org/institution/museo-nacional-de-costa-rica" xlink:type="simple">MNCR</named-content>. • 1 ♀; same data as for preceding; L-N-326900, 373000, INBIO CRI000737238; <named-content xmlns:xlink="http://www.w3.org/1999/xlink" content-type="dwc:institutional_code" xlink:title="Museo Nacional de Costa Rica, Santo Domingo de Heredia, Costa Rica." xlink:href="http://grbio.org/institution/museo-nacional-de-costa-rica" xlink:type="simple">MNCR</named-content>. • 1 ♀; same data as for preceding; L-N-326900, 373000, INBIO CRI000737239; <named-content xmlns:xlink="http://www.w3.org/1999/xlink" content-type="dwc:institutional_code" xlink:title="Museo Nacional de Costa Rica, Santo Domingo de Heredia, Costa Rica." xlink:href="http://grbio.org/institution/museo-nacional-de-costa-rica" xlink:type="simple">MNCR</named-content>. • 1 ♀; same data as for preceding; L-N-326900, 373000, INBIO CRI000737240; <named-content xmlns:xlink="http://www.w3.org/1999/xlink" content-type="dwc:institutional_code" xlink:title="Museo Nacional de Costa Rica, Santo Domingo de Heredia, Costa Rica." xlink:href="http://grbio.org/institution/museo-nacional-de-costa-rica" xlink:type="simple">MNCR</named-content>. • 1 ♂; same data as for preceding; L-N-326900, 373000, INBIO CRI000737241; <named-content xmlns:xlink="http://www.w3.org/1999/xlink" content-type="dwc:institutional_code" xlink:title="Museo Nacional de Costa Rica, Santo Domingo de Heredia, Costa Rica." xlink:href="http://grbio.org/institution/museo-nacional-de-costa-rica" xlink:type="simple">MNCR</named-content>. • 1 ♂; same data as for preceding; P. Campos leg.; L-N 326900, 373000, INBIO CRI000888332; <named-content xmlns:xlink="http://www.w3.org/1999/xlink" content-type="dwc:institutional_code" xlink:title="Museo Nacional de Costa Rica, Santo Domingo de Heredia, Costa Rica." xlink:href="http://grbio.org/institution/museo-nacional-de-costa-rica" xlink:type="simple">MNCR</named-content>. • 1 ♂; same data as for preceding; P. Campos leg.; L-N 326900, 373000, INBIO CRI000888333; <named-content xmlns:xlink="http://www.w3.org/1999/xlink" content-type="dwc:institutional_code" xlink:title="Museo Nacional de Costa Rica, Santo Domingo de Heredia, Costa Rica." xlink:href="http://grbio.org/institution/museo-nacional-de-costa-rica" xlink:type="simple">MNCR</named-content>. • 1 ♀; same data as for preceding; Feb. 1988; P. Campos leg.; Malaise trap; L-N-326900, 373000, INBIO CRI000294265; <named-content xmlns:xlink="http://www.w3.org/1999/xlink" content-type="dwc:institutional_code" xlink:title="Museo Nacional de Costa Rica, Santo Domingo de Heredia, Costa Rica." xlink:href="http://grbio.org/institution/museo-nacional-de-costa-rica" xlink:type="simple">MNCR</named-content>. • 1 ♀; same data as for preceding; 27 Feb.– 10 Mar. 1992; R. Vargas leg.; L-N-326900, 373000, INBIO CRI000468653; <named-content xmlns:xlink="http://www.w3.org/1999/xlink" content-type="dwc:institutional_code" xlink:title="Museo Nacional de Costa Rica, Santo Domingo de Heredia, Costa Rica." xlink:href="http://grbio.org/institution/museo-nacional-de-costa-rica" xlink:type="simple">MNCR</named-content>. • 1 ♀; same data as for preceding; 27 Feb.– 10 Mar. 1992; R. Vargas leg.; L-N-326900, 373000, INBIO CRI000468651; <named-content xmlns:xlink="http://www.w3.org/1999/xlink" content-type="dwc:institutional_code" xlink:title="Museo Nacional de Costa Rica, Santo Domingo de Heredia, Costa Rica." xlink:href="http://grbio.org/institution/museo-nacional-de-costa-rica" xlink:type="simple">MNCR</named-content>. • 1 ♀; same data as for preceding; 27 Feb.– 10 Mar. 1992; R. Vargas leg.; L-N-326900, 373000, INBIO CRI000468652; <named-content xmlns:xlink="http://www.w3.org/1999/xlink" content-type="dwc:institutional_code" xlink:title="Museo Nacional de Costa Rica, Santo Domingo de Heredia, Costa Rica." xlink:href="http://grbio.org/institution/museo-nacional-de-costa-rica" xlink:type="simple">MNCR</named-content>. • 1 ♀; same data as for preceding; same data as for preceding; 27 Feb.– 10 Mar. 1992; F.A. Quesada leg.; L-N-326900, 373000, INBIO CRI000888973; <named-content xmlns:xlink="http://www.w3.org/1999/xlink" content-type="dwc:institutional_code" xlink:title="Museo Nacional de Costa Rica, Santo Domingo de Heredia, Costa Rica." xlink:href="http://grbio.org/institution/museo-nacional-de-costa-rica" xlink:type="simple">MNCR</named-content>. • 1 ♂; same data as for preceding; Feb. 1992; F. Araya leg.; L-N-326900, 373000, INBIO CRI000737242; <named-content xmlns:xlink="http://www.w3.org/1999/xlink" content-type="dwc:institutional_code" xlink:title="Museo Nacional de Costa Rica, Santo Domingo de Heredia, Costa Rica." xlink:href="http://grbio.org/institution/museo-nacional-de-costa-rica" xlink:type="simple">MNCR</named-content>. • 1 ♀; same data as for preceding; 28 Feb.– 10 Mar. 1992; G. Gallardo leg.; L-N-326900, 373000, INBIO CRI000724745; <named-content xmlns:xlink="http://www.w3.org/1999/xlink" content-type="dwc:institutional_code" xlink:title="Museo Nacional de Costa Rica, Santo Domingo de Heredia, Costa Rica." xlink:href="http://grbio.org/institution/museo-nacional-de-costa-rica" xlink:type="simple">MNCR</named-content>. • 1 ♀; same data as for preceding; 27 Feb.– 10 Mar. 1992; R. Vargas leg.; L-N-326900, 373000, INBIO CRI000468649; <named-content xmlns:xlink="http://www.w3.org/1999/xlink" content-type="dwc:institutional_code" xlink:title="Museo Nacional de Costa Rica, Santo Domingo de Heredia, Costa Rica." xlink:href="http://grbio.org/institution/museo-nacional-de-costa-rica" xlink:type="simple">MNCR</named-content>. • 1 ♀; same data as for preceding; 27 Feb.– 10 Mar. 1992; R. Vargas leg.; L-N-326900, 373000, INBIO CRI000468650; <named-content xmlns:xlink="http://www.w3.org/1999/xlink" content-type="dwc:institutional_code" xlink:title="Museo Nacional de Costa Rica, Santo Domingo de Heredia, Costa Rica." xlink:href="http://grbio.org/institution/museo-nacional-de-costa-rica" xlink:type="simple">MNCR</named-content>. • 1 ♂; same data as for preceding; 27 Feb.– 10 Mar. 1992; R. Vargas leg.; L-N-326900, 373000, INBIO CRI000468553; <named-content xmlns:xlink="http://www.w3.org/1999/xlink" content-type="dwc:institutional_code" xlink:title="Museo Nacional de Costa Rica, Santo Domingo de Heredia, Costa Rica." xlink:href="http://grbio.org/institution/museo-nacional-de-costa-rica" xlink:type="simple">MNCR</named-content>. • 1 ♀; same data as for preceding; 27 Feb.– 10 Mar. 1992; F.A. Quesada leg.; L-N-326900, 373000, INBIO CRI000889003; <named-content xmlns:xlink="http://www.w3.org/1999/xlink" content-type="dwc:institutional_code" xlink:title="Museo Nacional de Costa Rica, Santo Domingo de Heredia, Costa Rica." xlink:href="http://grbio.org/institution/museo-nacional-de-costa-rica" xlink:type="simple">MNCR</named-content>. • 1 ♀; same data as for preceding; 27 Feb.– 10 Mar. 1992; A. Marín leg.; L-N-326900, 373000, INBIO CRI000735000; <named-content xmlns:xlink="http://www.w3.org/1999/xlink" content-type="dwc:institutional_code" xlink:title="Museo Nacional de Costa Rica, Santo Domingo de Heredia, Costa Rica." xlink:href="http://grbio.org/institution/museo-nacional-de-costa-rica" xlink:type="simple">MNCR</named-content>. • 1 ♀; same data as for preceding; 27 Feb.– 10 Mar. 1992; A. Marín leg.; L-N-326900, 373000, INBIO CRI000735021; <named-content xmlns:xlink="http://www.w3.org/1999/xlink" content-type="dwc:institutional_code" xlink:title="Museo Nacional de Costa Rica, Santo Domingo de Heredia, Costa Rica." xlink:href="http://grbio.org/institution/museo-nacional-de-costa-rica" xlink:type="simple">MNCR</named-content>. • 1 ♀; same data as for preceding; 27 Feb.– 10 Mar. 1992; A. Marín leg.; L-N-326900, 373000, INBIO CRI000734989; <named-content xmlns:xlink="http://www.w3.org/1999/xlink" content-type="dwc:institutional_code" xlink:title="Museo Nacional de Costa Rica, Santo Domingo de Heredia, Costa Rica." xlink:href="http://grbio.org/institution/museo-nacional-de-costa-rica" xlink:type="simple">MNCR</named-content>. • 1 ♂; same data as for preceding; 27 Feb.– 10 Mar. 1992; A. Marín leg.; L-N-326900, 373000, INBIO CRI000734990; <named-content xmlns:xlink="http://www.w3.org/1999/xlink" content-type="dwc:institutional_code" xlink:title="Museo Nacional de Costa Rica, Santo Domingo de Heredia, Costa Rica." xlink:href="http://grbio.org/institution/museo-nacional-de-costa-rica" xlink:type="simple">MNCR</named-content>. • 1 ♀; same data as for preceding; 27 Feb.– 10 Mar. 1992; A. Marín leg.; L-N-326900, 373000, INBIO CRI000734991; <named-content xmlns:xlink="http://www.w3.org/1999/xlink" content-type="dwc:institutional_code" xlink:title="Museo Nacional de Costa Rica, Santo Domingo de Heredia, Costa Rica." xlink:href="http://grbio.org/institution/museo-nacional-de-costa-rica" xlink:type="simple">MNCR</named-content>. • 1 ♂; same data as for preceding; 27 Feb.– 10 Mar. 1992; A. Marín leg.; L-N-326900, 373000, INBIO CRI000734993; <named-content xmlns:xlink="http://www.w3.org/1999/xlink" content-type="dwc:institutional_code" xlink:title="Museo Nacional de Costa Rica, Santo Domingo de Heredia, Costa Rica." xlink:href="http://grbio.org/institution/museo-nacional-de-costa-rica" xlink:type="simple">MNCR</named-content>. • 1 ♂; same data as for preceding; 27 Feb.– 10 Mar. 1992; M. Segura leg.; L-N-326900, 373000, INBIO CRI000789757; <named-content xmlns:xlink="http://www.w3.org/1999/xlink" content-type="dwc:institutional_code" xlink:title="Museo Nacional de Costa Rica, Santo Domingo de Heredia, Costa Rica." xlink:href="http://grbio.org/institution/museo-nacional-de-costa-rica" xlink:type="simple">MNCR</named-content>. • 1 ♀; same data as for preceding; 27 Feb.– 10 Mar. 1992; A. Marín leg.; L-N-326900, 373000, INBIO CRI000734999; <named-content xmlns:xlink="http://www.w3.org/1999/xlink" content-type="dwc:institutional_code" xlink:title="Museo Nacional de Costa Rica, Santo Domingo de Heredia, Costa Rica." xlink:href="http://grbio.org/institution/museo-nacional-de-costa-rica" xlink:type="simple">MNCR</named-content>. • 1 ♀; same data as for preceding; 27 Feb.– 10 Mar. 1992; A. Marín leg.; L-N-326900, 373000, INBIO CRI000734998; <named-content xmlns:xlink="http://www.w3.org/1999/xlink" content-type="dwc:institutional_code" xlink:title="Museo Nacional de Costa Rica, Santo Domingo de Heredia, Costa Rica." xlink:href="http://grbio.org/institution/museo-nacional-de-costa-rica" xlink:type="simple">MNCR</named-content>. • 1 ♀; same data as for preceding; 27 Feb.– 10 Mar. 1992; A. Marín leg.; L-N-326900, 373000, INBIO CRI000734994; <named-content xmlns:xlink="http://www.w3.org/1999/xlink" content-type="dwc:institutional_code" xlink:title="Museo Nacional de Costa Rica, Santo Domingo de Heredia, Costa Rica." xlink:href="http://grbio.org/institution/museo-nacional-de-costa-rica" xlink:type="simple">MNCR</named-content>. • 1 ♀; same data as for preceding; 27 Feb.– 10 Mar. 1992; M. Segura leg.; L-N-326900, 373000, INBIO CRI000789760; <named-content xmlns:xlink="http://www.w3.org/1999/xlink" content-type="dwc:institutional_code" xlink:title="Museo Nacional de Costa Rica, Santo Domingo de Heredia, Costa Rica." xlink:href="http://grbio.org/institution/museo-nacional-de-costa-rica" xlink:type="simple">MNCR</named-content>. 1 ♀; same data as for preceding; 28 Feb.– 10 Mar. 1992; C. Cano leg.; L-N-326900, 373000, INBIO CRI000750668; <named-content xmlns:xlink="http://www.w3.org/1999/xlink" content-type="dwc:institutional_code" xlink:title="Museo Nacional de Costa Rica, Santo Domingo de Heredia, Costa Rica." xlink:href="http://grbio.org/institution/museo-nacional-de-costa-rica" xlink:type="simple">MNCR</named-content>. 1 ♀; same data as for preceding; 27 Feb.– 10 Mar. 1992; A. Marín leg.; L-N-326900, 373000, INBIO CRI000734995; <named-content xmlns:xlink="http://www.w3.org/1999/xlink" content-type="dwc:institutional_code" xlink:title="Museo Nacional de Costa Rica, Santo Domingo de Heredia, Costa Rica." xlink:href="http://grbio.org/institution/museo-nacional-de-costa-rica" xlink:type="simple">MNCR</named-content>. • 1 ♀; same data as for preceding; 27 Feb.– 10 Mar. 1992; M. Segura leg.; L-N-326900, 373000, INBIO CRI000789756; <named-content xmlns:xlink="http://www.w3.org/1999/xlink" content-type="dwc:institutional_code" xlink:title="Museo Nacional de Costa Rica, Santo Domingo de Heredia, Costa Rica." xlink:href="http://grbio.org/institution/museo-nacional-de-costa-rica" xlink:type="simple">MNCR</named-content>. • 1 ♀; same data as for preceding; 27 Feb.– 10 Mar. 1992; M. Segura leg.; L-N-326900, 373000, INBIO CRI000789758; <named-content xmlns:xlink="http://www.w3.org/1999/xlink" content-type="dwc:institutional_code" xlink:title="Museo Nacional de Costa Rica, Santo Domingo de Heredia, Costa Rica." xlink:href="http://grbio.org/institution/museo-nacional-de-costa-rica" xlink:type="simple">MNCR</named-content>. • 1 ♂; same data as for preceding; 27 Feb.– 10 Mar. 1992; M. Segura leg.; L-N-326900, 373000, INBIO CRI000789761; <named-content xmlns:xlink="http://www.w3.org/1999/xlink" content-type="dwc:institutional_code" xlink:title="Museo Nacional de Costa Rica, Santo Domingo de Heredia, Costa Rica." xlink:href="http://grbio.org/institution/museo-nacional-de-costa-rica" xlink:type="simple">MNCR</named-content>. • 1 ♀; same data as for preceding; 27 Feb.– 10 Mar. 1992; K. Flores leg.; L-N-326900, 373000, INBIO CRI000751084; <named-content xmlns:xlink="http://www.w3.org/1999/xlink" content-type="dwc:institutional_code" xlink:title="Museo Nacional de Costa Rica, Santo Domingo de Heredia, Costa Rica." xlink:href="http://grbio.org/institution/museo-nacional-de-costa-rica" xlink:type="simple">MNCR</named-content>. • 1 ♀; same data as for preceding; 27 Feb.– 10 Mar. 1992; K. Flores leg.; L-N-326900, 373000, INBIO CRI000751085; <named-content xmlns:xlink="http://www.w3.org/1999/xlink" content-type="dwc:institutional_code" xlink:title="Museo Nacional de Costa Rica, Santo Domingo de Heredia, Costa Rica." xlink:href="http://grbio.org/institution/museo-nacional-de-costa-rica" xlink:type="simple">MNCR</named-content>. • 1 ♀; same data as for preceding; 27 Feb.– 10 Mar. 1992; K. Flores leg.; L-N-326900, 373000, INBIO CRI000751086; <named-content xmlns:xlink="http://www.w3.org/1999/xlink" content-type="dwc:institutional_code" xlink:title="Museo Nacional de Costa Rica, Santo Domingo de Heredia, Costa Rica." xlink:href="http://grbio.org/institution/museo-nacional-de-costa-rica" xlink:type="simple">MNCR</named-content>. • 1 ♀; same data as for preceding; 27 Feb.– 10 Mar. 1992; M. Segura leg.; L-N-326900, 373000, INBIO CRI000789755; <named-content xmlns:xlink="http://www.w3.org/1999/xlink" content-type="dwc:institutional_code" xlink:title="Museo Nacional de Costa Rica, Santo Domingo de Heredia, Costa Rica." xlink:href="http://grbio.org/institution/museo-nacional-de-costa-rica" xlink:type="simple">MNCR</named-content>. • 1 ♀; same data as for preceding; 27 Feb.– 10 Mar. 1992; M. Segura leg.; L-N-326900, 373000, INBIO CRI000789762; <named-content xmlns:xlink="http://www.w3.org/1999/xlink" content-type="dwc:institutional_code" xlink:title="Museo Nacional de Costa Rica, Santo Domingo de Heredia, Costa Rica." xlink:href="http://grbio.org/institution/museo-nacional-de-costa-rica" xlink:type="simple">MNCR</named-content>. • 1 ♀; same data as for preceding; 27 Feb.– 10 Mar. 1992; K. Flores leg.; L-N-326900, 373000, INBIO CRI000751083; <named-content xmlns:xlink="http://www.w3.org/1999/xlink" content-type="dwc:institutional_code" xlink:title="Museo Nacional de Costa Rica, Santo Domingo de Heredia, Costa Rica." xlink:href="http://grbio.org/institution/museo-nacional-de-costa-rica" xlink:type="simple">MNCR</named-content>. • 1 ♂; same data as for preceding; 27 Feb.– 10 Mar. 1992; C. Cano leg.; L-N-326900, 373000, INBIO CRI000750667; <named-content xmlns:xlink="http://www.w3.org/1999/xlink" content-type="dwc:institutional_code" xlink:title="Museo Nacional de Costa Rica, Santo Domingo de Heredia, Costa Rica." xlink:href="http://grbio.org/institution/museo-nacional-de-costa-rica" xlink:type="simple">MNCR</named-content>. • 1 ♂; same data as for preceding; 27 Feb.– 10 Mar. 1992; K. Flores leg.; L-N-326900, 373000, INBIO CRI000751087; <named-content xmlns:xlink="http://www.w3.org/1999/xlink" content-type="dwc:institutional_code" xlink:title="Museo Nacional de Costa Rica, Santo Domingo de Heredia, Costa Rica." xlink:href="http://grbio.org/institution/museo-nacional-de-costa-rica" xlink:type="simple">MNCR</named-content>. • 1 ♀; same data as for preceding; 28 Feb.– 10 Mar. 1992; C. Cano leg.; L-N-326900, 373000, INBIO CRI000750666; <named-content xmlns:xlink="http://www.w3.org/1999/xlink" content-type="dwc:institutional_code" xlink:title="Museo Nacional de Costa Rica, Santo Domingo de Heredia, Costa Rica." xlink:href="http://grbio.org/institution/museo-nacional-de-costa-rica" xlink:type="simple">MNCR</named-content>. • 1 ♀; same data as for preceding; 28 Feb.– 10 Mar. 1992; C. Cano leg.; L-N-326900, 373000, INBIO CRI000750665; <named-content xmlns:xlink="http://www.w3.org/1999/xlink" content-type="dwc:institutional_code" xlink:title="Museo Nacional de Costa Rica, Santo Domingo de Heredia, Costa Rica." xlink:href="http://grbio.org/institution/museo-nacional-de-costa-rica" xlink:type="simple">MNCR</named-content>. • 1 ♀; same data as for preceding; 27 Feb.– 10 Mar. 1992; M. Segura leg.; L-N-326900, 373000, INBIO CRI000789764; <named-content xmlns:xlink="http://www.w3.org/1999/xlink" content-type="dwc:institutional_code" xlink:title="Museo Nacional de Costa Rica, Santo Domingo de Heredia, Costa Rica." xlink:href="http://grbio.org/institution/museo-nacional-de-costa-rica" xlink:type="simple">MNCR</named-content>. • 1 ♀; same data as for preceding; 28 Feb.– 10 Mar. 1992; K. Taylor leg.; L-N-326900, 373000, INBIO CRI000394922; <named-content xmlns:xlink="http://www.w3.org/1999/xlink" content-type="dwc:institutional_code" xlink:title="Museo Nacional de Costa Rica, Santo Domingo de Heredia, Costa Rica." xlink:href="http://grbio.org/institution/museo-nacional-de-costa-rica" xlink:type="simple">MNCR</named-content>. • 1 ♀; same data as for preceding; 28 Feb.– 10 Mar. 1992; K. Taylor leg.; L-N-326900, 373000, INBIO CRI000394921; <named-content xmlns:xlink="http://www.w3.org/1999/xlink" content-type="dwc:institutional_code" xlink:title="Museo Nacional de Costa Rica, Santo Domingo de Heredia, Costa Rica." xlink:href="http://grbio.org/institution/museo-nacional-de-costa-rica" xlink:type="simple">MNCR</named-content>. • 1 ♀; same data as for preceding; 28 Feb.– 10 Mar. 1992; F.A. Quesada leg.; L-N-326900, 373000, INBIO CRI000889023; <named-content xmlns:xlink="http://www.w3.org/1999/xlink" content-type="dwc:institutional_code" xlink:title="Museo Nacional de Costa Rica, Santo Domingo de Heredia, Costa Rica." xlink:href="http://grbio.org/institution/museo-nacional-de-costa-rica" xlink:type="simple">MNCR</named-content>. • 1 ♀; same data as for preceding; 28 Feb.– 10 Mar. 1992; D. García leg.; L-N-326900, 373000, INBIO CRI000535627; <named-content xmlns:xlink="http://www.w3.org/1999/xlink" content-type="dwc:institutional_code" xlink:title="Museo Nacional de Costa Rica, Santo Domingo de Heredia, Costa Rica." xlink:href="http://grbio.org/institution/museo-nacional-de-costa-rica" xlink:type="simple">MNCR</named-content>. • 1 ♀; same data as for preceding; 28 Feb.– 10 Mar. 1992; R. Guzmán leg.; L-N-326900, 373000, INBIO CRI000441323; <named-content xmlns:xlink="http://www.w3.org/1999/xlink" content-type="dwc:institutional_code" xlink:title="Museo Nacional de Costa Rica, Santo Domingo de Heredia, Costa Rica." xlink:href="http://grbio.org/institution/museo-nacional-de-costa-rica" xlink:type="simple">MNCR</named-content>. • 1 ♀; same data as for preceding; 28 Feb.– 10 Mar. 1992; M. Reyes leg.; L-N-326900, 373000, INBIO CRI000439924; <named-content xmlns:xlink="http://www.w3.org/1999/xlink" content-type="dwc:institutional_code" xlink:title="Museo Nacional de Costa Rica, Santo Domingo de Heredia, Costa Rica." xlink:href="http://grbio.org/institution/museo-nacional-de-costa-rica" xlink:type="simple">MNCR</named-content>. • 1 ♀; same data as for preceding; 27 Feb.– 10 Mar. 1992; F.A. Quesada leg.; L-N-326900, 373000, INBIO CRI000889051; <named-content xmlns:xlink="http://www.w3.org/1999/xlink" content-type="dwc:institutional_code" xlink:title="Museo Nacional de Costa Rica, Santo Domingo de Heredia, Costa Rica." xlink:href="http://grbio.org/institution/museo-nacional-de-costa-rica" xlink:type="simple">MNCR</named-content>. • 1 ♀; Est. Maritza, Quebrada Yeguitas, A.C.G.; 600 m; 21 Feb. 1994; L-N-326900, 373000, INBIO CRI001804019; <named-content xmlns:xlink="http://www.w3.org/1999/xlink" content-type="dwc:institutional_code" xlink:title="Museo Nacional de Costa Rica, Santo Domingo de Heredia, Costa Rica." xlink:href="http://grbio.org/institution/museo-nacional-de-costa-rica" xlink:type="simple">MNCR</named-content>. • 1 ♂; Est. Maritza, Tempisquito Sur, A.C.G.; 600 m; 20–23 Feb. 1994; L-N-325800, 373700, INBIO CRI001682886; <named-content xmlns:xlink="http://www.w3.org/1999/xlink" content-type="dwc:institutional_code" xlink:title="Museo Nacional de Costa Rica, Santo Domingo de Heredia, Costa Rica." xlink:href="http://grbio.org/institution/museo-nacional-de-costa-rica" xlink:type="simple">MNCR</named-content>. • 1 ♂; same data as for preceding; L-N-325800, 373700, INBIO CRI001682885; <named-content xmlns:xlink="http://www.w3.org/1999/xlink" content-type="dwc:institutional_code" xlink:title="Museo Nacional de Costa Rica, Santo Domingo de Heredia, Costa Rica." xlink:href="http://grbio.org/institution/museo-nacional-de-costa-rica" xlink:type="simple">MNCR</named-content>. • 1 ♀; same data as for preceding; L-N-325800, 373700, INBIO CRI001682884; <named-content xmlns:xlink="http://www.w3.org/1999/xlink" content-type="dwc:institutional_code" xlink:title="Museo Nacional de Costa Rica, Santo Domingo de Heredia, Costa Rica." xlink:href="http://grbio.org/institution/museo-nacional-de-costa-rica" xlink:type="simple">MNCR</named-content>. • 1 ♀; same data as for preceding; L-N-325800, 373700, INBIO CRI001682883; <named-content xmlns:xlink="http://www.w3.org/1999/xlink" content-type="dwc:institutional_code" xlink:title="Museo Nacional de Costa Rica, Santo Domingo de Heredia, Costa Rica." xlink:href="http://grbio.org/institution/museo-nacional-de-costa-rica" xlink:type="simple">MNCR</named-content>. • 1 ♂; same data as for preceding; L-N-325800, 373700, INBIO CRI001682882; <named-content xmlns:xlink="http://www.w3.org/1999/xlink" content-type="dwc:institutional_code" xlink:title="Museo Nacional de Costa Rica, Santo Domingo de Heredia, Costa Rica." xlink:href="http://grbio.org/institution/museo-nacional-de-costa-rica" xlink:type="simple">MNCR</named-content>. • 1 ♂; same data as for preceding; L-N-325800, 373700, INBIO CRI001682881; <named-content xmlns:xlink="http://www.w3.org/1999/xlink" content-type="dwc:institutional_code" xlink:title="Museo Nacional de Costa Rica, Santo Domingo de Heredia, Costa Rica." xlink:href="http://grbio.org/institution/museo-nacional-de-costa-rica" xlink:type="simple">MNCR</named-content>. • 1 ♂; same data as for preceding; L-N-325800, 373700, INBIO CRI001682880; <named-content xmlns:xlink="http://www.w3.org/1999/xlink" content-type="dwc:institutional_code" xlink:title="Museo Nacional de Costa Rica, Santo Domingo de Heredia, Costa Rica." xlink:href="http://grbio.org/institution/museo-nacional-de-costa-rica" xlink:type="simple">MNCR</named-content>. • 1 ♀; same data as for preceding; L-N-325800, 373700, INBIO CRI001682876; <named-content xmlns:xlink="http://www.w3.org/1999/xlink" content-type="dwc:institutional_code" xlink:title="Museo Nacional de Costa Rica, Santo Domingo de Heredia, Costa Rica." xlink:href="http://grbio.org/institution/museo-nacional-de-costa-rica" xlink:type="simple">MNCR</named-content>. • 1 ♀; same data as for preceding; L-N-325800, 373700, INBIO CRI001682875; <named-content xmlns:xlink="http://www.w3.org/1999/xlink" content-type="dwc:institutional_code" xlink:title="Museo Nacional de Costa Rica, Santo Domingo de Heredia, Costa Rica." xlink:href="http://grbio.org/institution/museo-nacional-de-costa-rica" xlink:type="simple">MNCR</named-content>. • 1 ♂; same data as for preceding; L-N-325800, 373700, INBIO CRI001682877; <named-content xmlns:xlink="http://www.w3.org/1999/xlink" content-type="dwc:institutional_code" xlink:title="Museo Nacional de Costa Rica, Santo Domingo de Heredia, Costa Rica." xlink:href="http://grbio.org/institution/museo-nacional-de-costa-rica" xlink:type="simple">MNCR</named-content>. • 1 ♀; same data as for preceding; L-N-325800, 373700, INBIO CRI001682878; <named-content xmlns:xlink="http://www.w3.org/1999/xlink" content-type="dwc:institutional_code" xlink:title="Museo Nacional de Costa Rica, Santo Domingo de Heredia, Costa Rica." xlink:href="http://grbio.org/institution/museo-nacional-de-costa-rica" xlink:type="simple">MNCR</named-content>. • 1 ♂; Playa Naranjo, Sta. Rosa; Dec. 1990; E. Alcazar leg.; L-N-309300, 353300, INBIO CRI000486473; <named-content xmlns:xlink="http://www.w3.org/1999/xlink" content-type="dwc:institutional_code" xlink:title="Museo Nacional de Costa Rica, Santo Domingo de Heredia, Costa Rica." xlink:href="http://grbio.org/institution/museo-nacional-de-costa-rica" xlink:type="simple">MNCR</named-content>. • 1 ♂; same data as for preceding; L-N-309300, 353300, INBIO CRI000486471; <named-content xmlns:xlink="http://www.w3.org/1999/xlink" content-type="dwc:institutional_code" xlink:title="Museo Nacional de Costa Rica, Santo Domingo de Heredia, Costa Rica." xlink:href="http://grbio.org/institution/museo-nacional-de-costa-rica" xlink:type="simple">MNCR</named-content>. • 1 ♂; La Cruz, P.N. Guanacaste, Casa Oeste, Cerro el Hacha; 400–500 m; 4 Feb. 1988; A. Solís leg.; L-N-331700, 365400, INB 0003353138; <named-content xmlns:xlink="http://www.w3.org/1999/xlink" content-type="dwc:institutional_code" xlink:title="Museo Nacional de Costa Rica, Santo Domingo de Heredia, Costa Rica." xlink:href="http://grbio.org/institution/museo-nacional-de-costa-rica" xlink:type="simple">MNCR</named-content>. • 1 ♀; La Cruz, P.N. Guanacaste, Santa Cruz, Vista del Mar, Torre CoCENSA; 927 m; 10 Feb. 2003; W. Porras leg.; L-N-235350, 357500, INB 0003703247; <named-content xmlns:xlink="http://www.w3.org/1999/xlink" content-type="dwc:institutional_code" xlink:title="Museo Nacional de Costa Rica, Santo Domingo de Heredia, Costa Rica." xlink:href="http://grbio.org/institution/museo-nacional-de-costa-rica" xlink:type="simple">MNCR</named-content>. • 1 ♀; Est. Palo Verde; 20–23 Feb. 1994; 10 m; R. Chavarría leg.; L-N-259000, 388400, INBIO CRI001739708; <named-content xmlns:xlink="http://www.w3.org/1999/xlink" content-type="dwc:institutional_code" xlink:title="Museo Nacional de Costa Rica, Santo Domingo de Heredia, Costa Rica." xlink:href="http://grbio.org/institution/museo-nacional-de-costa-rica" xlink:type="simple">MNCR</named-content>. • 1 ♂; Est. Palo Verde; 25 Mar.–21 Apr. 1992; 10 m; A. Gutierrez leg.; L-N-259000, 388400, INBIO CRI000438906; <named-content xmlns:xlink="http://www.w3.org/1999/xlink" content-type="dwc:institutional_code" xlink:title="Museo Nacional de Costa Rica, Santo Domingo de Heredia, Costa Rica." xlink:href="http://grbio.org/institution/museo-nacional-de-costa-rica" xlink:type="simple">MNCR</named-content>. • 1 ♀; Est. Quebrada Bonita. 50 m R.B. Carara; 800 m; Mar. 1993; R. Guzmán leg.; L-N-194500, 469850, INBIO CRI000379570; <named-content xmlns:xlink="http://www.w3.org/1999/xlink" content-type="dwc:institutional_code" xlink:title="Museo Nacional de Costa Rica, Santo Domingo de Heredia, Costa Rica." xlink:href="http://grbio.org/institution/museo-nacional-de-costa-rica" xlink:type="simple">MNCR</named-content>. • 1 ♀; Santa Rosa National Park; Apr. 1985; 300 m; D.H. Janzen &amp; W. Hallwachs leg.; INBIO CRI000688706; <named-content xmlns:xlink="http://www.w3.org/1999/xlink" content-type="dwc:institutional_code" xlink:title="Museo Nacional de Costa Rica, Santo Domingo de Heredia, Costa Rica." xlink:href="http://grbio.org/institution/museo-nacional-de-costa-rica" xlink:type="simple">MNCR</named-content>. • 1 ♂; same data as for preceding; INBIO CRI001688702; <named-content xmlns:xlink="http://www.w3.org/1999/xlink" content-type="dwc:institutional_code" xlink:title="Museo Nacional de Costa Rica, Santo Domingo de Heredia, Costa Rica." xlink:href="http://grbio.org/institution/museo-nacional-de-costa-rica" xlink:type="simple">MNCR</named-content>. • 1 ♀; same data as for preceding; INBIO CRI001688703; <named-content xmlns:xlink="http://www.w3.org/1999/xlink" content-type="dwc:institutional_code" xlink:title="Museo Nacional de Costa Rica, Santo Domingo de Heredia, Costa Rica." xlink:href="http://grbio.org/institution/museo-nacional-de-costa-rica" xlink:type="simple">MNCR</named-content>. • 1 ♂; same data as for preceding; INBIO CRI001688698; <named-content xmlns:xlink="http://www.w3.org/1999/xlink" content-type="dwc:institutional_code" xlink:title="Museo Nacional de Costa Rica, Santo Domingo de Heredia, Costa Rica." xlink:href="http://grbio.org/institution/museo-nacional-de-costa-rica" xlink:type="simple">MNCR</named-content>. • 1 ♀; Est. Murcielago, A.C.G.; 600 m; 9–19 Feb. 1994; F. Quesada leg.; L-N-320300, 347200, INBIO CRI000744649; <named-content xmlns:xlink="http://www.w3.org/1999/xlink" content-type="dwc:institutional_code" xlink:title="Museo Nacional de Costa Rica, Santo Domingo de Heredia, Costa Rica." xlink:href="http://grbio.org/institution/museo-nacional-de-costa-rica" xlink:type="simple">MNCR</named-content>. • 1 ♀; same data as for preceding; 100 m; L-N-320300, 347200, INBIO CRI000744648; <named-content xmlns:xlink="http://www.w3.org/1999/xlink" content-type="dwc:institutional_code" xlink:title="Museo Nacional de Costa Rica, Santo Domingo de Heredia, Costa Rica." xlink:href="http://grbio.org/institution/museo-nacional-de-costa-rica" xlink:type="simple">MNCR</named-content>. • 1 ♂; same data as for preceding; 100 m; L-N-320300, 347200, INBIO CRI001744652; <named-content xmlns:xlink="http://www.w3.org/1999/xlink" content-type="dwc:institutional_code" xlink:title="Museo Nacional de Costa Rica, Santo Domingo de Heredia, Costa Rica." xlink:href="http://grbio.org/institution/museo-nacional-de-costa-rica" xlink:type="simple">MNCR</named-content>. • 1 ♀; same data as for preceding; 100 m; L-N-320300, 347200, INBIO CRI001744651; <named-content xmlns:xlink="http://www.w3.org/1999/xlink" content-type="dwc:institutional_code" xlink:title="Museo Nacional de Costa Rica, Santo Domingo de Heredia, Costa Rica." xlink:href="http://grbio.org/institution/museo-nacional-de-costa-rica" xlink:type="simple">MNCR</named-content>. • 1 ♀; Finca Jenny, 30Km N de Liberia; 240 m; 8–15 Mar. 1994; E. Araya leg.; L-N-317150, 363700, INBIO CRI001737006; <named-content xmlns:xlink="http://www.w3.org/1999/xlink" content-type="dwc:institutional_code" xlink:title="Museo Nacional de Costa Rica, Santo Domingo de Heredia, Costa Rica." xlink:href="http://grbio.org/institution/museo-nacional-de-costa-rica" xlink:type="simple">MNCR</named-content>. – <bold>Limón</bold> • 1 ♂; Cuatro Esquinas, P.N. Tortuguero; 0 m; Sep. 1989; J. Solano leg.; 280000, 590500, INBIO CRI000052838; <named-content xmlns:xlink="http://www.w3.org/1999/xlink" content-type="dwc:institutional_code" xlink:title="Museo Nacional de Costa Rica, Santo Domingo de Heredia, Costa Rica." xlink:href="http://grbio.org/institution/museo-nacional-de-costa-rica" xlink:type="simple">MNCR</named-content>. – <bold>Puntarenas</bold> • 1 ♀; Est. Quebrada Bonita. R.B. Carara; 50 m; Mar. 1994; J. Saborio leg.; L-N-194500, 469850, INBIO CRI000681096; <named-content xmlns:xlink="http://www.w3.org/1999/xlink" content-type="dwc:institutional_code" xlink:title="Museo Nacional de Costa Rica, Santo Domingo de Heredia, Costa Rica." xlink:href="http://grbio.org/institution/museo-nacional-de-costa-rica" xlink:type="simple">MNCR</named-content>.</p></tp:treatment-sec><tp:treatment-sec sec-type="diagnosis" id="SECID0ELMMM"><title>Diagnosis.</title><p>This species has a brown flagellum, with basal flagellomeres as long as wide. The femur posterior surface is pale with numerous dark brown dots; the anterior surface is mainly dark brown with small pale areas. The pterostigma of both wings is brown with a large, medial, irregular whitish area, and additional surrounding pale areas. On the male genitalia, the gonocoxite IX is thin, gently curved, and sinusoid in ventral view, with posterior apex straight, and set with three apical, digitiform processes, subequal in shape and size, situated on the inner surface. The gonocoxites XI medial lobe, has the ventral part as a lobe with a keel on the center, which is covered with minute granules. On the female genitalia, the gonapophyses VIII medial part is boat-shaped, posteromedially set with a small, bilobed process. The bursa copulatrix is long, semi-membranous, and striated, while the spermatheca has the distal section slightly expanded, and with a rounded diverticulum.</p></tp:treatment-sec><tp:treatment-sec sec-type="etymology" id="SECID0EQMMM"><title>Etymology.</title><p>The specific epithet <italic><tp:taxon-name><tp:taxon-name-part taxon-name-part-type="genus" reg="Plega"/><tp:taxon-name-part taxon-name-part-type="species" reg="pseudohagenella">pseudohagenella</tp:taxon-name-part></tp:taxon-name></italic> is a composite of the Greek <italic>ψευδής</italic> (<italic>pseudḗs</italic>) meaning false, and <italic><tp:taxon-name><tp:taxon-name-part taxon-name-part-type="genus" reg="Plega"/><tp:taxon-name-part taxon-name-part-type="species" reg="hagenella">hagenella</tp:taxon-name-part></tp:taxon-name></italic>, the specific name of a closely related species of the genus <italic><tp:taxon-name><tp:taxon-name-part taxon-name-part-type="genus" reg="Plega">Plega</tp:taxon-name-part></tp:taxon-name></italic>. This name refers to the resemblance between both species and the difficulty of recognizing them by previous researchers, who always identified this species as <italic><tp:taxon-name><tp:taxon-name-part taxon-name-part-type="genus" reg="Plega">P.</tp:taxon-name-part><tp:taxon-name-part taxon-name-part-type="species" reg="hagenella">hagenella</tp:taxon-name-part></tp:taxon-name></italic>.</p></tp:treatment-sec><tp:treatment-sec sec-type="description" id="SECID0EAOMM"><title>Description.</title><p><bold><italic>Measurements</italic>.</bold> Male (<italic>n</italic> = 6). Forewing length: 8.37–16.70 mm; Hind wing length: 6.72–13.97 mm. Female (<italic>n</italic> = 4): Forewing length: 7.22–16.29 mm; Hind wing length: 6.29–13.04 mm.</p><p><bold><italic>Coloration</italic></bold> (Fig. <xref ref-type="fig" rid="F61">61</xref>). <bold><italic>Head</italic>.</bold> Vertexal region pale with brown lateral markings extending from occiput to toruli, forming a V-shaped pattern; pale brown setae on brown marks present; area adjacent to occipital ridge dark brown; paraocular area bicolor; postgena either pale with brown marks or almost completely brown. Antennal scape mostly brown, with a pale, longitudinal, dorsolateral band, dark brown setae present; pedicel dark brown, flagellum brown with dark brown setae. Frons pale with dark brown markings on center and below toruli. Clypeus pale with dark brown lateral markings; labrum pale brown with dark brown anterior margin; mandible pale brown at base, dark amber at apex; maxilla pale with dark brown markings, palpus dark brown, except for third article pale brown, and pale junctions; labium dark brown with pale margins, labial palpus dark brown, pale at junctions, palpimacula brown. <bold><italic>Thorax</italic>.</bold> Pronotum brown with dark brown lateral stripes, pale posterolateral areas, dark brown setae, sternal surface pale; episternum brown, postfurcasternum pale. Mesonotum with broad, pale, median band and dark brown lateral stripes, setation dark brown; scutellum with some pale brown setae; metanotum dark brown laterally, paler medially; pre-episternum pale with brown suffusions; pteropleura pale with brown markings, interspersed pale and brown setae present. <bold><italic>Foreleg</italic>.</bold> Coxa brown with interspersed pale and dark brown setae; trochanter either pale or brown with pale areas, most of the surface with pale brown setae, dark brown on dorsal surface. Femur posterior surface pale with numerous dark brown spots and dark brown apex; anterior surface mainly dark brown with small pale areas. Tibia dashed with pale and dark brown, with pale brown setae. Basitarsus brown on proximal region, with broad pale area on basal ½, clavate setae pale brown; lanceolate process dark amber; remaining tarsomeres pale brown. <bold><italic>Mid- and hind leg</italic>.</bold> Coxae dark brown with small pale areas, almost completely pale in some specimens, pale brown setae present; mid-trochanter pale with brown spot on the posterior surface; hind trochanter pale with brown spot on the anterior surface. Femora and tibiae dashed, alternating pale and brown, setae pale brown on pale areas and brown on dark areas. Tarsomeres pale to pale brown with pale brown setae, distal margins on ventral surface with dark brown setae; pretarsal claws amber. <bold><italic>Wings</italic>.</bold> Forewing mostly hyaline, pale amber in some specimens; membrane surrounding crossveins, marginal twigging, first branch of <abbrev xmlns:xlink="http://www.w3.org/1999/xlink" xlink:title="Cubitus anterior" id="ABBRID0EOPMM" xlink:type="simple">CuA</abbrev> and apex of CuP dark amber; pterostigma brown with a large, medial, irregular pale area; major veins alternating pale and dark brown, crossveins dark brown. Hind wing mostly hyaline, with pale amber infuscation near the posterior and distal margins; base of subcostal space and <italic>mcu1</italic> amber; pterostigma dark brown with two pale areas, one wide and medially located, and another proximal and smaller, which sometimes are fused; longitudinal veins and crossveins alternating pale and brown. <bold><italic>Abdomen</italic>.</bold> Tergite I dark brown with pale lateral areas, tergites II-IX brown with pale margins; tergites III-VII with pale lateral scars, with longer one anterolaterally on each side. Tergite IX pale with brown markings. All segments with pale setae. Some specimens with tergites completely brown; pleural membrane dark brown with ventral pale areas. Sternites with broad, pale medial and lateral areas; lateral bands extended from anterior margin to merge with narrow, transverse stripe near posterior margin. Sternite VIII with pale posterior 1/2 with medial brown mark, anterior ½ brown. Sternite laterally pale, dark brown on center, setae pale brown, darker on dark brown areas. Female tergites brown with pale areas, pale brown setae present; sternites with pale posterolateral areas, medial region pale to dark brown, with semi-triangular lateral markings on each side, pale brown setae present; sternite VII pale medial and posterolateral areas, laterally with dark brown setae.</p><fig id="F61" position="float" orientation="portrait"><object-id xmlns:xlink="http://www.w3.org/1999/xlink" content-type="doi" xlink:type="simple">10.3897/zookeys.1199.115442.figure61</object-id><label>Figure 61.</label><caption><p><italic><tp:taxon-name><tp:taxon-name-part taxon-name-part-type="genus" reg="Plega">Plega</tp:taxon-name-part><tp:taxon-name-part taxon-name-part-type="species" reg="pseudohagenella">pseudohagenella</tp:taxon-name-part></tp:taxon-name></italic> Ardila-Camacho &amp; Contreras-Ramos, sp. nov. <bold>A</bold> male habitus <bold>B</bold> wings <bold>C</bold> head, frontal <bold>D</bold> pronotum, dorsal <bold>E</bold> forefemur, anterior surface <bold>F</bold> same, posterior surface.</p></caption><graphic xmlns:xlink="http://www.w3.org/1999/xlink" xlink:href="zookeys-1199-001_article-115442__-g061.jpg" position="float" orientation="portrait" xlink:type="simple" id="oo_1038309.jpg"><uri content-type="original_file" xlink:type="simple">https://binary.pensoft.net/fig/1038309</uri></graphic></fig><p><bold><italic>Morphology</italic></bold> (Fig. <xref ref-type="fig" rid="F61">61</xref>). <bold><italic>Head</italic>.</bold> Diamond-shaped in frontal view, rugose, vertexal region raised above compound eyes, with lateral rows of reclined setae on brown areas; area between coronal suture glabrous, with muscle insertion mark; coronal suture distinct; medial area of ​​supra-antennal region with lateral outgrowths located above toruli, covered with reclined setae; paraocular area shallowly concave. Antenna filiform, short; scape 1.5× as long as wide, slightly distally expanded, with short setae, except near distal margin thicker; pedicel as long as wide; flagellum with 29–42 flagellomeres, as wide as long on proximal ½, slightly longer than wide on distal ½; all articles with medial ring of short setae, except the most basal with scattered setae. Compound eye hemispherical, as wide as ½ of the interocular distance at torulus level. Frons and clypeus rugose, with fine and short setae. Labrum pentagonal with fine and long setae; maxillary palpus with first palpomere as long as wide, second 1.5× as long as wide, third palpomere 3× as long as wide, fourth palpomeres 2.5× as long as wide, fifth palpomere slightly longer than third, with short and thin setae; mentum with fine, long setae; labial palpus with first palpomere two times as long as wide, second palpomere 4× as long as wide, third palpomere slightly shorter than second, palpimacula elongate and ovoid. <bold><italic>Thorax</italic>.</bold> Pronotum as long as wide, subtrapezoidal, with raised anterior margin, medial and posterior regions; outgrowths covered with pedicellate, thickened setae, remaining surface with fine, short setae. Mesonotum 2× as wide as long, with scattered, thick, pedicellate setae and some long, thin setae on medial area. Metanotum ~ 2× as long as wide, mostly glabrous with few fine setae on scutellum. Pteropleura with short, thin setae and thick setae on mesanepisternum and mesokatepisternum and on metakatepisternum. <bold><italic>Foreleg</italic>.</bold> Coxa as long as femur, cylindrical, anterior and posterior surfaces with pedicellate fine or thick setae of different sizes; trochanter subtrapezoidal, with thin and short setae, except dorsally with some thick and longer setae, anterior surface with protuberant area covered with pedicellate, thick setae. Femur robust, covered with abundant, fine, short setae which arise from protuberant bases on both surfaces. Closing surface with posteroventral row of processes composed two medially located primary processes and a sub-basal secondary process; between these processes a single tertiary process, and abundant tubercle-shaped processes and stinger-shaped setae are preset; distal portion of posteroventral row raised, composed of tubercle-shaped specializations of different sizes and stinger-shaped setae; adjacent row of thickened setae with globular base present on distal ½. Anteroventral row of processes reduced to proximal ⅓ which is composed of tubercle-shaped specializations, and stinger-shaped setae; the basal-most process, a primary, curved process; distal portion of anteroventral row composed tubercle-shaped specializations; adjacent row of thickened setae with globular base present on distal ¼–½. Tibia almost as long as the femur, curved, moderately setose, ventrally keeled with prostrate setae; a patch of clavate setae is present apically on the anterior surface. Basitarsus with lanceolate process reaching the middle of fourth tarsomere; clavate setae are present proximally on anterior surface; ventrally with single row of prostrate setae; second tarsomere ~ 6× as long as wide; third tarsomere as long as wide, fourth tarsomere two times as long as wide. <bold><italic>Mid- and hind leg</italic>.</bold> Coxae with long, thick setae; trochanter with fine and short setae; femora and tibiae on both legs with interspersed fine, short and long setae; tibial spurs short; hind leg longer than midleg, tibia, 1.5× as long as femur; tarsi with fine and short setae, except on distal margin of plantar surface with lateral groups of 5–7 thickened setae; on both legs basitarsus 3.5 times as long as wide, second tarsomere 1.5× as long as wide; third and fourth tarsomeres as long as wide; fifth tarsomere two times as long as wide. <bold><italic>Wings</italic>.</bold> Forewing narrowly oval, trichosors present along margin except on wing base; venation setose; costal space proximally expanded, humeral vein branched, 11–15 subcostal veinlets; pterostigma elongated, curved, with barely perceptible veinlets; subcostal space with single crossvein, medially located; Sc vein abruptly posteriorly bent at proximal pterostigma margin to merge with RA; radial space with two crossveins; <italic>rarp2</italic> curved with 2–4 RP branches arising from it, 2–4 veins arising from <italic>rarp1</italic>; M vein fused basally with RA; RP base widely separated from point of divergence of M from R; M forked slightly before RP base, 1 r-m connecting RP base and M fork, forming a trapezoidal cell; 4–8 gradate crossveins present. Cubitus deeply forked; CuP basally angled and approaching A1, distally forked at level of separation of M and R; A1 apically forked, ending on posterior margin at CuP fork level, A2 forked at CuP angle level. Hind wing smaller and narrower than forewing, narrowly oval; costal space narrow and reduced, with 4–8 veinlets; C and Sc fused at ¼ of wing length, Sc vein abruptly curved posteriorly at proximal margin of pterostigma to merge with RA; pterostigma elongated, curved, slightly expanded basally, composed poorly defined veinlets; radial space with single crossvein, oblique; three or four veins arising from <italic>rarp1</italic>, two or three from <italic>rarp2</italic>. 1r-m sigmoid, connecting the stems of M and RP. Media forked beyond R fork. Cubitus deeply forked, intracubital crossvein subparallel to longitudinal wing axis; <abbrev xmlns:xlink="http://www.w3.org/1999/xlink" xlink:title="Cubitus anterior" id="ABBRID0EDSMM" xlink:type="simple">CuA</abbrev> sinuous, first branch candelabrum-shaped, spur vein sometimes present; CuP not touching A1, strongly anteriorly bent at distal 1/3, sometimes touching posterior wing margin, with three or four branches; two crossveins on cubitoanal space; A1 simple ending on wing margin slightly beyond 1m-cu level; A2 simple, short, and curved. <bold><italic>Abdomen</italic>.</bold> Cylindrical to medially expanded, setae on tergites gradually longer and more abundant towards terminal segments; tergites I–III with few, scattered, fine setae, tergites III-VII with elongated anterolateral scars. Sternites with abundant fine and long setae, sternites III-VII preapically with an elongated, transverse scar.</p><p><bold><italic>Male genitalia</italic></bold> (Fig. <xref ref-type="fig" rid="F62">62A–E</xref>). Tergite IX medially remarkably narrower than laterally, lateral margin rounded. Sternum VIII rectangular, setose; sternite IX subtrapezoidal in ventral view, setose, with rounded posterolateral lobes, covered with abundant fine and long setae, posteromedially produced into a blunt lobe with canaliculate dorsal surface; in lateral view trapezoidal, apex not reaching posterior margin of ectoproct; posteromedial lobe ventrally curved. Gonocoxites IX thin, gently curved, sinusoid in ventral view; base dorsally curved, connected to gonocoxites XI with a membrane; posterior apex straight, with three apical digitiform processes, subequal in shape and size, situated on inner surface. Ectoproct ovoid, covered with abundant, thin setae; anteroventrally with sclerotized, rounded lobe, which is continuous with sclerotized, ventromedial, curved sulcus; entire surface covered with microtrichia. Gonocoxites X forming a short, thickened, ventrally canaliculate sclerite, anterior apex expanded and dorsally curved, posterior apex with dorsal processes connected to gonostyli X, ventrolateral processes connected to gonapophyses X with a membrane; gonostyli X with thickened and concave base with two lateral processes, the rest of the structure, ribbon-shaped, ventrally curved and anteriorly coiled, forming two loops before protruding from abdomen. Gonapophyses X rod-shaped, straight, narrow, arranged in a V-shaped structure with apexes dorsally bent; the gonapophyses are joined by a sclerotized membrane covering the gonostyli X base, whose lateral surface is covered with microspinules. Gonocoxites XI, U-shaped, medial lobe complex and elaborated with two differentiated parts: a dorsal trapezoidal lobe, and a ventral lobe with a keel on the center, which is covered with minute granules; between these parts a quadrangular, less sclerotized, hyaline area is present; lateral arms of gonocoxites XI gently curved, anterior apex expanded, and curved ventrad. Hypandrium internum triangular, concave with medial keel.</p><fig id="F62" position="float" orientation="portrait"><object-id xmlns:xlink="http://www.w3.org/1999/xlink" content-type="doi" xlink:type="simple">10.3897/zookeys.1199.115442.figure62</object-id><label>Figure 62.</label><caption><p><italic><tp:taxon-name><tp:taxon-name-part taxon-name-part-type="genus" reg="Plega">Plega</tp:taxon-name-part><tp:taxon-name-part taxon-name-part-type="species" reg="pseudohagenella">pseudohagenella</tp:taxon-name-part></tp:taxon-name></italic> Ardila-Camacho &amp; Contreras-Ramos, sp. nov. <bold>A</bold> male terminalia, lateral <bold>B</bold> same, ventral <bold>C</bold> male genitalia, lateral <bold>D</bold> same, dorsal <bold>E</bold> same, ventral <bold>F</bold> female terminalia, lateral <bold>G</bold> same, ventral <bold>H</bold> gonapophyses VIII and spermatheca, lateral.</p></caption><graphic xmlns:xlink="http://www.w3.org/1999/xlink" xlink:href="zookeys-1199-001_article-115442__-g062.jpg" position="float" orientation="portrait" xlink:type="simple" id="oo_1038310.jpg"><uri content-type="original_file" xlink:type="simple">https://binary.pensoft.net/fig/1038310</uri></graphic></fig><p><bold><italic>Female genitalia</italic></bold> (Fig. <xref ref-type="fig" rid="F62">62F–H</xref>). Sternum VII trapezoidal, slightly narrower medially than laterally, setose, posteromedially continuous with a sclerotized, glabrous area. Tergite VIII slightly narrower medially than laterally, encircling the spiracle of the segment. Gonocoxites VIII as a small, rounded, moderately sclerotized plate. Gonapophyses VIII as two medially joined trapezoidal plates forming a boat-shaped structure, posteromedially with a small, bilobed process; laterally to medial plates an oval plate folded beneath tergite IX + ectoproct is present. Tergite IX + ectoproct triangular. Gonocoxites IX elongated, narrow, as long as the last four abdominal segments together. Bursa copulatrix long, funnel-shaped, semi-membranous, striated. Spermatheca complexly entangled, proximal section, spiral-shaped forming several coils; medial section narrower than proximal section, entangled; distal section slightly expanded, with rounded diverticulum; fertilization canal duct proximally expanded, subconical, concave; fertilization canal J-shaped, covered with microfilaments.</p></tp:treatment-sec><tp:treatment-sec sec-type="distribution" id="SECID0ESUMM"><title>Distribution.</title><p>Costa Rica (El Limón, Guanacaste, Puntarenas), Guatemala (Izabal, Zacapa).</p></tp:treatment-sec><tp:treatment-sec sec-type="remarks" id="SECID0EXUMM"><title>Remarks.</title><p>This species is probably restricted to Central America and until now only known from Costa Rica and Guatemala. This species is superficially similar to <italic><tp:taxon-name><tp:taxon-name-part taxon-name-part-type="genus" reg="Plega">P.</tp:taxon-name-part><tp:taxon-name-part taxon-name-part-type="species" reg="hagenella">hagenella</tp:taxon-name-part></tp:taxon-name></italic> and indeed both species overlap their distribution in Central America. For this reason, this species was always identified as <italic><tp:taxon-name><tp:taxon-name-part taxon-name-part-type="genus" reg="Plega">P.</tp:taxon-name-part><tp:taxon-name-part taxon-name-part-type="species" reg="hagenella">hagenella</tp:taxon-name-part></tp:taxon-name></italic> (<xref ref-type="bibr" rid="B26">Hoffman 2002</xref>) and basically in all museums and collections where there is material all the specimens have identification labels of <italic><tp:taxon-name><tp:taxon-name-part taxon-name-part-type="genus" reg="Plega">P.</tp:taxon-name-part><tp:taxon-name-part taxon-name-part-type="species" reg="hagenella">hagenella</tp:taxon-name-part></tp:taxon-name></italic> (e.g., Museo Nacional de Costa Rica-<named-content xmlns:xlink="http://www.w3.org/1999/xlink" content-type="dwc:institutional_code" xlink:title="Museo Nacional de Costa Rica, Santo Domingo de Heredia, Costa Rica." xlink:href="http://grbio.org/institution/museo-nacional-de-costa-rica" xlink:type="simple">MNCR</named-content>, California Academy of Sciences-<named-content xmlns:xlink="http://www.w3.org/1999/xlink" content-type="dwc:institutional_code" xlink:title="California Academy of Sciences, San Francisco, USA." xlink:href="http://grbio.org/institution/california-academy-sciences" xlink:type="simple">CAS</named-content>, and University of Minnesota-<named-content xmlns:xlink="http://www.w3.org/1999/xlink" content-type="dwc:institutional_code" xlink:title="Entomology collection of the University of Minnesota, St. Paul, Minnesota, USA." xlink:href="http://grbio.org/institution/university-minnesota" xlink:type="simple">UMSP</named-content>). <italic><tp:taxon-name><tp:taxon-name-part taxon-name-part-type="genus" reg="Plega">Plega</tp:taxon-name-part><tp:taxon-name-part taxon-name-part-type="species" reg="pseudohagenella">pseudohagenella</tp:taxon-name-part></tp:taxon-name></italic> was recovered as an intermediary species between the South American clade and a large clade containing Central American, Mexican and Nearctic species. It is remarkably similar to <italic><tp:taxon-name><tp:taxon-name-part taxon-name-part-type="genus" reg="Plega">P.</tp:taxon-name-part><tp:taxon-name-part taxon-name-part-type="species" reg="stangei">stangei</tp:taxon-name-part></tp:taxon-name></italic> and <italic><tp:taxon-name><tp:taxon-name-part taxon-name-part-type="genus" reg="Plega">P.</tp:taxon-name-part><tp:taxon-name-part taxon-name-part-type="species" reg="vangiersbergenae">vangiersbergenae</tp:taxon-name-part></tp:taxon-name></italic> in the general coloration pattern and genital morphology, although it can be differentiated by the noticeably robust forefemur. Despite the male gonocoxites IX are similar to those of <italic><tp:taxon-name><tp:taxon-name-part taxon-name-part-type="genus" reg="Plega">P.</tp:taxon-name-part><tp:taxon-name-part taxon-name-part-type="species" reg="hagenella">hagenella</tp:taxon-name-part></tp:taxon-name></italic>, this species lacks the long, preapical process and the morphology of other genital sclerites is completely different. Additionally, the antennal flagellum is uniformly brown whereas in <italic><tp:taxon-name><tp:taxon-name-part taxon-name-part-type="genus" reg="Plega">P.</tp:taxon-name-part><tp:taxon-name-part taxon-name-part-type="species" reg="hagenella">hagenella</tp:taxon-name-part></tp:taxon-name></italic> it has pale preapical flagellomeres.</p></tp:treatment-sec><ref-list><ref id="B26"><mixed-citation xmlns:xlink="http://www.w3.org/1999/xlink" xlink:type="simple"><person-group><name name-style="western"><surname>Hoffman</surname><given-names>KM</given-names></name></person-group> (<year>2002</year>) <article-title>Family <tp:taxon-name><tp:taxon-name-part taxon-name-part-type="family">Mantispidae</tp:taxon-name-part></tp:taxon-name>.</article-title> In: <person-group><name name-style="western"><surname>Penny</surname><given-names>ND</given-names></name></person-group> (<role>Ed.</role>) <issue-title>A guide to the lacewings (Neuroptera) of Costa Rica.</issue-title><source>Proceedings of the California Academy of Sciences 53(12)</source>, <fpage>251</fpage>–<lpage>275</lpage>. <ext-link xlink:href="https://lacewing.tamu.edu/neuropterida/neur_bibliography/edoc12/penny2002ref10000s-4713.pdf" ext-link-type="uri" xlink:type="simple">https://lacewing.tamu.edu/neuropterida/neur_bibliography/edoc12/penny2002ref10000s-4713.pdf</ext-link></mixed-citation></ref></ref-list></tp:taxon-treatment>
