# Supplementary material for: ﻿A camouflaged diversity: taxonomic revision of the thorny lacewing subfamily Symphrasinae (Neuroptera, Rhachiberothidae)
Source: Zookeys. 2024 Apr 30;1199:1–409. doi: 10.3897/zookeys.1199.115442 (PMC11077268; doi:10.3897/zookeys.1199.115442)
Supplement: XML Treatment for Plega radicaudata [file zookeys.1199.115442-treatment34.xml]

<!DOCTYPE tp:taxon-treatment
  PUBLIC "-//TaxonX//DTD Taxonomic Treatment Publishing DTD v0 20100105//EN" "tax-treatment-NSO.dtd">
<tp:taxon-treatment xmlns:tp="http://www.plazi.org/taxpub"><tp:treatment-meta><kwd-group><label>Taxon classification</label><kwd>
                <named-content content-type="kingdom">Animalia</named-content>
              </kwd><kwd>
                <named-content content-type="order">Neuroptera</named-content>
              </kwd><kwd>
                <named-content content-type="family">Rhachiberothidae</named-content>
              </kwd></kwd-group><mixed-citation publication-type="journal"><person-group><name><surname>Ardila-Camacho</surname><given-names>Adrian</given-names></name><name><surname>Machado</surname><given-names>Renato José Pires</given-names></name><name><surname>Ohl</surname><given-names>Michael</given-names></name><name><surname>Contreras-Ramos</surname><given-names>Atilano</given-names></name></person-group><article-title>﻿A camouflaged diversity: taxonomic revision of the thorny lacewing subfamily <tp:taxon-name><tp:taxon-name-part taxon-name-part-type="subfamily">Symphrasinae</tp:taxon-name-part></tp:taxon-name> (<tp:taxon-name><tp:taxon-name-part taxon-name-part-type="order">Neuroptera</tp:taxon-name-part></tp:taxon-name>, <tp:taxon-name><tp:taxon-name-part taxon-name-part-type="family">Rhachiberothidae</tp:taxon-name-part></tp:taxon-name>)</article-title><source>Zookeys</source><day>30</day><month>04</month><year>2024</year><volume>1199</volume><fpage>1</fpage><lpage>409</lpage><pub-id pub-id-type="doi">10.3897/zookeys.1199.115442</pub-id></mixed-citation></tp:treatment-meta><tp:nomenclature><label>﻿﻿</label><tp:taxon-name>
              <tp:taxon-name-part taxon-name-part-type="genus" reg="Plega">Plega</tp:taxon-name-part>
              <tp:taxon-name-part taxon-name-part-type="species" reg="radicaudata">radicaudata</tp:taxon-name-part>
              <object-id xmlns:xlink="http://www.w3.org/1999/xlink" content-type="zoobank" xlink:type="simple">https://zoobank.org/C3E7B5C2-DE19-4A27-9A8C-52381D8DB2D5</object-id>
            </tp:taxon-name><tp:taxon-authority>Ardila-Camacho &amp; Contreras-Ramos</tp:taxon-authority><tp:taxon-status xmlns:xlink="http://www.w3.org/1999/xlink" xlink:type="simple">sp. nov.</tp:taxon-status><xref ref-type="fig" rid="F63">Figs 63</xref><xref ref-type="fig" rid="F64">, 64</xref></tp:nomenclature><tp:treatment-sec sec-type="type locality" id="SECID0ED1MM"><title>Type locality.</title><p>Peru, <bold>Madre de Dios</bold>: Manu, Pakitza, <named-content xmlns:xlink="http://www.w3.org/1999/xlink" content-type="dwc:verbatimCoordinates" xlink:type="simple"><named-content content-type="geo-json" specific-use="{&#34;type&#34;:&#34;Point&#34;,&#34;coordinates&#34;:[-70.966667,-12.116667]}" id="NCID0EO1MM" xlink:type="simple">12°7'S, 70°58'W</named-content></named-content>; 250 m; 9–23 Sep. 1988; O. Flint &amp; N. Adams leg.</p></tp:treatment-sec><tp:treatment-sec sec-type="material" id="SECID0ET1MM"><title>Material examined.</title><p><bold><italic>Holotype</italic></bold> male, pinned. Original label: “Peru, <bold>Madre de Dios</bold>, Manu, Pakitza, <named-content xmlns:xlink="http://www.w3.org/1999/xlink" content-type="dwc:verbatimCoordinates" xlink:type="simple"><named-content content-type="geo-json" specific-use="{&#34;type&#34;:&#34;Point&#34;,&#34;coordinates&#34;:[-70.966667,-12.116667]}" id="NCID0ED2MM" xlink:type="simple">12°7'S, 70°58'W</named-content></named-content>, 250 m, 9–23 Sep 1988, O. Flint &amp; N. Adams leg., <ext-link xmlns:xlink="http://www.w3.org/1999/xlink" xlink:href="https://mbd-db.osu.edu/hol/search_results?&amp;search_type=fast&amp;q=USNMENT01541942" ext-link-type="uri" xlink:type="simple">USNMENT01541942</ext-link>” USNM. <bold><italic>Paratypes</italic></bold>. Peru • 1 ♂; <bold>Madre de Dios</bold>, Manu, Pakitza; <named-content xmlns:xlink="http://www.w3.org/1999/xlink" content-type="dwc:verbatimCoordinates" xlink:type="simple"><named-content content-type="geo-json" specific-use="{&#34;type&#34;:&#34;Point&#34;,&#34;coordinates&#34;:[-70.966667,-12.116667]}" id="NCID0EV2MM" xlink:type="simple">12°7'S, 70°58'W</named-content></named-content>; 250 m; 9–23 Sep. 1988; O. Flint &amp; N. Adams leg.; <ext-link xmlns:xlink="http://www.w3.org/1999/xlink" xlink:href="https://mbd-db.osu.edu/hol/search_results?&amp;search_type=fast&amp;q=USNMENT01541949" ext-link-type="uri" xlink:type="simple">USNMENT01541949</ext-link>; USNM. • 1 ♀; same data as for preceding; <ext-link xmlns:xlink="http://www.w3.org/1999/xlink" xlink:href="https://mbd-db.osu.edu/hol/search_results?&amp;search_type=fast&amp;q=USNMENT01541944" ext-link-type="uri" xlink:type="simple">USNMENT01541944</ext-link>; USNM. • 1 ♂; same data as for preceding; <ext-link xmlns:xlink="http://www.w3.org/1999/xlink" xlink:href="https://mbd-db.osu.edu/hol/search_results?&amp;search_type=fast&amp;q=USNMENT01541940" ext-link-type="uri" xlink:type="simple">USNMENT01541940</ext-link>; USNM. • 1 ♀; Madre de Dios, Manu Biosphere Res, Aguajal; 250 m; <named-content xmlns:xlink="http://www.w3.org/1999/xlink" content-type="dwc:verbatimCoordinates" xlink:type="simple"><named-content content-type="geo-json" specific-use="{&#34;type&#34;:&#34;Point&#34;,&#34;coordinates&#34;:[-70.966667,-12.116667]}" id="NCID0EM3MM" xlink:type="simple">12°07'S, 70°58'W</named-content></named-content>; 12 Sep. 1988; M.G. Pogue leg.; blacklight trap; <ext-link xmlns:xlink="http://www.w3.org/1999/xlink" xlink:href="https://mbd-db.osu.edu/hol/search_results?&amp;search_type=fast&amp;q=USNMENT01541939" ext-link-type="uri" xlink:type="simple">USNMENT01541939</ext-link>; USNM. • 1 ♀; same data as for preceding; <ext-link xmlns:xlink="http://www.w3.org/1999/xlink" xlink:href="https://mbd-db.osu.edu/hol/search_results?&amp;search_type=fast&amp;q=USNMENT01541938" ext-link-type="uri" xlink:type="simple">USNMENT01541938</ext-link>; USNM.</p></tp:treatment-sec><tp:treatment-sec sec-type="material" id="SECID0E23MM"><title>Other material.</title><p>Bolivia • 1 ♂; [<bold>Santa Cruz</bold>] Prov. Del Sara; 450 m; J. Steinbach leg.; <named-content xmlns:xlink="http://www.w3.org/1999/xlink" content-type="dwc:institutional_code" xlink:title="Florida State Collection of Arthropods, Gainesville, Florida, USA." xlink:href="http://grbio.org/institution/florida-state-collection-arthropods-museum-entomology" xlink:type="simple">FSCA</named-content>.</p></tp:treatment-sec><tp:treatment-sec sec-type="diagnosis" id="SECID0EL4MM"><title>Diagnosis.</title><p>This species has the basal antennal flagellomeres as wide as long; five pale, preapical flagellomeres are present. The forefemur is elongated and narrow, with both rows of integumentary specializations fully developed; the posterior surface is pale with brown dots, while the anterior surface is pale with extensive brown areas. The forewing is oval, with the medial pale area of the pterostigma anteriorly notched; the apex of the hind wing is amber. On the male genitalia, the gonocoxite IX is thin, sinusoid, and long; the posterior apex is set with long and thin preapical process on inner surface, and 2–4 apical shorter, thin processes. The membrane adjacent to posterior apexes of gonapophyses X has a pair of sclerites covered with microspinules. The medial lobe of gonocoxites XI has the ventral part concave, continuous with a ventral, caudally curved, trapezoidal process, whose apex is covered with microspinules. On the female genitalia, the gonapophyses VIII medial part is boat-shaped with posteromedial, dorsally curved, elongated process whose apex is bilobed. The spermatheca is not strongly elongated; the proximal section is thin, proximally forming few loops, while the rest is zigzagged; the distal section lacks a diverticulum.</p></tp:treatment-sec><tp:treatment-sec sec-type="etymology" id="SECID0EQ4MM"><title>Etymology.</title><p>The specific epithet of this species is combination of the Latin words <italic>radix</italic> meaning root and <italic>cauda</italic> meaning tail, in reference to the root-shaped apex of the male gonocoxite IX of this species. An adjective in the nominative case.</p></tp:treatment-sec><tp:treatment-sec sec-type="description" id="SECID0E14MM"><title>Description.</title><p><bold><italic>Measurements</italic>.</bold> Male (<italic>n</italic> = 4). Forewing length: 11.3–14.3 mm; Hind wing length: 8.7–11.2 mm. Female (<italic>n</italic> = 3): Forewing length: 11.29–13.2 mm; Hind wing length: 9.2–10.4 mm.</p><p><bold><italic>Coloration</italic></bold> (Fig. <xref ref-type="fig" rid="F63">63</xref>). <bold><italic>Head</italic>.</bold> Vertexal region pale, with irregular, lateral brown marks extending from occiput to supra-antennal area, with pale brown setae; supra-antennal pale with irregular brown marks, with pale brown setae; occiput and postgena brown with paler areas. Antennal scape either dark brown or brown with pale dorsal longitudinal band, pale to dark brown setae present; pedicel dark brown, flagellum pale to dark brown, with five pale, preapical flagellomeres. Frons pale with lateral triangular dark brown marks below the toruli. Clypeus pale or with brown, medial suffusions; labrum pale brown; mandible pale with dark brown corners, apex amber; maxilla pale, palpus dark brown; labium pale with brown postmentum and pale brown ligula; labial palpus dark brown, palpimacula pale brown. <bold><italic>Thorax</italic>.</bold> Pronotum mostly pale with brown medial areas and lateral bands, interspersed pale and dark brown setae present; episternum brown, postfurcasternum with broad brown lateral area. Mesonotum mostly brown with pale medial and anterolateral areas, setation brown; metanotum brown with small, medial, pale areas; pre-episternum brown; pteropleura brown with pale areas, setation mostly pale brown. <bold><italic>Foreleg</italic>.</bold> Coxa pale brown; trochanter brown darker, anterior area, setation mostly pale brown. Femur posterior surface pale with brown dots, sometimes with small, brown area on apex; anterior surface with extensive brown marks and pale areas. Tibia dashed with pale and brown, setae pale brown. Basitarsus with proximal pale area, base and lanceolate process pale brown, clavate setae pale brown; remaining tarsomeres pale brown. <bold><italic>Mid- and hind leg</italic>.</bold> Coxae brown with pale areas, setae pale brown; trochanter pale with brown mark. Femora and tibiae of both legs pale with brown rings, setae mostly and tibial spurs pale brown. Tarsi pale brown; distal margins on ventral surface with dark brown setae; pretarsal claws brown. <bold><italic>Wings</italic>.</bold> Forewing mostly hyaline; membrane surrounding crossveins, first branch of <abbrev xmlns:xlink="http://www.w3.org/1999/xlink" xlink:title="Cubitus anterior" id="ABBRID0EI6MM" xlink:type="simple">CuA</abbrev> and apex of CuP amber; posterior and apical margins on distal ½ of wing with intermittent, amber areas between apical branches of longitudinal veins; pterostigma brown with enlarged, pale medial area, which has medial brown spots on anterior and posterior margins; major veins, subcostal veinlets, and wing margin alternating pale and brown. Hind wing hyaline, with amber intermittent amber areas between apical branches of longitudinal veins adjacent to posterior margin; wing apex amber; pterostigma brown with wide, pale, medial area which has brown spots on anterior and posterior margins; longitudinal veins alternating pale and brown, proximal ½ of Cu and anal veins pale; subcostal veinlets pale brown, crossveins brown, except sigmoid 1r-m, bicolor; wing margin alternating pale and brown. <bold><italic>Abdomen</italic>.</bold> Tergites pale with pale reddish brown suffusions. Pleural membrane dark brown. Sternites nearly completely brown.</p><fig id="F63" position="float" orientation="portrait"><object-id xmlns:xlink="http://www.w3.org/1999/xlink" content-type="doi" xlink:type="simple">10.3897/zookeys.1199.115442.figure63</object-id><label>Figure 63.</label><caption><p><italic><tp:taxon-name><tp:taxon-name-part taxon-name-part-type="genus" reg="Plega">Plega</tp:taxon-name-part><tp:taxon-name-part taxon-name-part-type="species" reg="radicaudata">radicaudata</tp:taxon-name-part></tp:taxon-name></italic> Ardila-Camacho &amp; Contreras-Ramos, sp. nov. <bold>A</bold> male habitus <bold>B</bold> wings <bold>C</bold> head, frontal <bold>D</bold> pronotum, dorsal <bold>E</bold> forefemur, anterior surface <bold>F</bold> same, posterior surface.</p></caption><graphic xmlns:xlink="http://www.w3.org/1999/xlink" xlink:href="zookeys-1199-001_article-115442__-g063.jpg" position="float" orientation="portrait" xlink:type="simple" id="oo_1038311.jpg"><uri content-type="original_file" xlink:type="simple">https://binary.pensoft.net/fig/1038311</uri></graphic></fig><p><bold><italic>Morphology</italic></bold> (Fig. <xref ref-type="fig" rid="F63">63</xref>). <bold><italic>Head</italic>.</bold> Diamond-shaped in frontal view, rugose; vertexal region raised above</p><p>compound eyes, with lateral rows of reclined, fine setae; area surrounding coronal suture glabrous, with muscle insertion mark; coronal suture distinct; medial area of ​​supra-antennal moderately raised, with fine, reclined setae; paraocular area concave. Antenna submoniliform, short; scape two times as long as wide, slightly distally expanded, with fine, short setae; pedicel slightly longer than wide; flagellum not dorsoventrally flattened, with 37–43 flagellomeres, which are as wide as long on most of the flagellum, and slightly longer than wide near the apex; all articles with medial ring of fine, short setae. Compound eye hemispherical, as wide as ½ of the interocular distance at torulus level. Frons and clypeus narrow, with fine and short setae. Labrum pentagonal with thin, short setae; maxillary palpus with first palpomere as long as wide, second 1.5× as long as wide, third palpomere 3.5 times as long as wide, fourth palpomere 3× as long as wide, fifth slightly longer than third, all with minute setae; mentum with long, thin setae; labial palpus with first palpomere two times as long as wide, second palpomere 4× as long as wide, third palpomere as long as second, palpimacula ovoid. <bold><italic>Thorax</italic>.</bold> Pronotum slightly longer than wide, with raised anterior margin, medial and posterior regions; outgrowths covered with pedicellate, thick setae; remaining surface with fine, short setae. Mesonotum slightly wider than long, with scattered, thick, pedicellate setae on medial area. Metanotum ~ 2× as long as wide, with a few fine, short setae. Pteropleura with interspersed short and long, thin setae. <bold><italic>Foreleg</italic>.</bold> Coxa as long as femur, cylindrical, anterior and posterior surfaces with fine setae of different lengths; trochanter trapezoidal, with thin and short setae, except on dorsal and anterior surfaces with some thickened setae; anterior surface with protuberant area. Femur robust, elongate, and narrow, covered with abundant, fine, short setae, those of anterior surface arising from protuberant bases; closing surface with posteroventral row of processes composed two medially located, primary processes, with or without a tertiary process between them; proximal portion with basal tertiary process and sub-basal secondary process; the rest of the row with numerous tubercle-shaped processes, and stinger-shaped setae; distal portion raised, composed of tubercle-shaped specializations and stinger-shaped setae; adjacent row of thickened setae with globular base present on distal ¼. Anteroventral row of processes complete, composed of tubercle-shaped specializations and stinger-shaped setae; the basal-most primary, curved process is present; adjacent row of thickened setae with globular base present on distal ½. Tibia almost as long as femur, curved, with thin, short setae; ventral surface keeled with prostrate setae; a patch of clavate setae apically on anterior surface is present. Basitarsus with lanceolate process reaching the middle of fourth tarsomere; clavate setae present proximally on anterior surface; ventrally with single row of prostrate setae; second tarsomere nearly 6× as long as wide; third tarsomere 1.5× as long as wide, fourth tarsomere 2.5× as long as wide. <bold><italic>Mid- and hind leg</italic>.</bold> Coxae and trochanter with long, thin setae; femora and tibiae of both legs with abundant interspersed fine setae of different lengths; tibial spurs short. Hind leg longer than midleg, tibia nearly two times as long as femur; tarsi with fine and short setae, except on distal margin of plantar surface with lateral groups of three or four thickened setae; on both legs, basitarsus 4× as long as wide, second tarsomere 1.2× as long as wide; third and fourth tarsomeres as long as wide; fifth tarsomere two times as long as wide. <bold><italic>Wings</italic>.</bold> Forewing oval, trichosors present along margin except on wing base; venation setose; costal space proximally moderately expanded, humeral vein branched, 12–16 subcostal veinlets which may be simple or forked; pterostigma elongated, narrow, trapezoidal, gently curved, with most of its veinlets incomplete; subcostal space with single crossvein, located at R fork level; Sc vein abruptly posteriorly bent at proximal pterostigma margin to merge with RA; radial space with two crossveins; <italic>rarp2</italic> curved with three or four RP branches; three or four veins arising from <italic>rarp1</italic>; M vein basally fused with RA; RP base not widely separated from divergence of M and R; M forked slightly before RP origin, 1 r-m connecting RP base and M fork, forming a trapezoidal cell; 5–7 gradate crossveins present. Cubitus deeply forked; CuP basally angled and approaching A1, distally forked opposite to the level of separation of M and R; A1 simple or apically forked, ending on posterior margin at level of CuP fork, A2 forked opposite to CuP angle level. Hind wing smaller and narrower than forewing, narrowly oval; costal space narrow and reduced, with five or six veinlets; C and Sc fused at ¼ of wing length, Sc vein abruptly curved posteriorly at proximal margin of pterostigma to merge RA; pterostigma elongated, narrow, curved, composed of weakly defined veinlets; radial space with single crossvein, oblique; four veins arising from <italic>rarp1</italic>, one or two from <italic>rarp2</italic>. 1r-m sigmoid, connecting the stems of M and RP. Media forked slightly beyond R fork. Cubitus deeply forked, intracubital crossvein subparallel to longitudinal wing axis; <abbrev xmlns:xlink="http://www.w3.org/1999/xlink" xlink:title="Cubitus anterior" id="ABBRID0E4BNM" xlink:type="simple">CuA</abbrev> sinuous, first branch candelabrum-shaped, spur vein absent or present; CuP not touching A1, strongly anteriorly bent at distal 1/3, pectinate; two crossveins on cubitoanal space; A1 simple, ending on wing margin at 1r-m stem level; A2 simple, short, and curved. <bold><italic>Abdomen</italic>.</bold> Cylindrical to medially expanded, setae on tergites, scattered, thin, and short; tergites subquadrate, tergites IV-VII with elongated anterolateral scars. Sternites rectangular, with scattered fine and short setae.</p><p><bold><italic>Male genitalia</italic></bold> (Fig. <xref ref-type="fig" rid="F64">64A–E</xref>). Tergite IX medially narrower than laterally; lateral margin rounded with posterior tuft of setae. Sternum VIII rectangular; sternite IX subtrapezoidal in ventral view, with rounded posterolateral corners, covered with fine, short and long setae; posterior margin with medial lobe poorly developed, dorsally canaliculated; in lateral view bluntly triangular, apex approaching posterior margin of ectoproct. Gonocoxites IX thin, sinusoid, long; base, fusiform, narrow, connected to gonocoxites XI with a membrane; posterior apex thin, straight, with long and thin preapical process on inner surface, and 2–4 apical shorter, thin processes. Ectoproct ovoid, covered with thin setae, callus cerci vestigial, posteroventrally with short spines; posteroventral margin forming a rounded lobe covered with microtrichia. Gonocoxites X forming a short, thickened, ventrally canaliculate sclerite, anterior apex expanded and dorsally bent, posterior apex with dorsal processes connected to gonostyli X and ventrolateral processes connected to gonapophyses X with a membrane; gonostyli X with thickened and concave base with two lateral processes, the rest of the structure, whip-shaped, ventrally curved, and anteriorly forming single loop before protruding from abdomen. Gonapophyses X rod-shaped, narrow with posterior apex dorsally curved, arranged in a V-shaped structure; gonapophyses joined by a membrane covering the gonostyli X base; this membrane is medially sclerotized, posterolaterally adjacent to gonapophyses X apexes with a sclerite covered with microspinules. Gonocoxites XI thin, U-shaped, medial lobe complex and elaborated with two differentiated parts: a dorsal, narrow arch, and ventral concave structure that forms a ventral, caudally curved, trapezoidal process whose apex is covered with microspinules; between these parts a narrow, less sclerotized, hyaline area is present; lateral arms of gonocoxites XI long, gently curved, with anterior apex incurved. Hypandrium internum tiara-shaped.</p><fig id="F64" position="float" orientation="portrait"><object-id xmlns:xlink="http://www.w3.org/1999/xlink" content-type="doi" xlink:type="simple">10.3897/zookeys.1199.115442.figure64</object-id><label>Figure 64.</label><caption><p><italic><tp:taxon-name><tp:taxon-name-part taxon-name-part-type="genus" reg="Plega">Plega</tp:taxon-name-part><tp:taxon-name-part taxon-name-part-type="species" reg="radicaudata">radicaudata</tp:taxon-name-part></tp:taxon-name></italic> Ardila-Camacho &amp; Contreras-Ramos, sp. nov. <bold>A</bold> male terminalia, lateral <bold>B</bold> same, ventral <bold>C</bold> male genitalia, lateral <bold>D</bold> same, dorsal <bold>E</bold> same, ventral <bold>F</bold> female terminalia, lateral <bold>G</bold> same, ventral <bold>H</bold> gonapophyses VIII ventral <bold>I</bold> spermatheca.</p></caption><graphic xmlns:xlink="http://www.w3.org/1999/xlink" xlink:href="zookeys-1199-001_article-115442__-g064.jpg" position="float" orientation="portrait" xlink:type="simple" id="oo_1038312.jpg"><uri content-type="original_file" xlink:type="simple">https://binary.pensoft.net/fig/1038312</uri></graphic></fig><p><bold><italic>Female genitalia</italic></bold> (Fig. <xref ref-type="fig" rid="F64">64F–I</xref>). Sternum VII trapezoidal with posterior margin concave. Tergite VIII medially strongly constrained, encircling the spiracle of the segment; lateral margin D-shaped. Gonocoxites VIII as an ellipsoid, concave sclerite. Gonapophyses VIII with medial part boat-shaped with posteromedial, dorsally curved, elongated process whose apex is bilobed; lateral part as an oval, concave plate folded beneath IX + ectoproct. Tergite IX + ectoproct D-shaped. Gonocoxites IX elongated, and narrow, as long as the last five abdominal segments together. Bursa copulatrix short, funnel-shaped, sclerotized near genital pore, the rest membranous and striated. Spermatheca entangled, not strongly elongated; proximal section, thin, proximally forming few loops, the rest zigzagged; medial section slightly wider than proximal section, forming several convolutions; distal section slightly, progressively expanded, without diverticulum; fertilization canal duct sigmoid, progressively narrowed; fertilization canal long, forming a straight angle, covered with microfilaments.</p></tp:treatment-sec><tp:treatment-sec sec-type="distribution" id="SECID0EOENM"><title>Distribution.</title><p>Bolivia (Santa Cruz), Peru (Madre de Dios).</p></tp:treatment-sec><tp:treatment-sec sec-type="remarks" id="SECID0ETENM"><title>Remarks.</title><p>This is a rather distinctive species of <italic><tp:taxon-name><tp:taxon-name-part taxon-name-part-type="genus" reg="Plega">Plega</tp:taxon-name-part></tp:taxon-name></italic> known from Bolivia and Peru. It was recovered as sister to <italic><tp:taxon-name><tp:taxon-name-part taxon-name-part-type="genus" reg="Plega">P.</tp:taxon-name-part><tp:taxon-name-part taxon-name-part-type="species" reg="bowlesi">bowlesi</tp:taxon-name-part></tp:taxon-name></italic>, being part of the clade of South American species closely related to <italic><tp:taxon-name><tp:taxon-name-part taxon-name-part-type="genus" reg="Plega">P.</tp:taxon-name-part><tp:taxon-name-part taxon-name-part-type="species" reg="hagenella">hagenella</tp:taxon-name-part></tp:taxon-name></italic>. This unique species of <italic><tp:taxon-name><tp:taxon-name-part taxon-name-part-type="genus" reg="Plega">Plega</tp:taxon-name-part></tp:taxon-name></italic> has the anteroventral row of processes of the forefemur fully developed, a condition only observed in <italic><tp:taxon-name><tp:taxon-name-part taxon-name-part-type="genus" reg="Trichoscelia">Trichoscelia</tp:taxon-name-part></tp:taxon-name></italic>. Its position in <italic><tp:taxon-name><tp:taxon-name-part taxon-name-part-type="genus" reg="Plega">Plega</tp:taxon-name-part></tp:taxon-name></italic> is warranted because it has the basal primary process of the anteroventral row of processes, two primary processes on the posteroventral row of processes on the proximal ½ of the femur and the ventrally fused and collar-like postfurcasterna. Additionally, this species has a genitalic morphology noticeably similar to that of <italic><tp:taxon-name><tp:taxon-name-part taxon-name-part-type="genus" reg="Plega">P.</tp:taxon-name-part><tp:taxon-name-part taxon-name-part-type="species" reg="hagenella">hagenella</tp:taxon-name-part></tp:taxon-name></italic> yet can be differentiated by the shape of the apex of the male gonocoxites IX which resembles plant roots and the gonostyli X which is simply recurved. This species, together with <italic><tp:taxon-name><tp:taxon-name-part taxon-name-part-type="genus" reg="Plega">P.</tp:taxon-name-part><tp:taxon-name-part taxon-name-part-type="species" reg="insolita">insolita</tp:taxon-name-part></tp:taxon-name></italic>, express a series of plesiomorphisms, making them important species in understanding the evolution of the genus and the <tp:taxon-name><tp:taxon-name-part taxon-name-part-type="subfamily">Symphrasinae</tp:taxon-name-part></tp:taxon-name>.</p></tp:treatment-sec></tp:taxon-treatment>
