# Supplementary material for: ﻿A camouflaged diversity: taxonomic revision of the thorny lacewing subfamily Symphrasinae (Neuroptera, Rhachiberothidae)
Source: Zookeys. 2024 Apr 30;1199:1–409. doi: 10.3897/zookeys.1199.115442 (PMC11077268; doi:10.3897/zookeys.1199.115442)
Supplement: XML Treatment for Plega signata [file zookeys.1199.115442-treatment35.xml]

<!DOCTYPE tp:taxon-treatment
  PUBLIC "-//TaxonX//DTD Taxonomic Treatment Publishing DTD v0 20100105//EN" "tax-treatment-NSO.dtd">
<tp:taxon-treatment xmlns:tp="http://www.plazi.org/taxpub"><tp:treatment-meta><kwd-group><label>Taxon classification</label><kwd>
                <named-content content-type="kingdom">Animalia</named-content>
              </kwd><kwd>
                <named-content content-type="order">Neuroptera</named-content>
              </kwd><kwd>
                <named-content content-type="family">Rhachiberothidae</named-content>
              </kwd></kwd-group><mixed-citation publication-type="journal"><person-group><name><surname>Ardila-Camacho</surname><given-names>Adrian</given-names></name><name><surname>Machado</surname><given-names>Renato José Pires</given-names></name><name><surname>Ohl</surname><given-names>Michael</given-names></name><name><surname>Contreras-Ramos</surname><given-names>Atilano</given-names></name></person-group><article-title>﻿A camouflaged diversity: taxonomic revision of the thorny lacewing subfamily <tp:taxon-name><tp:taxon-name-part taxon-name-part-type="subfamily">Symphrasinae</tp:taxon-name-part></tp:taxon-name> (<tp:taxon-name><tp:taxon-name-part taxon-name-part-type="order">Neuroptera</tp:taxon-name-part></tp:taxon-name>, <tp:taxon-name><tp:taxon-name-part taxon-name-part-type="family">Rhachiberothidae</tp:taxon-name-part></tp:taxon-name>)</article-title><source>Zookeys</source><day>30</day><month>04</month><year>2024</year><volume>1199</volume><fpage>1</fpage><lpage>409</lpage><pub-id pub-id-type="doi">10.3897/zookeys.1199.115442</pub-id></mixed-citation></tp:treatment-meta><tp:nomenclature><label>﻿﻿</label><tp:taxon-name>
              <tp:taxon-name-part taxon-name-part-type="genus" reg="Plega">Plega</tp:taxon-name-part>
              <tp:taxon-name-part taxon-name-part-type="species" reg="signata">signata</tp:taxon-name-part>
            </tp:taxon-name><tp:taxon-authority>(Hagen, 1877)</tp:taxon-authority><xref ref-type="fig" rid="F65">Figs 65</xref><xref ref-type="fig" rid="F66">, 66</xref><tp:nomenclature-citation-list><tp:nomenclature-citation><tp:taxon-name>
                  <tp:taxon-name-part taxon-name-part-type="genus" reg="Symphrasis">Symphrasis</tp:taxon-name-part>
                  <tp:taxon-name-part taxon-name-part-type="species" reg="signata">signata</tp:taxon-name-part>
                </tp:taxon-name><comment>Hagen, 1877: 208. Holotype: female, USA, California (<named-content xmlns:xlink="http://www.w3.org/1999/xlink" content-type="dwc:institutional_code" xlink:title="Museum of Comparative Zoology, Cambridge, Massachusetts, USA." xlink:href="http://grbio.org/institution/museum-comparative-zoology" xlink:type="simple">MCZ</named-content>), specimen examined.</comment></tp:nomenclature-citation><tp:nomenclature-citation><tp:taxon-name>
                  <tp:taxon-name-part taxon-name-part-type="genus" reg="Plega">Plega</tp:taxon-name-part>
                  <tp:taxon-name-part taxon-name-part-type="species" reg="signata">signata</tp:taxon-name-part>
                </tp:taxon-name><comment>(Hagen, 1877). <xref ref-type="bibr" rid="B47">Navás (1928)</xref>: 326.</comment></tp:nomenclature-citation></tp:nomenclature-citation-list></tp:nomenclature><tp:treatment-sec sec-type="material" id="SECID0E1JNM"><title>Material examined.</title><p><bold><italic>Holotype</italic>.</bold> USA • ♀; <bold>California</bold>, Kern, Fort Tejon; 1875; Brown leg.; “10429, no. 810”; “<italic><tp:taxon-name><tp:taxon-name-part taxon-name-part-type="genus" reg="Symphrasis">Symphrasis</tp:taxon-name-part><tp:taxon-name-part taxon-name-part-type="species" reg="signata">signata</tp:taxon-name-part></tp:taxon-name></italic> Hagen”; <named-content xmlns:xlink="http://www.w3.org/1999/xlink" content-type="dwc:institutional_code" xlink:title="Museum of Comparative Zoology, Cambridge, Massachusetts, USA." xlink:href="http://grbio.org/institution/museum-comparative-zoology" xlink:type="simple">MCZ</named-content>.</p></tp:treatment-sec><tp:treatment-sec sec-type="material" id="SECID0E1KNM"><title>Other material.</title><p>Mexico – <bold>Baja California</bold> • 2 ♀; Mexicali, Cañón de Guadalupe; <named-content xmlns:xlink="http://www.w3.org/1999/xlink" content-type="dwc:verbatimCoordinates" xlink:type="simple"><named-content content-type="geo-json" specific-use="{&#34;type&#34;:&#34;Point&#34;,&#34;coordinates&#34;:[-115.790278,32.153056]}" id="NCID0EFLNM" xlink:type="simple">32°09'11"N, 115°47'25"W</named-content></named-content>; 355 m; 20 May. 2009; nocturnal collection, “palmar”; <named-content xmlns:xlink="http://www.w3.org/1999/xlink" content-type="dwc:institutional_code" xlink:title="Colección Nacional de Insectos, Instituto de Biología, Universidad Nacional Autónoma de México, Ciudad de México, México." xlink:href="http://grbio.org/institution/coleccion-nacional-de-insectos-universidad-nacional-autonoma-de-mexico" xlink:type="simple">CNIN</named-content>. • 1 ♀; Sierra Calamajué, 11 km e Chapala; <named-content xmlns:xlink="http://www.w3.org/1999/xlink" content-type="dwc:verbatimCoordinates" xlink:type="simple"><named-content content-type="geo-json" specific-use="{&#34;type&#34;:&#34;Point&#34;,&#34;coordinates&#34;:[-114.700000,29.516667]}" id="NCID0EWLNM" xlink:type="simple">29°31'N, 114°42'W</named-content></named-content>; 23 Aug. 1994; S.L. Heydon; <named-content xmlns:xlink="http://www.w3.org/1999/xlink" content-type="dwc:institutional_code" xlink:title="Bohart Museum of Entomology, University of California, Davis, California, USA." xlink:href="http://grbio.org/institution/university-california-davis" xlink:type="simple">UCD</named-content>. • 1 ♂; 2 mi. SW San Francisquito, box canyon with caves; 26–27 Jul. 1986; R.L. Aalbu leg.; BL; <named-content xmlns:xlink="http://www.w3.org/1999/xlink" content-type="dwc:institutional_code" xlink:title="California State collection of Arthropods, California Department of Food and Agriculture, Sacramento, California, USA." xlink:href="http://grbio.org/institution/california-state-collection-arthropods" xlink:type="simple">CSCA</named-content>. • 1 ♀; Ensenada, Carr. 1, Hotel Misión Cataviñá, predio detrás; <named-content xmlns:xlink="http://www.w3.org/1999/xlink" content-type="dwc:verbatimCoordinates" xlink:type="simple"><named-content content-type="geo-json" specific-use="{&#34;type&#34;:&#34;Point&#34;,&#34;coordinates&#34;:[-114.719900,29.721100]}" id="NCID0EOMNM" xlink:type="simple">29°43.266'N, 114°43.194'W</named-content></named-content>; 558 m; 07 Aug. 2021; Contreras, Cancino, Luna, Martins &amp; Marquez leg.; light trap; <named-content xmlns:xlink="http://www.w3.org/1999/xlink" content-type="dwc:institutional_code" xlink:title="Colección Nacional de Insectos, Instituto de Biología, Universidad Nacional Autónoma de México, Ciudad de México, México." xlink:href="http://grbio.org/institution/coleccion-nacional-de-insectos-universidad-nacional-autonoma-de-mexico" xlink:type="simple">CNIN</named-content>. – <bold>Baja California Sur</bold> • 2 ♂; 0.5 mi N. of Miraflores; 06 Jan. 1959; H.B. Leech leg.; <named-content xmlns:xlink="http://www.w3.org/1999/xlink" content-type="dwc:institutional_code" xlink:title="Florida State Collection of Arthropods, Gainesville, Florida, USA." xlink:href="http://grbio.org/institution/florida-state-collection-arthropods-museum-entomology" xlink:type="simple">FSCA</named-content>. • 1 ♂; 6 mi. S. of Miraflores; 18 Jan. 1959; H.B. Leach leg.; <named-content xmlns:xlink="http://www.w3.org/1999/xlink" content-type="dwc:institutional_code" xlink:title="California Academy of Sciences, San Francisco, USA." xlink:href="http://grbio.org/institution/california-academy-sciences" xlink:type="simple">CAS</named-content>. • 2 ♂ 4 ♀; 1.8 Km E. La Burrera, 23110Bc, (CapeThorFor.); 490 m; 03 Jun. 1973; E.L. Sleeper leg.; collected at blacklite; <italic><tp:taxon-name><tp:taxon-name-part taxon-name-part-type="genus" reg="Plega">Plega</tp:taxon-name-part><tp:taxon-name-part taxon-name-part-type="species" reg="fratercula">fratercula</tp:taxon-name-part></tp:taxon-name></italic>, det. N. Penny, 1998; <named-content xmlns:xlink="http://www.w3.org/1999/xlink" content-type="dwc:institutional_code" xlink:title="California Academy of Sciences, San Francisco, USA." xlink:href="http://grbio.org/institution/california-academy-sciences" xlink:type="simple">CAS</named-content>. • 1 ♂ 1 ♀; Sierra Lagunas, 1.7 mi. E. Summit, Los Naranjos rd.; <named-content xmlns:xlink="http://www.w3.org/1999/xlink" content-type="dwc:verbatimCoordinates" xlink:type="simple"><named-content content-type="geo-json" specific-use="{&#34;type&#34;:&#34;Point&#34;,&#34;coordinates&#34;:[-109.835556,23.217778]}" id="NCID0EEONM" xlink:type="simple">23°13'4"N, 109°50'8"W</named-content></named-content>; 500 m; 15–16 Jul. 1999; R. Aalbu, K. Brown, I. Stahl &amp; F. Piñero leg.; B. Lite; #D00750-502; <named-content xmlns:xlink="http://www.w3.org/1999/xlink" content-type="dwc:institutional_code" xlink:title="California Academy of Sciences, San Francisco, USA." xlink:href="http://grbio.org/institution/california-academy-sciences" xlink:type="simple">CAS</named-content>. • 1 ♂ 2 ♀; 3 mi. N. San Antonio; 9–10 Oct. 1968; El. 1200’; E.L. Sleeper &amp; F.J. Moore leg.; collected at blacklite; <italic><tp:taxon-name><tp:taxon-name-part taxon-name-part-type="genus" reg="Plega">Plega</tp:taxon-name-part><tp:taxon-name-part taxon-name-part-type="species" reg="fratercula">fratercula</tp:taxon-name-part></tp:taxon-name></italic>, det. Penny, 1998; <named-content xmlns:xlink="http://www.w3.org/1999/xlink" content-type="dwc:institutional_code" xlink:title="California Academy of Sciences, San Francisco, USA." xlink:href="http://grbio.org/institution/california-academy-sciences" xlink:type="simple">CAS</named-content>. • 1 ♀; same data as for preceding; <italic><tp:taxon-name><tp:taxon-name-part taxon-name-part-type="genus" reg="Plega">Plega</tp:taxon-name-part><tp:taxon-name-part taxon-name-part-type="species" reg="dactylota">dactylota</tp:taxon-name-part></tp:taxon-name></italic>, det. N. Penny, 1998 (<named-content xmlns:xlink="http://www.w3.org/1999/xlink" content-type="dwc:institutional_code" xlink:title="California Academy of Sciences, San Francisco, USA." xlink:href="http://grbio.org/institution/california-academy-sciences" xlink:type="simple">CAS</named-content>). • 1 ♂; 22 mi. W. la Paz; 25 Jun. 1967; E.L. Sleeper &amp; E.M. Fisher leg.; collected at blacklite; <italic><tp:taxon-name><tp:taxon-name-part taxon-name-part-type="genus" reg="Plega">Plega</tp:taxon-name-part><tp:taxon-name-part taxon-name-part-type="species" reg="dactylota">dactylota</tp:taxon-name-part></tp:taxon-name></italic>, det. N. Penny, 1998; <named-content xmlns:xlink="http://www.w3.org/1999/xlink" content-type="dwc:institutional_code" xlink:title="California Academy of Sciences, San Francisco, USA." xlink:href="http://grbio.org/institution/california-academy-sciences" xlink:type="simple">CAS</named-content>. • 2 ♂ 2 ♀; 8 mi. SE. La Paz; El. 1000’; 13 Oct. 1968; E.L. Sleeper &amp; F.J. Moore leg.; collected at blacklite; <italic><tp:taxon-name><tp:taxon-name-part taxon-name-part-type="genus" reg="Plega">Plega</tp:taxon-name-part><tp:taxon-name-part taxon-name-part-type="species" reg="dactylota">dactylota</tp:taxon-name-part></tp:taxon-name></italic>, det. N.D. Penny, 1998; <named-content xmlns:xlink="http://www.w3.org/1999/xlink" content-type="dwc:institutional_code" xlink:title="California Academy of Sciences, San Francisco, USA." xlink:href="http://grbio.org/institution/california-academy-sciences" xlink:type="simple">CAS</named-content>. 22 mi. • 1 ♂; W. La Paz; 25 Jun. 1967; E.L. Sleeper &amp; E.M. Fisher leg.; collected at blacklite; <italic><tp:taxon-name><tp:taxon-name-part taxon-name-part-type="genus" reg="Plega">Plega</tp:taxon-name-part><tp:taxon-name-part taxon-name-part-type="species" reg="signata">signata</tp:taxon-name-part></tp:taxon-name></italic>, det. N. Penny, 1998; <named-content xmlns:xlink="http://www.w3.org/1999/xlink" content-type="dwc:institutional_code" xlink:title="California Academy of Sciences, San Francisco, USA." xlink:href="http://grbio.org/institution/california-academy-sciences" xlink:type="simple">CAS</named-content>. • 1 ♂; 4 Km NE. San Lucas del Cabo; 15 m; 11–12 Jun. 1973; E.L. Sleeper leg.; BL; 22109Aa, (CpThrn.); <italic><tp:taxon-name><tp:taxon-name-part taxon-name-part-type="genus" reg="Plega">Plega</tp:taxon-name-part><tp:taxon-name-part taxon-name-part-type="species" reg="dactylota">dactylota</tp:taxon-name-part></tp:taxon-name></italic>, det. N. Penny, 1998; <named-content xmlns:xlink="http://www.w3.org/1999/xlink" content-type="dwc:institutional_code" xlink:title="California Academy of Sciences, San Francisco, USA." xlink:href="http://grbio.org/institution/california-academy-sciences" xlink:type="simple">CAS</named-content>. • 1 ♂; 2 mi. SW. S. José del Cabo; 03 Jul. 1967; E.M. Fisher leg.; <italic><tp:taxon-name><tp:taxon-name-part taxon-name-part-type="genus" reg="Plega">Plega</tp:taxon-name-part><tp:taxon-name-part taxon-name-part-type="species" reg="dactylota">dactylota</tp:taxon-name-part></tp:taxon-name></italic>, det. N.D. Penny, 1996; <named-content xmlns:xlink="http://www.w3.org/1999/xlink" content-type="dwc:institutional_code" xlink:title="California Academy of Sciences, San Francisco, USA." xlink:href="http://grbio.org/institution/california-academy-sciences" xlink:type="simple">CAS</named-content>. • 1 ♂; Valle Perdido, 2 mi. N. Reserva gate; <named-content xmlns:xlink="http://www.w3.org/1999/xlink" content-type="dwc:verbatimCoordinates" xlink:type="simple"><named-content content-type="geo-json" specific-use="{&#34;type&#34;:&#34;Point&#34;,&#34;coordinates&#34;:[-110.020000,23.363611]}" id="NCID0EZSNM" xlink:type="simple">23°21'49"N, 110°1'12"W</named-content></named-content>; 500 m; 16–17 Jul. 1999; R. Aalbu, K. Brown, I. Stahl &amp; F. Piñero leg.; #D00750-1502; <italic><tp:taxon-name><tp:taxon-name-part taxon-name-part-type="genus" reg="Plega">Plega</tp:taxon-name-part><tp:taxon-name-part taxon-name-part-type="species" reg="dactylota">dactylota</tp:taxon-name-part></tp:taxon-name></italic>, det. N. Penny, 1999; <named-content xmlns:xlink="http://www.w3.org/1999/xlink" content-type="dwc:institutional_code" xlink:title="California Academy of Sciences, San Francisco, USA." xlink:href="http://grbio.org/institution/california-academy-sciences" xlink:type="simple">CAS</named-content>. • 1 ♂; 3.8 Km SE Valle Perdido; 08 Jun. 1973; <named-content xmlns:xlink="http://www.w3.org/1999/xlink" content-type="dwc:verbatimCoordinates" xlink:type="simple"><named-content content-type="geo-json" specific-use="{&#34;type&#34;:&#34;Point&#34;,&#34;coordinates&#34;:[-110.092000,23.679000]}" id="NCID0EUTNM" xlink:type="simple">23°40'44.4"N, 110°5'31.2"W</named-content></named-content>; E.L. Sleeper leg.; <named-content xmlns:xlink="http://www.w3.org/1999/xlink" content-type="dwc:institutional_code" xlink:title="California State collection of Arthropods, California Department of Food and Agriculture, Sacramento, California, USA." xlink:href="http://grbio.org/institution/california-state-collection-arthropods" xlink:type="simple">CSCA</named-content>. • 1 ♀; 28–29. Km N. Todos los Santos (Km 23–24); 250 m; 26 Aug. 1977; E. Fisher &amp; R. Westcott leg.; collected at black light; <named-content xmlns:xlink="http://www.w3.org/1999/xlink" content-type="dwc:institutional_code" xlink:title="California Academy of Sciences, San Francisco, USA." xlink:href="http://grbio.org/institution/california-academy-sciences" xlink:type="simple">CAS</named-content>. • 1 ♀; Baja California Sur, 1.3 mi. N. San José Comondú; 21 Jun. 1967; E.L. Sleeper &amp; E.M. Fisher leg.; <italic><tp:taxon-name><tp:taxon-name-part taxon-name-part-type="genus" reg="Plega">Plega</tp:taxon-name-part><tp:taxon-name-part taxon-name-part-type="species" reg="dactylota">dactylota</tp:taxon-name-part></tp:taxon-name></italic>, det. N. Penny, 1998; <named-content xmlns:xlink="http://www.w3.org/1999/xlink" content-type="dwc:institutional_code" xlink:title="California Academy of Sciences, San Francisco, USA." xlink:href="http://grbio.org/institution/california-academy-sciences" xlink:type="simple">CAS</named-content>. • 1 ♀; 5 Km S. Último Agua; <named-content xmlns:xlink="http://www.w3.org/1999/xlink" content-type="dwc:verbatimCoordinates" xlink:type="simple"><named-content content-type="geo-json" specific-use="{&#34;type&#34;:&#34;Point&#34;,&#34;coordinates&#34;:[-111.267833,25.560833]}" id="NCID0E6UNM" xlink:type="simple">25°33.65'N, 111°16.07'W</named-content></named-content>; 288 m; 14 Aug. 2004; Tomas, Burne, Robacker leg.; TAMU-ENTOX0756149; <named-content xmlns:xlink="http://www.w3.org/1999/xlink" content-type="dwc:institutional_code" xlink:title="Insect collection of Texas A&amp;M University, Texas, USA." xlink:href="http://grbio.org/institution/texas-am-university-insect-collection" xlink:type="simple">TAMUIC</named-content>. • 1 ♂; Isla Cerralvo; 04 Aug. 1986; F. Arias leg.; <named-content xmlns:xlink="http://www.w3.org/1999/xlink" content-type="dwc:institutional_code" xlink:title="Colección Nacional de Insectos, Instituto de Biología, Universidad Nacional Autónoma de México, Ciudad de México, México." xlink:href="http://grbio.org/institution/coleccion-nacional-de-insectos-universidad-nacional-autonoma-de-mexico" xlink:type="simple">CNIN</named-content>. • 1 ♂ Santa Rita, 13 Km S., 15 Km W.; <named-content xmlns:xlink="http://www.w3.org/1999/xlink" content-type="dwc:verbatimCoordinates" xlink:type="simple"><named-content content-type="geo-json" specific-use="{&#34;type&#34;:&#34;Point&#34;,&#34;coordinates&#34;:[-111.613537,24.478452]}" id="NCID0EYVNM" xlink:type="simple">24°28'42.4272"N, 111°36'48.7332"W</named-content></named-content>; 2 m; 04 Sep. 2013; E. Ríos leg.; <named-content xmlns:xlink="http://www.w3.org/1999/xlink" content-type="dwc:institutional_code" xlink:title="Colección Nacional de Insectos, Instituto de Biología, Universidad Nacional Autónoma de México, Ciudad de México, México." xlink:href="http://grbio.org/institution/coleccion-nacional-de-insectos-universidad-nacional-autonoma-de-mexico" xlink:type="simple">CNIN</named-content>. • 1 ♀; El Pescadero, Playa Los Cerritos; 16 Apr. 1979; M. Wasbauer leg.; cerial bowl pit trap; <named-content xmlns:xlink="http://www.w3.org/1999/xlink" content-type="dwc:institutional_code" xlink:title="California State collection of Arthropods, California Department of Food and Agriculture, Sacramento, California, USA." xlink:href="http://grbio.org/institution/california-state-collection-arthropods" xlink:type="simple">CSCA</named-content>. • 22 ♂ 32 ♀; Loreto, Misión de San Fco. Javier de Viggé-Biaundó, Arroyo San Javier; <named-content xmlns:xlink="http://www.w3.org/1999/xlink" content-type="dwc:verbatimCoordinates" xlink:type="simple"><named-content content-type="geo-json" specific-use="{&#34;type&#34;:&#34;Point&#34;,&#34;coordinates&#34;:[-111.550083,25.855783]}" id="NCID0ERWNM" xlink:type="simple">25°51.347'N, 111°33.005'W</named-content></named-content>; 393 m; 11 Aug. 2021; Luna, Contreras, Barba &amp; Ramírez leg.; light trap; <named-content xmlns:xlink="http://www.w3.org/1999/xlink" content-type="dwc:institutional_code" xlink:title="Colección Nacional de Insectos, Instituto de Biología, Universidad Nacional Autónoma de México, Ciudad de México, México." xlink:href="http://grbio.org/institution/coleccion-nacional-de-insectos-universidad-nacional-autonoma-de-mexico" xlink:type="simple">CNIN</named-content>.</p><p>USA – <bold>Arizona</bold> • 1 ♂; 18 Sep. 2006; C. Porter &amp; L. Stange leg.; <named-content xmlns:xlink="http://www.w3.org/1999/xlink" content-type="dwc:institutional_code" xlink:title="Florida State Collection of Arthropods, Gainesville, Florida, USA." xlink:href="http://grbio.org/institution/florida-state-collection-arthropods-museum-entomology" xlink:type="simple">FSCA</named-content>. • 1 ♀; Phoenix; 06 May. 1962; G. Deal leg.; <named-content xmlns:xlink="http://www.w3.org/1999/xlink" content-type="dwc:institutional_code" xlink:title="Florida State Collection of Arthropods, Gainesville, Florida, USA." xlink:href="http://grbio.org/institution/florida-state-collection-arthropods-museum-entomology" xlink:type="simple">FSCA</named-content>. • 2 ♀; Pima C., Alamo Canyon, Ajo Mountains; Jul. 1924; H.B. Leech &amp; J.W. Green leg.; <italic><tp:taxon-name><tp:taxon-name-part taxon-name-part-type="genus" reg="Plega">Plega</tp:taxon-name-part><tp:taxon-name-part taxon-name-part-type="species" reg="banksi">banksi</tp:taxon-name-part></tp:taxon-name></italic>, det. N. Penny, 1985; <named-content xmlns:xlink="http://www.w3.org/1999/xlink" content-type="dwc:institutional_code" xlink:title="California Academy of Sciences, San Francisco, USA." xlink:href="http://grbio.org/institution/california-academy-sciences" xlink:type="simple">CAS</named-content>. • 1 ♂; Oslar, Prescott; 01 Feb.; N. Banks leg.; Identified as <italic><tp:taxon-name><tp:taxon-name-part taxon-name-part-type="genus" reg="Symphrasis">Symphrasis</tp:taxon-name-part><tp:taxon-name-part taxon-name-part-type="species" reg="signata">signata</tp:taxon-name-part></tp:taxon-name></italic>; det. Rehn, 1939; <named-content xmlns:xlink="http://www.w3.org/1999/xlink" content-type="dwc:institutional_code" xlink:title="Museum of Comparative Zoology, Cambridge, Massachusetts, USA." xlink:href="http://grbio.org/institution/museum-comparative-zoology" xlink:type="simple">MCZ</named-content>. – <bold>California</bold> • 1 ♀; Fresno Co., Piedra; 06 Aug. 1982; R.F. Gill leg.; “Donald J. Burdick Collection, Donated to <named-content xmlns:xlink="http://www.w3.org/1999/xlink" content-type="dwc:institutional_code" xlink:title="California Academy of Sciences, San Francisco, USA." xlink:href="http://grbio.org/institution/california-academy-sciences" xlink:type="simple">CAS</named-content>”; <named-content xmlns:xlink="http://www.w3.org/1999/xlink" content-type="dwc:institutional_code" xlink:title="California Academy of Sciences, San Francisco, USA." xlink:href="http://grbio.org/institution/california-academy-sciences" xlink:type="simple">CAS</named-content>. • 1 ♂; JTNM Plsnt. Vlly Fried Liver Wsh; 30 Jun. 1965; E.L. Sleeper &amp; S.L. Jenkins leg.; blacklite; <ext-link xmlns:xlink="http://www.w3.org/1999/xlink" xlink:href="http://www.antweb.org/specimen/CASENT8140616" ext-link-type="uri" xlink:type="simple">CASENT8140616</ext-link>; <italic><tp:taxon-name><tp:taxon-name-part taxon-name-part-type="genus" reg="Plega">Plega</tp:taxon-name-part><tp:taxon-name-part taxon-name-part-type="species" reg="signata">signata</tp:taxon-name-part></tp:taxon-name></italic>, det. N. Penny, 1998; <named-content xmlns:xlink="http://www.w3.org/1999/xlink" content-type="dwc:institutional_code" xlink:title="California Academy of Sciences, San Francisco, USA." xlink:href="http://grbio.org/institution/california-academy-sciences" xlink:type="simple">CAS</named-content>. • 1 ♂; Joshua Tree N.M., Pinyon Wells 5; 25 Sep. 1965; E.L. Sleeper &amp; S.L. Jenkins leg.; <ext-link xmlns:xlink="http://www.w3.org/1999/xlink" xlink:href="http://www.antweb.org/specimen/CASENT8140589" ext-link-type="uri" xlink:type="simple">CASENT8140589</ext-link>; <italic><tp:taxon-name><tp:taxon-name-part taxon-name-part-type="genus" reg="Plega">Plega</tp:taxon-name-part><tp:taxon-name-part taxon-name-part-type="species" reg="signata">signata</tp:taxon-name-part></tp:taxon-name></italic>, det. N. Penny, 1998; <named-content xmlns:xlink="http://www.w3.org/1999/xlink" content-type="dwc:institutional_code" xlink:title="California Academy of Sciences, San Francisco, USA." xlink:href="http://grbio.org/institution/california-academy-sciences" xlink:type="simple">CAS</named-content>. • 1 ♂; Joshua Tree N.M. Pinyon Wells 2; 28 Jul. 1967; E.L. Sleeper &amp; S.L. Jenkins leg.; <ext-link xmlns:xlink="http://www.w3.org/1999/xlink" xlink:href="http://www.antweb.org/specimen/CASENT8140674" ext-link-type="uri" xlink:type="simple">CASENT8140674</ext-link>; <italic><tp:taxon-name><tp:taxon-name-part taxon-name-part-type="genus" reg="Plega">Plega</tp:taxon-name-part><tp:taxon-name-part taxon-name-part-type="species" reg="signata">signata</tp:taxon-name-part></tp:taxon-name></italic>, det. N. Penny, 1998; <named-content xmlns:xlink="http://www.w3.org/1999/xlink" content-type="dwc:institutional_code" xlink:title="California Academy of Sciences, San Francisco, USA." xlink:href="http://grbio.org/institution/california-academy-sciences" xlink:type="simple">CAS</named-content>. • 1 ♀; Joshua Tree N.M., Pinyon Wells; 15 May. 1969; E.L. Sleeper leg.; collected at blacklite; <ext-link xmlns:xlink="http://www.w3.org/1999/xlink" xlink:href="http://www.antweb.org/specimen/CASENT8140579" ext-link-type="uri" xlink:type="simple">CASENT8140579</ext-link>; <italic><tp:taxon-name><tp:taxon-name-part taxon-name-part-type="genus" reg="Plega">Plega</tp:taxon-name-part><tp:taxon-name-part taxon-name-part-type="species" reg="signata">signata</tp:taxon-name-part></tp:taxon-name></italic>, det. N. Penny, 1998; <named-content xmlns:xlink="http://www.w3.org/1999/xlink" content-type="dwc:institutional_code" xlink:title="California Academy of Sciences, San Francisco, USA." xlink:href="http://grbio.org/institution/california-academy-sciences" xlink:type="simple">CAS</named-content>. • 1 ♀; Joshua Tree NM, Pleasant Vlly. 1; 16 Jul. 1965; E.L. Sleeper &amp; S.L. Jenkins leg.; Blacklite; <ext-link xmlns:xlink="http://www.w3.org/1999/xlink" xlink:href="http://www.antweb.org/specimen/CASENT8140576" ext-link-type="uri" xlink:type="simple">CASENT8140576</ext-link>; <italic><tp:taxon-name><tp:taxon-name-part taxon-name-part-type="genus" reg="Plega">Plega</tp:taxon-name-part><tp:taxon-name-part taxon-name-part-type="species" reg="signata">signata</tp:taxon-name-part></tp:taxon-name></italic>, det. N. Penny, 1998; <named-content xmlns:xlink="http://www.w3.org/1999/xlink" content-type="dwc:institutional_code" xlink:title="California Academy of Sciences, San Francisco, USA." xlink:href="http://grbio.org/institution/california-academy-sciences" xlink:type="simple">CAS</named-content>). • 1 ♀; same data as for preceding; Pleasant Vlly. 3; 27 Aug. 1965; <ext-link xmlns:xlink="http://www.w3.org/1999/xlink" xlink:href="http://www.antweb.org/specimen/CASENT8140548" ext-link-type="uri" xlink:type="simple">CASENT8140548</ext-link>; <named-content xmlns:xlink="http://www.w3.org/1999/xlink" content-type="dwc:institutional_code" xlink:title="California Academy of Sciences, San Francisco, USA." xlink:href="http://grbio.org/institution/california-academy-sciences" xlink:type="simple">CAS</named-content>. • 1 ♀; same data as for preceding; <ext-link xmlns:xlink="http://www.w3.org/1999/xlink" xlink:href="http://www.antweb.org/specimen/CASENT8140546" ext-link-type="uri" xlink:type="simple">CASENT8140546</ext-link>; <named-content xmlns:xlink="http://www.w3.org/1999/xlink" content-type="dwc:institutional_code" xlink:title="California Academy of Sciences, San Francisco, USA." xlink:href="http://grbio.org/institution/california-academy-sciences" xlink:type="simple">CAS</named-content>. • 1 ♀; Joshua Tree N.M.L. Covington Flat; R.E. Somerby leg.; <ext-link xmlns:xlink="http://www.w3.org/1999/xlink" xlink:href="http://www.antweb.org/specimen/CASENT8140596" ext-link-type="uri" xlink:type="simple">CASENT8140596</ext-link>; <italic><tp:taxon-name><tp:taxon-name-part taxon-name-part-type="genus" reg="Plega">Plega</tp:taxon-name-part><tp:taxon-name-part taxon-name-part-type="species" reg="signata">signata</tp:taxon-name-part></tp:taxon-name></italic>, det. N. Penny, 1998; <named-content xmlns:xlink="http://www.w3.org/1999/xlink" content-type="dwc:institutional_code" xlink:title="California Academy of Sciences, San Francisco, USA." xlink:href="http://grbio.org/institution/california-academy-sciences" xlink:type="simple">CAS</named-content>. • 1 ♂; same data as for preceding; <ext-link xmlns:xlink="http://www.w3.org/1999/xlink" xlink:href="http://www.antweb.org/specimen/CASENT8140598" ext-link-type="uri" xlink:type="simple">CASENT8140598</ext-link>; <named-content xmlns:xlink="http://www.w3.org/1999/xlink" content-type="dwc:institutional_code" xlink:title="California Academy of Sciences, San Francisco, USA." xlink:href="http://grbio.org/institution/california-academy-sciences" xlink:type="simple">CAS</named-content>. • 1 ♂; same data as for preceding; <ext-link xmlns:xlink="http://www.w3.org/1999/xlink" xlink:href="http://www.antweb.org/specimen/CASENT8140632" ext-link-type="uri" xlink:type="simple">CASENT8140632</ext-link>; <named-content xmlns:xlink="http://www.w3.org/1999/xlink" content-type="dwc:institutional_code" xlink:title="California Academy of Sciences, San Francisco, USA." xlink:href="http://grbio.org/institution/california-academy-sciences" xlink:type="simple">CAS</named-content>. • 1 ♂; same data as for preceding; <ext-link xmlns:xlink="http://www.w3.org/1999/xlink" xlink:href="http://www.antweb.org/specimen/CASENT8140928" ext-link-type="uri" xlink:type="simple">CASENT8140928</ext-link>; <named-content xmlns:xlink="http://www.w3.org/1999/xlink" content-type="dwc:institutional_code" xlink:title="California Academy of Sciences, San Francisco, USA." xlink:href="http://grbio.org/institution/california-academy-sciences" xlink:type="simple">CAS</named-content>. • 1 ♀; same data as for preceding; <ext-link xmlns:xlink="http://www.w3.org/1999/xlink" xlink:href="http://www.antweb.org/specimen/CASENT8140931" ext-link-type="uri" xlink:type="simple">CASENT8140931</ext-link>; <named-content xmlns:xlink="http://www.w3.org/1999/xlink" content-type="dwc:institutional_code" xlink:title="California Academy of Sciences, San Francisco, USA." xlink:href="http://grbio.org/institution/california-academy-sciences" xlink:type="simple">CAS</named-content>. • 1 ♀; Joshua Tree N.M., Squaw Tank; 16 Jun. 1960; J. Geest &amp; W. Schilling leg.; <ext-link xmlns:xlink="http://www.w3.org/1999/xlink" xlink:href="http://www.antweb.org/specimen/CASENT8140553" ext-link-type="uri" xlink:type="simple">CASENT8140553</ext-link>; <italic><tp:taxon-name><tp:taxon-name-part taxon-name-part-type="genus" reg="Plega">Plega</tp:taxon-name-part><tp:taxon-name-part taxon-name-part-type="species" reg="signata">signata</tp:taxon-name-part></tp:taxon-name></italic>, det. R.G. Beard; <named-content xmlns:xlink="http://www.w3.org/1999/xlink" content-type="dwc:institutional_code" xlink:title="California Academy of Sciences, San Francisco, USA." xlink:href="http://grbio.org/institution/california-academy-sciences" xlink:type="simple">CAS</named-content>. • 1 ♀; Joshua Tree N.M., Squaw Tank; 06 Aug. 1959; E.L. Sleeper leg.; <ext-link xmlns:xlink="http://www.w3.org/1999/xlink" xlink:href="http://www.antweb.org/specimen/CASENT8140874" ext-link-type="uri" xlink:type="simple">CASENT8140874</ext-link>; <italic><tp:taxon-name><tp:taxon-name-part taxon-name-part-type="genus" reg="Plega">Plega</tp:taxon-name-part><tp:taxon-name-part taxon-name-part-type="species" reg="signata">signata</tp:taxon-name-part></tp:taxon-name></italic>, det. N. Penny, 1998; <named-content xmlns:xlink="http://www.w3.org/1999/xlink" content-type="dwc:institutional_code" xlink:title="California Academy of Sciences, San Francisco, USA." xlink:href="http://grbio.org/institution/california-academy-sciences" xlink:type="simple">CAS</named-content>. • 1 ♂; Joshua Tree N. M., Smithwater Wash; R.E. Somerby leg.; <ext-link xmlns:xlink="http://www.w3.org/1999/xlink" xlink:href="http://www.antweb.org/specimen/CASENT8140930" ext-link-type="uri" xlink:type="simple">CASENT8140930</ext-link>; <italic><tp:taxon-name><tp:taxon-name-part taxon-name-part-type="genus" reg="Plega">Plega</tp:taxon-name-part><tp:taxon-name-part taxon-name-part-type="species" reg="signata">signata</tp:taxon-name-part></tp:taxon-name></italic>, det. N. Penny, 1998; <named-content xmlns:xlink="http://www.w3.org/1999/xlink" content-type="dwc:institutional_code" xlink:title="California Academy of Sciences, San Francisco, USA." xlink:href="http://grbio.org/institution/california-academy-sciences" xlink:type="simple">CAS</named-content>. • 1 ♂; Riverside Co., Phillip L Boyd Deep Canyon Desert Research Ctr at Marker 0; <named-content xmlns:xlink="http://www.w3.org/1999/xlink" content-type="dwc:verbatimCoordinates" xlink:type="simple"><named-content content-type="geo-json" specific-use="{&#34;type&#34;:&#34;Point&#34;,&#34;coordinates&#34;:[-116.391667,33.500000]}" id="NCID0EUCOM" xlink:type="simple">33°30.0'N, 116°23.5'W</named-content></named-content>; 380 m; 2–3 Jun. 2002; M.E. Irwin, F.D. Parker leg.; malaise nr water in canyon wash; <named-content xmlns:xlink="http://www.w3.org/1999/xlink" content-type="dwc:institutional_code" xlink:title="California Academy of Sciences, San Francisco, USA." xlink:href="http://grbio.org/institution/california-academy-sciences" xlink:type="simple">CAS</named-content>. • 1 ♂; Joshua Tree N. M., L. Covington Flat; E.L. Sleeper leg.; <named-content xmlns:xlink="http://www.w3.org/1999/xlink" content-type="dwc:institutional_code" xlink:title="Museum of Comparative Zoology, Cambridge, Massachusetts, USA." xlink:href="http://grbio.org/institution/museum-comparative-zoology" xlink:type="simple">MCZ</named-content>-ENT00681786; <italic><tp:taxon-name><tp:taxon-name-part taxon-name-part-type="genus" reg="Plega">Plega</tp:taxon-name-part><tp:taxon-name-part taxon-name-part-type="species" reg="signata">signata</tp:taxon-name-part></tp:taxon-name></italic> (Hagen), det. R.G. Beard; <named-content xmlns:xlink="http://www.w3.org/1999/xlink" content-type="dwc:institutional_code" xlink:title="Museum of Comparative Zoology, Cambridge, Massachusetts, USA." xlink:href="http://grbio.org/institution/museum-comparative-zoology" xlink:type="simple">MCZ</named-content>. • 1 ♀; Joshua Tree N. M., L. Covington Flat; M. Knox &amp; E. Sleeper leg.; <named-content xmlns:xlink="http://www.w3.org/1999/xlink" content-type="dwc:institutional_code" xlink:title="Museum of Comparative Zoology, Cambridge, Massachusetts, USA." xlink:href="http://grbio.org/institution/museum-comparative-zoology" xlink:type="simple">MCZ</named-content>-ENT00681787; <italic><tp:taxon-name><tp:taxon-name-part taxon-name-part-type="genus" reg="Plega">Plega</tp:taxon-name-part><tp:taxon-name-part taxon-name-part-type="species" reg="signata">signata</tp:taxon-name-part></tp:taxon-name></italic> (Hagen), det. R.G. Beard; <named-content xmlns:xlink="http://www.w3.org/1999/xlink" content-type="dwc:institutional_code" xlink:title="Museum of Comparative Zoology, Cambridge, Massachusetts, USA." xlink:href="http://grbio.org/institution/museum-comparative-zoology" xlink:type="simple">MCZ</named-content>. • 1 ♀; Joshua Tree, Bells Cmp., N.M.; 04 Aug. 1959; F.C. Raney; <named-content xmlns:xlink="http://www.w3.org/1999/xlink" content-type="dwc:institutional_code" xlink:title="Bohart Museum of Entomology, University of California, Davis, California, USA." xlink:href="http://grbio.org/institution/university-california-davis" xlink:type="simple">UCD</named-content>. • 1 ♀; San Diego County, 6 Km E. Jacumba, nr. Desert View Tower; <named-content xmlns:xlink="http://www.w3.org/1999/xlink" content-type="dwc:verbatimCoordinates" xlink:type="simple"><named-content content-type="geo-json" specific-use="{&#34;type&#34;:&#34;Point&#34;,&#34;coordinates&#34;:[-116.101667,32.651667]}" id="NCID0ECFOM" xlink:type="simple">32°39.1'N, 116°06.1'W</named-content></named-content>, 30 May.–05 Jun. 2002; M.E. Irwin &amp; F.D. Parker leg.; Malaise in small wash; <named-content xmlns:xlink="http://www.w3.org/1999/xlink" content-type="dwc:institutional_code" xlink:title="California Academy of Sciences, San Francisco, USA." xlink:href="http://grbio.org/institution/california-academy-sciences" xlink:type="simple">CAS</named-content>. • 16 ♂ 5♀; San Diego Co., Tecate lookout station; 21 Aug. 1963; B. Reed leg.; <named-content xmlns:xlink="http://www.w3.org/1999/xlink" content-type="dwc:institutional_code" xlink:title="California State collection of Arthropods, California Department of Food and Agriculture, Sacramento, California, USA." xlink:href="http://grbio.org/institution/california-state-collection-arthropods" xlink:type="simple">CSCA</named-content>. • 1 ♂; S.D. Co., San Isidro; 24 Jun. 1969; ex light trap, plant quarantine, Riv. USDA; <named-content xmlns:xlink="http://www.w3.org/1999/xlink" content-type="dwc:institutional_code" xlink:title="California State collection of Arthropods, California Department of Food and Agriculture, Sacramento, California, USA." xlink:href="http://grbio.org/institution/california-state-collection-arthropods" xlink:type="simple">CSCA</named-content>. • 1 ♂; Mendocino County, 7.5 Km NE. of Covelo; <named-content xmlns:xlink="http://www.w3.org/1999/xlink" content-type="dwc:verbatimCoordinates" xlink:type="simple"><named-content content-type="geo-json" specific-use="{&#34;type&#34;:&#34;Point&#34;,&#34;coordinates&#34;:[-123.175000,39.833333]}" id="NCID0ECGOM" xlink:type="simple">39°50'N, 123°10.5'W</named-content></named-content>; 21 Aug. 2012; J. Vindum leg.; <ext-link xmlns:xlink="http://www.w3.org/1999/xlink" xlink:href="http://www.antweb.org/specimen/CASENT8230400" ext-link-type="uri" xlink:type="simple">CASENT8230400</ext-link>; <named-content xmlns:xlink="http://www.w3.org/1999/xlink" content-type="dwc:institutional_code" xlink:title="California Academy of Sciences, San Francisco, USA." xlink:href="http://grbio.org/institution/california-academy-sciences" xlink:type="simple">CAS</named-content>. • 1 ♀; San Bernardino Co., 29 Palms Marine Base, Powerline Road; 31 May. 2003; G. Pratt &amp; C. Pierce leg.; night collect; TAMU-ENTOX0280778; <italic><tp:taxon-name><tp:taxon-name-part taxon-name-part-type="genus" reg="Plega">Plega</tp:taxon-name-part><tp:taxon-name-part taxon-name-part-type="species" reg="signata">signata</tp:taxon-name-part></tp:taxon-name></italic> (Hagen, 1877), det. J.D. Oswald, 2004; <named-content xmlns:xlink="http://www.w3.org/1999/xlink" content-type="dwc:institutional_code" xlink:title="Insect collection of Texas A&amp;M University, Texas, USA." xlink:href="http://grbio.org/institution/texas-am-university-insect-collection" xlink:type="simple">TAMUIC</named-content>. • 1 ♂; same data as for preceding; TAMU-ENTOX280779; <named-content xmlns:xlink="http://www.w3.org/1999/xlink" content-type="dwc:institutional_code" xlink:title="Insect collection of Texas A&amp;M University, Texas, USA." xlink:href="http://grbio.org/institution/texas-am-university-insect-collection" xlink:type="simple">TAMUIC</named-content>. • 1 ♀; San Bernardino Co., Gold Valley, 1.3 mi. S. Mid Hills Campg.; 08 May–11 Aug. 1981; R.L Aalbu leg.; Antifreeze pit trap; <named-content xmlns:xlink="http://www.w3.org/1999/xlink" content-type="dwc:institutional_code" xlink:title="California State collection of Arthropods, California Department of Food and Agriculture, Sacramento, California, USA." xlink:href="http://grbio.org/institution/california-state-collection-arthropods" xlink:type="simple">CSCA</named-content>. • 1 ♂ 1 ♀; San Bernardino, Co. 6 mi. SE Hesperia; 11 Jul. 1981; A.R. Hardy leg.; at blacklight; <named-content xmlns:xlink="http://www.w3.org/1999/xlink" content-type="dwc:institutional_code" xlink:title="California State collection of Arthropods, California Department of Food and Agriculture, Sacramento, California, USA." xlink:href="http://grbio.org/institution/california-state-collection-arthropods" xlink:type="simple">CSCA</named-content>. • 1 ♀; Inyo Co., China Lake Naval Weapons Ctr.; <named-content xmlns:xlink="http://www.w3.org/1999/xlink" content-type="dwc:verbatimCoordinates" xlink:type="simple"><named-content content-type="geo-json" specific-use="{&#34;type&#34;:&#34;Point&#34;,&#34;coordinates&#34;:[-117.494333,36.086000]}" id="NCID0ECIOM" xlink:type="simple">36°05.16'N, 117°29.66'W</named-content></named-content>; 17 Jul–16 Aug. 2014; M.E. Irwin Pratt leg.; Malaise at Old House Spr.; <named-content xmlns:xlink="http://www.w3.org/1999/xlink" content-type="dwc:institutional_code" xlink:title="California State collection of Arthropods, California Department of Food and Agriculture, Sacramento, California, USA." xlink:href="http://grbio.org/institution/california-state-collection-arthropods" xlink:type="simple">CSCA</named-content>. • 1 ♀; Inyo co., China Lake, Mt. Spring Cyn.; <named-content xmlns:xlink="http://www.w3.org/1999/xlink" content-type="dwc:verbatimCoordinates" xlink:type="simple"><named-content content-type="geo-json" specific-use="{&#34;type&#34;:&#34;Point&#34;,&#34;coordinates&#34;:[-117.556667,35.948500]}" id="NCID0ESIOM" xlink:type="simple">35°56.91'N, 117°33.40'W</named-content></named-content>; 1220 m; 17 Sep. 2014; M.E. Irwin leg.; Malaise nr creek with <italic><tp:taxon-name><tp:taxon-name-part taxon-name-part-type="genus" reg="Salix">Salix</tp:taxon-name-part></tp:taxon-name></italic>; <named-content xmlns:xlink="http://www.w3.org/1999/xlink" content-type="dwc:institutional_code" xlink:title="California State collection of Arthropods, California Department of Food and Agriculture, Sacramento, California, USA." xlink:href="http://grbio.org/institution/california-state-collection-arthropods" xlink:type="simple">CSCA</named-content>. • 1 ♀; Inyo Co., Saline Valley, Grapevine Canyon; 5000’; 25 Jan. 1986–29 Nov. 1986; D. Giuliani leg.; Antifreeze pit trap; <named-content xmlns:xlink="http://www.w3.org/1999/xlink" content-type="dwc:institutional_code" xlink:title="California State collection of Arthropods, California Department of Food and Agriculture, Sacramento, California, USA." xlink:href="http://grbio.org/institution/california-state-collection-arthropods" xlink:type="simple">CSCA</named-content>. • 1 ♂; Anza Riv. Co.; 15 Aug. 1966; R. Gill leg.; black light; <named-content xmlns:xlink="http://www.w3.org/1999/xlink" content-type="dwc:institutional_code" xlink:title="California State collection of Arthropods, California Department of Food and Agriculture, Sacramento, California, USA." xlink:href="http://grbio.org/institution/california-state-collection-arthropods" xlink:type="simple">CSCA</named-content>. • 1 ♂; Tulare Co., Yisalia; 24 Aug. 1960; A. Blant; <named-content xmlns:xlink="http://www.w3.org/1999/xlink" content-type="dwc:institutional_code" xlink:title="California State collection of Arthropods, California Department of Food and Agriculture, Sacramento, California, USA." xlink:href="http://grbio.org/institution/california-state-collection-arthropods" xlink:type="simple">CSCA</named-content>. • 1 ♂; Inyo Co., Inyo Mts., Long John Cyn.; 5500’; 14 Jul–26 Dec. 1982; D. Giuliani leg.; antifreeze pit trap; <named-content xmlns:xlink="http://www.w3.org/1999/xlink" content-type="dwc:institutional_code" xlink:title="California State collection of Arthropods, California Department of Food and Agriculture, Sacramento, California, USA." xlink:href="http://grbio.org/institution/california-state-collection-arthropods" xlink:type="simple">CSCA</named-content>. • 1 ♂; L.A. Co., Glendale; 09 Aug. 1952; W.M. Schlinger leg.; <named-content xmlns:xlink="http://www.w3.org/1999/xlink" content-type="dwc:institutional_code" xlink:title="Bohart Museum of Entomology, University of California, Davis, California, USA." xlink:href="http://grbio.org/institution/university-california-davis" xlink:type="simple">UCD</named-content>. • 1 ♂; same data as for preceding; IX.1952; <named-content xmlns:xlink="http://www.w3.org/1999/xlink" content-type="dwc:institutional_code" xlink:title="Bohart Museum of Entomology, University of California, Davis, California, USA." xlink:href="http://grbio.org/institution/university-california-davis" xlink:type="simple">UCD</named-content>. • 1 ♂; same data as for preceding; 09 Aug. 1952; <named-content xmlns:xlink="http://www.w3.org/1999/xlink" content-type="dwc:institutional_code" xlink:title="Bohart Museum of Entomology, University of California, Davis, California, USA." xlink:href="http://grbio.org/institution/university-california-davis" xlink:type="simple">UCD</named-content>. • 1 ♂; Glendale; 20 Aug. 1949; E.I. Schlinger leg.; <named-content xmlns:xlink="http://www.w3.org/1999/xlink" content-type="dwc:institutional_code" xlink:title="Bohart Museum of Entomology, University of California, Davis, California, USA." xlink:href="http://grbio.org/institution/university-california-davis" xlink:type="simple">UCD</named-content>. • 1 ♂; L.A. Co., Tambark Flat; 20 Aug. 1950; E.B. Goodwin; <named-content xmlns:xlink="http://www.w3.org/1999/xlink" content-type="dwc:institutional_code" xlink:title="Bohart Museum of Entomology, University of California, Davis, California, USA." xlink:href="http://grbio.org/institution/university-california-davis" xlink:type="simple">UCD</named-content>. • 1 ♂; Bakersfield Cal.; 25 Jul. 1951; L.W. Isaak leg.; <named-content xmlns:xlink="http://www.w3.org/1999/xlink" content-type="dwc:institutional_code" xlink:title="Bohart Museum of Entomology, University of California, Davis, California, USA." xlink:href="http://grbio.org/institution/university-california-davis" xlink:type="simple">UCD</named-content>. • 1 ♂; Kern Co., Keene; 23 Jul. 1951; L.W. Isaak leg.; <named-content xmlns:xlink="http://www.w3.org/1999/xlink" content-type="dwc:institutional_code" xlink:title="Bohart Museum of Entomology, University of California, Davis, California, USA." xlink:href="http://grbio.org/institution/university-california-davis" xlink:type="simple">UCD</named-content>. • 1 ♂; Kern Co., Woody Cal.; 15 Jul. 1951; LW Isaak leg.; <named-content xmlns:xlink="http://www.w3.org/1999/xlink" content-type="dwc:institutional_code" xlink:title="Bohart Museum of Entomology, University of California, Davis, California, USA." xlink:href="http://grbio.org/institution/university-california-davis" xlink:type="simple">UCD</named-content>. • 1 ♂; Solano Co., Cold Canyon Rerv., 11. Km W Winters; 28 Jul. 1992; S.L. Heydon leg.; UV; <named-content xmlns:xlink="http://www.w3.org/1999/xlink" content-type="dwc:institutional_code" xlink:title="Bohart Museum of Entomology, University of California, Davis, California, USA." xlink:href="http://grbio.org/institution/university-california-davis" xlink:type="simple">UCD</named-content>. • 1 ♂; Yolo Co., 8 mi. NW Winters Cal.; 18 Aug. 1959; J. Fowler leg.; light trap; <named-content xmlns:xlink="http://www.w3.org/1999/xlink" content-type="dwc:institutional_code" xlink:title="Bohart Museum of Entomology, University of California, Davis, California, USA." xlink:href="http://grbio.org/institution/university-california-davis" xlink:type="simple">UCD</named-content>. • 1 ♂; Tulare Co., Hot Springs; 13 Aug. 1966; R.E. Stecker leg.; black light; <named-content xmlns:xlink="http://www.w3.org/1999/xlink" content-type="dwc:institutional_code" xlink:title="Bohart Museum of Entomology, University of California, Davis, California, USA." xlink:href="http://grbio.org/institution/university-california-davis" xlink:type="simple">UCD</named-content>. • 1 ♂; Calaveras Co., Gwin Mine Rd., 1 mi. N., Paloma Rd; 16 Jul. 2009; R.M. &amp; S. Brown leg.; <named-content xmlns:xlink="http://www.w3.org/1999/xlink" content-type="dwc:institutional_code" xlink:title="Bohart Museum of Entomology, University of California, Davis, California, USA." xlink:href="http://grbio.org/institution/university-california-davis" xlink:type="simple">UCD</named-content>. • 1 ♀; Orange Co., Santiage Cyn; 27 Aug. 1962; N.W. Fleming leg.; <named-content xmlns:xlink="http://www.w3.org/1999/xlink" content-type="dwc:institutional_code" xlink:title="Bohart Museum of Entomology, University of California, Davis, California, USA." xlink:href="http://grbio.org/institution/university-california-davis" xlink:type="simple">UCD</named-content>. – <bold>Nevada</bold> • 1 ♀; Clark Co., Aravada Ranch, 7.3 Km E. Whitney Pocket on AZ Rd.; <named-content xmlns:xlink="http://www.w3.org/1999/xlink" content-type="dwc:verbatimCoordinates" xlink:type="simple"><named-content content-type="geo-json" specific-use="{&#34;type&#34;:&#34;Point&#34;,&#34;coordinates&#34;:[-114.043333,36.522500]}" id="NCID0ETNOM" xlink:type="simple">36°31.35'N, 114°02.60'W</named-content></named-content>; 1317 m; 06 May–08 Jun. 2018; M.E. Irwin, G.R. Ballmer leg.; Malaise in narrow rocky gully; <named-content xmlns:xlink="http://www.w3.org/1999/xlink" content-type="dwc:institutional_code" xlink:title="California State collection of Arthropods, California Department of Food and Agriculture, Sacramento, California, USA." xlink:href="http://grbio.org/institution/california-state-collection-arthropods" xlink:type="simple">CSCA</named-content>.</p></tp:treatment-sec><tp:treatment-sec sec-type="diagnosis" id="SECID0EAOOM"><title>Diagnosis.</title><p>This species has the antennal flagellum generally pale brown, with proximal flagellomeres two times as long as wide. The forefemur posterior surface is pale with small to widened brown areas near the middle; the anterior surface is dark brown. The wing venation on both wings has a conspicuous alternating color pattern of brown and pale. On the male genitalia, the gonocoxite IX is thin, long, and straight, with the posterior apex set with 3–5 elongated, intertwined processes. The ventral part of gonocoxites XI has a prominent curved, rugose process covered with granules. On the female genitalia, the gonapophyses VIII medial part is keel-shaped, lacking posteromedial process. The spermatheca is long and entangled, with proximal section thin, forming numerous coils; the medial section forms irregular convolutions and terminates in a long spiral; the distal section terminates in an abruptly expanded portion, where a blunt diverticulum is present.</p></tp:treatment-sec><tp:treatment-sec sec-type="description" id="SECID0EFOOM"><title>Description.</title><p><bold><italic>Measurements</italic>.</bold> Male (<italic>n</italic> = 8). Forewing length: 7.6–16.5 mm; Hind wing length: 6.0–12.6 mm. Female (<italic>n</italic> = 10): Forewing length: 6.6–16.5 mm; Hind wing length: 5.3–12.8 mm.</p><p><bold><italic>Coloration</italic></bold> (Fig. <xref ref-type="fig" rid="F65">65</xref>). <bold><italic>Head</italic>.</bold> Vertexal pale with lateral brown stripes extending from occiput to supra-antennal area, an encircling a pale area, near paraocular region; these marks with pale brown setae; area adjacent to occipital ridge pale, area adjacent to coronal suture pale; supra-antennal area dark brown; pale brown setae present; occiput pale with dark brown mark, postgena pale, sometimes with diffuse brown area. Antennal scape pale ventrally and brown dorsally, pedicel brown; flagellum generally pale brown. Frons generally with semi-triangular, brown marks beneath toruli and pale, triangular area on middle. Clypeus pale with lateral brown areas; labrum pale to pale brown; mandible pale dark brown corners, dark amber at apex; maxilla pale with pale brown galea, palpus brown, with pale brown setae; labium pale with pale brown ligula, palpus brown, setae pale to pale brown; palpimacula pale brown. <bold><italic>Thorax</italic>.</bold> Pronotum pale with two pairs or dark brown marks on anterior 2/3, the medial ones connected on the middle of pronotum, with interspersed pale and dark brown setae; episternum pale to pale brown with ventral margin dark brown, with interspersed pale and brown setae; postfurcasternum pale. Mesonotum mostly dark brown, scutum with pale areas anterolaterally, posteromedially, and on area adjacent area to ecdysial suture, scutellum pale lateral areas; interspersed pale and dark brown setae present. Metanotum dark brown, with pale anteromedian area with dark brown mark con the center; pre-episternum brown with medial pale stripe; pteropleura dark brown with pale areas, setation mostly pale brown. <bold><italic>Foreleg</italic>.</bold> Coxa pale brown with dark, apical areas or nearly completely brown, with interspersed pale brown setae and dark brown setae; trochanter pale, sometimes with brown marks, setation mostly pale brown, except dorsally with some dark brown setae. Femur posterior surface pale with small to widened brown areas near the middle, a dark mark near the apex, and sometimes with brown areas near distal portion of closing surface and base; anterior surface dark brown, except small pale area on the base of closing surface. Tibia posterior surface alternating pale and dark brown areas, sometimes anterior surface mostly dark brown. Basitarsus with base and lanceolate process amber, and a sub-basal pale area, clavate setae pale to pale brown; remaining tarsomeres pale to pale brown. <bold><italic>Mid- and hind leg</italic>.</bold> Coxae pale with brown areas, with pale or pale brown setae; trochanter pale. Femora and tibiae pale with brown areas, with interspersed pale and dark brown setae. Tarsi pale brown; first four tarsomeres with dark brown setae, laterally on distal margin of plantar surface; remainder surface with setae mostly pale brown; pretarsal claws pale brown. <bold><italic>Wings</italic>.</bold> Forewing mostly hyaline; membrane surrounding crossveins, forks of longitudinal veins, first branch of <abbrev xmlns:xlink="http://www.w3.org/1999/xlink" xlink:title="Cubitus anterior" id="ABBRID0ETPOM" xlink:type="simple">CuA</abbrev> and apex of CuP, with subtle or strong amber maculation. Pterostigma either brown with pale medial area, or pale with brown areas. Major veins, subcostal veinlets and wing margin alternating pale and dark brown; crossveins dark brown. Hind wing hyaline, amber on area adjacent to stem first branch of <abbrev xmlns:xlink="http://www.w3.org/1999/xlink" xlink:title="Cubitus anterior" id="ABBRID0EXPOM" xlink:type="simple">CuA</abbrev>, and intermittently on apical branches of longitudinal veins adjacent to posterior margin; pterostigma brown with pale preapical area; longitudinal veins alternating pale and dark brown areas; subcostal veinlets nearly transparent; crossveins brown, 1r-m often bicolor; wing margin alternating pale and brown. <bold><italic>Abdomen</italic>.</bold> Tergites mostly pale brown, with pale brown setae. Pleural membrane brown with pale areas. Sternites mostly pale brown.</p><fig id="F65" position="float" orientation="portrait"><object-id xmlns:xlink="http://www.w3.org/1999/xlink" content-type="doi" xlink:type="simple">10.3897/zookeys.1199.115442.figure65</object-id><label>Figure 65.</label><caption><p><italic><tp:taxon-name><tp:taxon-name-part taxon-name-part-type="genus" reg="Plega">Plega</tp:taxon-name-part><tp:taxon-name-part taxon-name-part-type="species" reg="signata">signata</tp:taxon-name-part></tp:taxon-name></italic> (Hagen, 1877) <bold>A</bold> female habitus, dorsal <bold>B</bold> wings <bold>C</bold> head, frontal <bold>D</bold> pronotum, dorsal <bold>E</bold> forefemur, anterior surface <bold>F</bold> same, posterior surface.</p></caption><graphic xmlns:xlink="http://www.w3.org/1999/xlink" xlink:href="zookeys-1199-001_article-115442__-g065.jpg" position="float" orientation="portrait" xlink:type="simple" id="oo_1038313.jpg"><uri content-type="original_file" xlink:type="simple">https://binary.pensoft.net/fig/1038313</uri></graphic></fig><p><bold><italic>Morphology</italic></bold> (Fig. <xref ref-type="fig" rid="F65">65</xref>). <bold><italic>Head</italic>.</bold> Diamond-shaped in frontal view, rugose; vertexal region raised above compound eyes, with lateral rows of reclined setae; area surrounding coronal suture glabrous, with muscle insertion mark; coronal suture distinct; medial area of ​​supra-antennal region not raised, with fine, reclined setae; paraocular area concave. Antenna submoniliform, slightly longer than head and prothorax together; scape slightly longer than wide, cup-shaped, with fine, short setae; pedicel as long as wide; flagellum dorsoventrally flattened, with 45–58 flagellomeres, those of proximal ¼ of the flagellum two times as wide as long, then changing from as long as wide to slightly longer than wide; all articles with medial ring of fine, short setae. Compound eye hemispherical, as wide as ½ of the interocular distance at torulus level. Frons and clypeus narrow, with fine and short setae. Labrum pentagonal with thin, short setae; maxillary palpus with first palpomere as long as wide, second 1.2× as long as wide, third palpomere 3× as long as wide, fourth palpomere 2.2× as long as wide, fifth palpomere slightly longer than third, all with short and thin setae; mentum with long, thin setae; labial palpus with first palpomere two times as long as wide, second palpomere 4× as long as wide, third palpomere slightly longer than second, palpimacula narrowly ovoid. <bold><italic>Thorax</italic>.</bold> Pronotum as long as wide, with raised anterior margin, medial and posterior regions; outgrowths covered with pedicellate, thick setae; remaining surface with fine, short setae. Mesonotum slightly wider than long, with abundant, thick, pedicellate setae on medial area. Metanotum ~ 2× as wide as long, scutellum with few, fine setae. Pteropleura with long, thin setae, some thicker on mesanepisternum. <bold><italic>Foreleg</italic>.</bold> Coxa as long as femur, cylindrical, anterior and posterior surfaces with pedicellate fine or thick setae of different lengths; trochanter trapezoidal, with thin and short setae, except on dorsal surface with some thickened, pedicellate setae near distal margin; anterior surface with protuberant area covered with pedicellate thickened setae. Femur robust, finely rugose, covered with abundant, fine, short setae; closing surface with posteroventral row of processes composed two medially located, primary processes, sometimes with a tertiary process at the middle; proximal portion of the row with secondary or tertiary basal process and sub-basal secondary process; the rest of the row with abundant tubercle-shaped processes and stinger-shaped setae; distal portion raised composed of tubercle-shaped specializations and stinger-shaped setae; adjacent row of thickened setae with globular base present on distal ¼. Anteroventral row of processes reduced to proximal ½; it is composed of tubercle-shaped specializations and stinger-shaped setae; the basal-most primary, curved process is present; distal portion composed of a few tubercle-shaped processes; adjacent row of thickened setae with globular base present on distal ⅘. Tibia almost as long as femur, curved, with thin, short setae; ventral surface keeled with prostrate setae; a patch of clavate setae apically on anterior surface is present. Basitarsus with lanceolate process reaching the middle of fourth tarsomere; clavate setae present proximally on anterior surface; ventrally with single row of prostrate setae; second tarsomere nearly 7× as long as wide; third tarsomere as long as wide, fourth tarsomere two times as long as wide. <bold><italic>Mid- and hind leg</italic>.</bold> Coxae and trochanter with thin setae, which are shorter on trochanter; femora with interspersed fine setae of different lengths, and with a few thickened setae; tibiae mostly with short fine setae; tibial spurs short; hind leg longer than midleg, tibia 1.5× as long as femur; tarsi with fine and short setae, except on distal margin of plantar surface with lateral groups of 3–9 thickened setae; on both legs, basitarsus 4× as long as wide, second tarsomere 1.5× as long as wide; third and fourth tarsomeres as long as wide; fifth tarsomere 2.5× as long as wide. <bold><italic>Wings</italic>.</bold> Forewing narrowly oval, trichosors present along margin except on wing base; venation setose; costal space proximally expanded, humeral vein branched, 13–15 subcostal veinlets; pterostigma elongated, narrow, straight, with incomplete veinlets; subcostal space with single crossvein, medially located; Sc vein abruptly posteriorly bent at proximal pterostigma margin to merge with RA; radial space with two crossveins; <italic>rarp2</italic> gently curved with three or four RP branches; three or four veins arising from <italic>rarp1</italic>; M vein basally fused with RA; RP base, widely separated from divergence of M and R; M forked opposite to slightly before to RP origin, 1 r-m connecting RP base and M fork, forming a trapezoidal cell; 3–5 gradate crossveins present. Cubitus deeply forked; CuP basally angled and approaching A1, distally forked to separation of M and R; A1 apically forked, ending on posterior margin at level of CuP fork, A2 forked opposite to CuP angle level. Hind wing smaller and narrower than forewing, narrowly oval; costal space narrow and reduced, with 6–8 veinlets; C and Sc fused at ¼ of wing length, Sc vein abruptly curved posteriad at proximal margin of pterostigma to merge RA; pterostigma elongated, narrow, gently curved, composed of incomplete veinlets; radial space with single crossvein, oblique; three veins arising from <italic>rarp1</italic>, 0–2 from <italic>rarp2</italic>. 1r-m sigmoid, connecting the stems of M and RP. Media forked beyond R fork. Cubitus deeply forked, intracubital crossvein subparallel to longitudinal wing axis; <abbrev xmlns:xlink="http://www.w3.org/1999/xlink" xlink:title="Cubitus anterior" id="ABBRID0EKSOM" xlink:type="simple">CuA</abbrev> sinuous, first branch candelabrum-shaped, spur vein absent or present; CuP not touching A1, strongly anteriorly bent at distal ½, pectinate, sometimes fused to first branch of <abbrev xmlns:xlink="http://www.w3.org/1999/xlink" xlink:title="Cubitus anterior" id="ABBRID0EXSOM" xlink:type="simple">CuA</abbrev>; two crossveins on cubitoanal space; A1 simple, ending on wing margin at 1r-m stem level; A2 simple, short, and curved. <bold><italic>Abdomen</italic>.</bold> Cylindrical, setae on tergites, scattered, thin, and short; tergites subquadrate, tergites III and IV with posteromedian concavity, tergites IV-VI with elongated, anterolateral scars. Sternites rectangular, with abundant fine and short setae, longer towards terminal segments.</p><p><bold><italic>Male genitalia</italic></bold> (Fig. <xref ref-type="fig" rid="F66">66A–E</xref>). Tergite IX medially narrower than laterally; lateral margin bluntly trapezoidal. Sternum VIII rectangular; sternite IX pentagonal in ventral view, posterolaterally rounded and convex, with abundant, thin, long setae; posterior margin with medial, short lobe which is dorsally canaliculated; in lateral view blunt, apex nearly reaching posterior margin of ectoproct. Gonocoxites IX thin, long, straight; base flattened, spatulated, dorsally arched; posterior with 3–5 elongated, intertwined processes. Ectoproct ovoid, covered with abundant, thin, long setae on posterior surface, posteroventrally with blunt lobe, covered with fine, shirt, pedicellate setae; anteroventrally with flattened, rounded lobe that is continuous with ventromedial, sclerotized concave area. Gonocoxites X forming an elongated, straight, ventrally canaliculated sclerite, whose anterior apex is slightly expanded; posterior apex has dorsal processes connected to gonostyli X and ventrolateral processes connected to gonapophyses X with a membrane; gonostyli X with thickened and arched base, equipped two lateral processes; the rest of the structure, whip-shaped, ventrally curved, and anteriorly coiled, forming two loops before protruding from abdomen. Gonapophyses X long, straight, narrow, with posterior apex slightly expanded; gonapophyses arranged in a V-shaped structure, joined by a membrane covering the gonostyli X base. Gonocoxites XI thin, U-shaped, medial lobe complex and elaborated, with two differentiated parts: dorsal part as narrow arch; ventral part with medial are covered with granules and lateral concavities and with prominent ventral, curved, rugose process; between these parts a narrow, arched or rectangular, less sclerotized, hyaline area is present; lateral arms of gonocoxites XI straight, with anterior apex straightly angled. Hypandrium tiara-shaped.</p><fig id="F66" position="float" orientation="portrait"><object-id xmlns:xlink="http://www.w3.org/1999/xlink" content-type="doi" xlink:type="simple">10.3897/zookeys.1199.115442.figure66</object-id><label>Figure 66.</label><caption><p><italic><tp:taxon-name><tp:taxon-name-part taxon-name-part-type="genus" reg="Plega">Plega</tp:taxon-name-part><tp:taxon-name-part taxon-name-part-type="species" reg="signata">signata</tp:taxon-name-part></tp:taxon-name></italic> (Hagen, 1877) <bold>A</bold> male terminalia, lateral <bold>B</bold> same, ventral <bold>C</bold> male genitalia, lateral <bold>D</bold> same, dorsal <bold>E</bold> same, ventral <bold>F</bold> female terminalia, lateral <bold>G</bold> same, ventral <bold>H</bold> gonapophyses VIII ventral <bold>I</bold> spermatheca.</p></caption><graphic xmlns:xlink="http://www.w3.org/1999/xlink" xlink:href="zookeys-1199-001_article-115442__-g066.jpg" position="float" orientation="portrait" xlink:type="simple" id="oo_1038314.jpg"><uri content-type="original_file" xlink:type="simple">https://binary.pensoft.net/fig/1038314</uri></graphic></fig><p><bold><italic>Female genitalia</italic></bold> (Fig. <xref ref-type="fig" rid="F66">66F–I</xref>). Sternum VII rectangular with broad posteromedian concavity; with long, thickened setae near such concavity. Tergite VIII slightly narrower medially than laterally, encircling the spiracle of the segment; lateral region narrow, margin rounded. Gonocoxites VIII with medial concave area, laterally continuous with narrow, flat projections; posteromedially connected to gonapophyses VIII. Gonapophyses VIII with medial part keel-shaped, without posteromedial process; laterally folded beneath IX + ectoproct, a broadly oval plate is connected to medial part of gonapophyses VIII. Tergite IX + ectoproct D-shaped. Gonocoxites IX remarkably elongated, sinuous, and narrow, as long as the last seven segments together. Bursa copulatrix long with proximal part slightly sclerotized, the rest membranous and striated. Spermatheca long, complex, and entangled; proximal section, thin, long, forming numerous coils; medial section as wide as proximal section, forming numerous irregular convolutions and terminating in a long spiral; distal section entangled, as wide as proximal section, terminating in an abruptly expanded portion, where a blunt diverticulum is present; fertilization canal duct with proximal section triangular and concave; fertilization canal elongated, pod-shaped, covered with microfilaments.</p></tp:treatment-sec><tp:treatment-sec sec-type="distribution" id="SECID0E6UOM"><title>Distribution.</title><p>Mexico (Baja California, Baja California Sur), USA (Arizona, California, Nevada).</p></tp:treatment-sec><tp:treatment-sec sec-type="remarks" id="SECID0EEVOM"><title>Remarks.</title><p>This species is distributed from Baja California Sur in Mexico to California, Nevada, and Arizona in the United States (<xref ref-type="bibr" rid="B64">Rehn 1939b</xref>; <xref ref-type="bibr" rid="B58">Penny et al. 1997</xref>; <xref ref-type="bibr" rid="B52">Oswald et al. 2002</xref>; <xref ref-type="bibr" rid="B65">Reynoso-Velasco and Contreras-Ramos 2008</xref>). The records of this species from Nevada provided herein represent the first ones from that state. It was also previously reported from Costa Rica (<xref ref-type="bibr" rid="B65">Reynoso-Velasco and Contreras-Ramos 2008</xref>), but this record is erroneous. <italic><tp:taxon-name><tp:taxon-name-part taxon-name-part-type="genus" reg="Plega">Plega</tp:taxon-name-part><tp:taxon-name-part taxon-name-part-type="species" reg="signata">signata</tp:taxon-name-part></tp:taxon-name></italic> was recovered as sister to <italic><tp:taxon-name><tp:taxon-name-part taxon-name-part-type="genus" reg="Plega">P.</tp:taxon-name-part><tp:taxon-name-part taxon-name-part-type="species" reg="flammata">flammata</tp:taxon-name-part></tp:taxon-name></italic>, and both species may be difficult to differentiate, particularly in the Peninsula of Baja California where both overlap their distribution ranges. <italic><tp:taxon-name><tp:taxon-name-part taxon-name-part-type="genus" reg="Plega">Plega</tp:taxon-name-part><tp:taxon-name-part taxon-name-part-type="species" reg="signata">signata</tp:taxon-name-part></tp:taxon-name></italic> can be differentiated from <italic><tp:taxon-name><tp:taxon-name-part taxon-name-part-type="genus" reg="Plega">P.</tp:taxon-name-part><tp:taxon-name-part taxon-name-part-type="species" reg="flammata">flammata</tp:taxon-name-part></tp:taxon-name></italic> because the male gonocoxite IX has only 3–5 intertwined digitiform processes and the anterior surface of the forefemur is completely brown.</p></tp:treatment-sec><ref-list><ref id="B47"><mixed-citation xmlns:xlink="http://www.w3.org/1999/xlink" xlink:type="simple"><person-group><name name-style="western"><surname>Navás</surname><given-names>L</given-names></name></person-group> (<year>1928</year>) <article-title>Insectos neotropicos. 3.a serie.</article-title><source>Revista Chilena de Historia Natural</source><volume>31</volume>: <fpage>316</fpage>–<lpage>328</lpage>.</mixed-citation></ref><ref id="B64"><mixed-citation xmlns:xlink="http://www.w3.org/1999/xlink" xlink:type="simple"><person-group><name name-style="western"><surname>Rehn</surname><given-names>JWH</given-names></name></person-group> (<year>1939b</year>) <article-title>Studies in North American <tp:taxon-name><tp:taxon-name-part taxon-name-part-type="family">Mantispidae</tp:taxon-name-part></tp:taxon-name>.</article-title><source>Transactions of the American Entomological Society</source><volume>65</volume>: <fpage>237</fpage>–<lpage>263</lpage>. <ext-link xlink:href="https://www.jstor.org/stable/25077440" ext-link-type="uri" xlink:type="simple">https://www.jstor.org/stable/25077440</ext-link></mixed-citation></ref><ref id="B58"><mixed-citation xmlns:xlink="http://www.w3.org/1999/xlink" xlink:type="simple"><person-group><name name-style="western"><surname>Penny</surname><given-names>ND</given-names></name><name name-style="western"><surname>Adams</surname><given-names>PA</given-names></name><name name-style="western"><surname>Stange</surname><given-names>LA</given-names></name></person-group> (<year>1997</year>) <article-title>Species catalog of the <tp:taxon-name><tp:taxon-name-part taxon-name-part-type="order">Neuroptera</tp:taxon-name-part></tp:taxon-name>, <tp:taxon-name><tp:taxon-name-part taxon-name-part-type="order">Megaloptera</tp:taxon-name-part></tp:taxon-name>, and <tp:taxon-name><tp:taxon-name-part taxon-name-part-type="order">Raphidioptera</tp:taxon-name-part></tp:taxon-name> of America North of Mexico.</article-title><source>Proceedings of the California Academy of Sciences</source><volume>50</volume>(<issue>4</issue>): <fpage>39</fpage>–<lpage>114</lpage>. <ext-link xlink:href="https://www.biodiversitylibrary.org/part/51792" ext-link-type="uri" xlink:type="simple">https://www.biodiversitylibrary.org/part/51792</ext-link></mixed-citation></ref><ref id="B52"><mixed-citation xmlns:xlink="http://www.w3.org/1999/xlink" xlink:type="simple"><person-group><name name-style="western"><surname>Oswald</surname><given-names>JD</given-names></name><name name-style="western"><surname>Contreras-Ramos</surname><given-names>A</given-names></name><name name-style="western"><surname>Penny</surname><given-names>ND</given-names></name></person-group> (<year>2002</year>) <article-title><tp:taxon-name><tp:taxon-name-part taxon-name-part-type="order">Neuroptera</tp:taxon-name-part></tp:taxon-name> (<tp:taxon-name><tp:taxon-name-part taxon-name-part-type="superorder">Neuropterida</tp:taxon-name-part></tp:taxon-name>).</article-title> In: <person-group><name name-style="western"><surname>Bousquets</surname><given-names>JL</given-names></name><name name-style="western"><surname>Morrone</surname><given-names>JJ</given-names></name></person-group> (<role>Eds</role>) <issue-title>Biodiversidad, Taxonomía y Biogeografía de Artrópodos de México: hacia una síntesis de su conocimiento.</issue-title><source>Vol. 3. Universidad Nacional Autónoma de México, Distrito Federal, Mexico</source>, <fpage>559</fpage>–<lpage>581</lpage>.</mixed-citation></ref><ref id="B65"><mixed-citation xmlns:xlink="http://www.w3.org/1999/xlink" xlink:type="simple"><person-group><name name-style="western"><surname>Reynoso-Velasco</surname><given-names>D</given-names></name><name name-style="western"><surname>Contreras-Ramos</surname><given-names>A</given-names></name></person-group> (<year>2008</year>) <article-title><tp:taxon-name><tp:taxon-name-part taxon-name-part-type="family">Mantispidae</tp:taxon-name-part></tp:taxon-name> (<tp:taxon-name><tp:taxon-name-part taxon-name-part-type="order">Neuroptera</tp:taxon-name-part></tp:taxon-name>) of Mexico: Distribution and key to genera.</article-title><source>Annals of the Entomological Society of America</source><volume>101</volume>(<issue>4</issue>): <fpage>703</fpage>–<lpage>712</lpage>. <ext-link xlink:href="10.1093/aesa/101.4.703" ext-link-type="doi" xlink:type="simple">https://doi.org/10.1093/aesa/101.4.703</ext-link></mixed-citation></ref></ref-list></tp:taxon-treatment>
