# Supplementary material for: ﻿A camouflaged diversity: taxonomic revision of the thorny lacewing subfamily Symphrasinae (Neuroptera, Rhachiberothidae)
Source: Zookeys. 2024 Apr 30;1199:1–409. doi: 10.3897/zookeys.1199.115442 (PMC11077268; doi:10.3897/zookeys.1199.115442)
Supplement: XML Treatment for Plega sonorae [file zookeys.1199.115442-treatment36.xml]

<!DOCTYPE tp:taxon-treatment
  PUBLIC "-//TaxonX//DTD Taxonomic Treatment Publishing DTD v0 20100105//EN" "tax-treatment-NSO.dtd">
<tp:taxon-treatment xmlns:tp="http://www.plazi.org/taxpub"><tp:treatment-meta><kwd-group><label>Taxon classification</label><kwd>
                <named-content content-type="kingdom">Animalia</named-content>
              </kwd><kwd>
                <named-content content-type="order">Neuroptera</named-content>
              </kwd><kwd>
                <named-content content-type="family">Rhachiberothidae</named-content>
              </kwd></kwd-group><mixed-citation publication-type="journal"><person-group><name><surname>Ardila-Camacho</surname><given-names>Adrian</given-names></name><name><surname>Machado</surname><given-names>Renato José Pires</given-names></name><name><surname>Ohl</surname><given-names>Michael</given-names></name><name><surname>Contreras-Ramos</surname><given-names>Atilano</given-names></name></person-group><article-title>﻿A camouflaged diversity: taxonomic revision of the thorny lacewing subfamily <tp:taxon-name><tp:taxon-name-part taxon-name-part-type="subfamily">Symphrasinae</tp:taxon-name-part></tp:taxon-name> (<tp:taxon-name><tp:taxon-name-part taxon-name-part-type="order">Neuroptera</tp:taxon-name-part></tp:taxon-name>, <tp:taxon-name><tp:taxon-name-part taxon-name-part-type="family">Rhachiberothidae</tp:taxon-name-part></tp:taxon-name>)</article-title><source>Zookeys</source><day>30</day><month>04</month><year>2024</year><volume>1199</volume><fpage>1</fpage><lpage>409</lpage><pub-id pub-id-type="doi">10.3897/zookeys.1199.115442</pub-id></mixed-citation></tp:treatment-meta><tp:nomenclature><label>﻿﻿</label><tp:taxon-name>
              <tp:taxon-name-part taxon-name-part-type="genus" reg="Plega">Plega</tp:taxon-name-part>
              <tp:taxon-name-part taxon-name-part-type="species" reg="sonorae">sonorae</tp:taxon-name-part>
            </tp:taxon-name><tp:taxon-authority>
              Ardila-Camacho et al., 2019
            </tp:taxon-authority><xref ref-type="fig" rid="F67">Figs 67</xref><xref ref-type="fig" rid="F68">, 68</xref><tp:nomenclature-citation-list><tp:nomenclature-citation><tp:taxon-name>
                  <tp:taxon-name-part taxon-name-part-type="genus" reg="Plega">Plega</tp:taxon-name-part>
                  <tp:taxon-name-part taxon-name-part-type="species" reg="sonorae">sonorae</tp:taxon-name-part>
                </tp:taxon-name><comment>Ardila et al., 2019: 357. Holotype: male, Mexico, Sonora (<named-content xmlns:xlink="http://www.w3.org/1999/xlink" content-type="dwc:institutional_code" xlink:title="Colección Nacional de Insectos, Instituto de Biología, Universidad Nacional Autónoma de México, Ciudad de México, México." xlink:href="http://grbio.org/institution/coleccion-nacional-de-insectos-universidad-nacional-autonoma-de-mexico" xlink:type="simple">CNIN</named-content>), specimen examined.</comment></tp:nomenclature-citation></tp:nomenclature-citation-list></tp:nomenclature><tp:treatment-sec sec-type="material" id="SECID0ERZOM"><title>Material examined.</title><p><bold><italic>Holotype</italic>.</bold> Mexico • ♂; <bold>Sonora</bold>, Rosario de Tesopaco 11 Km E carretera a la Estrella; <named-content xmlns:xlink="http://www.w3.org/1999/xlink" content-type="dwc:verbatimCoordinates" xlink:type="simple"><named-content content-type="geo-json" specific-use="{&#34;type&#34;:&#34;Point&#34;,&#34;coordinates&#34;:[-109.252778,27.832500]}" id="NCID0EB1OM" xlink:type="simple">27°49'57"N, 109°15'10"W</named-content></named-content>; 482 m; 03 May. 2005; L. Cervantes, M Schwartz leg.; <named-content xmlns:xlink="http://www.w3.org/1999/xlink" content-type="dwc:institutional_code" xlink:title="Colección Nacional de Insectos, Instituto de Biología, Universidad Nacional Autónoma de México, Ciudad de México, México." xlink:href="http://grbio.org/institution/coleccion-nacional-de-insectos-universidad-nacional-autonoma-de-mexico" xlink:type="simple">CNIN</named-content>. <bold><italic>Paratypes</italic>.</bold> Mexico – <bold>Sonora</bold> • 1 ♂; Rosario de Tesopaco, 11 Km E carretera a la Estrella; 482 m; <named-content xmlns:xlink="http://www.w3.org/1999/xlink" content-type="dwc:verbatimCoordinates" xlink:type="simple"><named-content content-type="geo-json" specific-use="{&#34;type&#34;:&#34;Point&#34;,&#34;coordinates&#34;:[-109.252778,27.832500]}" id="NCID0EY1OM" xlink:type="simple">27°49'57"N, 109°15'10"W</named-content></named-content>; 03 May. 2005; L. Cervantes &amp; M. Schwartz leg.; <named-content xmlns:xlink="http://www.w3.org/1999/xlink" content-type="dwc:institutional_code" xlink:title="Colección Nacional de Insectos, Instituto de Biología, Universidad Nacional Autónoma de México, Ciudad de México, México." xlink:href="http://grbio.org/institution/coleccion-nacional-de-insectos-universidad-nacional-autonoma-de-mexico" xlink:type="simple">CNIN</named-content>. • 1 ♂; 36.6 Km SE Tecoripa, La Barranca; <named-content xmlns:xlink="http://www.w3.org/1999/xlink" content-type="dwc:verbatimCoordinates" xlink:type="simple"><named-content content-type="geo-json" specific-use="{&#34;type&#34;:&#34;Point&#34;,&#34;coordinates&#34;:[-109.665083,28.577806]}" id="NCID0EJ2OM" xlink:type="simple">28°34'40.1"N, 109°39'54.3"W</named-content></named-content>; 562 m; 19 Jul. 2004; S. Zaragoza, F. Noguera, E. Ramírez, E. González leg.; bosque tropical caducifolio, light trap 1, MDM0227, 2723; <named-content xmlns:xlink="http://www.w3.org/1999/xlink" content-type="dwc:institutional_code" xlink:title="Colección Nacional de Insectos, Instituto de Biología, Universidad Nacional Autónoma de México, Ciudad de México, México." xlink:href="http://grbio.org/institution/coleccion-nacional-de-insectos-universidad-nacional-autonoma-de-mexico" xlink:type="simple">CNIN</named-content>. • 1 ♂; same data as for preceding; 645 m; MDM0276, 2700; <named-content xmlns:xlink="http://www.w3.org/1999/xlink" content-type="dwc:institutional_code" xlink:title="Colección Nacional de Insectos, Instituto de Biología, Universidad Nacional Autónoma de México, Ciudad de México, México." xlink:href="http://grbio.org/institution/coleccion-nacional-de-insectos-universidad-nacional-autonoma-de-mexico" xlink:type="simple">CNIN</named-content>. • 1 ♂; 24.4 Km SE de Tecoripa, Rancho Lo de Campa, 2 Km S. El Cajón; <named-content xmlns:xlink="http://www.w3.org/1999/xlink" content-type="dwc:verbatimCoordinates" xlink:type="simple"><named-content content-type="geo-json" specific-use="{&#34;type&#34;:&#34;Point&#34;,&#34;coordinates&#34;:[-109.743806,28.537000]}" id="NCID0ED3OM" xlink:type="simple">28°32'13.2"N, 109°44'37.7"W</named-content></named-content>; 483 m; 18 Jul. 2004; S. Zaragoza, F. Noguera, E. Ramírez, E. González leg.; bosque tropical caducifolio, light trap, MDM0253; <named-content xmlns:xlink="http://www.w3.org/1999/xlink" content-type="dwc:institutional_code" xlink:title="Colección Nacional de Insectos, Instituto de Biología, Universidad Nacional Autónoma de México, Ciudad de México, México." xlink:href="http://grbio.org/institution/coleccion-nacional-de-insectos-universidad-nacional-autonoma-de-mexico" xlink:type="simple">CNIN</named-content>. • 1 ♂; same data as for preceding; MDM0252; <named-content xmlns:xlink="http://www.w3.org/1999/xlink" content-type="dwc:institutional_code" xlink:title="Colección Nacional de Insectos, Instituto de Biología, Universidad Nacional Autónoma de México, Ciudad de México, México." xlink:href="http://grbio.org/institution/coleccion-nacional-de-insectos-universidad-nacional-autonoma-de-mexico" xlink:type="simple">CNIN</named-content>. • 1 ♂; 29 Km SE Tecoripa and 3 Km SW Rancho Las Peñitas; <named-content xmlns:xlink="http://www.w3.org/1999/xlink" content-type="dwc:verbatimCoordinates" xlink:type="simple"><named-content content-type="geo-json" specific-use="{&#34;type&#34;:&#34;Point&#34;,&#34;coordinates&#34;:[-109.692083,28.539361]}" id="NCID0E43OM" xlink:type="simple">28°32'21.7"N, 109°41'31.5"W</named-content></named-content>; 645 m; 22 Apr. 2004; S. Zaragoza, F. Noguera, E. González, E. Ramírez leg.; light trap 2; MDM0254, 2705; <named-content xmlns:xlink="http://www.w3.org/1999/xlink" content-type="dwc:institutional_code" xlink:title="Colección Nacional de Insectos, Instituto de Biología, Universidad Nacional Autónoma de México, Ciudad de México, México." xlink:href="http://grbio.org/institution/coleccion-nacional-de-insectos-universidad-nacional-autonoma-de-mexico" xlink:type="simple">CNIN</named-content>.</p></tp:treatment-sec><tp:treatment-sec sec-type="material" id="SECID0EL4OM"><title>Other material.</title><p>Mexico – <bold>Colima</bold> • 1 ♀; 5.8 Km NW Ixtlahuacan; <named-content xmlns:xlink="http://www.w3.org/1999/xlink" content-type="dwc:verbatimCoordinates" xlink:type="simple"><named-content content-type="geo-json" specific-use="{&#34;type&#34;:&#34;Point&#34;,&#34;coordinates&#34;:[-103.777167,19.021028]}" id="NCID0EW4OM" xlink:type="simple">19°01'15.7"N, 103°46'37.8"W</named-content></named-content>; 345 m; 25 Jun. 2006; S. Zaragoza, F. Noguera, E. González, E. Ramírez leg.; bosque tropical caducifolio, light trap; <named-content xmlns:xlink="http://www.w3.org/1999/xlink" content-type="dwc:institutional_code" xlink:title="Colección Nacional de Insectos, Instituto de Biología, Universidad Nacional Autónoma de México, Ciudad de México, México." xlink:href="http://grbio.org/institution/coleccion-nacional-de-insectos-universidad-nacional-autonoma-de-mexico" xlink:type="simple">CNIN</named-content>. – <bold>Sinaloa</bold> • 1 ♂; 16 miles SO. Guamuchil; 16 Jun. 1961; F.D. Parker leg.; <named-content xmlns:xlink="http://www.w3.org/1999/xlink" content-type="dwc:institutional_code" xlink:title="Florida State Collection of Arthropods, Gainesville, Florida, USA." xlink:href="http://grbio.org/institution/florida-state-collection-arthropods-museum-entomology" xlink:type="simple">FSCA</named-content>. – <bold>Sonora</bold> • 1 ♀; 36.6 Km SE Tecoripa, La Barranca; <named-content xmlns:xlink="http://www.w3.org/1999/xlink" content-type="dwc:verbatimCoordinates" xlink:type="simple"><named-content content-type="geo-json" specific-use="{&#34;type&#34;:&#34;Point&#34;,&#34;coordinates&#34;:[-109.665083,28.577806]}" id="NCID0ET5OM" xlink:type="simple">28°34'40.1"N, 109°39'54.3"W</named-content></named-content>; 645 m; 16 Aug. 2004; S. Zaragoza, F. Noguera, E. Ramírez, E. González leg.; bosque tropical caducifolio, light trap 1, MDM0299; <named-content xmlns:xlink="http://www.w3.org/1999/xlink" content-type="dwc:institutional_code" xlink:title="Colección Nacional de Insectos, Instituto de Biología, Universidad Nacional Autónoma de México, Ciudad de México, México." xlink:href="http://grbio.org/institution/coleccion-nacional-de-insectos-universidad-nacional-autonoma-de-mexico" xlink:type="simple">CNIN</named-content>. • 1 ♀; same data as for preceding; 562 m; 19 Jul. 2004; MDM0229, 2696; <named-content xmlns:xlink="http://www.w3.org/1999/xlink" content-type="dwc:institutional_code" xlink:title="Colección Nacional de Insectos, Instituto de Biología, Universidad Nacional Autónoma de México, Ciudad de México, México." xlink:href="http://grbio.org/institution/coleccion-nacional-de-insectos-universidad-nacional-autonoma-de-mexico" xlink:type="simple">CNIN</named-content>. • 1 ♀; same data as for preceding; MDM0298; <named-content xmlns:xlink="http://www.w3.org/1999/xlink" content-type="dwc:institutional_code" xlink:title="Colección Nacional de Insectos, Instituto de Biología, Universidad Nacional Autónoma de México, Ciudad de México, México." xlink:href="http://grbio.org/institution/coleccion-nacional-de-insectos-universidad-nacional-autonoma-de-mexico" xlink:type="simple">CNIN</named-content>. • 1 ♀; same data as for preceding; MDM0268; <named-content xmlns:xlink="http://www.w3.org/1999/xlink" content-type="dwc:institutional_code" xlink:title="Colección Nacional de Insectos, Instituto de Biología, Universidad Nacional Autónoma de México, Ciudad de México, México." xlink:href="http://grbio.org/institution/coleccion-nacional-de-insectos-universidad-nacional-autonoma-de-mexico" xlink:type="simple">CNIN</named-content>. • 1 ♀; same data as for preceding; MDM0; <named-content xmlns:xlink="http://www.w3.org/1999/xlink" content-type="dwc:institutional_code" xlink:title="Colección Nacional de Insectos, Instituto de Biología, Universidad Nacional Autónoma de México, Ciudad de México, México." xlink:href="http://grbio.org/institution/coleccion-nacional-de-insectos-universidad-nacional-autonoma-de-mexico" xlink:type="simple">CNIN</named-content>. • 1 ♀; same data as for preceding; 19 Jul. 2004; MDM0230; <named-content xmlns:xlink="http://www.w3.org/1999/xlink" content-type="dwc:institutional_code" xlink:title="Colección Nacional de Insectos, Instituto de Biología, Universidad Nacional Autónoma de México, Ciudad de México, México." xlink:href="http://grbio.org/institution/coleccion-nacional-de-insectos-universidad-nacional-autonoma-de-mexico" xlink:type="simple">CNIN</named-content>. • 1 ♀; same data as for preceding; 19 Jul. 2004; MDM0228; <named-content xmlns:xlink="http://www.w3.org/1999/xlink" content-type="dwc:institutional_code" xlink:title="Colección Nacional de Insectos, Instituto de Biología, Universidad Nacional Autónoma de México, Ciudad de México, México." xlink:href="http://grbio.org/institution/coleccion-nacional-de-insectos-universidad-nacional-autonoma-de-mexico" xlink:type="simple">CNIN</named-content>. • 1 ♀; 36.6 Km SE Tecoripa, La Barranca; <named-content xmlns:xlink="http://www.w3.org/1999/xlink" content-type="dwc:verbatimCoordinates" xlink:type="simple"><named-content content-type="geo-json" specific-use="{&#34;type&#34;:&#34;Point&#34;,&#34;coordinates&#34;:[-109.665083,28.577806]}" id="NCID0E1APM" xlink:type="simple">28°34'40.1"N, 109°39'54.3"W</named-content></named-content>; 562 m; 20 Apr. 2004; S. Zaragoza leg.; light trap; <named-content xmlns:xlink="http://www.w3.org/1999/xlink" content-type="dwc:institutional_code" xlink:title="Colección Nacional de Insectos, Instituto de Biología, Universidad Nacional Autónoma de México, Ciudad de México, México." xlink:href="http://grbio.org/institution/coleccion-nacional-de-insectos-universidad-nacional-autonoma-de-mexico" xlink:type="simple">CNIN</named-content>. • 1 ♀; 28.5 Km SE Tecoripa, Cerro Verde; <named-content xmlns:xlink="http://www.w3.org/1999/xlink" content-type="dwc:verbatimCoordinates" xlink:type="simple"><named-content content-type="geo-json" specific-use="{&#34;type&#34;:&#34;Point&#34;,&#34;coordinates&#34;:[-109.726111,28.552639]}" id="NCID0ELBPM" xlink:type="simple">28°33'09.5"N, 109°43'34"W</named-content></named-content>; 532 m; 19 Apr. 2004; S. Zaragoza leg.; light trap; <named-content xmlns:xlink="http://www.w3.org/1999/xlink" content-type="dwc:institutional_code" xlink:title="Colección Nacional de Insectos, Instituto de Biología, Universidad Nacional Autónoma de México, Ciudad de México, México." xlink:href="http://grbio.org/institution/coleccion-nacional-de-insectos-universidad-nacional-autonoma-de-mexico" xlink:type="simple">CNIN</named-content>. • 1 ♂ 2 ♀; Rosario de Tesopaco, 11 Km E carretera a la Estrella; 482 m; <named-content xmlns:xlink="http://www.w3.org/1999/xlink" content-type="dwc:verbatimCoordinates" xlink:type="simple"><named-content content-type="geo-json" specific-use="{&#34;type&#34;:&#34;Point&#34;,&#34;coordinates&#34;:[-109.252778,27.832500]}" id="NCID0E3BPM" xlink:type="simple">27°49'57"N, 109°15'10"W</named-content></named-content>; 03 May. 2005; L. Cervantes &amp; M. Schwartz leg.; <named-content xmlns:xlink="http://www.w3.org/1999/xlink" content-type="dwc:institutional_code" xlink:title="Colección Nacional de Insectos, Instituto de Biología, Universidad Nacional Autónoma de México, Ciudad de México, México." xlink:href="http://grbio.org/institution/coleccion-nacional-de-insectos-universidad-nacional-autonoma-de-mexico" xlink:type="simple">CNIN</named-content>. • 2 ♂ 1 ♀; 40 mi N Guaymas; 29 Aug. 1959; L.A. Stange &amp; A.S. Menke leg.; <named-content xmlns:xlink="http://www.w3.org/1999/xlink" content-type="dwc:institutional_code" xlink:title="Florida State Collection of Arthropods, Gainesville, Florida, USA." xlink:href="http://grbio.org/institution/florida-state-collection-arthropods-museum-entomology" xlink:type="simple">FSCA</named-content>. • 1 ♀; 2 Km S. San Javier; <named-content xmlns:xlink="http://www.w3.org/1999/xlink" content-type="dwc:verbatimCoordinates" xlink:type="simple"><named-content content-type="geo-json" specific-use="{&#34;type&#34;:&#34;Point&#34;,&#34;coordinates&#34;:[-109.747639,28.581389]}" id="NCID0EVCPM" xlink:type="simple">28°34'53"N, 109°44'51.5"W</named-content></named-content>; 795 m; 18 Jul. 2004; S. Zaragoza, F. Noguera, E. Ramírez, E. González leg.; bosque tropical caducifolio, light trap; MDM0225; <named-content xmlns:xlink="http://www.w3.org/1999/xlink" content-type="dwc:institutional_code" xlink:title="Colección Nacional de Insectos, Instituto de Biología, Universidad Nacional Autónoma de México, Ciudad de México, México." xlink:href="http://grbio.org/institution/coleccion-nacional-de-insectos-universidad-nacional-autonoma-de-mexico" xlink:type="simple">CNIN</named-content>. • 1 ♀; same data as for preceding; MDM0226; <named-content xmlns:xlink="http://www.w3.org/1999/xlink" content-type="dwc:institutional_code" xlink:title="Colección Nacional de Insectos, Instituto de Biología, Universidad Nacional Autónoma de México, Ciudad de México, México." xlink:href="http://grbio.org/institution/coleccion-nacional-de-insectos-universidad-nacional-autonoma-de-mexico" xlink:type="simple">CNIN</named-content>. • 1 ♂; unknown collecting data; <named-content xmlns:xlink="http://www.w3.org/1999/xlink" content-type="dwc:institutional_code" xlink:title="Florida State Collection of Arthropods, Gainesville, Florida, USA." xlink:href="http://grbio.org/institution/florida-state-collection-arthropods-museum-entomology" xlink:type="simple">FSCA</named-content>.</p><p>USA – <bold>Arizona</bold> • 5 ♂ 1 ♀; Pima Co., Brown Cyn., Baboquivari Mts.; 08 Jun. 1952; M. Cazier, E. Gertsch, R. Schrammel leg.; <named-content xmlns:xlink="http://www.w3.org/1999/xlink" content-type="dwc:institutional_code" xlink:title="Florida State Collection of Arthropods, Gainesville, Florida, USA." xlink:href="http://grbio.org/institution/florida-state-collection-arthropods-museum-entomology" xlink:type="simple">FSCA</named-content>.</p></tp:treatment-sec><tp:treatment-sec sec-type="diagnosis" id="SECID0EAEPM"><title>Diagnosis.</title><p>This species presents a pale, arrow-shaped mark on the area adjacent to coronal suture with, like in <italic><tp:taxon-name><tp:taxon-name-part taxon-name-part-type="genus" reg="Plega">P.</tp:taxon-name-part><tp:taxon-name-part taxon-name-part-type="species" reg="megaptera">megaptera</tp:taxon-name-part></tp:taxon-name></italic>. The antennal flagellum is brown, with proximal flagellomeres two times as wide as long. The pronotum is as long as wide. The forefemur posterior surface is pale brown with widened dark brown areas which are interconnected; the anterior surface is dark brown. The pterostigma is dark brown with irregular, pale, medial area. On the male genitalia, the gonocoxite IX is short, thickened, and sinusoid; the posterior apex is laterally curved, and set with two or three processes, of which one is apical and longer and one or two are preapical and shorter. The ventral part of the gonocoxites XI median lobe has a convex area covered with microspinules, continuous with ventral, caudally curved process, whose apex is bilobed. On the female genitalia, the gonapophyses VIII medial part is trapezoidal and keeled, produced posteromedially, forming a Y-shaped process which is caudally bent. The bursa copulatrix is strongly sclerotized at the proximal part. The spermatheca has the proximal section, thin, forming numerous coils; the medial section forms a long spiral, while the distal section terminates in an expanded portion, where a blunt diverticulum is present.</p></tp:treatment-sec><tp:treatment-sec sec-type="description" id="SECID0EREPM"><title>Description.</title><p><bold><italic>Measurements</italic>.</bold> Male (<italic>n</italic> = 7). Forewing length: 10.0–17.6 mm; Hind wing length: 7.8–13.8 mm.</p><p><bold><italic>Coloration</italic></bold> (Fig. <xref ref-type="fig" rid="F67">67</xref>). <bold><italic>Head</italic>.</bold> Vertexal pale brown with dark brown marks extending from occiput to supra-antennal area, anterolaterally encircling two lateral, small pale areas; area adjacent to occipital ridge dark brown, area adjacent to coronal suture with paler, arrow-shaped mark; supra-antennal area dark brown; brown setae present; occiput pale with dark brown mark, postgena pale with brown area. Antennal scape brown with pale, dorsal, and ventral areas, pedicel brown; flagellum brown with darker setae. Frons either dark brown or with lateral dark brown triangles and medial paler triangle. Clypeus pale brown with lateral darker marks; labrum pale to dark brown; mandible pale with dark brown corners, amber at apex; maxilla pale with brown areas on stipes and galea, palpus brown with paler junctions; labium including palpus brown; palpimacula pale brown. <bold><italic>Thorax</italic>.</bold> Pronotum dark brown with small pale areas; episternum dark brown, sometimes with paler area; postfurcasternum pale. Mesonotum dark brown, sometimes with pale areas adjacent to sutures. Metanotum dark brown, with pale anteromedian area; pre-episternum dark; pteropleura dark brown with pale areas. <bold><italic>Foreleg</italic>.</bold> Coxa brown, sometimes with paler and darker areas, interspersed pale, and dark brown setae present, darker ones with brown base; trochanter brown with paler and darker areas, setation mostly pale brown, except dorsally with some dark brown setae. Femur posterior surface pale brown with widened dark brown areas which are connected; anterior surface dark brown. Tibia posterior surface alternating dark and pale areas, anterior surface mostly dark brown; with pale brown setae. Basitarsus with base and lanceolate process dark amber, and pale brown sub-basal area, clavate setae pale brown; remaining tarsomeres pale brown. <bold><italic>Mid- and hind leg</italic>.</bold> Coxae dark brown, sometimes with pale areas, with interspersed pale and dark brown setae; trochanter pale with pale brown suffusions. Femora and tibiae pale with brown rings, mainly with dark brown setae; tibial spurs brown. Tarsi pale, except fifth tarsomere pale brown; first four tarsomeres with dark brown setae, laterally on distal margin of plantar surface; remainder surface with pale brown setae; pretarsal claws brown. <bold><italic>Wings</italic>.</bold> Forewing mostly hyaline; membrane with extensive maculation on area surrounding crossveins and forks of longitudinal veins dark amber; area adjacent to first branch of <abbrev xmlns:xlink="http://www.w3.org/1999/xlink" xlink:title="Cubitus anterior" id="ABBRID0E4FPM" xlink:type="simple">CuA</abbrev> and apex of CuP strongly marked, from this point to wing apex intermittent dark amber areas between apical forks of longitudinal veins are present. Pterostigma dark brown with irregular, pale, medial area. Major veins, subcostal veinlets and wing margin alternating pale and dark brown; crossveins dark brown. Hind wing hyaline, amber on area adjacent to stem of first branch of <abbrev xmlns:xlink="http://www.w3.org/1999/xlink" xlink:title="Cubitus anterior" id="ABBRID0EBGPM" xlink:type="simple">CuA</abbrev> and crossveins on the remigium; pterostigma dark brown with pale preapical area; longitudinal veins and subcostal veinlets alternating pale and dark brown; crossveins brown; wing margin alternating pale and brown. <bold><italic>Abdomen</italic>.</bold> Tergites brown; sternites mostly pale brown.</p><fig id="F67" position="float" orientation="portrait"><object-id xmlns:xlink="http://www.w3.org/1999/xlink" content-type="doi" xlink:type="simple">10.3897/zookeys.1199.115442.figure67</object-id><label>Figure 67.</label><caption><p><italic><tp:taxon-name><tp:taxon-name-part taxon-name-part-type="genus" reg="Plega">Plega</tp:taxon-name-part><tp:taxon-name-part taxon-name-part-type="species" reg="sonorae">sonorae</tp:taxon-name-part></tp:taxon-name></italic> Ardila et al., 2019 <bold>A</bold> male habitus, dorsal (abdomen removed) <bold>B</bold> wings <bold>C</bold> head, frontal <bold>D</bold> pronotum, dorsal <bold>E</bold> forefemur, anterior surface <bold>F</bold> same, posterior surface.</p></caption><graphic xmlns:xlink="http://www.w3.org/1999/xlink" xlink:href="zookeys-1199-001_article-115442__-g067.jpg" position="float" orientation="portrait" xlink:type="simple" id="oo_1038315.jpg"><uri content-type="original_file" xlink:type="simple">https://binary.pensoft.net/fig/1038315</uri></graphic></fig><p><bold><italic>Morphology</italic> (Fig. <xref ref-type="fig" rid="F67">67</xref>)</bold>. <bold><italic>Head</italic>.</bold> Diamond-shaped in frontal view, rugose; vertexal region raised above compound eyes, with lateral rows of reclined setae; area surrounding coronal suture glabrous, with muscle insertion mark; coronal suture distinct; medial area of ​​supra-antennal region not raised, with fine, reclined setae; paraocular area concave. Antenna submoniliform, nearly as long as head and prothorax together; scape as long as wide, cup-shaped, ventrally with a few thickened setae; pedicel as long as wide; flagellum slightly dorsoventrally flattened, with 48–55 flagellomeres, those of proximal 1/3 of the flagellum two times as wide as long, then changing to as long as wide; all articles with medial ring of fine, short setae. Compound eye hemispherical, as wide as ½ of the interocular distance at torulus level. Frons and clypeus narrow, with fine and short setae. Labrum pentagonal with thin, short setae; maxillary palpus with first palpomere as long as wide, second 1.2× as long as wide, third palpomere 3× as long as wide, fourth palpomere 3× as long as wide, fifth palpomere as long as third, all with short and thin setae; mentum with long, thin setae; labial palpus with first palpomere 1.5× as long as wide, second palpomere 3.5 times as long as wide, third palpomere slightly shorter than second, palpimacula ovoid. <bold><italic>Thorax</italic>.</bold> Pronotum as long as wide, with raised anterior margin, medial and posterior regions; outgrowths covered with pedicellate, thick setae; remaining surface with fine, short setae. Mesonotum slightly wider than long, with abundant, thick, pedicellate setae on medial area. Metanotum ~ 2× as wide as long, scutellum with fine setae. Pteropleura with short, thin setae. <bold><italic>Foreleg</italic>.</bold> Coxa as long as femur, cylindrical, anterior and posterior surfaces with interspersed fine setae and pedicellate, thickened setae of different lengths; trochanter trapezoidal, with thin and short setae, except on dorsal surface with some thickened, pedicellate setae near distal margin; anterior surface without protuberant area. Femur robust, covered with abundant, fine, short setae; closing surface with posteroventral row of processes composed two medially located, primary processes; proximal portion of the row with sub-basal secondary process; the rest of the row with abundant tubercle-shaped processes and stinger-shaped setae; distal portion raised composed of tubercle-shaped specializations and stinger-shaped setae; adjacent row of thickened setae with globular base present on distal ¼. Anteroventral row of processes reduced to proximal ½; it is composed of tubercle-shaped specializations and stinger-shaped setae; the basal-most primary, curved process is present; distal portion composed of a few tubercle-shaped processes; adjacent row of thickened setae with globular base present on distal 2/3. Tibia almost as long as femur, curved, with thin, short setae; ventral surface keeled with prostrate setae; a patch of clavate setae apically on anterior surface is present. Basitarsus with lanceolate process reaching the middle of fourth tarsomere; clavate setae present proximally on anterior surface; ventrally with single row of prostrate setae; second tarsomere nearly 7× as long as wide; third tarsomere as long as wide, fourth tarsomere 2.5× as long as wide. <bold><italic>Mid- and hind leg</italic>.</bold> Coxae with short, thin setae, a few thickened present; trochanter with short, thin setae; femora with interspersed fine setae of different lengths and a few thickened setae; tibiae mostly with short, fine setae; tibial spurs short; hind leg longer than midleg, tibia 1.5× as long as femur; tarsi with fine and short setae, except on distal margin of plantar surface with lateral groups of 3–8 thickened setae; on both legs, basitarsus 3.5 times as long as wide, second tarsomere 1.2× as long as wide; third and fourth tarsomeres as long as wide; fifth tarsomere two times as long as wide. <bold><italic>Wings</italic>.</bold> Forewing oval, trichosors present along margin except on wing base; venation setose; costal space proximally expanded, humeral vein branched, 11–18 subcostal veinlets; pterostigma elongated, narrow, curved, with complete veinlets; subcostal space with single crossvein, medially located; Sc vein abruptly posteriorly bent at proximal pterostigma margin to merge with RA; radial space with two crossveins; <italic>rarp2</italic> gently curved with two or three RP branches; three or four veins arising from <italic>rarp1</italic>; M vein basally fused with R; RP base, widely separated from divergence of M and R; M forked opposite to RP origin, 1 r-m connecting RP base and M fork, forming a trapezoidal cell; four or five gradate crossveins present. Cubitus deeply forked; CuP basally angled and approaching A1, distally forked slightly beyond the level of separation of M and R; A1 apically forked, ending on posterior margin at level of CuP fork, A2 forked slightly beyond CuP angle level. Hind wing smaller and narrower than forewing, narrowly oval; costal space narrow and reduced, with 7–9 veinlets; C and Sc fused at ¼ of wing length, Sc vein abruptly curved posteriad at proximal margin of pterostigma to merge RA; pterostigma elongated, narrow, gently curved, composed complete veinlets; radial space with single crossvein, oblique; three or four veins arising from <italic>rarp1</italic>, one from <italic>rarp2</italic>. 1r-m sigmoid, connecting the stems of M and RP. Media forked slightly beyond R fork. Cubitus deeply forked, intracubital crossvein subparallel to longitudinal wing axis; <abbrev xmlns:xlink="http://www.w3.org/1999/xlink" xlink:title="Cubitus anterior" id="ABBRID0EUIPM" xlink:type="simple">CuA</abbrev> sinuous, first branch candelabrum-shaped, spur vein absent; CuP not touching A1, strongly anteriorly bent at distal ½, pectinate; two crossveins on cubitoanal space; A1 simple, ending on wing margin at 1r-m stem level; A2 simple, short, and curved. <bold><italic>Abdomen</italic>.</bold> Cylindrical to medially expanded, tergites subquadrate, setae scattered, thin, long. Sternites rectangular, with abundant long and thin setae.</p><p><bold><italic>Male genitalia</italic></bold> (Fig. <xref ref-type="fig" rid="F68">68A–E</xref>). Tergite IX medially narrower than laterally; lateral margin rounded. Sternum VIII rectangular; sternite IX pentagonal in ventral view; posterior margin with medial lobe elongate, blunt, dorsally canaliculated; in lateral view triangular, apex reaching posterior margin of ectoproct. Gonocoxites IX short, thickened, sinusoid; posterior apex laterally curved, with two or three processes, of which one is apical and longer and one or two are preapical and shorter. Ectoproct ovoid, covered with long and thin setae on posterior surface; callus cerci vestigial; anteroventrally with flattened, rounded lobe that is continuous with ventromedial sclerotized, incurved, concave area. Gonocoxites X forming a slightly elongated, ventrally canaliculated sclerite, whose posterior apex has dorsal processes connected to gonostyli X and ventrolateral processes connected to gonapophyses X with a membrane; anterior apex expanded and dorsally bent; gonostyli X with thickened, straight base, equipped two lateral processes, the rest of the structure, whip-shaped, ventrally curved, and anteriorly coiled, forming two loops before protruding from abdomen. Gonapophyses X long, straight, narrow, with posterior apex curved dorsad; gonapophyses arranged in a V-shaped structure, joined by a membrane covering the gonostyli X base; this membrane is slightly medially sclerotized. Gonocoxites U-shaped, medial lobe complex and elaborated, with two differentiated parts: dorsal part as a rounded arch, anteriorly curved lobe; ventral part with a convex area covered with microspinules, continuous with ventral, caudally curved process, whose apex is bilobed; between these parts a semicircular, less sclerotized, hyaline area is present; lateral arms of gonocoxites XI gently straight and thin, with anterior apex straightly angled. Hypandrium internum triangular.</p><fig id="F68" position="float" orientation="portrait"><object-id xmlns:xlink="http://www.w3.org/1999/xlink" content-type="doi" xlink:type="simple">10.3897/zookeys.1199.115442.figure68</object-id><label>Figure 68.</label><caption><p><italic><tp:taxon-name><tp:taxon-name-part taxon-name-part-type="genus" reg="Plega">Plega</tp:taxon-name-part><tp:taxon-name-part taxon-name-part-type="species" reg="sonorae">sonorae</tp:taxon-name-part></tp:taxon-name></italic> Ardila et al., 2019 <bold>A</bold> male terminalia, lateral <bold>B</bold> same, ventral <bold>C</bold> male genitalia, lateral <bold>D</bold> same, dorsal <bold>E</bold> same, ventral <bold>F</bold> female terminalia, lateral <bold>G</bold> same, ventral <bold>H</bold> gonapophyses VIII ventral <bold>I</bold> spermatheca.</p></caption><graphic xmlns:xlink="http://www.w3.org/1999/xlink" xlink:href="zookeys-1199-001_article-115442__-g068.jpg" position="float" orientation="portrait" xlink:type="simple" id="oo_1038316.jpg"><uri content-type="original_file" xlink:type="simple">https://binary.pensoft.net/fig/1038316</uri></graphic></fig><p><bold><italic>Female genitalia</italic></bold> (Fig. <xref ref-type="fig" rid="F68">68F–I</xref>). Sternum VII trapezoidal with broad posteromedian concavity with long setae near posterior margin. Tergite VIII narrower medially than laterally, encircling the spiracle of the segment; lateral margin rounded. Gonocoxites VIII a narrow sclerite fused to gonapophyses VIII. Gonapophyses VIII as a trapezoidal sclerite with medial keel, produced posteromedially and forming a medial Y-shaped process which is caudally bent; laterally folded beneath IX + ectoproct, an oval, convex plate is connected to medial part of gonapophyses VIII. Tergite IX + ectoproct narrowly ovoid. Gonocoxites IX remarkably elongated, sinuous, and narrow, nearly as long as the last seven abdominal segments. Bursa copulatrix long, funnel-shaped, with proximal part strongly sclerotized, the rest membranous and striated. Spermatheca long, complex, and entangled; proximal section, thin, long, forming numerous coils; medial section as wide as proximal section, forming a long spiral; distal section entangled, as wide as medial section, terminating in an expanded portion, where a blunt diverticulum is present; fertilization canal duct proximally triangular, concave; fertilization canal elongated, curved, covered with microfilaments.</p></tp:treatment-sec><tp:treatment-sec sec-type="distribution" id="SECID0EFLPM"><title>Distribution.</title><p>Mexico (Colima, Sinaloa, Sonora), USA (Arizona).</p></tp:treatment-sec><tp:treatment-sec sec-type="remarks" id="SECID0EKLPM"><title>Remarks.</title><p>This species is known from Northwestern Mexico and Arizona, being relatively common in xeric environments. It was recovered as part of the Nearctic species as sister of <italic><tp:taxon-name><tp:taxon-name-part taxon-name-part-type="genus" reg="Plega">P.</tp:taxon-name-part><tp:taxon-name-part taxon-name-part-type="species" reg="megaptera">megaptera</tp:taxon-name-part></tp:taxon-name></italic>. The short prothorax, the wing venation and the male gonocoxites XI of this species are markedly similar to <italic><tp:taxon-name><tp:taxon-name-part taxon-name-part-type="genus" reg="Plega">P.</tp:taxon-name-part><tp:taxon-name-part taxon-name-part-type="species" reg="insolita">insolita</tp:taxon-name-part></tp:taxon-name></italic>. The shape of the female gonapophyses VIII of this species is quite distinctive, but the spermatheca is marked similar to other closely related species like <italic><tp:taxon-name><tp:taxon-name-part taxon-name-part-type="genus" reg="Plega">P.</tp:taxon-name-part><tp:taxon-name-part taxon-name-part-type="species" reg="dactylota">dactylota</tp:taxon-name-part></tp:taxon-name></italic> or <italic><tp:taxon-name><tp:taxon-name-part taxon-name-part-type="genus" reg="Plega">P.</tp:taxon-name-part><tp:taxon-name-part taxon-name-part-type="species" reg="signata">signata</tp:taxon-name-part></tp:taxon-name></italic>. It can be differentiated from <italic><tp:taxon-name><tp:taxon-name-part taxon-name-part-type="genus" reg="Plega">P.</tp:taxon-name-part><tp:taxon-name-part taxon-name-part-type="species" reg="megaptera">megaptera</tp:taxon-name-part></tp:taxon-name></italic> by the short male gonocoxites IX set with two or three digitiform processes.</p></tp:treatment-sec></tp:taxon-treatment>
