# Supplementary material for: ﻿A camouflaged diversity: taxonomic revision of the thorny lacewing subfamily Symphrasinae (Neuroptera, Rhachiberothidae)
Source: Zookeys. 2024 Apr 30;1199:1–409. doi: 10.3897/zookeys.1199.115442 (PMC11077268; doi:10.3897/zookeys.1199.115442)
Supplement: XML Treatment for Plega stangei [file zookeys.1199.115442-treatment38.xml]

<!DOCTYPE tp:taxon-treatment
  PUBLIC "-//TaxonX//DTD Taxonomic Treatment Publishing DTD v0 20100105//EN" "tax-treatment-NSO.dtd">
<tp:taxon-treatment xmlns:tp="http://www.plazi.org/taxpub"><tp:treatment-meta><kwd-group><label>Taxon classification</label><kwd>
                <named-content content-type="kingdom">Animalia</named-content>
              </kwd><kwd>
                <named-content content-type="order">Neuroptera</named-content>
              </kwd><kwd>
                <named-content content-type="family">Rhachiberothidae</named-content>
              </kwd></kwd-group><mixed-citation publication-type="journal"><person-group><name><surname>Ardila-Camacho</surname><given-names>Adrian</given-names></name><name><surname>Machado</surname><given-names>Renato José Pires</given-names></name><name><surname>Ohl</surname><given-names>Michael</given-names></name><name><surname>Contreras-Ramos</surname><given-names>Atilano</given-names></name></person-group><article-title>﻿A camouflaged diversity: taxonomic revision of the thorny lacewing subfamily <tp:taxon-name><tp:taxon-name-part taxon-name-part-type="subfamily">Symphrasinae</tp:taxon-name-part></tp:taxon-name> (<tp:taxon-name><tp:taxon-name-part taxon-name-part-type="order">Neuroptera</tp:taxon-name-part></tp:taxon-name>, <tp:taxon-name><tp:taxon-name-part taxon-name-part-type="family">Rhachiberothidae</tp:taxon-name-part></tp:taxon-name>)</article-title><source>Zookeys</source><day>30</day><month>04</month><year>2024</year><volume>1199</volume><fpage>1</fpage><lpage>409</lpage><pub-id pub-id-type="doi">10.3897/zookeys.1199.115442</pub-id></mixed-citation></tp:treatment-meta><tp:nomenclature><label>﻿﻿</label><tp:taxon-name>
              <tp:taxon-name-part taxon-name-part-type="genus" reg="Plega">Plega</tp:taxon-name-part>
              <tp:taxon-name-part taxon-name-part-type="species" reg="stangei">stangei</tp:taxon-name-part>
            </tp:taxon-name><tp:taxon-authority>
              Ardila-Camacho et al., 2019
            </tp:taxon-authority><xref ref-type="fig" rid="F71">Figs 71</xref><xref ref-type="fig" rid="F72">, 72</xref><tp:nomenclature-citation-list><tp:nomenclature-citation><tp:taxon-name>
                  <tp:taxon-name-part taxon-name-part-type="genus" reg="Plega">Plega</tp:taxon-name-part>
                  <tp:taxon-name-part taxon-name-part-type="species" reg="stangei">stangei</tp:taxon-name-part>
                </tp:taxon-name><comment>
                  Ardila-Camacho et al., 2019: 364. Holotype: male, Mexico, Oaxaca (<named-content xmlns:xlink="http://www.w3.org/1999/xlink" content-type="dwc:institutional_code" xlink:title="Colección Nacional de Insectos, Instituto de Biología, Universidad Nacional Autónoma de México, Ciudad de México, México." xlink:href="http://grbio.org/institution/coleccion-nacional-de-insectos-universidad-nacional-autonoma-de-mexico" xlink:type="simple">CNIN</named-content>), specimen examined.</comment></tp:nomenclature-citation></tp:nomenclature-citation-list></tp:nomenclature><tp:treatment-sec sec-type="material" id="SECID0EA6AO"><title>Material examined.</title><p><bold><italic>Holotype</italic>.</bold> Mexico • ♂; <bold>Oaxaca</bold>, Parque Nacional Huatulco, 0.5 Km S. Estación “El Sabanal”; <named-content xmlns:xlink="http://www.w3.org/1999/xlink" content-type="dwc:verbatimCoordinates" xlink:type="simple"><named-content content-type="geo-json" specific-use="{&#34;type&#34;:&#34;Point&#34;,&#34;coordinates&#34;:[-96.191972,15.766692]}" id="NCID0EQ6AO" xlink:type="simple">15°46'0.09"N, 96°11'31.1"W</named-content></named-content>; 107 m; 04 Sep. 2005; S. Zaragoza, F. Noguera, E. Ramírez, E. González leg.; Trampa de luz 5; MDMO127; <named-content xmlns:xlink="http://www.w3.org/1999/xlink" content-type="dwc:institutional_code" xlink:title="Colección Nacional de Insectos, Instituto de Biología, Universidad Nacional Autónoma de México, Ciudad de México, México." xlink:href="http://grbio.org/institution/coleccion-nacional-de-insectos-universidad-nacional-autonoma-de-mexico" xlink:type="simple">CNIN</named-content>. <bold><italic>Paratypes</italic>.</bold> Mexico – <bold>Morelos</bold> • 1 ♂; Tlaquiltenango, Estación CEAMISH; 940 m; Feb. 1996; S. Zaragoza leg.; bosque tropical caducifolio; MDM0121, 2704; <named-content xmlns:xlink="http://www.w3.org/1999/xlink" content-type="dwc:institutional_code" xlink:title="Colección Nacional de Insectos, Instituto de Biología, Universidad Nacional Autónoma de México, Ciudad de México, México." xlink:href="http://grbio.org/institution/coleccion-nacional-de-insectos-universidad-nacional-autonoma-de-mexico" xlink:type="simple">CNIN</named-content>. • 1 ♂; same data as for preceding; MDM0122, 2710; <named-content xmlns:xlink="http://www.w3.org/1999/xlink" content-type="dwc:institutional_code" xlink:title="Colección Nacional de Insectos, Instituto de Biología, Universidad Nacional Autónoma de México, Ciudad de México, México." xlink:href="http://grbio.org/institution/coleccion-nacional-de-insectos-universidad-nacional-autonoma-de-mexico" xlink:type="simple">CNIN</named-content>.</p></tp:treatment-sec><tp:treatment-sec sec-type="material" id="SECID0EWABO"><title>Other material.</title><p>Mexico – <bold>Campeche</bold> • 1 ♀; Zona Arqueológica Calakmul, Aguada Grande; 15 Feb. 1998; Contreras leg.; <named-content xmlns:xlink="http://www.w3.org/1999/xlink" content-type="dwc:institutional_code" xlink:title="Colección Nacional de Insectos, Instituto de Biología, Universidad Nacional Autónoma de México, Ciudad de México, México." xlink:href="http://grbio.org/institution/coleccion-nacional-de-insectos-universidad-nacional-autonoma-de-mexico" xlink:type="simple">CNIN</named-content>. – <bold>Morelos</bold> • 1 ♀; Tlaquiltenango, Estación CEAMISH; 940 m; Feb. 1996; S. Zaragoza leg.; bosque tropical caducifolio; MDM0120; <named-content xmlns:xlink="http://www.w3.org/1999/xlink" content-type="dwc:institutional_code" xlink:title="Colección Nacional de Insectos, Instituto de Biología, Universidad Nacional Autónoma de México, Ciudad de México, México." xlink:href="http://grbio.org/institution/coleccion-nacional-de-insectos-universidad-nacional-autonoma-de-mexico" xlink:type="simple">CNIN</named-content>. • 1 ♀; same data as for preceding; MDM0118; <named-content xmlns:xlink="http://www.w3.org/1999/xlink" content-type="dwc:institutional_code" xlink:title="Colección Nacional de Insectos, Instituto de Biología, Universidad Nacional Autónoma de México, Ciudad de México, México." xlink:href="http://grbio.org/institution/coleccion-nacional-de-insectos-universidad-nacional-autonoma-de-mexico" xlink:type="simple">CNIN</named-content>. • 1 ♀; same data as for preceding; MDM0119; <named-content xmlns:xlink="http://www.w3.org/1999/xlink" content-type="dwc:institutional_code" xlink:title="Colección Nacional de Insectos, Instituto de Biología, Universidad Nacional Autónoma de México, Ciudad de México, México." xlink:href="http://grbio.org/institution/coleccion-nacional-de-insectos-universidad-nacional-autonoma-de-mexico" xlink:type="simple">CNIN</named-content>.</p></tp:treatment-sec><tp:treatment-sec sec-type="diagnosis" id="SECID0EECBO"><title>Diagnosis.</title><p>The antennal flagellum is pale brown, with proximal flagellomeres slightly wider than long. The area adjacent to frontal sutures is slightly sunken, and the ​​supra-antennal area is moderately raised laterally, covered with fine, reclined setae. The pterostigma of both wings is brown with a wide pale area; additional paler areas are present. The forefemur posterior surface is pale with brown dots, whereas the anterior surface is brown with pale, small areas. On the male genitalia, the gonocoxite IX is thin, sinusoid, and long; the posterior apex is set with 10–12 subequal processes arranged in a bundle. The ventral part of the gonocoxites XI median lobe forms a triangular, caudally projected process, which is ventrally connected to a narrow arch. On the female genitalia, the gonapophyses VIII medial part is keel-shaped, with distal portion dilated, and produced posteromedially into a short, dorsally bent, bilobed process. The bursa copulatrix is long, with the proximal ½ strongly sclerotized. The spermatheca is long and complex, with proximal and medial sections undifferentiated; the distal section terminates into an expanded portion, where a blunt diverticulum is present.</p></tp:treatment-sec><tp:treatment-sec sec-type="description" id="SECID0EJCBO"><title>Description.</title><p><bold><italic>Measurements</italic>.</bold> Male (<italic>n</italic> = 3). Forewing length: 10.0–10.6 mm; Hind wing length: 8.0–8.9 mm.</p><p><bold><italic>Coloration</italic> (Fig. <xref ref-type="fig" rid="F71">71</xref>)</bold>. <bold><italic>Head</italic>.</bold> Vertexal region pale to pale brown, with lateral brown marks extending from posterior end of coronal suture to supraantennal area being broken near the middle, with pale brown setae; area adjacent to occipital ridge brown; supraantennal area brown with pale lateral areas, with pale brown setae; occiput and postgena pale with pale brown areas. Antennal scape pale brown, with pale, longitudinal, ventral band, entire surface with pale brown setae; pedicel brown, flagellum pale brown with brown setae. Frons pale with lateral pale brown marks. Clypeus pale brown; labrum pale brown with pale margins; mandible pale brown with dark corners, apex amber; maxilla pale with pale brown areas, palpus pale brown; labium pale brown with palpus slightly darker, palpimacula pale brown. <bold><italic>Thorax</italic>.</bold> Pronotum pale brown with pale areas on medial area, slightly darker on lateral areas; episternum pale brown, with paler medial area; postfurcasternum pale brown. Mesonotum pale with pale brown areas on medial region, lateral regions pale brown, setation mostly pale brown; metanotum with scutum pale on medial regions and pale brown on lateral areas, scutellum mostly pale brown; pre-episternum pale brown; pteropleura pale with pale brown areas, setation mostly pale brown. <bold><italic>Foreleg</italic>.</bold> Coxa brown; trochanter brown with paler areas, setation mostly pale brown. Femur posterior surface pale with brown dots, apex brown; anterior surface brown with small, pale areas. Tibia dashed with pale and pale brown. Basitarsus pale at basal ½, lanceolate process pale brown, clavate setae pale brown; remaining tarsomeres pale brown. <bold><italic>Mid- and hind leg</italic>.</bold> Coxae and trochanter pale brown, setae on coxa pale brown, pale on trochanter. Femora and tibiae pale with pale brown rings; tibial spurs pale brown; basitarsus pale, eutarsus pale brown; distal margins on ventral surface with dark brown setae; remaining surface with pale setae; pretarsal claws pale brown. <bold><italic>Wings</italic>.</bold> Forewing mostly hyaline; membrane surrounding forks of longitudinal veins, crossveins, first branch of <abbrev xmlns:xlink="http://www.w3.org/1999/xlink" xlink:title="Cubitus anterior" id="ABBRID0EVDBO" xlink:type="simple">CuA</abbrev> and apex of CuP amber; posterior and apical margins with intermittent, amber areas between apical branches of longitudinal veins; pterostigma brown with paler areas, with widened pale, medial area; major veins, subcostal veinlets, and wing margin alternating pale and brown; crossveins brown. Hind wing hyaline, with intermittent amber areas between apical branches of longitudinal veins; pterostigma brown with paler areas, with wide, pale, preapical area; longitudinal veins alternating pale and brown, most of <abbrev xmlns:xlink="http://www.w3.org/1999/xlink" xlink:title="Cubitus anterior" id="ABBRID0EZDBO" xlink:type="simple">CuA</abbrev> brown; crossveins brown, except sigmoid 1r-m bicolor; wing margin alternating pale and brown. <bold><italic>Abdomen</italic>.</bold> Tergites pale with pale brown suffusions. Pleural membrane dark brown, pale on dorsal and ventral margins. Sternites pale with pale brown suffusions.</p><fig id="F71" position="float" orientation="portrait"><object-id xmlns:xlink="http://www.w3.org/1999/xlink" content-type="doi" xlink:type="simple">10.3897/zookeys.1199.115442.figure71</object-id><label>Figure 71.</label><caption><p><italic><tp:taxon-name><tp:taxon-name-part taxon-name-part-type="genus" reg="Plega">Plega</tp:taxon-name-part><tp:taxon-name-part taxon-name-part-type="species" reg="stangei">stangei</tp:taxon-name-part></tp:taxon-name></italic> Ardila et al., 2019 <bold>A</bold> male habitus, dorsal <bold>B</bold> wings <bold>C</bold> head, frontal <bold>D</bold> pronotum, dorsal <bold>E</bold> forefemur, anterior surface <bold>F</bold> same, posterior surface.</p></caption><graphic xmlns:xlink="http://www.w3.org/1999/xlink" xlink:href="zookeys-1199-001_article-115442__-g071.jpg" position="float" orientation="portrait" xlink:type="simple" id="oo_1038319.jpg"><uri content-type="original_file" xlink:type="simple">https://binary.pensoft.net/fig/1038319</uri></graphic></fig><p><bold><italic>Morphology</italic> (Fig. <xref ref-type="fig" rid="F71">71</xref>)</bold>. <bold><italic>Head</italic>.</bold> Diamond-shaped in frontal view, rugose; vertexal region raised above compound eyes, with lateral rows of reclined setae; area surrounding coronal suture glabrous, with muscle insertion mark; coronal suture distinct, area adjacent to frontal sutures slightly sunken; ​​supra-antennal moderately raised laterally, with fine, reclined setae; paraocular area concave. Antenna filiform, short; scape two times as long as wide, slightly distally expanded, with fine, short setae; pedicel slightly longer than wide; flagellum not dorsoventrally flattened, with 36–44 flagellomeres, which are slightly wider than long at the flagellar base, and then change to as long as wide to slightly longer than wide on the rest of flagellum; all articles with medial ring of fine, short setae. Compound eye hemispherical, as wide as ½ of the interocular distance at torulus level. Frons and clypeus narrow. Labrum pentagonal with thin, short setae; maxillary palpus with first palpomere as long as wide, second 1.2× as long as wide, third palpomere 4× as long as wide, fourth palpomeres 4× as long as wide, fifth palpomere as long as third; mentum with long, thin setae; labial palpus with first palpomere two times as long as wide, second palpomere 5× as long as wide, third palpomere as long as second, palpimacula ovoid. <bold><italic>Thorax</italic>.</bold> Pronotum as long as wide, with raised anterior margin, medial and posterior regions; outgrowths covered with pedicellate, thick setae; remaining surface with fine, short setae. Mesonotum two times as wide as long, with scattered, thick, pedicellate setae on medial area. Metanotum ~ 2× as long as wide, nearly glabrous. Pteropleura with short, thin, setae a few thickened on episternum. <bold><italic>Foreleg</italic>.</bold> Coxa as long as femur, cylindrical, anterior and posterior surfaces with pedicellate fine or thick setae of different sizes; trochanter trapezoidal, with thin and short setae, except on dorsal and anterior surfaces with some thickened, pedicellate setae; anterior surface with protuberant area. Femur robust, covered with abundant, fine, short setae arising from protuberant bases; closing surface with posteroventral row of processes composed two medially located, primary processes; proximal portion of the row with sub-basal secondary or tertiary process; the rest of the row with numerous tubercle-shaped processes, and stinger-shaped setae; distal ½ raised, composed of tubercle-shaped specializations and stinger-shaped setae; adjacent row of thickened setae with globular base present on distal ¼. Anteroventral row of processes reduced to proximal ½; it is composed of tubercle-shaped specializations and stinger-shaped setae; the basal-most primary, curved process is present; distal portion composed of a few tubercle-shaped processes; adjacent row of thickened setae with globular base present on distal ⅔–½. Tibia almost as long as femur, curved, with thin, short setae; ventral surface keeled with prostrate setae; a patch of clavate setae apically on anterior surface is present. Basitarsus with lanceolate process reaching the middle of fourth tarsomere; clavate setae present proximally on anterior surface; ventrally with single row of prostrate setae; second tarsomere nearly 8× as long as wide; third tarsomere as long as wide, fourth tarsomere two times as long as wide. <bold><italic>Mid- and hind leg</italic>.</bold> Coxae and trochanter with short, thin setae; femora with interspersed fine, long setae; tibiae with short and thin setae; tibial spurs short. Hind leg longer than midleg, tibia, 1.5× as long as femur; tarsi with fine and short setae, except on distal margin of plantar surface with lateral groups of 4–6 thickened setae; on both legs, basitarsus 3.5 times as long as wide, second tarsomere 1.2× as long as wide; third and fourth tarsomeres as long as wide; fifth tarsomere two times as long as wide. <bold><italic>Wings</italic>.</bold> Forewing narrowly oval, trichosors present along margin except on wing base; venation setose; costal space proximally expanded, humeral vein branched, 11–14 subcostal veinlets; pterostigma trapezoidal, elongated, narrow, straight, with distinct veinlets; subcostal space with single crossvein, medially located; Sc vein abruptly posteriorly bent at proximal pterostigma margin to merge with RA; radial space with two crossveins; <italic>rarp2</italic> gently curved with three or four RP branches; three or four veins arising from <italic>rarp1</italic>; M vein basally fused to RA; RP base widely separated from divergence of M and R; M forked nearly opposite to RP origin, 1 r-m slightly sigmoid, connecting RP base and M fork, forming a trapezoidal cell; 5–7 gradate crossveins present. Cubitus deeply forked; CuP basally angled and approaching A1, distally forked opposite to the level of separation of M and R; A1 apically forked, ending on posterior margin at level of CuP fork, A2 forked opposite to CuP angle level. Hind wing smaller and narrower than forewing, narrowly oval; costal space narrow and reduced, with 4–6 veinlets; C and Sc fused at ¼ of wing length, Sc vein abruptly curved posteriad at proximal margin of pterostigma to merge RA; pterostigma elongated, narrow, gently curved, composed of well-defined veinlets; radial space with single crossvein, oblique; three or four veins arising from <italic>rarp1</italic>, 0–2 from <italic>rarp2</italic>. 1r-m sigmoid, connecting the stems of M and RP. Media forked slightly beyond R fork. Cubitus deeply forked, intracubital crossvein subparallel to longitudinal wing axis; <abbrev xmlns:xlink="http://www.w3.org/1999/xlink" xlink:title="Cubitus anterior" id="ABBRID0EMGBO" xlink:type="simple">CuA</abbrev> sinuous, first branch candelabrum-shaped, spur vein absent or present; CuP not touching A1, strongly anteriorly bent at distal 1/3, pectinate; two crossveins on cubitoanal space; A1 simple, ending on wing margin at 1m-cu level; A2 simple, short, and curved. <bold><italic>Abdomen</italic>.</bold> Dissected.</p><p><bold><italic>Male genitalia</italic></bold> (Fig. <xref ref-type="fig" rid="F72">72A–E</xref>). Tergite IX medially narrower than laterally; lateral margin rounded. Sternum VIII rectangular; sternite IX pentagonal in ventral view, with rounded posterolateral corners, covered with fine, short setae; posterior margin with medial, blunt lobe, which is dorsally canaliculated; in lateral view trapezoidal, apex not reaching posterior margin of ectoproct. Gonocoxites IX thin, sinusoid, long; base spatulated, dorsally curved; apex branched, with 10–12 subequal processes arranged in a bundle. Ectoproct ovoid, covered with thin setae; anteroventrally with rounded, sclerotized lobe, continuous with ventromedial sclerotized, curved sulcus. Gonocoxites X forming an elongate, thickened, ventrally canaliculate sclerite, with anterior apex, expanded, dorsally bent, posterior apex with dorsal processes connected to gonostyli X and ventrolateral processes connected to gonapophyses X with a membrane; gonostyli X with thickened and curved base with two lateral processes, the rest of the structure, whip-shaped, ventrally curved, and anteriorly forming single loop before protruding from abdomen. Gonapophyses X rod-shaped, gently curved; gonapophyses arranged in a V-shaped structure, joined by a membrane covering the gonostyli X base, medial region of this membrane sclerotized. Gonocoxites XI U-shaped, medial lobe complex and elaborated with two differentiated parts: dorsal part as an arch, with lateral parts expanded; ventral part as a triangular caudally projected process, ventrally connected to a narrow arch; between these parts an inverted heart-shaped, less sclerotized, hyaline area is present; lateral arms of gonocoxites XI short, thin, gently curved, with anterior apex incurved. Hypandrium internum tiara-shaped.</p><fig id="F72" position="float" orientation="portrait"><object-id xmlns:xlink="http://www.w3.org/1999/xlink" content-type="doi" xlink:type="simple">10.3897/zookeys.1199.115442.figure72</object-id><label>Figure 72.</label><caption><p><italic><tp:taxon-name><tp:taxon-name-part taxon-name-part-type="genus" reg="Plega">Plega</tp:taxon-name-part><tp:taxon-name-part taxon-name-part-type="species" reg="stangei">stangei</tp:taxon-name-part></tp:taxon-name></italic> Ardila et al., 2019 <bold>A</bold> male terminalia, lateral <bold>B</bold> same, ventral <bold>C</bold> male genitalia, lateral <bold>D</bold> same, dorsal <bold>E</bold> same, ventral <bold>F</bold> female terminalia, lateral <bold>G</bold> same, ventral <bold>H</bold> gonapophyses VIII ventral <bold>I</bold> spermatheca.</p></caption><graphic xmlns:xlink="http://www.w3.org/1999/xlink" xlink:href="zookeys-1199-001_article-115442__-g072.jpg" position="float" orientation="portrait" xlink:type="simple" id="oo_1038320.jpg"><uri content-type="original_file" xlink:type="simple">https://binary.pensoft.net/fig/1038320</uri></graphic></fig><p><bold><italic>Female genitalia</italic></bold> (Fig. <xref ref-type="fig" rid="F72">72F–I</xref>). Sternum VII rectangular with broad posteromedian concavity, posteromedially connected to rounded, sclerotized, glabrous plate. Tergite VIII narrower medially than laterally, encircling the spiracle of the segment; lateral margin trapezoidal. Gonocoxites VIII as lateral sclerotized, trapezoidal plates, medial part less sclerotized. Gonapophyses VIII with medial part keel-shaped, distal portion dilated, produced posteromedially into a short, dorsally bent, bilobed process; lateral part of gonapophyses VIII folded beneath IX + ectoproct, oval, convex. Tergite IX + ectoproct D-shaped. Gonocoxites IX elongated and narrow, nearly as long as the last five abdominal segments. Bursa copulatrix long, funnel-shaped, with proximal ½ strongly sclerotized, the rest membranous and striated. Spermatheca long, complex, and entangled; proximal and medial sections undifferentiated, thin, entangled, not extremely elongated; distal section progressively expanded, forming several loops, terminating in an expanded portion, where a blunt diverticulum is present; fertilization canal duct with proximal portion elongated, triangular, concave; fertilization canal elongated, curved, covered with microfilaments.</p></tp:treatment-sec><tp:treatment-sec sec-type="distribution" id="SECID0E4IBO"><title>Distribution.</title><p>Mexico (Campeche, Morelos, Oaxaca).</p></tp:treatment-sec><tp:treatment-sec sec-type="remarks" id="SECID0ECJBO"><title>Remarks.</title><p>This species is distributed in Southern Mexico and was previously known from the states of Morelos and Oaxaca. Here, the first record from Campeche is presented. <italic><tp:taxon-name><tp:taxon-name-part taxon-name-part-type="genus" reg="Plega">Plega</tp:taxon-name-part><tp:taxon-name-part taxon-name-part-type="species" reg="stangei">stangei</tp:taxon-name-part></tp:taxon-name></italic> is closely related to <italic><tp:taxon-name><tp:taxon-name-part taxon-name-part-type="genus" reg="Plega">P.</tp:taxon-name-part><tp:taxon-name-part taxon-name-part-type="species" reg="vangiersbergenae">vangiersbergenae</tp:taxon-name-part></tp:taxon-name></italic> and other species from Central America and Mexico (e.g., <italic><tp:taxon-name><tp:taxon-name-part taxon-name-part-type="genus" reg="Plega">P.</tp:taxon-name-part><tp:taxon-name-part taxon-name-part-type="species" reg="spinosa">spinosa</tp:taxon-name-part></tp:taxon-name></italic>, <italic><tp:taxon-name><tp:taxon-name-part taxon-name-part-type="genus" reg="Plega">P.</tp:taxon-name-part><tp:taxon-name-part taxon-name-part-type="species" reg="lachesis">lachesis</tp:taxon-name-part></tp:taxon-name></italic>). The body coloration pattern makes this species difficult to separate from <italic><tp:taxon-name><tp:taxon-name-part taxon-name-part-type="genus" reg="Plega">P.</tp:taxon-name-part><tp:taxon-name-part taxon-name-part-type="species" reg="pseudohagenella">pseudohagenella</tp:taxon-name-part></tp:taxon-name></italic> and <italic><tp:taxon-name><tp:taxon-name-part taxon-name-part-type="genus" reg="Plega">P.</tp:taxon-name-part><tp:taxon-name-part taxon-name-part-type="species" reg="vangiersbergenae">vangiersbergenae</tp:taxon-name-part></tp:taxon-name></italic>, but the male gonocoxites IX and gonostyli X are quite distinctive and allow to distinguish it from the aforementioned species. Conversely, the female genitalia are noticeably similar between the three species, so a careful examination of the color pattern and the degree of sclerotization of the bursa copulatrix can help to distinguish this species.</p></tp:treatment-sec></tp:taxon-treatment>
