# Supplementary material for: ﻿A camouflaged diversity: taxonomic revision of the thorny lacewing subfamily Symphrasinae (Neuroptera, Rhachiberothidae)
Source: Zookeys. 2024 Apr 30;1199:1–409. doi: 10.3897/zookeys.1199.115442 (PMC11077268; doi:10.3897/zookeys.1199.115442)
Supplement: XML Treatment for Plega vangiersbergenae [file zookeys.1199.115442-treatment39.xml]

<!DOCTYPE tp:taxon-treatment
  PUBLIC "-//TaxonX//DTD Taxonomic Treatment Publishing DTD v0 20100105//EN" "tax-treatment-NSO.dtd">
<tp:taxon-treatment xmlns:tp="http://www.plazi.org/taxpub"><tp:treatment-meta><kwd-group><label>Taxon classification</label><kwd>
                <named-content content-type="kingdom">Animalia</named-content>
              </kwd><kwd>
                <named-content content-type="order">Neuroptera</named-content>
              </kwd><kwd>
                <named-content content-type="family">Rhachiberothidae</named-content>
              </kwd></kwd-group><mixed-citation publication-type="journal"><person-group><name><surname>Ardila-Camacho</surname><given-names>Adrian</given-names></name><name><surname>Machado</surname><given-names>Renato José Pires</given-names></name><name><surname>Ohl</surname><given-names>Michael</given-names></name><name><surname>Contreras-Ramos</surname><given-names>Atilano</given-names></name></person-group><article-title>﻿A camouflaged diversity: taxonomic revision of the thorny lacewing subfamily <tp:taxon-name><tp:taxon-name-part taxon-name-part-type="subfamily">Symphrasinae</tp:taxon-name-part></tp:taxon-name> (<tp:taxon-name><tp:taxon-name-part taxon-name-part-type="order">Neuroptera</tp:taxon-name-part></tp:taxon-name>, <tp:taxon-name><tp:taxon-name-part taxon-name-part-type="family">Rhachiberothidae</tp:taxon-name-part></tp:taxon-name>)</article-title><source>Zookeys</source><day>30</day><month>04</month><year>2024</year><volume>1199</volume><fpage>1</fpage><lpage>409</lpage><pub-id pub-id-type="doi">10.3897/zookeys.1199.115442</pub-id></mixed-citation></tp:treatment-meta><tp:nomenclature><label>﻿﻿</label><tp:taxon-name>
              <tp:taxon-name-part taxon-name-part-type="genus" reg="Plega">Plega</tp:taxon-name-part>
              <tp:taxon-name-part taxon-name-part-type="species" reg="vangiersbergenae">vangiersbergenae</tp:taxon-name-part>
              <object-id xmlns:xlink="http://www.w3.org/1999/xlink" content-type="zoobank" xlink:type="simple">https://zoobank.org/F5D27A52-13D0-4216-991D-A2741BC7204D</object-id>
            </tp:taxon-name><tp:taxon-authority>Ardila-Camacho</tp:taxon-authority><tp:taxon-status xmlns:xlink="http://www.w3.org/1999/xlink" xlink:type="simple">sp. nov.</tp:taxon-status><xref ref-type="fig" rid="F73">Figs 73</xref><xref ref-type="fig" rid="F74">, 74</xref></tp:nomenclature><tp:treatment-sec sec-type="type locality" id="SECID0E3MBO"><title>Type locality.</title><p>Mexico, <bold>Chiapas</bold>: 25 mi. W Cintalapa, 08 Apr. 1962, L.A. Stange leg.</p></tp:treatment-sec><tp:treatment-sec sec-type="material" id="SECID0EENBO"><title>Material examined.</title><p><bold><italic>Holotype</italic></bold> male, pinned. Original label: “Mexico, <bold>Chiapas</bold>, 25 mi. W Cintalapa, 08 Apr. 1962, L.A. Stange leg.”, <named-content xmlns:xlink="http://www.w3.org/1999/xlink" content-type="dwc:institutional_code" xlink:title="Florida State Collection of Arthropods, Gainesville, Florida, USA." xlink:href="http://grbio.org/institution/florida-state-collection-arthropods-museum-entomology" xlink:type="simple">FSCA</named-content>. <bold><italic>Paratypes</italic></bold>. Mexico • 1 ♂; <bold>Chiapas</bold>, 23 mi. S. Matias Romero; 04 Mar. 1985; L. Stange &amp; R. Miller leg.; <named-content xmlns:xlink="http://www.w3.org/1999/xlink" content-type="dwc:institutional_code" xlink:title="Florida State Collection of Arthropods, Gainesville, Florida, USA." xlink:href="http://grbio.org/institution/florida-state-collection-arthropods-museum-entomology" xlink:type="simple">FSCA</named-content>. • 3 ♂ 3 ♀; 6 mi. NW. Villaflores; 10 Apr. 1962; F.D. Parker &amp; L.A. Stange leg.; <named-content xmlns:xlink="http://www.w3.org/1999/xlink" content-type="dwc:institutional_code" xlink:title="Florida State Collection of Arthropods, Gainesville, Florida, USA." xlink:href="http://grbio.org/institution/florida-state-collection-arthropods-museum-entomology" xlink:type="simple">FSCA</named-content>. • 1 ♂; <bold>Veracruz</bold>, Tinajas, 23 Apr. 1962; F.D. Parker &amp; L.A. Stange leg.; <named-content xmlns:xlink="http://www.w3.org/1999/xlink" content-type="dwc:institutional_code" xlink:title="Florida State Collection of Arthropods, Gainesville, Florida, USA." xlink:href="http://grbio.org/institution/florida-state-collection-arthropods-museum-entomology" xlink:type="simple">FSCA</named-content>. • 1 ♂; Paso de Ovejas; 30 Apr. 1962; F.D. Parker &amp; L.A. Stange leg.; <named-content xmlns:xlink="http://www.w3.org/1999/xlink" content-type="dwc:institutional_code" xlink:title="Florida State Collection of Arthropods, Gainesville, Florida, USA." xlink:href="http://grbio.org/institution/florida-state-collection-arthropods-museum-entomology" xlink:type="simple">FSCA</named-content>.</p></tp:treatment-sec><tp:treatment-sec sec-type="material" id="SECID0EAPBO"><title>Other material.</title><p>Guatemala • 1 ♂; <bold>San Marcos</bold>, 17.3 Km SE Talisman, Río Cabaz at Hwy CA2; <named-content xmlns:xlink="http://www.w3.org/1999/xlink" content-type="dwc:verbatimCoordinates" xlink:type="simple"><named-content content-type="geo-json" specific-use="{&#34;type&#34;:&#34;Point&#34;,&#34;coordinates&#34;:[-92.066667,14.850000]}" id="NCID0ELPBO" xlink:type="simple">14°51'N, 92°04'W</named-content></named-content>; 200 m; 23 May. 1973; Erwin &amp; Hevel leg.; Central American Expedition, 1973; USNM.</p><p>Mexico – <bold>Chiapas</bold> • 2 ♀; 6 mi. NW. Villaflores; 10 Apr. 1962; F.D. Parker &amp; L.A. Stange leg.; <named-content xmlns:xlink="http://www.w3.org/1999/xlink" content-type="dwc:institutional_code" xlink:title="Florida State Collection of Arthropods, Gainesville, Florida, USA." xlink:href="http://grbio.org/institution/florida-state-collection-arthropods-museum-entomology" xlink:type="simple">FSCA</named-content>. • 1 ♀; 42 mi. W. Cintalapa; 04 Mar. 1985; L. Stange &amp; R. Miller leg.; <named-content xmlns:xlink="http://www.w3.org/1999/xlink" content-type="dwc:institutional_code" xlink:title="Florida State Collection of Arthropods, Gainesville, Florida, USA." xlink:href="http://grbio.org/institution/florida-state-collection-arthropods-museum-entomology" xlink:type="simple">FSCA</named-content>. • 1 ♂ 2 ♀; 23 mi. S. Matias Romero; 04 Mar. 1985; L. Stange &amp; R. Miller leg.; <named-content xmlns:xlink="http://www.w3.org/1999/xlink" content-type="dwc:institutional_code" xlink:title="Florida State Collection of Arthropods, Gainesville, Florida, USA." xlink:href="http://grbio.org/institution/florida-state-collection-arthropods-museum-entomology" xlink:type="simple">FSCA</named-content>. • 1 ♂; Chorreadera St. Pk.; 26 May. 1987; D.B. Thomas, D.A. Rider, E.G. &amp; T.J. Riley leg.; TAMU-ENTOX0070959; <named-content xmlns:xlink="http://www.w3.org/1999/xlink" content-type="dwc:institutional_code" xlink:title="Insect collection of Texas A&amp;M University, Texas, USA." xlink:href="http://grbio.org/institution/texas-am-university-insect-collection" xlink:type="simple">TAMUIC</named-content>. • 1 ♀; Tuxtla Gutiérrez, Rizo de Oro; 08 May. 1994; C.R. Beutelspacher; <named-content xmlns:xlink="http://www.w3.org/1999/xlink" content-type="dwc:institutional_code" xlink:title="Colección Nacional de Insectos, Instituto de Biología, Universidad Nacional Autónoma de México, Ciudad de México, México." xlink:href="http://grbio.org/institution/coleccion-nacional-de-insectos-universidad-nacional-autonoma-de-mexico" xlink:type="simple">CNIN</named-content>. • 2 ♂ 4 ♀; Rizo de Oro; 11 Apr. 1994; C. Beutelspacher; <named-content xmlns:xlink="http://www.w3.org/1999/xlink" content-type="dwc:institutional_code" xlink:title="Colección Nacional de Insectos, Instituto de Biología, Universidad Nacional Autónoma de México, Ciudad de México, México." xlink:href="http://grbio.org/institution/coleccion-nacional-de-insectos-universidad-nacional-autonoma-de-mexico" xlink:type="simple">CNIN</named-content>. 1 ♀; same data as for preceding; 08 May. 1994; <named-content xmlns:xlink="http://www.w3.org/1999/xlink" content-type="dwc:institutional_code" xlink:title="Colección Nacional de Insectos, Instituto de Biología, Universidad Nacional Autónoma de México, Ciudad de México, México." xlink:href="http://grbio.org/institution/coleccion-nacional-de-insectos-universidad-nacional-autonoma-de-mexico" xlink:type="simple">CNIN</named-content>. – <bold>Oaxaca</bold> • 1 ♂; Gamboa, Crawford leg.; <italic><tp:taxon-name><tp:taxon-name-part taxon-name-part-type="genus" reg="Symphrasis">Symphrasis</tp:taxon-name-part><tp:taxon-name-part taxon-name-part-type="species" reg="signata">signata</tp:taxon-name-part></tp:taxon-name></italic> H.; 7404; <named-content xmlns:xlink="http://www.w3.org/1999/xlink" content-type="dwc:institutional_code" xlink:title="California Academy of Sciences, San Francisco, USA." xlink:href="http://grbio.org/institution/california-academy-sciences" xlink:type="simple">CAS</named-content>. – <bold>Veracruz</bold> • 1 ♀; Apazapan, Km 5 Carrizal-Apazapan; <named-content xmlns:xlink="http://www.w3.org/1999/xlink" content-type="dwc:verbatimCoordinates" xlink:type="simple"><named-content content-type="geo-json" specific-use="{&#34;type&#34;:&#34;Point&#34;,&#34;coordinates&#34;:[-96.703056,19.324722]}" id="NCID0EJSBO" xlink:type="simple">19°19'29"N, 96°42'11"W</named-content></named-content>; 453 m; 19 Nov. 2008; L. Cervantes leg.; 2726; <named-content xmlns:xlink="http://www.w3.org/1999/xlink" content-type="dwc:institutional_code" xlink:title="Colección Nacional de Insectos, Instituto de Biología, Universidad Nacional Autónoma de México, Ciudad de México, México." xlink:href="http://grbio.org/institution/coleccion-nacional-de-insectos-universidad-nacional-autonoma-de-mexico" xlink:type="simple">CNIN</named-content>.</p></tp:treatment-sec><tp:treatment-sec sec-type="diagnosis" id="SECID0EXSBO"><title>Diagnosis.</title><p>This species is recognized because the antennal flagellum is pale brown, with proximal flagellomeres as wide as long. The forefemur posterior surface is pale with brown dots, and the anterior surface is brown. The pterostigma on both wings is brown with pale areas. On the male genitalia, the gonocoxite IX is thin, sinusoid, and long; the posterior apex is thin, with 4–6 subequal processes located on distal ⅓ and arranged as a row on the outer surface. The gonostyli X are coiled, anteriorly forming two loops before protruding from the abdomen. On the female genitalia, the gonapophyses VIII medial part is boat-shaped, posteromedially set with dorsally bent, bilobed process. The bursa copulatrix is short, with proximal ½ strongly sclerotized. The spermatheca has the proximal section spiral-shaped, and the distal section is progressively expanded, terminating in blunt and wide diverticulum.</p></tp:treatment-sec><tp:treatment-sec sec-type="etymology" id="SECID0E3SBO"><title>Etymology.</title><p>This species is named after the female artist Anneke van Giersbergen, Dutch singer and songwriter in the metal music context.</p></tp:treatment-sec><tp:treatment-sec sec-type="description" id="SECID0EBTBO"><title>Description.</title><p><bold><italic>Measurements</italic>.</bold> Male (<italic>n</italic> = 16). Forewing length: 9.23–13.76 mm; Hind wing length: 7.8–10.41 mm. Female (<italic>n</italic> = 20): Forewing length: 7.95–13.23 mm; Hind wing length: 6.66–11.43mm.</p><p><bold><italic>Coloration</italic> (Fig. <xref ref-type="fig" rid="F73">73</xref>)</bold>. <bold><italic>Head</italic>.</bold> Vertexal region pale to pale brown, with lateral dark brown markings extending from occiput to toruli forming a V-shaped pattern, mainly with pale brown setae; area adjacent to occipital ridge dark brown; supraantennal area dark brown with pale lateral areas, with pale brown setae; occiput pale with brown spot; postgena pale with wide brown area. Antennal scape mostly brown, with pale dorsal longitudinal band, entire surface with pale brown setae; pedicel brown, flagellum pale brown with brown setae. Frons either completely brown or pale with lateral brown marks. Clypeus pale with lateral brown spots; labrum brown with pale lateral margins; mandible pale with dark brown corners, apex amber; maxilla pale with pale brown areas, palpus brown; labium pale with brown areas, setae pale brown; labial palpus brown, palpimacula pale brown. <bold><italic>Thorax</italic>.</bold> Pronotum mostly brown with pale areas, interspersed pale and dark brown setae present; episternum dark brown, sometimes with pale medial area, postfurcasternum pale brown. Mesonotum mostly brown sometimes with pale areas adjacent to sutures or only two small anterolateral pale areas, setation mostly dark brown; metanotum either entirely dark brown or with anteromedial pale area; pre-episternum brown; pteropleura brown with pale areas, setation mostly pale brown, dark on mesanepisternum. <bold><italic>Foreleg</italic>.</bold> Coxa brown; trochanter brown with paler and darker areas, setation mostly brown, dorsally with some dark brown setae. Femur posterior surface pale with brown dots, apex brown; anterior surface brown, except area surrounding primary process and apex pale. Tibia dashed with pale and dark brown. Basitarsus pale brown proximally, changing to amber towards the apex, clavate setae pale brown; remaining tarsomeres pale brown. <bold><italic>Mid- and hind leg</italic>.</bold> Mid- and hind coxa brown with pale areas, setae pale brown; trochanter of both legs pale with brown spots. Femur and tibia of both legs pale with brown rings. Tarsi pale to pale brown with brown setae; distal margins on ventral surface with dark brown setae; pretarsal claws brown. <bold><italic>Wings</italic>.</bold> Forewing mostly hyaline; membrane surrounding crossveins, first branch of <abbrev xmlns:xlink="http://www.w3.org/1999/xlink" xlink:title="Cubitus anterior" id="ABBRID0EPUBO" xlink:type="simple">CuA</abbrev> and apex of CuP amber; posterior and apical margins on distal ½ of wing with intermittent, amber areas between apical branches of longitudinal veins; pterostigma brown with pale medial area, sometimes with small, proximal, pale spot; major veins, subcostal veinlets, and wing margin alternating pale and brown. Hind wing hyaline, with amber intermittent amber areas between apical branches of longitudinal veins; pterostigma brown with wide, pale, preapical area; longitudinal veins alternating pale and brown, sometimes mostly brown; crossveins brown, except sigmoid 1r-m, bicolor; wing margin alternating pale and brown. <bold><italic>Abdomen</italic>.</bold> Tergites brown with pale areas. Pleural membrane dark brown with pale dorsal in ventral margins. Sternites pale with pale brown lateral areas, becoming wider towards the terminal segments.</p><fig id="F73" position="float" orientation="portrait"><object-id xmlns:xlink="http://www.w3.org/1999/xlink" content-type="doi" xlink:type="simple">10.3897/zookeys.1199.115442.figure73</object-id><label>Figure 73.</label><caption><p><italic><tp:taxon-name><tp:taxon-name-part taxon-name-part-type="genus" reg="Plega">Plega</tp:taxon-name-part><tp:taxon-name-part taxon-name-part-type="species" reg="vangiersbergenae">vangiersbergenae</tp:taxon-name-part></tp:taxon-name></italic> Ardila-Camacho, sp. nov. <bold>A</bold> male habitus, dorsal <bold>B</bold> wings <bold>C</bold> head, frontal <bold>D</bold> pronotum, dorsal <bold>E</bold> forefemur, anterior surface <bold>F</bold> same, posterior surface.</p></caption><graphic xmlns:xlink="http://www.w3.org/1999/xlink" xlink:href="zookeys-1199-001_article-115442__-g073.jpg" position="float" orientation="portrait" xlink:type="simple" id="oo_1038321.jpg"><uri content-type="original_file" xlink:type="simple">https://binary.pensoft.net/fig/1038321</uri></graphic></fig><p><bold><italic>Morphology</italic> (Fig. <xref ref-type="fig" rid="F73">73</xref>)</bold>. <bold><italic>Head</italic>.</bold> Diamond-shaped in frontal view, rugose; vertexal region raised above compound eyes, with lateral rows of reclined setae; area surrounding coronal suture glabrous, with muscle insertion mark; coronal suture distinct; medial area of ​​supra-antennal moderately raised, with fine, reclined setae; paraocular area concave. Antenna submoniliform, short; scape two times as long as wide, slightly distally expanded, with fine, short setae; pedicel as long as wide; flagellum slightly dorsoventrally flattened, with 33–40 flagellomeres, which are as wide as long on proximal ¼, and slightly longer than wide on the rest of flagellum; all articles with medial ring of fine, short setae. Compound eye hemispherical, as wide as ½ of the interocular distance at torulus level. Frons and clypeus narrow, with fine and short setae. Labrum pentagonal with thin, short setae; maxillary palpus with first palpomere as long as wide, second 1.2× as long as wide, third palpomere 3× as long as wide, fourth palpomeres 2.5× as long as wide, fifth slightly longer than third, all with minute setae; mentum with long, thin setae; labial palpus with first palpomere two times as long as wide, second palpomere 3× as long as wide, third palpomere slightly longer than second, palpimacula narrowly ovoid. <bold><italic>Thorax</italic>.</bold> Pronotum as long as wide, with raised anterior margin, medial and posterior regions; outgrowths covered with pedicellate, thick setae; remaining surface with fine, short setae. Mesonotum 1.5× as wide as long, with scattered, thick, pedicellate setae on medial area. Metanotum ~ 2× as long as wide, nearly glabrous. Pteropleura with short, thin setae. <bold><italic>Foreleg</italic>.</bold> Coxa as long as femur, cylindrical, anterior and posterior surfaces with pedicellate fine or thick setae of different sizes; trochanter trapezoidal, with thin and short setae, except on dorsal and anterior surfaces with some thickened setae; anterior surface with protuberant area. Femur robust, covered with abundant, fine, short setae arising from protuberant bases; closing surface with posteroventral row of processes composed two medially located, primary processes, and a tertiary process between the primary ones; proximal portion of the row with two secondary processes; the rest of the row with numerous tubercle-shaped processes, and stinger-shaped setae; distal portion raised, composed of tubercle-shaped specializations and stinger-shaped setae; adjacent row of thickened setae with globular base present on distal ¼. Anteroventral row of processes reduced to proximal ½; it is composed of tubercle-shaped specializations and stinger-shaped setae; the basal-most primary, curved process is present; distal portion composed of a few tubercle-shaped processes; adjacent row of thickened setae with globular base present on distal ½. Tibia almost as long as femur, curved, with thin, short setae; ventral surface keeled with prostrate setae; a patch of clavate setae apically on anterior surface is present. Basitarsus with lanceolate process reaching the middle of fourth tarsomere; clavate setae present proximally on anterior surface; ventrally with single row of prostrate setae; second tarsomere nearly 6× as long as wide; third tarsomere as long as wide, fourth tarsomere two times as long as wide. <bold><italic>Mid- and hind leg</italic>.</bold> Coxae and trochanter with long, thin setae; femur and tibia of midleg with interspersed fine, long setae and a few thickened setae; tibial spurs short; femur and tibia of hind leg with short and thin setae. Hind leg longer than midleg, tibia, 1.5× as long as femur; tarsi with fine and short setae, except on distal margin of plantar surface with lateral groups of 5–7 thickened setae; on both legs, basitarsus 3.5 times as long as wide, second tarsomere 1.2× as long as wide; third and fourth tarsomeres as long as wide; fifth tarsomere 2.5× as long as wide. <bold><italic>Wings</italic>.</bold> Forewing narrowly oval, trichosors present along margin except on wing base; venation setose; costal space proximally expanded, humeral vein branched, 9–13 subcostal veinlets; pterostigma elongated, narrow, gently curved, with distinct veinlets; subcostal space with single crossvein, medially located; Sc vein abruptly posteriorly bent at proximal pterostigma margin to merge with RA; radial space with two crossveins; <italic>rarp2</italic> gently curved with 2–4 RP branches; three or four veins arising from <italic>rarp1</italic>; M vein basally fused with RA; RP base widely separated from divergence of M and R; M forked nearly opposite to RP origin, 1 r-m connecting RP base and M fork, forming a trapezoidal cell; 4–6 gradate crossveins present. Cubitus deeply forked; CuP basally angled and approaching A1, distally forked opposite to the level of separation of M and R; A1 apically forked, ending on posterior margin at level of CuP fork, A2 forked opposite to CuP angle level. Hind wing smaller and narrower than forewing, narrowly oval; costal space narrow and reduced, with 5–7 veinlets; C and Sc fused at ¼ of wing length, Sc vein abruptly curved posteriorly at proximal margin of pterostigma to merge RA; pterostigma elongated, narrow, straight, composed of poorly defined veinlets; radial space with single crossvein, oblique; three veins arising from <italic>rarp1</italic>, one or two from <italic>rarp2</italic>. 1r-m sigmoid, connecting the stems of M and RP. Media forked slightly beyond R fork. Cubitus deeply forked, intracubital crossvein subparallel to longitudinal wing axis; <abbrev xmlns:xlink="http://www.w3.org/1999/xlink" xlink:title="Cubitus anterior" id="ABBRID0ECXBO" xlink:type="simple">CuA</abbrev> sinuous, first branch candelabrum-shaped, spur vein generally absent; CuP not touching A1, strongly anteriorly bent at distal 1/3, pectinate; two crossveins on cubitoanal space; A1 simple, ending on wing margin at 1m-cu level; A2 simple, short, and curved. <bold><italic>Abdomen</italic>.</bold> Cylindrical to medially expanded, setae on tergites, scattered, thin, and short; tergites subquadrate, tergites III-VI with elongated anterolateral scars. Sternites rectangular, with scattered fine and short setae.</p><p><bold><italic>Male genitalia</italic></bold> (Fig. <xref ref-type="fig" rid="F74">74A–E</xref>). Tergite IX medially narrower than laterally; lateral margin rounded. Sternum VIII rectangular; sternite IX subtrapezoidal in ventral view, with rounded posterolateral corners, covered with fine, short and long setae; posterior margin with medial, blunt lobe, which is dorsally canaliculated; in lateral view trapezoidal, apex not reaching posterior margin of ectoproct. Gonocoxites IX thin, sinusoid, long; anterior apex, narrow, sigmoid, connected to gonocoxites XI with a membrane; posterior apex thin, sometimes ventrally curved, with 4–6 subequal processes on distal ⅓ arranged as a row of branches on the outer surface. Ectoproct subtrapezoidal, covered with thin setae; anteroventrally with a fusiform, slightly concave, sclerotized plate. Gonocoxites X forming an elongate, thickened, ventrally canaliculate sclerite, with anterior apex dorsally bent, posterior apex with dorsal processes connected to gonostyli X and ventrolateral processes connected to gonapophyses X with a membrane; gonostyli X with thickened and concave base with two lateral processes, the rest of the structure, whip-shaped, ventrally curved, and anteriorly forming two loops before protruding from abdomen. Gonapophyses X rod-shaped, straight, narrow, arranged in a V-shaped structure; gonapophyses joined by a membrane covering the gonostyli X base; this membrane is medially sclerotized. Gonocoxites XI thin, U-shaped, medial lobe complex and elaborated with two differentiated parts: a dorsal, subtrapezoidal lobe; ventral part as a short process with a triangular convex area; between these parts a heart-shaped, less sclerotized, hyaline area is present; lateral arms of gonocoxites XI short, sigmoid, with anterior apex ventrally bent. Hypandrium internum tiara-shaped.</p><fig id="F74" position="float" orientation="portrait"><object-id xmlns:xlink="http://www.w3.org/1999/xlink" content-type="doi" xlink:type="simple">10.3897/zookeys.1199.115442.figure74</object-id><label>Figure 74.</label><caption><p><italic><tp:taxon-name><tp:taxon-name-part taxon-name-part-type="genus" reg="Plega">Plega</tp:taxon-name-part><tp:taxon-name-part taxon-name-part-type="species" reg="vangiersbergenae">vangiersbergenae</tp:taxon-name-part></tp:taxon-name></italic> Ardila-Camacho, sp. nov. <bold>A</bold> male terminalia, lateral <bold>B</bold> same, ventral <bold>C</bold> male genitalia, lateral <bold>D</bold> same, dorsal <bold>E</bold> same, ventral <bold>F</bold> female terminalia, lateral <bold>G</bold> same, ventral <bold>H</bold> gonapophyses VIII ventral <bold>I</bold> spermatheca.</p></caption><graphic xmlns:xlink="http://www.w3.org/1999/xlink" xlink:href="zookeys-1199-001_article-115442__-g074.jpg" position="float" orientation="portrait" xlink:type="simple" id="oo_1038322.jpg"><uri content-type="original_file" xlink:type="simple">https://binary.pensoft.net/fig/1038322</uri></graphic></fig><p><bold><italic>Female genitalia</italic></bold> (Fig. <xref ref-type="fig" rid="F74">74F–I</xref>). Sternum VII rectangular with posterior margin concave, and continuous with a rounded, sclerotized, glabrous plate. Tergite VIII slightly narrower medially than laterally, encircling the spiracle of the segment; lateral margin blade-shaped. Gonocoxites VIII as a narrow sclerite with lateral concavities. Gonapophyses VIII with medial part boat-shaped with posteromedial, dorsally bent, bilobed process; lateral part as an oval, concave plate folded beneath tergite IX + ectoproct. Tergite IX + ectoproct triangular. Gonocoxites IX elongated, and narrow, as long as the last four abdominal segments together. Bursa copulatrix short, funnel-shaped, proximal ½ strongly sclerotized, the rest membranous and striated. Spermatheca complex and entangled, proximal section, thin, spiral-shaped; medial section as wide as proximal section, forming several convolutions; distal section progressively expanded, terminating in blunt and wide diverticulum; fertilization canal duct proximally triangular, expanded, and concave; fertilization canal C-shaped, covered with microfilaments.</p></tp:treatment-sec><tp:treatment-sec sec-type="distribution" id="SECID0ETZBO"><title>Distribution.</title><p>Guatemala (San Marcos), Mexico (Chiapas, Oaxaca, Veracruz).</p></tp:treatment-sec><tp:treatment-sec sec-type="remarks" id="SECID0EYZBO"><title>Remarks.</title><p>This species is known from Southern Mexico, from the states of Chiapas, Oaxaca, and Veracruz. This species is closely related and very similar to <italic><tp:taxon-name><tp:taxon-name-part taxon-name-part-type="genus" reg="Plega">P.</tp:taxon-name-part><tp:taxon-name-part taxon-name-part-type="species" reg="stangei">stangei</tp:taxon-name-part></tp:taxon-name></italic>, but the marks on the head, the darker pronotum and the uniformly dark anterior surface of the forefemur can help to separate both species. Additionally, the male genitalia of this species are quite distinctive, with male gonocoxites resembling the spinous stem of a rose, whereas the gonostyli X form two loops. On the female genitalia, the proximal region of the bursa copulatrix is strongly sclerotized.</p></tp:treatment-sec></tp:taxon-treatment>
