# Supplementary material for: ﻿A camouflaged diversity: taxonomic revision of the thorny lacewing subfamily Symphrasinae (Neuroptera, Rhachiberothidae)
Source: Zookeys. 2024 Apr 30;1199:1–409. doi: 10.3897/zookeys.1199.115442 (PMC11077268; doi:10.3897/zookeys.1199.115442)
Supplement: XML Treatment for Plega yucatanae [file zookeys.1199.115442-treatment40.xml]

<!DOCTYPE tp:taxon-treatment
  PUBLIC "-//TaxonX//DTD Taxonomic Treatment Publishing DTD v0 20100105//EN" "tax-treatment-NSO.dtd">
<tp:taxon-treatment xmlns:tp="http://www.plazi.org/taxpub"><tp:treatment-meta><kwd-group><label>Taxon classification</label><kwd>
                <named-content content-type="kingdom">Animalia</named-content>
              </kwd><kwd>
                <named-content content-type="order">Neuroptera</named-content>
              </kwd><kwd>
                <named-content content-type="family">Rhachiberothidae</named-content>
              </kwd></kwd-group><mixed-citation publication-type="journal"><person-group><name><surname>Ardila-Camacho</surname><given-names>Adrian</given-names></name><name><surname>Machado</surname><given-names>Renato José Pires</given-names></name><name><surname>Ohl</surname><given-names>Michael</given-names></name><name><surname>Contreras-Ramos</surname><given-names>Atilano</given-names></name></person-group><article-title>﻿A camouflaged diversity: taxonomic revision of the thorny lacewing subfamily <tp:taxon-name><tp:taxon-name-part taxon-name-part-type="subfamily">Symphrasinae</tp:taxon-name-part></tp:taxon-name> (<tp:taxon-name><tp:taxon-name-part taxon-name-part-type="order">Neuroptera</tp:taxon-name-part></tp:taxon-name>, <tp:taxon-name><tp:taxon-name-part taxon-name-part-type="family">Rhachiberothidae</tp:taxon-name-part></tp:taxon-name>)</article-title><source>Zookeys</source><day>30</day><month>04</month><year>2024</year><volume>1199</volume><fpage>1</fpage><lpage>409</lpage><pub-id pub-id-type="doi">10.3897/zookeys.1199.115442</pub-id></mixed-citation></tp:treatment-meta><tp:nomenclature><label>﻿﻿</label><tp:taxon-name>
              <tp:taxon-name-part taxon-name-part-type="genus" reg="Plega">Plega</tp:taxon-name-part>
              <tp:taxon-name-part taxon-name-part-type="species" reg="yucatanae">yucatanae</tp:taxon-name-part>
            </tp:taxon-name><tp:taxon-authority>Parker &amp; Stange, 1965</tp:taxon-authority><xref ref-type="fig" rid="F75">Figs 75</xref><xref ref-type="fig" rid="F76">, 76</xref><tp:nomenclature-citation-list><tp:nomenclature-citation><tp:taxon-name>
                  <tp:taxon-name-part taxon-name-part-type="genus" reg="Plega">Plega</tp:taxon-name-part>
                  <tp:taxon-name-part taxon-name-part-type="species" reg="yucatanae">yucatanae</tp:taxon-name-part>
                </tp:taxon-name><comment>Parker &amp; Stange, 1965: 606. Holotype: male, Mexico, Yucatán (<named-content xmlns:xlink="http://www.w3.org/1999/xlink" content-type="dwc:institutional_code" xlink:title="California Academy of Sciences, San Francisco, USA." xlink:href="http://grbio.org/institution/california-academy-sciences" xlink:type="simple">CAS</named-content>), specimen examined.</comment></tp:nomenclature-citation></tp:nomenclature-citation-list></tp:nomenclature><tp:treatment-sec sec-type="material" id="SECID0EM3BO"><title>Material examined.</title><p><bold><italic>Holotype</italic>.</bold> Mexico • ♂; <bold>Yucatán</bold>, Chichen Itzá, Xtoloc cave; 18 Apr. 1962; Parker &amp; L.A. Stange leg.; Type No. 9471; <named-content xmlns:xlink="http://www.w3.org/1999/xlink" content-type="dwc:institutional_code" xlink:title="California Academy of Sciences, San Francisco, USA." xlink:href="http://grbio.org/institution/california-academy-sciences" xlink:type="simple">CAS</named-content>. <bold><italic>Paratypes</italic>.</bold> Mexico • 1 ♂; <bold>Yucatán</bold>, Chichén Itzá, Xtoloc cave, 18 Apr. 1962, F.D. Parker &amp; L.A. Stange leg.; “Paratype of <italic><tp:taxon-name><tp:taxon-name-part taxon-name-part-type="genus" reg="Plega">Plega</tp:taxon-name-part><tp:taxon-name-part taxon-name-part-type="species" reg="yucatanae">yucatanae</tp:taxon-name-part></tp:taxon-name></italic> F. Parker &amp; L. Stange”; <named-content xmlns:xlink="http://www.w3.org/1999/xlink" content-type="dwc:institutional_code" xlink:title="Bohart Museum of Entomology, University of California, Davis, California, USA." xlink:href="http://grbio.org/institution/university-california-davis" xlink:type="simple">UCD</named-content>. • 1 ♂; same data as for preceding; <named-content xmlns:xlink="http://www.w3.org/1999/xlink" content-type="dwc:institutional_code" xlink:title="California Academy of Sciences, San Francisco, USA." xlink:href="http://grbio.org/institution/california-academy-sciences" xlink:type="simple">CAS</named-content>. • 1 ♀; same data as for preceding; “62-12-18a”; <named-content xmlns:xlink="http://www.w3.org/1999/xlink" content-type="dwc:institutional_code" xlink:title="Florida State Collection of Arthropods, Gainesville, Florida, USA." xlink:href="http://grbio.org/institution/florida-state-collection-arthropods-museum-entomology" xlink:type="simple">FSCA</named-content>. • 3 ♂; same data as for preceding; <named-content xmlns:xlink="http://www.w3.org/1999/xlink" content-type="dwc:institutional_code" xlink:title="Florida State Collection of Arthropods, Gainesville, Florida, USA." xlink:href="http://grbio.org/institution/florida-state-collection-arthropods-museum-entomology" xlink:type="simple">FSCA</named-content>. • 1 ♂; same data as for preceding; “EMGD, June 15, 1962”, “62-12-18b”; <named-content xmlns:xlink="http://www.w3.org/1999/xlink" content-type="dwc:institutional_code" xlink:title="Florida State Collection of Arthropods, Gainesville, Florida, USA." xlink:href="http://grbio.org/institution/florida-state-collection-arthropods-museum-entomology" xlink:type="simple">FSCA</named-content>.</p></tp:treatment-sec><tp:treatment-sec sec-type="material" id="SECID0E15BO"><title>Other material.</title><p>Guatemala – <bold>El Progreso</bold> • 1 ♂; Est. de la Virgen; 11–12 Aug. 1965; Flint &amp; Ortiz leg.; USNM. – <bold>Zacapa</bold> • 1 ♂; 12–14 K S. San Lorenzo; 03 Jun. 1989; J.E. Wappes leg.; TAMU-ENTOX0285259; <named-content xmlns:xlink="http://www.w3.org/1999/xlink" content-type="dwc:institutional_code" xlink:title="Insect collection of Texas A&amp;M University, Texas, USA." xlink:href="http://grbio.org/institution/texas-am-university-insect-collection" xlink:type="simple">TAMUIC</named-content>. • 1 ♀; same data as for preceding; TAMU-ENTOX0285133; <named-content xmlns:xlink="http://www.w3.org/1999/xlink" content-type="dwc:institutional_code" xlink:title="Insect collection of Texas A&amp;M University, Texas, USA." xlink:href="http://grbio.org/institution/texas-am-university-insect-collection" xlink:type="simple">TAMUIC</named-content>.</p><p>Honduras – <bold>El Paraíso</bold> • 5 ♂ 2 ♀; Yuscarán (Río Aguacote); 2800’; 12 May. 1993; L.Stange &amp; R. Miller leg.; (H-1); <named-content xmlns:xlink="http://www.w3.org/1999/xlink" content-type="dwc:institutional_code" xlink:title="Florida State Collection of Arthropods, Gainesville, Florida, USA." xlink:href="http://grbio.org/institution/florida-state-collection-arthropods-museum-entomology" xlink:type="simple">FSCA</named-content>. – <bold>Ocotepeque</bold> • 1 ♀; 32 Km N.E. Ocotepeque; 16 May. 1993; L. Stange &amp; R. Miller leg.; <named-content xmlns:xlink="http://www.w3.org/1999/xlink" content-type="dwc:institutional_code" xlink:title="Florida State Collection of Arthropods, Gainesville, Florida, USA." xlink:href="http://grbio.org/institution/florida-state-collection-arthropods-museum-entomology" xlink:type="simple">FSCA</named-content>. – <bold>Francisco Morazán</bold> • 1 ♀; Fac. Agr Panameric El Zamorano; F. Weisson leg.; “captura en un terreno valdío en la maleza”; <named-content xmlns:xlink="http://www.w3.org/1999/xlink" content-type="dwc:institutional_code" xlink:title="Florida State Collection of Arthropods, Gainesville, Florida, USA." xlink:href="http://grbio.org/institution/florida-state-collection-arthropods-museum-entomology" xlink:type="simple">FSCA</named-content>.</p><p>Mexico – <bold>Chiapas</bold> • 1 ♂; Suchiapa; 18 Jul. 1957; Hard &amp; Durham leg.; <named-content xmlns:xlink="http://www.w3.org/1999/xlink" content-type="dwc:institutional_code" xlink:title="Florida State Collection of Arthropods, Gainesville, Florida, USA." xlink:href="http://grbio.org/institution/florida-state-collection-arthropods-museum-entomology" xlink:type="simple">FSCA</named-content>. • 1 ♂; Chiapas, Sta. Isabel, 28 Km S Jct 190/195; 15 Oct. 1988; J.E. Wappes leg.; TAMU-ENTOX0285297; <named-content xmlns:xlink="http://www.w3.org/1999/xlink" content-type="dwc:institutional_code" xlink:title="Insect collection of Texas A&amp;M University, Texas, USA." xlink:href="http://grbio.org/institution/texas-am-university-insect-collection" xlink:type="simple">TAMUIC</named-content>. • 1 ♂; Chorreadera St. Pk.; 26 May. 1987; D.B. Thomas, D.A. Rider, E.G. &amp; T.J. Riley leg.; TAMU-ENTOX0755110; <named-content xmlns:xlink="http://www.w3.org/1999/xlink" content-type="dwc:institutional_code" xlink:title="Insect collection of Texas A&amp;M University, Texas, USA." xlink:href="http://grbio.org/institution/texas-am-university-insect-collection" xlink:type="simple">TAMUIC</named-content>. • 1 ♀; Ocozocoautla, Reserva El Ocote, nr. Campo El Ocote; <named-content xmlns:xlink="http://www.w3.org/1999/xlink" content-type="dwc:verbatimCoordinates" xlink:type="simple"><named-content content-type="geo-json" specific-use="{&#34;type&#34;:&#34;Point&#34;,&#34;coordinates&#34;:[-93.807778,17.042778]}" id="NCID0ETBCO" xlink:type="simple">17°02'34"N, 93°48'28"W</named-content></named-content>; 900’; 26–29 Jul. 1997; Wooley, González &amp; Galdámez leg.; 97/059 Malaise trap; TAMU-ENTOX0071171; <named-content xmlns:xlink="http://www.w3.org/1999/xlink" content-type="dwc:institutional_code" xlink:title="Insect collection of Texas A&amp;M University, Texas, USA." xlink:href="http://grbio.org/institution/texas-am-university-insect-collection" xlink:type="simple">TAMUIC</named-content>. – <bold>Jalisco</bold> • 1 ♀; Chamela; 29 Sep. 1977; H. Brailovsky leg.; <named-content xmlns:xlink="http://www.w3.org/1999/xlink" content-type="dwc:institutional_code" xlink:title="Colección Nacional de Insectos, Instituto de Biología, Universidad Nacional Autónoma de México, Ciudad de México, México." xlink:href="http://grbio.org/institution/coleccion-nacional-de-insectos-universidad-nacional-autonoma-de-mexico" xlink:type="simple">CNIN</named-content>. • 1 ♀; Estación de Biología Chamela; 02 Oct. 1985; R.A. Usela leg.; light trap; <named-content xmlns:xlink="http://www.w3.org/1999/xlink" content-type="dwc:institutional_code" xlink:title="Colección Nacional de Insectos, Instituto de Biología, Universidad Nacional Autónoma de México, Ciudad de México, México." xlink:href="http://grbio.org/institution/coleccion-nacional-de-insectos-universidad-nacional-autonoma-de-mexico" xlink:type="simple">CNIN</named-content>. – <bold>Yucatán</bold> • 1 ♂; Chichén Itzá; 10–11 Jun. 1983; E.G. Riley leg.; TAMU-ENTOX0085515; <named-content xmlns:xlink="http://www.w3.org/1999/xlink" content-type="dwc:institutional_code" xlink:title="Insect collection of Texas A&amp;M University, Texas, USA." xlink:href="http://grbio.org/institution/texas-am-university-insect-collection" xlink:type="simple">TAMUIC</named-content>.</p></tp:treatment-sec><tp:treatment-sec sec-type="diagnosis" id="SECID0E5CCO"><title>Diagnosis.</title><p>This species is distinguished by the presence of a M-shaped dark brown mark, with median U-shaped pale area on the supraantennal area. The antennal flagellum has the proximal ½ pale brown, with flagellomeres as long as wide, the distal ½ is darker with 3–5 pale, preapical articles. The posterior surface of the forefemur is pale with irregular dark brown marks on proximal 1/3 and on distal ½, which may be connected; the anterior surface is either nearly completely dark brown or pale with narrow dark brown marks. The pterostigma on both wings is reddish brown with pale area. The male sternite VIII has a posteromedial, blunt process. The gonocoxite IX is thickened, short, and straight; the posterior apex, generally has two lateral- or ventrally curved, digitiform processes, of which one is slightly longer; a third smaller process may be present. On the female genitalia, the gonapophyses VIII medial part is boat-shaped, with posteromedian thickened, bilobed process. The spermatheca has the proximal and medial sections thin and extremely coiled; the distal section lacks a diverticulum.</p></tp:treatment-sec><tp:treatment-sec sec-type="description" id="SECID0EDDCO"><title>Description.</title><p><bold><italic>Measurements</italic>.</bold> Male (<italic>n</italic> = 8). Forewing length: 9.3–12.3 mm; Hind wing length: 7.3–9.5 mm. Female (<italic>n</italic> = 5): Forewing length: 7.7–13.0 mm; Hind wing length: 6.3–10.5 mm.</p><p><bold><italic>Coloration</italic> (Fig. <xref ref-type="fig" rid="F75">75</xref>)</bold>. <bold><italic>Head</italic>.</bold> Vertexal region pale with dark brown V-shaped inverted mark, sometimes anteriorly connected to markings of the supraantennal area, with interspersed pale and dark brown setae. Occiput with dark brown marks near occipital transverse suture; postgena pale. Supraantennal area with M-shaped dark brown mark, with median U-shaped pale area. Antennal scape pale with brown longitudinal dorsal band; pedicel dark brown with ventral pale area, flagellum with proximal ½ pale brown, distal ½ darker, except for 3–5 pale preapical flagellomeres. Frons pale with dark brown lateral markings. Clypeus pale, sometimes with lateral brown marks, anterior margin brown; labrum pale with anteromedian brown mark; mandible pale with dorsal and ventral corners dark amber, apex amber; maxilla pale with pale brown areas, palpus brown, except fourth palpomere and distal ½ of third palpomere pale, setae pale brown; labium pale with pale brown areas; labial palpus brown, palpimacula pale brown. <bold><italic>Thorax</italic>.</bold> Pronotum with extensive dark brown marks, with lateral pale stripes, sometimes restricted to anterolateral regions; episternum dark brown with wide, medial pale area, pale brown setae present; postfurcasternum pale with posterolateral area brown. Mesonotum dark brown on lateral areas, medial region pale with irregular brown marks, setation mostly dark brown; metanotum mostly dark brown with pale medial areas; pre-episternum brown with pale areas; pteropleura pale with brown marks. <bold><italic>Foreleg</italic>.</bold> Coxa dark brown, with medial, small, paler area; trochanter pale with dark brown marks on anterior and ventral surfaces, some dark brown setae dorsally near distal margin. Femur posterior surface pale with irregular dark brown marks on proximal 1/3 and on distal ½, which are sometimes connected; anterior surface either nearly completely dark brown or pale with narrow dark brown marks. Tibia dashed with pale and dark brown. Basitarsus proximal ½ pale brown, lanceolate process dark amber, clavate setae pale brown; remaining tarsomeres pale brown. <bold><italic>Mid- and hind leg</italic>.</bold> Coxae pale with small brown areas, pale setae present; trochanter pale. Femur of mid-leg pale with medial and apical dark brown rings, on hind leg pale to pale brown with dark apex; tibia of both legs pale with dark brown rings; tibial spurs amber. Tarsi pale brown, with interspersed pale and dark brown setae; distal margins on plantar surface of the first four tarsomeres with dark brown setae; pretarsal claws brown. <bold><italic>Wings</italic>.</bold> Forewing mostly hyaline, dark brown in area surrounding crossveins, MP stem, first branch of <abbrev xmlns:xlink="http://www.w3.org/1999/xlink" xlink:title="Cubitus anterior" id="ABBRID0ERECO" xlink:type="simple">CuA</abbrev> and apex of CuP, and intermittently on apical twigging near posterior and apical wing margin; major veins and subcostal veinlets alternating pale and dark brown, crossveins dark brown; pterostigma reddish brown with medial pale area; wing margin alternating pale and brown. Hind wing mostly hyaline, sometimes with intermittent amber infuscations on the apical twigging of major veins near the posterior and distal margins; pterostigma reddish brown with preapical pale area; C and Sc veins mostly pale brown, remaining longitudinal veins alternating brown and pale, Cu and anal veins mostly pale; crossveins dark brown; wing margin alternating brown and pale. <bold><italic>Abdomen</italic>.</bold> Tergites mostly brown, pale near the lateral margins, setae mostly pale. Pleural membrane mostly dark brown on abdominal segments IV–VII, pale on remaining segments. Sternites pale with lateral, brown marks; setae mostly pale.</p><fig id="F75" position="float" orientation="portrait"><object-id xmlns:xlink="http://www.w3.org/1999/xlink" content-type="doi" xlink:type="simple">10.3897/zookeys.1199.115442.figure75</object-id><label>Figure 75.</label><caption><p><italic><tp:taxon-name><tp:taxon-name-part taxon-name-part-type="genus" reg="Plega">Plega</tp:taxon-name-part><tp:taxon-name-part taxon-name-part-type="species" reg="yucatanae">yucatanae</tp:taxon-name-part></tp:taxon-name></italic> Parker &amp; Stange, 1965 <bold>A</bold> male habitus, dorsal <bold>B</bold> wings <bold>C</bold> head, frontal <bold>D</bold> pronotum, dorsal <bold>E</bold> forefemur, anterior surface <bold>F</bold> same, posterior surface.</p></caption><graphic xmlns:xlink="http://www.w3.org/1999/xlink" xlink:href="zookeys-1199-001_article-115442__-g075.jpg" position="float" orientation="portrait" xlink:type="simple" id="oo_1038323.jpg"><uri content-type="original_file" xlink:type="simple">https://binary.pensoft.net/fig/1038323</uri></graphic></fig><p><bold><italic>Morphology</italic> (Fig. <xref ref-type="fig" rid="F75">75</xref>)</bold>. <bold><italic>Head</italic>.</bold> Diamond-shaped in frontal view, rugose, vertexal region raised above compound eyes, with lateral rows of reclined setae; area adjacent to coronal suture and occipital ridge, glabrous, with muscle insertion mark; coronal suture distinct; ​​supra-antennal region raised, covered with fine, reclined setae; paraocular area concave. Antenna filiform, short, scape 1.5× as long as wide, slightly distally expanded, with short fine, short setae, a few longer and thicker on dorsal surface; pedicel slightly longer than wide; flagellum not dorsoventrally flattened, with 35–38 flagellomeres, which are as wide as long on proximal portion, slightly longer than wide towards the flagellar apex; all articles with medial ring of short setae. Compound eye hemispherical, as wide as ½ of the interocular distance at torulus level. Frons and clypeus rugose, with fine and short setae. Labrum pentagonal with fine and short setae; maxillary palpus with short and thin setae, first two palpomeres as long as wide, third palpomere 3× as long as wide, fourth palpomere two times as long as wide, fifth palpomere slightly longer than third; mentum with thin, long setae. Labial palpus with first palpomere 1.2× as long as wide, second palpomere 3× as long as wide, third palpomere as long as second, palpimacula narrowly ovoid. <bold><italic>Thorax</italic>.</bold> Pronotum 1.5× as long as wide, with raised anterior margin, medial and posterior regions; outgrowths covered with pedicellate, thick setae; remaining surface with fine, short setae; postfurcasternum ventrally fused, collar-like. Mesonotum 1.5× as wide as long, with scattered, thick, pedicellate setae and some thin setae on medial area. Metanotum ~ 2× as wide as long, with few, scattered, fine setae. Pteropleura with abundant, short, thin setae. <bold><italic>Foreleg</italic>.</bold> Coxa as long as femur, cylindrical, anterior and posterior surfaces with abundant, thin setae; trochanter subconical, with thin and short setae, except dorsally with some thick, pedicellate, and longer setae, anterior surface with protuberant area covered with pedicellate, thick setae. Femur robust, covered with abundant, fine, short setae. Closing surface with posteroventral row of processes composed two medially located primary processes and a sub-basal secondary process; tertiary processes are present between the primary processes and the base, the rest of the row with abundant tubercle-shaped processes and stinger-shaped setae; distal portion of posteroventral row slightly raised; adjacent row of thickened setae with globular base present on distal ¼. Anteroventral row of processes reduced to proximal ½ and distal region; it is composed of tubercle-shaped specializations, stinger-shaped setae, and a basal primary, curved process; distal portion composed of a few tubercle-shaped specializations; adjacent row of thickened setae with globular base present on distal ½. Tibia almost as long as the femur, curved, setose, ventrally keeled with prostrate setae row; a patch of clavate setae is present apically on the anterior surface. Basitarsus with lanceolate process reaching the base of fourth tarsomere; clavate setae are present proximally on anterior surface; ventrally with single row of prostrate setae; second tarsomere nearly 7× as long as wide; third tarsomere 1.5× as long as wide, fourth tarsomere 2.5× as long as wide. <bold><italic>Mid- and hind leg</italic>.</bold> Coxae with abundant, thin setae; trochanter on both legs with abundant fine and short setae; femora and tibiae of both legs with interspersed long and short, thin setae; tibial spurs short; hind leg longer than midleg, tibia, 1.5× as long as femur; tarsi with short, thin setae, except on distal margin of plantar surface with lateral groups of 3–5 thickened setae; on both legs basitarsus 5× as long as wide, second tarsomere 1.2× as long as wide; third and fourth tarsomeres as long as wide; fifth tarsomere 1.5× as long as wide. <bold><italic>Wings</italic>.</bold> Forewing oval, trichosors present along margin except on wing base; venation setose; costal space proximally slightly expanded, humeral vein forked or branched, 10–13 subcostal veinlets; pterostigma elongated, gently curved, distally wider than proximally, with numerous, branched veinlets; subcostal space with single crossvein, medially located; Sc vein abruptly posteriorly curved at proximal pterostigma margin to merge with RA; radial space with two crossveins; <italic>rarp2</italic> curved with 3–5 RP branches arising from it; two or three veins arising from <italic>rarp1</italic>; M vein fused basally with R; RP base not widely separated from point of divergence of M from R; M forked slightly before RP base, 1 r-m connecting RP base and MA stem, forming a trapezoidal cell; 3–6 gradate crossveins present. Cubitus deeply forked; CuP basally angled and approaching A1, distally forked at level of separation of M and R; A1 simple or apically forked, ending on posterior margin at CuP fork level, A2 forked at CuP angle level. Hind wing smaller and narrower than forewing, narrowly oval; costal space narrow and reduced, with 5–7 veinlets; C and Sc fused at ¼ of wing length, Sc vein abruptly curved posteriorly at proximal margin of pterostigma to merge with RA; pterostigma elongated, curved, narrow, composed of incomplete, mostly simple veinlets; radial space with single crossvein, oblique; two or three veins arising from <italic>rarp1</italic>, 1–3 from <italic>rarp2</italic>. 1r-m sigmoid, connecting the stem of M and RP. Media forked beyond R fork. Cubitus deeply forked, intracubital crossvein subparallel to longitudinal wing axis; <abbrev xmlns:xlink="http://www.w3.org/1999/xlink" xlink:title="Cubitus anterior" id="ABBRID0EEHCO" xlink:type="simple">CuA</abbrev> sinuous, first branch candelabrum-shaped, spur vein absent; CuP not touching A1, strongly anteriorly bent at distal 1/3, pectinate; two crossveins on cubitoanal space; A1 simple ending on wing margin slightly beyond 1m-cu stem level; A2 simple, short, and curved. <bold><italic>Abdomen</italic>.</bold> Cylindrical to medially expanded, setae on tergites gradually longer and more abundant towards terminal segments; tergites III–VII with elongated anterolateral scars. Sternites with scattered, thin, short setae, becoming longer towards terminal segments.</p><p><bold><italic>Male genitalia</italic></bold> (Fig. <xref ref-type="fig" rid="F76">76A–E</xref>). Tergite IX narrower medially than laterally, lateral margin rounded. Sternite VIII rectangular with posteromedial blunt process; sternite IX trapezoidal ventral view with posteromedial elongate, U-shaped process which is dorsally canaliculated; entire surface of sternite IX covered with abundant fine and long setae; in lateral view triangular, the apex reaching posterior margin of ectoproct. Gonocoxites IX thickened, short, straight; base connected to gonocoxites XI with a membrane; apex, generally with two digitiform processes lateral- or ventrally curved, of which one is slightly longer, a third smaller process is sometimes present. Ectoproct ovoid, covered with abundant, short, thin setae; ventral surface with anterior rounded lobe, which is continuous with ventromedial sclerotized, curved canal. Gonocoxites X forming a short, straight, ventrally canaliculate sclerite, whose posterior apex has two dorsal and two ventrolateral, short processes; gonostyli X with thickened, obtuse base, with two lateral processes at base, the rest of the structure, whip-shaped, ventrally curved, and anteriorly coiled, forming two loops before protruding from abdomen. Gonapophyses X as two thin, rod-shaped, straight sclerites whose posterior apex is dorsally curved; gonapophyses X arranged in a V-shaped structure, joined by a membrane which is medially sclerotized and covers the gonostyli X base. Gonocoxites XI U-shaped, medial lobe complex and elaborated, with two differentiated parts: a dorsal rounded lobe, and a ventral curved, hook-shaped process; between these parts a semicircular, less sclerotized, hyaline area is present; ventral margin V-shaped; lateral arms of gonocoxites XI short, straight, with anterior apex bent ventrad. Hypandrium internum triangular.</p><fig id="F76" position="float" orientation="portrait"><object-id xmlns:xlink="http://www.w3.org/1999/xlink" content-type="doi" xlink:type="simple">10.3897/zookeys.1199.115442.figure76</object-id><label>Figure 76.</label><caption><p><italic><tp:taxon-name><tp:taxon-name-part taxon-name-part-type="genus" reg="Plega">Plega</tp:taxon-name-part><tp:taxon-name-part taxon-name-part-type="species" reg="yucatanae">yucatanae</tp:taxon-name-part></tp:taxon-name></italic> Parker &amp; Stange, 1965 <bold>A</bold> male terminalia, lateral <bold>B</bold> same, ventral <bold>C</bold> male genitalia, lateral <bold>D</bold> same, dorsal <bold>E</bold> same, ventral <bold>F</bold> female terminalia, lateral <bold>G</bold> same, ventral <bold>H</bold> gonapophyses VIII ventral <bold>I</bold> spermatheca.</p></caption><graphic xmlns:xlink="http://www.w3.org/1999/xlink" xlink:href="zookeys-1199-001_article-115442__-g076.jpg" position="float" orientation="portrait" xlink:type="simple" id="oo_1038324.jpg"><uri content-type="original_file" xlink:type="simple">https://binary.pensoft.net/fig/1038324</uri></graphic></fig><p><bold><italic>Female genitalia</italic></bold> (Fig. <xref ref-type="fig" rid="F76">76F–I</xref>). Sternum VII rectangular, with posterior margin concave, with thickened, long setae near posterior margin. Tergite VIII slightly narrower medially than laterally, encircling the spiracle of the segment, lateral margin triangular. Gonocoxites VIII as an oval, concave plate, whit V-shaped anterior margin. Gonapophyses VIII as two medially joined plates forming a boat-shaped structure with posteromedian thickened, bilobed process; median part of gonapophyses VIII connected laterally to triangular, concave plates, which are folded beneath tergite IX + ectoproct. Tergite IX + ectoproct narrowly ovoid. Gonocoxites IX elongated, narrow, as long as the last five abdominal segments together. Bursa copulatrix short, siphon-shaped, semimembranous, striated, with sclerotized proximal portion. Spermatheca complex and entangled; proximal and medial sections long thin, extremely coiled; distal section slightly wider than proximal and medial sections, diverticulum absent; fertilization canal duct with proximal portion triangular, concave; distal portion thin; fertilization canal pod-shaped, covered with microfilaments.</p></tp:treatment-sec><tp:treatment-sec sec-type="distribution" id="SECID0EVJCO"><title>Distribution.</title><p>Guatemala (El Progreso, Zacapa), Honduras (El Paraíso, Francisco Morazán, Ocotepeque), Mexico (Chiapas, Jalisco, Yucatán).</p></tp:treatment-sec><tp:treatment-sec sec-type="remarks" id="SECID0E1JCO"><title>Remarks.</title><p>This species is distributed in Central America and Southern Mexico. Since its original description, <italic><tp:taxon-name><tp:taxon-name-part taxon-name-part-type="genus" reg="Plega">P.</tp:taxon-name-part><tp:taxon-name-part taxon-name-part-type="species" reg="yucatanae">yucatanae</tp:taxon-name-part></tp:taxon-name></italic> was known only from the Mexican states of Chiapas and Yucatán (<xref ref-type="bibr" rid="B52">Oswald et al. 2002</xref>; <xref ref-type="bibr" rid="B65">Reynoso-Velasco and Contreras-Ramos 2008</xref>), here the first record from Jalisco is provided. Furthermore, the records from Guatemala and Honduras are the first for these countries. In the phylogeny of <tp:taxon-name><tp:taxon-name-part taxon-name-part-type="subfamily">Symphrasinae</tp:taxon-name-part></tp:taxon-name>, this species was recovered as sister of a clade mostly composed of South American species. This species has a striking coloration pattern and can be easily distinguished based on the markings of the head, pronotum and forefemur. This species is unique within the genus, presenting a tubercle-like process posteromedially on the sternite VIII. The overall structure of the male gonostyli X resembles that of <italic><tp:taxon-name><tp:taxon-name-part taxon-name-part-type="genus" reg="Plega">P.</tp:taxon-name-part><tp:taxon-name-part taxon-name-part-type="species" reg="hagenella">hagenella</tp:taxon-name-part></tp:taxon-name></italic>, but the median lobe of the gonocoxites XI is markedly distinct from other species of the genus. The spermatheca is interesting as it is similar to that of <italic><tp:taxon-name><tp:taxon-name-part taxon-name-part-type="genus" reg="Plega">P.</tp:taxon-name-part><tp:taxon-name-part taxon-name-part-type="species" reg="hagenella">hagenella</tp:taxon-name-part></tp:taxon-name></italic>, thus confirming its phylogenetic affinities.</p></tp:treatment-sec><ref-list><ref id="B52"><mixed-citation xmlns:xlink="http://www.w3.org/1999/xlink" xlink:type="simple"><person-group><name name-style="western"><surname>Oswald</surname><given-names>JD</given-names></name><name name-style="western"><surname>Contreras-Ramos</surname><given-names>A</given-names></name><name name-style="western"><surname>Penny</surname><given-names>ND</given-names></name></person-group> (<year>2002</year>) <article-title><tp:taxon-name><tp:taxon-name-part taxon-name-part-type="order">Neuroptera</tp:taxon-name-part></tp:taxon-name> (<tp:taxon-name><tp:taxon-name-part taxon-name-part-type="superorder">Neuropterida</tp:taxon-name-part></tp:taxon-name>).</article-title> In: <person-group><name name-style="western"><surname>Bousquets</surname><given-names>JL</given-names></name><name name-style="western"><surname>Morrone</surname><given-names>JJ</given-names></name></person-group> (<role>Eds</role>) <issue-title>Biodiversidad, Taxonomía y Biogeografía de Artrópodos de México: hacia una síntesis de su conocimiento.</issue-title><source>Vol. 3. Universidad Nacional Autónoma de México, Distrito Federal, Mexico</source>, <fpage>559</fpage>–<lpage>581</lpage>.</mixed-citation></ref><ref id="B65"><mixed-citation xmlns:xlink="http://www.w3.org/1999/xlink" xlink:type="simple"><person-group><name name-style="western"><surname>Reynoso-Velasco</surname><given-names>D</given-names></name><name name-style="western"><surname>Contreras-Ramos</surname><given-names>A</given-names></name></person-group> (<year>2008</year>) <article-title><tp:taxon-name><tp:taxon-name-part taxon-name-part-type="family">Mantispidae</tp:taxon-name-part></tp:taxon-name> (<tp:taxon-name><tp:taxon-name-part taxon-name-part-type="order">Neuroptera</tp:taxon-name-part></tp:taxon-name>) of Mexico: Distribution and key to genera.</article-title><source>Annals of the Entomological Society of America</source><volume>101</volume>(<issue>4</issue>): <fpage>703</fpage>–<lpage>712</lpage>. <ext-link xlink:href="10.1093/aesa/101.4.703" ext-link-type="doi" xlink:type="simple">https://doi.org/10.1093/aesa/101.4.703</ext-link></mixed-citation></ref></ref-list></tp:taxon-treatment>
