# Supplementary material for: ﻿A camouflaged diversity: taxonomic revision of the thorny lacewing subfamily Symphrasinae (Neuroptera, Rhachiberothidae)
Source: Zookeys. 2024 Apr 30;1199:1–409. doi: 10.3897/zookeys.1199.115442 (PMC11077268; doi:10.3897/zookeys.1199.115442)
Supplement: XML Treatment for Plega zikani [file zookeys.1199.115442-treatment41.xml]

<!DOCTYPE tp:taxon-treatment
  PUBLIC "-//TaxonX//DTD Taxonomic Treatment Publishing DTD v0 20100105//EN" "tax-treatment-NSO.dtd">
<tp:taxon-treatment xmlns:tp="http://www.plazi.org/taxpub"><tp:treatment-meta><kwd-group><label>Taxon classification</label><kwd>
                <named-content content-type="kingdom">Animalia</named-content>
              </kwd><kwd>
                <named-content content-type="order">Neuroptera</named-content>
              </kwd><kwd>
                <named-content content-type="family">Rhachiberothidae</named-content>
              </kwd></kwd-group><mixed-citation publication-type="journal"><person-group><name><surname>Ardila-Camacho</surname><given-names>Adrian</given-names></name><name><surname>Machado</surname><given-names>Renato José Pires</given-names></name><name><surname>Ohl</surname><given-names>Michael</given-names></name><name><surname>Contreras-Ramos</surname><given-names>Atilano</given-names></name></person-group><article-title>﻿A camouflaged diversity: taxonomic revision of the thorny lacewing subfamily <tp:taxon-name><tp:taxon-name-part taxon-name-part-type="subfamily">Symphrasinae</tp:taxon-name-part></tp:taxon-name> (<tp:taxon-name><tp:taxon-name-part taxon-name-part-type="order">Neuroptera</tp:taxon-name-part></tp:taxon-name>, <tp:taxon-name><tp:taxon-name-part taxon-name-part-type="family">Rhachiberothidae</tp:taxon-name-part></tp:taxon-name>)</article-title><source>Zookeys</source><day>30</day><month>04</month><year>2024</year><volume>1199</volume><fpage>1</fpage><lpage>409</lpage><pub-id pub-id-type="doi">10.3897/zookeys.1199.115442</pub-id></mixed-citation></tp:treatment-meta><tp:nomenclature><label>﻿﻿</label><tp:taxon-name>
              <tp:taxon-name-part taxon-name-part-type="genus" reg="Plega">Plega</tp:taxon-name-part>
              <tp:taxon-name-part taxon-name-part-type="species" reg="zikani">zikani</tp:taxon-name-part>
            </tp:taxon-name><tp:taxon-authority>Navás, 1936</tp:taxon-authority><xref ref-type="fig" rid="F77">Figs 77</xref><xref ref-type="fig" rid="F78">, 78</xref><tp:nomenclature-citation-list><tp:nomenclature-citation><tp:taxon-name>
                  <tp:taxon-name-part taxon-name-part-type="genus" reg="Plega">Plega</tp:taxon-name-part>
                  <tp:taxon-name-part taxon-name-part-type="species" reg="zikani">zikani</tp:taxon-name-part>
                </tp:taxon-name><comment>Navás, 1936: 722. Holotype: female, Brazil, Rio de Janeiro (<named-content xmlns:xlink="http://www.w3.org/1999/xlink" content-type="dwc:institutional_code" xlink:title="Senckenberg Deutsches Entomologisches Institut, Eberswalde, Germany" xlink:href="http://grbio.org/institution/senckenberg-deutsches-entomologisches-institut" xlink:type="simple">SDEI</named-content>), specimen examined. <xref ref-type="bibr" rid="B51">Ohl (2004)</xref>: 148.</comment></tp:nomenclature-citation><tp:nomenclature-citation><tp:taxon-name>
                  <tp:taxon-name-part taxon-name-part-type="genus" reg="Trichoscelia">Trichoscelia</tp:taxon-name-part>
                  <tp:taxon-name-part taxon-name-part-type="species" reg="zikani">zikani</tp:taxon-name-part>
                </tp:taxon-name><comment>(Navás, 1936). <xref ref-type="bibr" rid="B55">Penny (1982a)</xref>: 438.</comment></tp:nomenclature-citation></tp:nomenclature-citation-list></tp:nomenclature><tp:treatment-sec sec-type="material" id="SECID0EGOCO"><title>Material examined.</title><p><bold><italic>Holotype</italic></bold>. Brazil • ♀; <bold>Rio de Janeiro</bold>, Itatiaya Berg.; 11 Apr. 1929; Zikan leg.; no. 26; “<italic><tp:taxon-name><tp:taxon-name-part taxon-name-part-type="genus" reg="Plega">Plega</tp:taxon-name-part><tp:taxon-name-part taxon-name-part-type="species" reg="zikani">zikani</tp:taxon-name-part></tp:taxon-name></italic> ♀ Nav., P. Navás S.J. det.”, “Syntypus”, “<italic><tp:taxon-name><tp:taxon-name-part taxon-name-part-type="genus" reg="Plega">Plega</tp:taxon-name-part><tp:taxon-name-part taxon-name-part-type="species" reg="zikani">zikani</tp:taxon-name-part></tp:taxon-name></italic> Navás det. R. Hall (HNRS) 1984”, “DEI Münchberg Lep-00409”; <named-content xmlns:xlink="http://www.w3.org/1999/xlink" content-type="dwc:institutional_code" xlink:title="Senckenberg Deutsches Entomologisches Institut, Eberswalde, Germany" xlink:href="http://grbio.org/institution/senckenberg-deutsches-entomologisches-institut" xlink:type="simple">SDEI</named-content>.</p></tp:treatment-sec><tp:treatment-sec sec-type="diagnosis" id="SECID0ERPCO"><title>Diagnosis.</title><p>This species has the antennal flagellum dark reddish brown with eight pale, preapical flagellomeres; the proximal flagellomeres are as long as wide. The femur is brown, with pale and dark areas. The pterostigma of both wings is dark reddish brown, with small, yellowish area. On the hind wing, the first branch of the <abbrev xmlns:xlink="http://www.w3.org/1999/xlink" xlink:title="Cubitus anterior" id="ABBRID0EXPCO" xlink:type="simple">CuA</abbrev> is trident-shaped. On the female genitalia, the gonapophyses VIII medial part is keel-shaped, posteromedially set with a dorsally bent, bilobed, process. The spermatheca has the proximal section zigzagged, and the distal section lacks a diverticulum.</p></tp:treatment-sec><tp:treatment-sec sec-type="description" id="SECID0E2PCO"><title>Description.</title><p><bold><italic>Measurements</italic>.</bold> Female (<italic>n</italic> = 1): Forewing length: 14.5 mm; Hind wing length: 11.2 mm.</p><p><bold><italic>Coloration</italic> (Fig. <xref ref-type="fig" rid="F77">77</xref>)</bold>. <bold><italic>Head</italic>.</bold> Vertexal region pale brown, with lateral dark brown marks extending from occiput to supraantennal area forming an inverted V-shaped pattern, with brown setae; supraantennal pale brown with lateral dark brown marks; occiput pale brown with dark mark adjacent to occipital ridge; postgena pale brown. Antennal scape and pedicel dark reddish brown, flagellum dark reddish brown with eight preapical pale flagellomeres. Frons pale brown with dark reddish-brown mark, clypeus mostly dark reddish brown; labrum brown; mandible dark reddish brown; maxilla mostly pale brown, palpus dark reddish brown; labium mostly pale brown, labial with first palpomere pale brown, second and third dark reddish brown, palpimacula brown. <bold><italic>Thorax</italic>.</bold> Pronotum dark brown with pale brown lateral margins; episternum brown, postfurcasternum pale. Mesonotum mostly brown, with pale areas, setation brown; metanotum dark brown; pre-episternum brown; pteropleura brown with pale area on area adjacent to anapleural cleft. <bold><italic>Foreleg</italic>.</bold> Coxa brown, with pale brown setae; trochanter brown with dark areas. Femur brown, with pale and dark areas. Tibia pale brown with broadened, darker bands, with pale brown setae. Basitarsus with pale, proximal area, base, and lanceolate process pale amber, clavate setae pale brown; remaining tarsomeres pale brown. <bold><italic>Mid- and hind leg</italic>.</bold> Mid-leg brown with darker suffusions on trochanter, femur, and tibia. Hind leg pale brown with darker areas on apex of femur, and proximal ⅓ of femur. <bold><italic>Wings</italic>.</bold> Forewing hyaline; membrane surrounding first branch of <abbrev xmlns:xlink="http://www.w3.org/1999/xlink" xlink:title="Cubitus anterior" id="ABBRID0EHRCO" xlink:type="simple">CuA</abbrev> and crossveins of the subcostal, radial, and mediocubital fields amber; posterior and apical margins on distal ½ of wing with intermittent, small, amber areas between apical branches of longitudinal veins; pterostigma dark reddish brown, with small, yellowish, medial area; longitudinal veins mostly dark brown, Sc, RA, and <abbrev xmlns:xlink="http://www.w3.org/1999/xlink" xlink:title="Cubitus anterior" id="ABBRID0ELRCO" xlink:type="simple">CuA</abbrev> alternating dark brown and yellowish; crossveins and subcostal veinlets dark brown; wing margin alternating yellow and dark reddish brown. Hind wing hyaline, with amber surrounding base of first branch of <abbrev xmlns:xlink="http://www.w3.org/1999/xlink" xlink:title="Cubitus anterior" id="ABBRID0EPRCO" xlink:type="simple">CuA</abbrev>, and wing apex; pterostigma dark reddish brown with small, yellowish, preapical area; most of longitudinal veins dark brown, C pale brown, C + Sc alternating pale and dark brown; subcostal veinlets pale brown, crossveins dark brown, except sigmoid 1r-m, mostly pale brown; wing margin alternating pale brown and dark reddish brown. <bold><italic>Abdomen</italic>.</bold> Cleared.</p><fig id="F77" position="float" orientation="portrait"><object-id xmlns:xlink="http://www.w3.org/1999/xlink" content-type="doi" xlink:type="simple">10.3897/zookeys.1199.115442.figure77</object-id><label>Figure 77.</label><caption><p><italic><tp:taxon-name><tp:taxon-name-part taxon-name-part-type="genus" reg="Plega">Plega</tp:taxon-name-part><tp:taxon-name-part taxon-name-part-type="species" reg="zikani">zikani</tp:taxon-name-part></tp:taxon-name></italic> Navás, 1936 <bold>A</bold> female holotype habitus, dorsal <bold>B</bold> wings <bold>C</bold> head, frontal <bold>D</bold> pronotum, dorsal <bold>E</bold> forefemur, anterior surface <bold>F</bold> same, posterior surface.</p></caption><graphic xmlns:xlink="http://www.w3.org/1999/xlink" xlink:href="zookeys-1199-001_article-115442__-g077.jpg" position="float" orientation="portrait" xlink:type="simple" id="oo_1038325.jpg"><uri content-type="original_file" xlink:type="simple">https://binary.pensoft.net/fig/1038325</uri></graphic></fig><p><bold><italic>Morphology</italic> (Fig. <xref ref-type="fig" rid="F77">77</xref>)</bold>. <bold><italic>Head</italic>.</bold> Diamond-shaped in frontal view, smooth; vertexal region raised above compound eyes, with lateral rows of fine, reclined setae; area surrounding coronal suture glabrous, with muscle insertion mark; coronal suture distinct; medial area of ​​supra-antennal moderately raised, with fine, reclined setae; paraocular area concave. Antenna submoniliform, short; scape 1.5× as long as wide, slightly distally expanded, with fine, short setae; pedicel as long as wide; flagellum not dorsoventrally flattened, with 44 flagellomeres, which are as wide as long; all articles with medial ring of fine, short setae. Compound eye hemispherical, as wide as ½ of the interocular distance at torulus level. Frons and clypeus narrow, with fine and short setae. Labrum pentagonal with thin, short setae; maxillary palpus with first palpomere as long as wide, second two times as long as wide, third palpomere 4× as long as wide, fourth palpomere 3× as long as wide, fifth as long as third, all with minute setae; mentum with long, thin setae; labial palpus with first palpomere two times as long as wide, second palpomere 4× as long as wide, third palpomere slightly longer than second, palpimacula narrowly ovoid. <bold><italic>Thorax</italic>.</bold> Pronotum slightly longer than wide, with raised anterior margin, medial and posterior regions; outgrowths covered with pedicellate, thick setae; remaining surface with fine, short setae. Mesonotum nearly as long as wide, with scattered, thick, pedicellate setae on medial area. Metanotum ~ 2× as long as wide, nearly glabrous. Pteropleura with short, thin setae. <bold><italic>Foreleg</italic>.</bold> Coxa as long as femur, cylindrical, anterior and posterior surfaces with fine setae of different lengths; trochanter trapezoidal, with thin and short setae, except on dorsal and anterior surfaces with some long setae; anterior surface with protuberant area. Femur robust, elongate, narrow, covered with abundant, fine, short setae arising from protuberant bases; closing surface with posteroventral row of processes composed two medially located, primary processes; proximal portion of the row with two tertiary processes; the rest of the row with numerous tubercle-shaped processes, and stinger-shaped setae; distal portion raised, composed of tubercle-shaped specializations and stinger-shaped setae; adjacent row of thickened setae with globular base present on distal ¼. Anteroventral row of processes reduced to proximal ½; it is composed of tubercle-shaped specializations and stinger-shaped setae; the basal-most primary, curved process is present; distal portion composed of a few tubercle-shaped processes; adjacent row of thickened setae with globular base present on distal ⅔. Tibia almost as long as femur, curved, with thin, short setae; ventral surface keeled with prostrate setae; a patch of clavate setae apically on anterior surface is present. Basitarsus with lanceolate process reaching the middle of fourth tarsomere; clavate setae present proximally on anterior surface; ventrally with single row of prostrate setae; second tarsomere nearly 7× as long as wide; third tarsomere 1.2× as long as wide, fourth tarsomere 2.5× as long as wide. <bold><italic>Mid- and hind leg</italic>.</bold> Coxa and trochanter of both legs with short, thin setae; femur and tibia of midleg with thin setae of different lengths; tibial spurs short; femur and tibia of hind leg with short and thin setae. Hind leg longer than midleg, tibia, 1.5× as long as femur; tarsi with fine and short setae, except on distal margin of plantar surface with lateral groups of 3–5 thickened setae; on both legs, basitarsus 4× as long as wide, second tarsomere 1.2 × as long as wide; third and fourth tarsomeres as long as wide; fifth tarsomere two times as long as wide. <bold><italic>Wings</italic>.</bold> Forewing oval, trichosors present along margin except on wing base; venation setose; costal space proximally expanded, humeral vein branched, 13 or 14 subcostal veinlets; pterostigma elongated, narrow, trapezoidal, with incomplete veinlets; subcostal space with single crossvein, medially located; Sc vein abruptly posteriorly bent at proximal pterostigma margin to merge with RA; radial space with two crossveins; <italic>rarp2</italic> gently curved with three RP branches; four veins arising from <italic>rarp1</italic>; M vein basally fused with RA; RP base not widely separated from divergence of M and R; M forked nearly opposite to RP origin, 1 r-m connecting RP base and MA stem, forming a trapezoidal cell; five gradate crossveins present. Cubitus deeply forked; CuP basally angled and approaching A1, distally forked opposite to the level of separation of M and R; A1 simple, ending on posterior margin at level of CuP fork, A2 forked opposite to CuP angle level. Hind wing smaller and narrower than forewing, narrowly oval; costal space narrow and reduced, with five veinlets; C and Sc fused at ¼ of wing length, Sc vein abruptly curved posteriorly at proximal margin of pterostigma to merge RA; pterostigma elongated, narrow, straight, composed of well-defined, entire veinlets; radial space with single crossvein, oblique; four veins arising from <italic>rarp1</italic>, one or two from <italic>rarp2</italic>. 1r-m sigmoid, connecting the stems of M and RP. Media forked slightly beyond R fork. Cubitus deeply forked, intracubital crossvein subparallel to longitudinal wing axis; <abbrev xmlns:xlink="http://www.w3.org/1999/xlink" xlink:title="Cubitus anterior" id="ABBRID0ECUCO" xlink:type="simple">CuA</abbrev> sinuous, first branch candelabrum-shaped, spur vein absent; CuP not touching A1, strongly anteriorly bent at distal 1/3, pectinate; single crossvein on cubitoanal space; A1 simple, ending on wing margin at 1r-m stem level; A2 simple, short, and curved. <bold><italic>Abdomen</italic>.</bold> Subcylindrical, medially expanded, tergites subquadrate, setae on tergites, scattered, thin, and short. Sternites rectangular, with scattered fine and short setae.</p><p><bold><italic>Female genitalia</italic></bold> (Fig. <xref ref-type="fig" rid="F78">78</xref>). Sternum VII rectangular with posterior margin concave. Tergite VIII slightly narrower medially than laterally, encircling the spiracle of the segment; lateral margin D-shaped. Gonocoxites VIII as an oval concave sclerite. Gonapophyses VIII with medial part as two medially fused plates forming a keeled structure with posteromedial, dorsally bent, bilobed, process; lateral part as an oval, concave plate folded beneath IX + ectoproct. Tergite IX + ectoproct narrowly ovoid. Gonocoxites IX elongated and narrow. Bursa copulatrix elongate, funnel-shaped, membranous, and striated. Spermatheca long, entangled; proximal section, thin, zigzagged; medial section as wide as proximal section, forming several convolutions; distal section slightly distally expanded, diverticulum absent; fertilization canal duct strongly curved, progressively narrowed; fertilization canal C-shaped, covered with microfilaments.</p><fig id="F78" position="float" orientation="portrait"><object-id xmlns:xlink="http://www.w3.org/1999/xlink" content-type="doi" xlink:type="simple">10.3897/zookeys.1199.115442.figure78</object-id><label>Figure 78.</label><caption><p><italic><tp:taxon-name><tp:taxon-name-part taxon-name-part-type="genus" reg="Plega">Plega</tp:taxon-name-part><tp:taxon-name-part taxon-name-part-type="species" reg="zikani">zikani</tp:taxon-name-part></tp:taxon-name></italic> Navás, 1936 <bold>A</bold> female terminalia, lateral <bold>B</bold> same, ventral <bold>C</bold> spermatheca <bold>D</bold> holotype labels.</p></caption><graphic xmlns:xlink="http://www.w3.org/1999/xlink" xlink:href="zookeys-1199-001_article-115442__-g078.jpg" position="float" orientation="portrait" xlink:type="simple" id="oo_1038326.jpg"><uri content-type="original_file" xlink:type="simple">https://binary.pensoft.net/fig/1038326</uri></graphic></fig></tp:treatment-sec><tp:treatment-sec sec-type="distribution" id="SECID0E5VCO"><title>Distribution.</title><p>Brazil (Rio de Janeiro).</p></tp:treatment-sec><tp:treatment-sec sec-type="remarks" id="SECID0EDWCO"><title>Remarks.</title><p>This species is known only from the female holotype which was collected in the state of Rio de Janeiro in Brazil. Despite that <xref ref-type="bibr" rid="B48">Navás (1936)</xref> described this species under the genus <italic><tp:taxon-name><tp:taxon-name-part taxon-name-part-type="genus" reg="Plega">Plega</tp:taxon-name-part></tp:taxon-name></italic>, <xref ref-type="bibr" rid="B55">Penny (1982a)</xref> wrongly treated this species under the genus <italic><tp:taxon-name><tp:taxon-name-part taxon-name-part-type="genus" reg="Trichoscelia">Trichoscelia</tp:taxon-name-part></tp:taxon-name></italic> without having seen the holotype of <italic><tp:taxon-name><tp:taxon-name-part taxon-name-part-type="genus" reg="Plega">P.</tp:taxon-name-part><tp:taxon-name-part taxon-name-part-type="species" reg="zikani">zikani</tp:taxon-name-part></tp:taxon-name></italic>. Then, <xref ref-type="bibr" rid="B57">Penny and da Costa (1983)</xref> provided a redescription for the species, although they were unaware that were actually redescribing <italic><tp:taxon-name><tp:taxon-name-part taxon-name-part-type="genus" reg="Trichoscelia">T.</tp:taxon-name-part><tp:taxon-name-part taxon-name-part-type="species" reg="varia">varia</tp:taxon-name-part></tp:taxon-name></italic>. After that study, confusion arose about the identity of <italic><tp:taxon-name><tp:taxon-name-part taxon-name-part-type="genus" reg="Trichoscelia">T.</tp:taxon-name-part><tp:taxon-name-part taxon-name-part-type="species" reg="zikani">zikani</tp:taxon-name-part></tp:taxon-name></italic>, which was separated from <italic><tp:taxon-name><tp:taxon-name-part taxon-name-part-type="genus" reg="Trichoscelia">T.</tp:taxon-name-part><tp:taxon-name-part taxon-name-part-type="species" reg="varia">varia</tp:taxon-name-part></tp:taxon-name></italic> by <xref ref-type="bibr" rid="B55">Penny (1982a)</xref> and <xref ref-type="bibr" rid="B57">Penny and da Costa (1983)</xref> based on the extensive pigmentation on the apex of both wings, although at the same time mentioned the former species could be a dark form of the latter as both shared a similar morphology of the male gonocoxites IX. In the world catalog of <tp:taxon-name><tp:taxon-name-part taxon-name-part-type="family">Mantispidae</tp:taxon-name-part></tp:taxon-name> by <xref ref-type="bibr" rid="B51">Ohl (2004)</xref>, the generic combination of the name <italic><tp:taxon-name><tp:taxon-name-part taxon-name-part-type="genus" reg="Trichoscelia"/><tp:taxon-name-part taxon-name-part-type="species" reg="zikani">zikani</tp:taxon-name-part></tp:taxon-name></italic> was revised based on the examination of the holotype, and it was corroborated as belonging to the genus <italic><tp:taxon-name><tp:taxon-name-part taxon-name-part-type="genus" reg="Plega">Plega</tp:taxon-name-part></tp:taxon-name></italic>, as originally proposed by <xref ref-type="bibr" rid="B48">Navás (1936)</xref>. In a recent publication by <xref ref-type="bibr" rid="B70">Silva et al. (2016)</xref>, <italic><tp:taxon-name><tp:taxon-name-part taxon-name-part-type="genus" reg="Plega">Plega</tp:taxon-name-part><tp:taxon-name-part taxon-name-part-type="species" reg="zikani">zikani</tp:taxon-name-part></tp:taxon-name></italic> was recorded from Minas Gerais, Brazil, although the authors misidentified a dark specimen of <italic><tp:taxon-name><tp:taxon-name-part taxon-name-part-type="genus" reg="Trichoscelia">T.</tp:taxon-name-part><tp:taxon-name-part taxon-name-part-type="species" reg="varia">varia</tp:taxon-name-part></tp:taxon-name></italic>, following the redescription of <xref ref-type="bibr" rid="B57">Penny and da Costa (1983)</xref>. Here, the confusing identity of this species is further clarified based on the examination and redescription of the holotype of <italic><tp:taxon-name><tp:taxon-name-part taxon-name-part-type="genus" reg="Plega">P.</tp:taxon-name-part><tp:taxon-name-part taxon-name-part-type="species" reg="zikani">zikani</tp:taxon-name-part></tp:taxon-name></italic>.</p><p>In the phylogeny of the subfamily, <italic><tp:taxon-name><tp:taxon-name-part taxon-name-part-type="genus" reg="Plega">P.</tp:taxon-name-part><tp:taxon-name-part taxon-name-part-type="species" reg="zikani">zikani</tp:taxon-name-part></tp:taxon-name></italic> was recovered as sister to the rest of species of <italic><tp:taxon-name><tp:taxon-name-part taxon-name-part-type="genus" reg="Plega">Plega</tp:taxon-name-part></tp:taxon-name></italic>, although unfortunately the male is still unknown. This species has a narrow forefemur, a distinctive coloration of the pterostigma and a simple and short spermatheca lacking diverticulae.</p></tp:treatment-sec><ref-list><ref id="B51"><mixed-citation xmlns:xlink="http://www.w3.org/1999/xlink" xlink:type="simple"><person-group><name name-style="western"><surname>Ohl</surname><given-names>M</given-names></name></person-group> (<year>2004</year>) Annotated catalog of the <tp:taxon-name><tp:taxon-name-part taxon-name-part-type="family">Mantispidae</tp:taxon-name-part></tp:taxon-name> of the World (<tp:taxon-name><tp:taxon-name-part taxon-name-part-type="order">Neuroptera</tp:taxon-name-part></tp:taxon-name>). Contributions on Entomology, International 5[ii+]: 131–262. <ext-link xlink:href="https://lacewing.tamu.edu/neuropterida/neur_bibliography/edoc12/ohl2004ref11556s-10771.pdf" ext-link-type="uri" xlink:type="simple">https://lacewing.tamu.edu/neuropterida/neur_bibliography/edoc12/ohl2004ref11556s-10771.pdf</ext-link></mixed-citation></ref><ref id="B55"><mixed-citation xmlns:xlink="http://www.w3.org/1999/xlink" xlink:type="simple"><person-group><name name-style="western"><surname>Penny</surname><given-names>ND</given-names></name></person-group> (<year>1982a</year>) <article-title><tp:taxon-name><tp:taxon-name-part taxon-name-part-type="order">Neuroptera</tp:taxon-name-part></tp:taxon-name> of the Amazon basin. Part 6. <tp:taxon-name><tp:taxon-name-part taxon-name-part-type="family">Mantispidae</tp:taxon-name-part></tp:taxon-name> (1).</article-title><source>Acta Amazonica</source><volume>12</volume>(<issue>2</issue>): <fpage>415</fpage>–<lpage>463</lpage>. <ext-link xlink:href="10.1590/1809-43921982122415" ext-link-type="doi" xlink:type="simple">https://doi.org/10.1590/1809-43921982122415</ext-link></mixed-citation></ref><ref id="B48"><mixed-citation xmlns:xlink="http://www.w3.org/1999/xlink" xlink:type="simple"><person-group><name name-style="western"><surname>Navás</surname><given-names>L</given-names></name></person-group> (<year>1936</year>) <article-title>Insectos del Brasil. 5.a serie.</article-title><source>Revista do Museu Paulista</source><volume>20</volume>: <fpage>721</fpage>–<lpage>734</lpage>. <ext-link xlink:href="https://lacewing.tamu.edu/neuropterida/neur_bibliography/edoc12/navas1936ref978s-7650.pdf" ext-link-type="uri" xlink:type="simple">https://lacewing.tamu.edu/neuropterida/neur_bibliography/edoc12/navas1936ref978s-7650.pdf</ext-link></mixed-citation></ref><ref id="B57"><mixed-citation xmlns:xlink="http://www.w3.org/1999/xlink" xlink:type="simple"><person-group><name name-style="western"><surname>Penny</surname><given-names>ND</given-names></name><name name-style="western"><surname>da Costa</surname><given-names>CA</given-names></name></person-group> (<year>1983</year>) <article-title>Mantispídeos do Brasil (<tp:taxon-name><tp:taxon-name-part taxon-name-part-type="order">Neuroptera</tp:taxon-name-part></tp:taxon-name>: <tp:taxon-name><tp:taxon-name-part taxon-name-part-type="family">Mantispidae</tp:taxon-name-part></tp:taxon-name>).</article-title><source>Acta Amazonica</source><volume>13</volume>(<issue>3–4</issue>): <fpage>601</fpage>–<lpage>687</lpage>. <ext-link xlink:href="10.1590/1809-439219831334601" ext-link-type="doi" xlink:type="simple">https://doi.org/10.1590/1809-439219831334601</ext-link></mixed-citation></ref><ref id="B70"><mixed-citation xmlns:xlink="http://www.w3.org/1999/xlink" xlink:type="simple"><person-group><name name-style="western"><surname>Silva</surname><given-names>M</given-names></name><name name-style="western"><surname>Souza</surname><given-names>B</given-names></name><name name-style="western"><surname>Machado</surname><given-names>RJP</given-names></name><name name-style="western"><surname>Carvalho</surname><given-names>CF</given-names></name></person-group> (<year>2016</year>) <article-title>New records of <italic><tp:taxon-name><tp:taxon-name-part taxon-name-part-type="genus">Gerstaeckerella</tp:taxon-name-part><tp:taxon-name-part taxon-name-part-type="species">irrorata</tp:taxon-name-part></tp:taxon-name></italic> and <italic><tp:taxon-name><tp:taxon-name-part taxon-name-part-type="genus">Plega</tp:taxon-name-part><tp:taxon-name-part taxon-name-part-type="species">zikani</tp:taxon-name-part></tp:taxon-name></italic> (<tp:taxon-name><tp:taxon-name-part taxon-name-part-type="order">Neuroptera</tp:taxon-name-part></tp:taxon-name>: <tp:taxon-name><tp:taxon-name-part taxon-name-part-type="family">Mantispidae</tp:taxon-name-part></tp:taxon-name>) from Minas Gerais state, Brazil.</article-title><source>Check List</source><volume>12</volume>(<issue>1</issue>): <fpage>1825</fpage>. <ext-link xlink:href="10.15560/12.1.1825" ext-link-type="doi" xlink:type="simple">https://doi.org/10.15560/12.1.1825</ext-link></mixed-citation></ref></ref-list></tp:taxon-treatment>
