# Supplementary material for: ﻿A camouflaged diversity: taxonomic revision of the thorny lacewing subfamily Symphrasinae (Neuroptera, Rhachiberothidae)
Source: Zookeys. 2024 Apr 30;1199:1–409. doi: 10.3897/zookeys.1199.115442 (PMC11077268; doi:10.3897/zookeys.1199.115442)
Supplement: XML Treatment for Trichoscelia [file zookeys.1199.115442-treatment42.xml]

<!DOCTYPE tp:taxon-treatment
  PUBLIC "-//TaxonX//DTD Taxonomic Treatment Publishing DTD v0 20100105//EN" "tax-treatment-NSO.dtd">
<tp:taxon-treatment xmlns:tp="http://www.plazi.org/taxpub"><tp:treatment-meta><kwd-group><label>Taxon classification</label><kwd>
                <named-content content-type="kingdom">Animalia</named-content>
              </kwd><kwd>
                <named-content content-type="order">Neuroptera</named-content>
              </kwd><kwd>
                <named-content content-type="family">Rhachiberothidae</named-content>
              </kwd></kwd-group><mixed-citation publication-type="journal"><person-group><name><surname>Ardila-Camacho</surname><given-names>Adrian</given-names></name><name><surname>Machado</surname><given-names>Renato José Pires</given-names></name><name><surname>Ohl</surname><given-names>Michael</given-names></name><name><surname>Contreras-Ramos</surname><given-names>Atilano</given-names></name></person-group><article-title>﻿A camouflaged diversity: taxonomic revision of the thorny lacewing subfamily <tp:taxon-name><tp:taxon-name-part taxon-name-part-type="subfamily">Symphrasinae</tp:taxon-name-part></tp:taxon-name> (<tp:taxon-name><tp:taxon-name-part taxon-name-part-type="order">Neuroptera</tp:taxon-name-part></tp:taxon-name>, <tp:taxon-name><tp:taxon-name-part taxon-name-part-type="family">Rhachiberothidae</tp:taxon-name-part></tp:taxon-name>)</article-title><source>Zookeys</source><day>30</day><month>04</month><year>2024</year><volume>1199</volume><fpage>1</fpage><lpage>409</lpage><pub-id pub-id-type="doi">10.3897/zookeys.1199.115442</pub-id></mixed-citation></tp:treatment-meta><tp:nomenclature><label>﻿﻿Genus</label><tp:taxon-name>
              <tp:taxon-name-part taxon-name-part-type="genus" reg="Trichoscelia">Trichoscelia</tp:taxon-name-part>
            </tp:taxon-name><tp:taxon-authority>Westwood, 1852</tp:taxon-authority><tp:nomenclature-citation-list><tp:nomenclature-citation><tp:taxon-name>
                  <tp:taxon-name-part taxon-name-part-type="genus" reg="Trichoscelia">Trichoscelia</tp:taxon-name-part>
                </tp:taxon-name><comment>Westwood, 1852: 270. Type species: <tp:taxon-name><tp:taxon-name-part taxon-name-part-type="genus" reg="Mantispa">Mantispa</tp:taxon-name-part> (<tp:taxon-name-part taxon-name-part-type="subgenus" reg="Trichoscelia">Trichoscelia</tp:taxon-name-part>) <tp:taxon-name-part taxon-name-part-type="species" reg="fenella">fenella</tp:taxon-name-part></tp:taxon-name> Westwood, 1852: 269, subsequent designation by <xref ref-type="bibr" rid="B17">Enderlein (1910)</xref>: 376. <tp:taxon-name><tp:taxon-name-part taxon-name-part-type="genus" reg="Trichoscelia">Trichoscelia</tp:taxon-name-part></tp:taxon-name> was originally proposed as a subgenus of <tp:taxon-name><tp:taxon-name-part taxon-name-part-type="genus" reg="Mantispa">Mantispa</tp:taxon-name-part></tp:taxon-name> Illiger in Kugelann.</comment></tp:nomenclature-citation><tp:nomenclature-citation><tp:taxon-name>
                  <tp:taxon-name-part taxon-name-part-type="genus" reg="Trichoscelis">Trichoscelis</tp:taxon-name-part>
                </tp:taxon-name><comment>; Hagen, 1861: 323. Incorrect spelling of <tp:taxon-name><tp:taxon-name-part taxon-name-part-type="genus" reg="Trichoscelia">Trichoscelia</tp:taxon-name-part></tp:taxon-name>.</comment></tp:nomenclature-citation><tp:nomenclature-citation><tp:taxon-name>
                  <tp:taxon-name-part taxon-name-part-type="genus" reg="Symphrasis">Symphrasis</tp:taxon-name-part>
                </tp:taxon-name><comment>Hagen, 1877: 208. Type species: <tp:taxon-name><tp:taxon-name-part taxon-name-part-type="genus" reg="Raphidia">Raphidia</tp:taxon-name-part><tp:taxon-name-part taxon-name-part-type="species" reg="varia">varia</tp:taxon-name-part></tp:taxon-name> Walker, 1853: 212 (as “<tp:taxon-name><tp:taxon-name-part taxon-name-part-type="genus" reg="Symphrasis">S.</tp:taxon-name-part><tp:taxon-name-part taxon-name-part-type="species" reg="varia">varia</tp:taxon-name-part></tp:taxon-name> Walker, 1853”), subsequent designation by <xref ref-type="bibr" rid="B17">Enderlein (1910)</xref>: 374. <tp:taxon-name><tp:taxon-name-part taxon-name-part-type="genus" reg="Symphrasis">Symphrasis</tp:taxon-name-part></tp:taxon-name> was considered as a synonym of <tp:taxon-name><tp:taxon-name-part taxon-name-part-type="genus" reg="Trichoscelia">Trichoscelia</tp:taxon-name-part></tp:taxon-name> by <xref ref-type="bibr" rid="B19">Gerstaecker (1888)</xref>: 117, <xref ref-type="bibr" rid="B53">Parker and Stange (1965)</xref>: 605 and <xref ref-type="bibr" rid="B56">Penny (1982b)</xref>: 214.</comment></tp:nomenclature-citation><tp:nomenclature-citation><tp:taxon-name>
                  <tp:taxon-name-part taxon-name-part-type="genus" reg="Symphasis">Symphasis</tp:taxon-name-part>
                </tp:taxon-name><comment>; Banks, 1903: 329. Incorrect spelling of <tp:taxon-name><tp:taxon-name-part taxon-name-part-type="genus" reg="Symphrasis">Symphrasis</tp:taxon-name-part></tp:taxon-name>.</comment></tp:nomenclature-citation></tp:nomenclature-citation-list></tp:nomenclature><tp:treatment-sec sec-type="description" id="SECID0EVADO"><title>Further description.</title><p><xref ref-type="bibr" rid="B12">Brauer (1887)</xref>: 214; <xref ref-type="bibr" rid="B17">Enderlein (1910)</xref>: 374 (as <italic><tp:taxon-name><tp:taxon-name-part taxon-name-part-type="genus" reg="Symphrasis">Symphrasis</tp:taxon-name-part></tp:taxon-name></italic>); <xref ref-type="bibr" rid="B76">Tjeder (1959)</xref>: 275, figs 244–253 (wings; mouth parts; foreleg; female terminalia of <italic><tp:taxon-name><tp:taxon-name-part taxon-name-part-type="genus" reg="Trichoscelia">T.</tp:taxon-name-part><tp:taxon-name-part taxon-name-part-type="species" reg="varia">varia</tp:taxon-name-part></tp:taxon-name></italic>); <xref ref-type="bibr" rid="B53">Parker and Stange (1965)</xref>: 605; <xref ref-type="bibr" rid="B55">Penny (1982a</xref>, <xref ref-type="bibr" rid="B56">b</xref>): 426; <xref ref-type="bibr" rid="B57">Penny and da Costa (1983)</xref>: 622; <xref ref-type="bibr" rid="B40">Makarkin (2015)</xref>: 339–340, fig. 8c (drawing of foretarsus).</p></tp:treatment-sec><tp:treatment-sec sec-type="Taxonomy" id="SECID0ENCDO"><title>Taxonomy.</title><p><xref ref-type="bibr" rid="B19">Gerstaecker (1888)</xref>: 117 (as <italic><tp:taxon-name><tp:taxon-name-part taxon-name-part-type="genus" reg="Anisoptera">Anisoptera</tp:taxon-name-part></tp:taxon-name></italic>; <italic><tp:taxon-name><tp:taxon-name-part taxon-name-part-type="genus" reg="Symphrasis">Symphrasis</tp:taxon-name-part></tp:taxon-name></italic> = <italic><tp:taxon-name><tp:taxon-name-part taxon-name-part-type="genus" reg="Plega">Plega</tp:taxon-name-part></tp:taxon-name></italic>); <xref ref-type="bibr" rid="B17">Enderlein (1910)</xref>: 376 (<italic><tp:taxon-name><tp:taxon-name-part taxon-name-part-type="genus" reg="Anchieta">Anchieta</tp:taxon-name-part></tp:taxon-name></italic> = <italic><tp:taxon-name><tp:taxon-name-part taxon-name-part-type="genus" reg="Trichoscelia">Trichoscelia</tp:taxon-name-part></tp:taxon-name></italic>); <xref ref-type="bibr" rid="B44">Navás (1912)</xref>: 201 (<italic><tp:taxon-name><tp:taxon-name-part taxon-name-part-type="genus" reg="Anchieta">Anchieta</tp:taxon-name-part></tp:taxon-name></italic> not = <italic><tp:taxon-name><tp:taxon-name-part taxon-name-part-type="genus" reg="Trichoscelia">Trichoscelia</tp:taxon-name-part></tp:taxon-name></italic>); <xref ref-type="bibr" rid="B76">Tjeder (1959)</xref>: 276 (<italic><tp:taxon-name><tp:taxon-name-part taxon-name-part-type="genus" reg="Symphrasis">Symphrasis</tp:taxon-name-part></tp:taxon-name></italic> = <italic><tp:taxon-name><tp:taxon-name-part taxon-name-part-type="genus" reg="Plega">Plega</tp:taxon-name-part></tp:taxon-name></italic>); <xref ref-type="bibr" rid="B77">Tjeder (1968)</xref>: 16–17 (<italic><tp:taxon-name><tp:taxon-name-part taxon-name-part-type="genus" reg="Symphrasis">Symphrasis</tp:taxon-name-part></tp:taxon-name></italic> = <italic><tp:taxon-name><tp:taxon-name-part taxon-name-part-type="genus" reg="Plega">Plega</tp:taxon-name-part></tp:taxon-name></italic>); <xref ref-type="bibr" rid="B53">Parker and Stange (1965)</xref>: 605 (<italic><tp:taxon-name><tp:taxon-name-part taxon-name-part-type="genus" reg="Symphrasis">Symphrasis</tp:taxon-name-part></tp:taxon-name></italic> = <italic><tp:taxon-name><tp:taxon-name-part taxon-name-part-type="genus" reg="Trichoscelia">Trichoscelia</tp:taxon-name-part></tp:taxon-name></italic>).</p></tp:treatment-sec><tp:treatment-sec sec-type="key" id="SECID0EGGDO"><title>Key to species.</title><p><xref ref-type="bibr" rid="B11">Banks (1913)</xref>: 207–208 (species described by Westwood); <xref ref-type="bibr" rid="B55">Penny (1982a)</xref>: 427 (Brazilian Amazonia); <xref ref-type="bibr" rid="B57">Penny and da Costa (1983)</xref>: 622–623 (Brazil); <xref ref-type="bibr" rid="B37">Machado (2018)</xref>: 190 (South America).</p></tp:treatment-sec><tp:treatment-sec sec-type="Lists of species" id="SECID0E3GDO"><title>Lists of species.</title><p><xref ref-type="bibr" rid="B78">Walker (1853)</xref>: 117 (as <italic><tp:taxon-name><tp:taxon-name-part taxon-name-part-type="genus" reg="Mantispa">Mantispa</tp:taxon-name-part></tp:taxon-name></italic>); <xref ref-type="bibr" rid="B24">Hagen (1866)</xref>: 426, 461; <xref ref-type="bibr" rid="B12">Brauer (1887)</xref>: 213–214; <xref ref-type="bibr" rid="B54">Penny (1977)</xref>: 37; <xref ref-type="bibr" rid="B37">Machado (2018)</xref>: 191.</p></tp:treatment-sec><tp:treatment-sec sec-type="diagnosis" id="SECID0E4HDO"><title>Diagnosis.</title><p>This genus differs from the other <tp:taxon-name><tp:taxon-name-part taxon-name-part-type="subfamily">Symphrasinae</tp:taxon-name-part></tp:taxon-name> by having a slightly domed vertexal region above compound eyes; compound eyes are as wide as ¾ of the interocular distance at toruli level. The labial palpus has the third palpomere generally remarkably expanded. The pronotum is generally narrow, 1.5× as long as wide. On the forefemur, the closing surface presents both rows of processes fully developed, the specializations are tubercle-shaped, with a more developed sub-basal process on each row; primary process of the anteroventral row of processes is absent; the rows of thickened setae with globular base adjacent to each row of processes extend over almost the entire closing surface on both sides. On the mid- and hind leg, the first four tarsomeres have a couple of thickened setae, laterally on the distal margin of the plantar surface. In the hind wing, the 1 r-m is distally connected to M stem by a short cross vein. The bursa copulatrix has the proximal region sclerotized and concave; the spermatheca generally has a trumpet-shaped invagination on apex of distal section, adjacent to the fertilization canal duct.</p></tp:treatment-sec><tp:treatment-sec sec-type="description" id="SECID0EIIDO"><title>Description.</title><p><bold><italic>Head</italic>.</bold> Semi-triangular or diamond-shaped in frontal view, vertexal region slightly domed above compound eyes, with short, reclined rows of setae; paraocular area strongly concave; coronal suture discrete or not discernible. Antenna moniliform, scape slightly longer to ~ 2× as long as wide; flagellomeres as wide as long or discoidal, narrower towards the flagellar apex, with medial ring of setae. Frons trapezoidal, narrow; labrum rounded. Compound eyes hemispheric, as wide as ¾ of the interocular distance at torulus level. Postocular region narrow. Labial palpus 3-articulated, third palpomere moderate- to markedly expanded. <bold><italic>Thorax</italic>.</bold> Pronotum as long as wide or 1.5× as long as wide, with a groove contiguous to the lateral and distal margins; in lateral view anterior margin, medial region and posterior margin slightly raised, with or without thickened, pedicellate setae; postfurcasternum trapezoidal, paired. Mesonotum as or ~ 2× as wide as long, with abundant long and thickened setae on medial area, metanotum ~ 2× as wide as long, glabrous. Pteropleura setose. <bold><italic>Foreleg</italic>.</bold> Coxa slightly shorter than femur, setose; trochanter subtrapezoidal; femur thickened, setose; closing surface with double row of tubercle-shaped processes, both rows with a more developed sub-basal process; rows of thickened setae with globular base adjacent to processes rows present, extending over almost the entire closing surface. Tibia almost as long as femur, curved, setose, closing surface keeled with prostrate, flattened setae; with a patch of clavate setae distally on anterior surface. Basitarsus elongated, ventrally keeled, with a row of prostrate, flattened setae on the proximal ½, anterior surface with a patch of clavate setae proximally; lanceolate process short, reaching the distal margin of third tarsomere, with a plug-shaped Stitz organ at the apex; second tarsomere 4× as long as wide. Pretarsus with two simple claws and an arolium. <bold><italic>Mid- and hind leg</italic>.</bold> Tibiae thin to slightly thickened; basitarsus three to 4× as long as wide, the first four tarsomeres with a pair of thickened setae laterally on distal margin of plantar surface. <bold><italic>Wings</italic>.</bold> Forewing oval, trichosors present along margin except at wing base; costal field narrow, humeral vein simple, forked or branched; pterostigma elongated and narrow; subcostal space with single, medially located crossvein; Sc vein bent posteriorly at the proximal margin of pterostigma to merge with the RA; <italic>rarp2</italic> curved; M basally fused to R; RP base located near separation of M and R, M fork near such separation, opposite to R fork; 1r-m located between RP base and MA base, forming a small trapezoidal cell; single gradate series present. Cubitus deeply forked, <abbrev xmlns:xlink="http://www.w3.org/1999/xlink" xlink:title="Cubitus anterior" id="ABBRID0EFJDO" xlink:type="simple">CuA</abbrev> ending on the margin posterior at or slightly before the level of 1ra-rp; CuP basally angulated, approaching A1, distally forked. A1 simple, reaching the level of separation of M and R; A2 distally forked, at the level of the CuP angle. Hind wing smaller and narrower than forewing; Sc and C fused at 1/5 of wing length; Sc diverging from C at proximal pterostigma margin, curving posteriorly to merge RA; pterostigma elongated, narrow, curved; radial space with single, oblique crossvein. Media forked beyond R fork; 1 r-m sigmoid, connecting M base and RP base, distally connected again to M stem through a short crossvein. Cubitus deeply forked, <abbrev xmlns:xlink="http://www.w3.org/1999/xlink" xlink:title="Cubitus anterior" id="ABBRID0EJJDO" xlink:type="simple">CuA</abbrev> long and sinuous, approaching the level of 1ra-rp, first branch candelabrum-shaped, situated beyond the level of M-fork; CuP distally, anteriorly curved, pectinate, ending at posterior margin slightly beyond M fork. Cubitoanal space with two crossveins. A1 arched, A2 short and arched. <bold><italic>Abdomen</italic>.</bold> Subcylindrical without apparent modifications.</p><p><bold><italic>Male genitalia</italic>.</bold> Tergite IX generally medially narrower than laterally, lateral margin often with a posteroventral notch. Sternite IX semi-triangular to pentagonal, posteromedially generally forming an obtuse angle, with a dorsal canal; in lateral view approaching posterior margin of the ectoproct. Gonocoxite IX short to long, straight to curved, thin to thickened, base generally spatulate, connected to gonocoxites XI by membranes; apex with digitiform processes. Ectoproct ovoid to trapezoidal; ventral surface with an anterior bulging area, followed posteriorly by a concave area, both generally sclerotized. Gonocoxites X forming a generally short, straight, thickened, ventrally canaliculate sclerite; anterior apex sometimes expanded, posterior apex bilobed, with two preapical processes connected to gonapophyses X with a membrane. Gonostyli X with two lateral processes at base, the rest whip-shaped, long, curved ventrally and coiled anteriorly, forming internal loops before protruding from the abdomen. Gonapophyses X rod-shaped, arranged in a V-shaped structure, joined by a membrane covering the base of gonostyli X. Gonocoxites XI U-shaped, with straight to sinuous lateral arms; median lobe expanded and elaborate, with two distinct parts: a dorsal lobe, and a convex ventral part, whose ventral margin generally incised; between both parts an unsclerotized region present.</p><p><bold><italic>Female genitalia</italic>.</bold> Sternite VII rectangular to trapezoidal. Tergite VIII enclosing the spiracle of eighth abdominal segment. Membrane between tergite VIII and tergite IX + ectoproct sclerotized, forming a concave triangular plate. Gonocoxites VIII forming a trapezoidal plate, sometimes with two lateral concave areas where the lateral plates of gonapophyses VIII and tergite IX + ectoproct rest; gonapophyses VIII with medial part composed of two trapezoidal plates medially joined forming a keel, posteromedially a bilobed process is present; laterally medial plates are connected to convex plates which in turns are connected to tergite IX + ectoproct. Tergite IX and ectoproct fused. Gonocoxite IX elongated and narrow. Bursa copulatrix short funnel-shaped, proximal region sclerotized, concave, the rest membranous; spermatheca complexly entangled, long, proximal section thin, medial section sometimes thicker than proximal section, complexly entangled; distal section progressively broadened towards the apex, distally with a trumpet-shaped invagination adjacent to fertilization canal duct. Fertilization canal duct short, thin, sigmoid; fertilization canal short, thickened, J- or pod-shaped, covered with microfilaments.</p></tp:treatment-sec><tp:treatment-sec sec-type="Included species" id="SECID0E6JDO"><title>Included species.</title><p>1. <italic><tp:taxon-name><tp:taxon-name-part taxon-name-part-type="genus" reg="Trichoscelia">T.</tp:taxon-name-part><tp:taxon-name-part taxon-name-part-type="species" reg="anae">anae</tp:taxon-name-part></tp:taxon-name></italic> Penny, 1982 (Brazil, Peru)</p><p>2. <italic><tp:taxon-name><tp:taxon-name-part taxon-name-part-type="genus" reg="Trichoscelia">T.</tp:taxon-name-part><tp:taxon-name-part taxon-name-part-type="species" reg="andina">andina</tp:taxon-name-part></tp:taxon-name></italic> Ardila-Camacho, 2015 (Colombia, Ecuador, Panama, Venezuela)</p><p>3. <italic><tp:taxon-name><tp:taxon-name-part taxon-name-part-type="genus" reg="Trichoscelia">T.</tp:taxon-name-part><tp:taxon-name-part taxon-name-part-type="species" reg="banksi">banksi</tp:taxon-name-part></tp:taxon-name></italic> Enderlein, 1910 (Costa Rica, Guatemala, Honduras, Mexico, Nicaragua)</p><p>=<italic><tp:taxon-name><tp:taxon-name-part taxon-name-part-type="genus" reg="Trichoscelia">T.</tp:taxon-name-part><tp:taxon-name-part taxon-name-part-type="species" reg="santareni">santareni</tp:taxon-name-part></tp:taxon-name></italic> (Navás, 1914), new synonym</p><p>4. <italic><tp:taxon-name><tp:taxon-name-part taxon-name-part-type="genus" reg="Trichoscelia">T.</tp:taxon-name-part><tp:taxon-name-part taxon-name-part-type="species" reg="basella">basella</tp:taxon-name-part></tp:taxon-name></italic> (Westwood, 1867) (Bolivia, Brazil)</p><p>5. <italic><tp:taxon-name><tp:taxon-name-part taxon-name-part-type="genus" reg="Trichoscelia">T.</tp:taxon-name-part><tp:taxon-name-part taxon-name-part-type="species" reg="fenella">fenella</tp:taxon-name-part></tp:taxon-name></italic> (Westwood, 1852) (Brazil, Colombia, French Guiana, Suriname)</p><p>= <italic><tp:taxon-name><tp:taxon-name-part taxon-name-part-type="genus" reg="Trichoscelia">T.</tp:taxon-name-part><tp:taxon-name-part taxon-name-part-type="species" reg="egella">egella</tp:taxon-name-part></tp:taxon-name></italic> (Westwood, 1867), new synonym</p><p>=<italic><tp:taxon-name><tp:taxon-name-part taxon-name-part-type="genus" reg="Anisoptera">Anisoptera</tp:taxon-name-part><tp:taxon-name-part taxon-name-part-type="species" reg="amoenula">amoenula</tp:taxon-name-part></tp:taxon-name></italic><xref ref-type="bibr" rid="B19">Gerstaecker 1888</xref></p><p>6. <italic><tp:taxon-name><tp:taxon-name-part taxon-name-part-type="genus" reg="Trichoscelia">T.</tp:taxon-name-part><tp:taxon-name-part taxon-name-part-type="species" reg="flavomaculata">flavomaculata</tp:taxon-name-part></tp:taxon-name></italic> Ardila-Camacho &amp; Contreras-Ramos, sp. nov. (Costa Rica, Panama)</p><p>7. <italic><tp:taxon-name><tp:taxon-name-part taxon-name-part-type="genus" reg="Trichoscelia">T.</tp:taxon-name-part><tp:taxon-name-part taxon-name-part-type="species" reg="geraldoi">geraldoi</tp:taxon-name-part></tp:taxon-name></italic> Machado, 2018 (Brazil, French Guiana)</p><p>8. <italic><tp:taxon-name><tp:taxon-name-part taxon-name-part-type="genus" reg="Trichoscelia">T.</tp:taxon-name-part><tp:taxon-name-part taxon-name-part-type="species" reg="gorgonensis">gorgonensis</tp:taxon-name-part></tp:taxon-name></italic> Ardila-Camacho, 2015 (Colombia)</p><p>9. <italic><tp:taxon-name><tp:taxon-name-part taxon-name-part-type="genus" reg="Trichoscelia">T.</tp:taxon-name-part><tp:taxon-name-part taxon-name-part-type="species" reg="involuta">involuta</tp:taxon-name-part></tp:taxon-name></italic> Ardila-Camacho &amp; Contreras-Ramos, sp. nov. (Brazil, Colombia)</p><p>10. <italic><tp:taxon-name><tp:taxon-name-part taxon-name-part-type="genus" reg="Trichoscelia">T.</tp:taxon-name-part><tp:taxon-name-part taxon-name-part-type="species" reg="iridella">iridella</tp:taxon-name-part></tp:taxon-name></italic> (Westwood, 1867) (Brazil)</p><p>11. <italic><tp:taxon-name><tp:taxon-name-part taxon-name-part-type="genus" reg="Trichoscelia">T.</tp:taxon-name-part><tp:taxon-name-part taxon-name-part-type="species" reg="karijona">karijona</tp:taxon-name-part></tp:taxon-name></italic> Ardila-Camacho, 2015 (Colombia, French Guiana, Guyana)</p><p>12. <italic><tp:taxon-name><tp:taxon-name-part taxon-name-part-type="genus" reg="Trichoscelia">T.</tp:taxon-name-part><tp:taxon-name-part taxon-name-part-type="species" reg="larizae">larizae</tp:taxon-name-part></tp:taxon-name></italic> Ardila-Camacho &amp; Contreras-Ramos, sp. nov. (Panama)</p><p>13. <italic><tp:taxon-name><tp:taxon-name-part taxon-name-part-type="genus" reg="Trichoscelia">T.</tp:taxon-name-part><tp:taxon-name-part taxon-name-part-type="species" reg="latifascia">latifascia</tp:taxon-name-part></tp:taxon-name></italic> McLachlan, 1867 (Brazil, Ecuador, Peru)</p><p>=<italic><tp:taxon-name><tp:taxon-name-part taxon-name-part-type="genus" reg="Anisoptera">Anisoptera</tp:taxon-name-part><tp:taxon-name-part taxon-name-part-type="species" reg="jocosa">jocosa</tp:taxon-name-part></tp:taxon-name></italic><xref ref-type="bibr" rid="B19">Gerstaecker 1888</xref></p><p>=<italic><tp:taxon-name><tp:taxon-name-part taxon-name-part-type="genus" reg="Symphrasis">Symphrasis</tp:taxon-name-part><tp:taxon-name-part taxon-name-part-type="species" reg="thaumasta">thaumasta</tp:taxon-name-part></tp:taxon-name></italic><xref ref-type="bibr" rid="B46">Navás 1915</xref></p><p>14. <italic><tp:taxon-name><tp:taxon-name-part taxon-name-part-type="genus" reg="Trichoscelia">T.</tp:taxon-name-part><tp:taxon-name-part taxon-name-part-type="species" reg="nassonovi">nassonovi</tp:taxon-name-part></tp:taxon-name></italic> (Navás, 1912) (Bolivia, Brazil, Ecuador, French Guiana, Peru, Trinidad and Tobago)</p><p>= <italic><tp:taxon-name><tp:taxon-name-part taxon-name-part-type="genus" reg="Trichoscelia">T.</tp:taxon-name-part><tp:taxon-name-part taxon-name-part-type="species" reg="trifasciata">trifasciata</tp:taxon-name-part></tp:taxon-name></italic> (Stitz, 1913), new synonym</p><p>15. <italic><tp:taxon-name><tp:taxon-name-part taxon-name-part-type="genus" reg="Trichoscelia">T.</tp:taxon-name-part><tp:taxon-name-part taxon-name-part-type="species" reg="pennyi">pennyi</tp:taxon-name-part></tp:taxon-name></italic> Ardila-Camacho &amp; Contreras-Ramos, sp. nov. (Colombia, Ecuador)</p><p>16. <italic><tp:taxon-name><tp:taxon-name-part taxon-name-part-type="genus" reg="Trichoscelia">T.</tp:taxon-name-part><tp:taxon-name-part taxon-name-part-type="species" reg="sequella">sequella</tp:taxon-name-part></tp:taxon-name></italic> (Westwood, 1867) (Brazil, Colombia)</p><p>17. <italic><tp:taxon-name><tp:taxon-name-part taxon-name-part-type="genus" reg="Trichoscelia">T.</tp:taxon-name-part><tp:taxon-name-part taxon-name-part-type="species" reg="tobari">tobari</tp:taxon-name-part></tp:taxon-name></italic> (Navás, 1914) (Mexico)</p><p>18. <italic><tp:taxon-name><tp:taxon-name-part taxon-name-part-type="genus" reg="Trichoscelia">T.</tp:taxon-name-part><tp:taxon-name-part taxon-name-part-type="species" reg="umbrata">umbrata</tp:taxon-name-part></tp:taxon-name></italic> Ardila-Camacho, 2018 (Colombia)</p><p>19. <italic><tp:taxon-name><tp:taxon-name-part taxon-name-part-type="genus" reg="Trichoscelia">T.</tp:taxon-name-part><tp:taxon-name-part taxon-name-part-type="species" reg="varia">varia</tp:taxon-name-part></tp:taxon-name></italic> (Walker, 1853) (Argentina, Bolivia, Brazil, Uruguay)</p><p>=<italic><tp:taxon-name><tp:taxon-name-part taxon-name-part-type="genus" reg="Mantispa">Mantispa</tp:taxon-name-part><tp:taxon-name-part taxon-name-part-type="species" reg="myrapetrella">myrapetrella</tp:taxon-name-part></tp:taxon-name></italic><xref ref-type="bibr" rid="B85">Westwood 1867</xref></p><p>20. <italic><tp:taxon-name><tp:taxon-name-part taxon-name-part-type="genus" reg="Trichoscelia">T.</tp:taxon-name-part><tp:taxon-name-part taxon-name-part-type="species" reg="vespiformis">vespiformis</tp:taxon-name-part></tp:taxon-name></italic> Ardila-Camacho &amp; Contreras-Ramos, sp. nov. (Brazil)</p><p>21. <italic><tp:taxon-name><tp:taxon-name-part taxon-name-part-type="genus" reg="Trichoscelia">T.</tp:taxon-name-part><tp:taxon-name-part taxon-name-part-type="species" reg="wintertoni">wintertoni</tp:taxon-name-part></tp:taxon-name></italic> Ardila-Camacho &amp; Contreras-Ramos, sp. nov. (Brazil)</p></tp:treatment-sec><tp:treatment-sec sec-type="biology" id="SECID0E2VDO"><title>Biology.</title><p>Summarized in <xref ref-type="bibr" rid="B7">Ardila-Camacho et al. (2021b)</xref>.</p></tp:treatment-sec><tp:treatment-sec sec-type="etymology" id="SECID0EFWDO"><title>Etymology.</title><p>The generic name was proposed by <xref ref-type="bibr" rid="B84">Westwood (1852)</xref> in reference to the setose condition of the hind tibia.</p></tp:treatment-sec><ref-list><ref id="B17"><mixed-citation xmlns:xlink="http://www.w3.org/1999/xlink" xlink:type="simple"><person-group><name name-style="western"><surname>Enderlein</surname><given-names>G</given-names></name></person-group> (<year>1910</year>) <article-title>Klassifikation der Mantispiden nach dem material des Stettiner Zoologischen Museums.</article-title><source>Stettiner Entomologische Zeitung</source><volume>71</volume>: <fpage>341</fpage>–<lpage>379</lpage>. <ext-link xlink:href="https://www.biodiversitylibrary.org/part/246083" ext-link-type="uri" xlink:type="simple">https://www.biodiversitylibrary.org/part/246083</ext-link></mixed-citation></ref><ref id="B19"><mixed-citation xmlns:xlink="http://www.w3.org/1999/xlink" xlink:type="simple"><person-group><name name-style="western"><surname>Gerstaecker</surname><given-names>[CE]A</given-names></name></person-group> (<year>1888</year>) <article-title>Weitere Beiträge zur artenkenntniss der <tp:taxon-name><tp:taxon-name-part taxon-name-part-type="order">Neuroptera</tp:taxon-name-part></tp:taxon-name><tp:taxon-name><tp:taxon-name-part taxon-name-part-type="order">Megaloptera</tp:taxon-name-part></tp:taxon-name>.</article-title><source>Mitt[h]eilungen aus dem Naturwissenschaftlichen Verein für Neu-Vorpommern und Rugen</source><volume>19</volume>: <fpage>89</fpage>–<lpage>130</lpage>. <ext-link xlink:href="https://lacewing.tamu.edu/neuropterida/neur_bibliography/edoc12/gerstaecker1887ref2558m-1582.pdf" ext-link-type="uri" xlink:type="simple">https://lacewing.tamu.edu/neuropterida/neur_bibliography/edoc12/gerstaecker1887ref2558m-1582.pdf</ext-link></mixed-citation></ref><ref id="B53"><mixed-citation xmlns:xlink="http://www.w3.org/1999/xlink" xlink:type="simple"><person-group><name name-style="western"><surname>Parker</surname><given-names>FD</given-names></name><name name-style="western"><surname>Stange</surname><given-names>LA</given-names></name></person-group> (<year>1965</year>) <article-title>Systematic and biological notes on the tribe <tp:taxon-name><tp:taxon-name-part taxon-name-part-type="tribe">Platymantispini</tp:taxon-name-part></tp:taxon-name> (<tp:taxon-name><tp:taxon-name-part taxon-name-part-type="order">Neuroptera</tp:taxon-name-part></tp:taxon-name>: <tp:taxon-name><tp:taxon-name-part taxon-name-part-type="family">Mantispidae</tp:taxon-name-part></tp:taxon-name>) and the description of a new species of <italic><tp:taxon-name><tp:taxon-name-part taxon-name-part-type="genus">Plega</tp:taxon-name-part></tp:taxon-name></italic> from Mexico.</article-title><source>Canadian Entomologist</source><volume>97</volume>(<issue>6</issue>): <fpage>604</fpage>–<lpage>612</lpage>. <ext-link xlink:href="10.4039/Ent97604-6" ext-link-type="doi" xlink:type="simple">https://doi.org/10.4039/Ent97604-6</ext-link></mixed-citation></ref><ref id="B56"><mixed-citation xmlns:xlink="http://www.w3.org/1999/xlink" xlink:type="simple"><person-group><name name-style="western"><surname>Penny</surname><given-names>ND</given-names></name></person-group> (<year>1982b</year>) <article-title>Review of the generic level classification of the New World <tp:taxon-name><tp:taxon-name-part taxon-name-part-type="family">Mantispidae</tp:taxon-name-part></tp:taxon-name> (<tp:taxon-name><tp:taxon-name-part taxon-name-part-type="order">Neuroptera</tp:taxon-name-part></tp:taxon-name>).</article-title><source>Acta Amazonica</source><volume>12</volume>(<issue>1</issue>): <fpage>209</fpage>–<lpage>223</lpage>. <ext-link xlink:href="10.1590/1809-43921982121209" ext-link-type="doi" xlink:type="simple">https://doi.org/10.1590/1809-43921982121209</ext-link></mixed-citation></ref><ref id="B12"><mixed-citation xmlns:xlink="http://www.w3.org/1999/xlink" xlink:type="simple"><person-group><name name-style="western"><surname>Brauer</surname><given-names>F</given-names></name></person-group> (<year>1887</year>) <article-title>Beitrag zur Kenntnis der Verwandlung der Mantispiden-Gattung <tp:taxon-name><tp:taxon-name-part taxon-name-part-type="genus">Symphrasis</tp:taxon-name-part></tp:taxon-name> Hg.</article-title><source>Zoologischer Anzeiger</source><volume>10</volume>: <fpage>212</fpage>–<lpage>218</lpage>. <ext-link xlink:href="https://biostor.org/reference/66986" ext-link-type="uri" xlink:type="simple">https://biostor.org/reference/66986</ext-link></mixed-citation></ref><ref id="B76"><mixed-citation xmlns:xlink="http://www.w3.org/1999/xlink" xlink:type="simple"><person-group><name name-style="western"><surname>Tjeder</surname><given-names>B</given-names></name></person-group> (<year>1959</year>) <article-title><tp:taxon-name><tp:taxon-name-part taxon-name-part-type="order">Neuroptera</tp:taxon-name-part></tp:taxon-name>-<tp:taxon-name><tp:taxon-name-part taxon-name-part-type="order">Planipennia</tp:taxon-name-part></tp:taxon-name>. The Lace-wings of Southern Africa. 2. Family <tp:taxon-name><tp:taxon-name-part taxon-name-part-type="family">Berothidae</tp:taxon-name-part></tp:taxon-name>.</article-title> In: <person-group><name name-style="western"><surname>Hanström</surname><given-names>B</given-names></name><name name-style="western"><surname>Brinck</surname><given-names>P</given-names></name><name name-style="western"><surname>Rudebec</surname><given-names>G</given-names></name></person-group> (<role>Eds</role>) <issue-title>South African Animal Life.</issue-title><source>Vol. 6. Swedish Natural Science Research Council, Stockholm</source>, <fpage>256</fpage>–<lpage>314</lpage>.</mixed-citation></ref><ref id="B55"><mixed-citation xmlns:xlink="http://www.w3.org/1999/xlink" xlink:type="simple"><person-group><name name-style="western"><surname>Penny</surname><given-names>ND</given-names></name></person-group> (<year>1982a</year>) <article-title><tp:taxon-name><tp:taxon-name-part taxon-name-part-type="order">Neuroptera</tp:taxon-name-part></tp:taxon-name> of the Amazon basin. Part 6. <tp:taxon-name><tp:taxon-name-part taxon-name-part-type="family">Mantispidae</tp:taxon-name-part></tp:taxon-name> (1).</article-title><source>Acta Amazonica</source><volume>12</volume>(<issue>2</issue>): <fpage>415</fpage>–<lpage>463</lpage>. <ext-link xlink:href="10.1590/1809-43921982122415" ext-link-type="doi" xlink:type="simple">https://doi.org/10.1590/1809-43921982122415</ext-link></mixed-citation></ref><ref id="B57"><mixed-citation xmlns:xlink="http://www.w3.org/1999/xlink" xlink:type="simple"><person-group><name name-style="western"><surname>Penny</surname><given-names>ND</given-names></name><name name-style="western"><surname>da Costa</surname><given-names>CA</given-names></name></person-group> (<year>1983</year>) <article-title>Mantispídeos do Brasil (<tp:taxon-name><tp:taxon-name-part taxon-name-part-type="order">Neuroptera</tp:taxon-name-part></tp:taxon-name>: <tp:taxon-name><tp:taxon-name-part taxon-name-part-type="family">Mantispidae</tp:taxon-name-part></tp:taxon-name>).</article-title><source>Acta Amazonica</source><volume>13</volume>(<issue>3–4</issue>): <fpage>601</fpage>–<lpage>687</lpage>. <ext-link xlink:href="10.1590/1809-439219831334601" ext-link-type="doi" xlink:type="simple">https://doi.org/10.1590/1809-439219831334601</ext-link></mixed-citation></ref><ref id="B40"><mixed-citation xmlns:xlink="http://www.w3.org/1999/xlink" xlink:type="simple"><person-group><name name-style="western"><surname>Makarkin</surname><given-names>VN</given-names></name></person-group> (<year>2015</year>) <article-title>A new genus of the mantispid-like <tp:taxon-name><tp:taxon-name-part taxon-name-part-type="subfamily">Paraberothinae</tp:taxon-name-part></tp:taxon-name> (<tp:taxon-name><tp:taxon-name-part taxon-name-part-type="order">Neuroptera</tp:taxon-name-part></tp:taxon-name>: <tp:taxon-name><tp:taxon-name-part taxon-name-part-type="family">Berothidae</tp:taxon-name-part></tp:taxon-name>) from Burmese amber, with special consideration of its probasitarsus spine-like setation.</article-title><source>Zootaxa</source><volume>4007</volume>(<issue>3</issue>): <fpage>327</fpage>–<lpage>342</lpage>. <ext-link xlink:href="10.11646/zootaxa.4007.3.2" ext-link-type="doi" xlink:type="simple">https://doi.org/10.11646/zootaxa.4007.3.2</ext-link></mixed-citation></ref><ref id="B44"><mixed-citation xmlns:xlink="http://www.w3.org/1999/xlink" xlink:type="simple"><person-group><name name-style="western"><surname>Navás</surname><given-names>L</given-names></name></person-group> (<year>1912</year>) <article-title>Insectos neurópteros nuevos o poco conocidos.</article-title><source>Memorias de la Real Academia de Ciencias y Artes de Barcelona</source><volume>10</volume>(<issue>3</issue>): <fpage>135</fpage>–<lpage>202</lpage>. <ext-link xlink:href="https://lacewing.tamu.edu/neuropterida/neur_bibliography/edoc12/navas1912ref549s-2283.pdf" ext-link-type="uri" xlink:type="simple">https://lacewing.tamu.edu/neuropterida/neur_bibliography/edoc12/navas1912ref549s-2283.pdf</ext-link></mixed-citation></ref><ref id="B77"><mixed-citation xmlns:xlink="http://www.w3.org/1999/xlink" xlink:type="simple"><person-group><name name-style="western"><surname>Tjeder</surname><given-names>B</given-names></name></person-group> (<year>1968</year>) <article-title>The genus <italic><tp:taxon-name><tp:taxon-name-part taxon-name-part-type="genus">Mucroberotha</tp:taxon-name-part></tp:taxon-name></italic> Tjed. and its systematic position (<tp:taxon-name><tp:taxon-name-part taxon-name-part-type="order">Neuroptera</tp:taxon-name-part></tp:taxon-name>).</article-title><source>Entomologisk Tidskrift</source><volume>89</volume>: <fpage>3</fpage>–<lpage>18</lpage>. <ext-link xlink:href="https://archive.org/details/entomologisk-tidskrift-89-003-018" ext-link-type="uri" xlink:type="simple">https://archive.org/details/entomologisk-tidskrift-89-003-018</ext-link></mixed-citation></ref><ref id="B11"><mixed-citation xmlns:xlink="http://www.w3.org/1999/xlink" xlink:type="simple"><person-group><name name-style="western"><surname>Banks</surname><given-names>N</given-names></name></person-group> (<year>1913</year>) <article-title>Synopses and descriptions of exotic <tp:taxon-name><tp:taxon-name-part taxon-name-part-type="order">Neuroptera</tp:taxon-name-part></tp:taxon-name>.</article-title><source>Transactions of the American Entomological Society</source><volume>39</volume>: <fpage>201</fpage>–<lpage>242</lpage>. <ext-link xlink:href="https://www.biodiversitylibrary.org/part/18743" ext-link-type="uri" xlink:type="simple">https://www.biodiversitylibrary.org/part/18743</ext-link></mixed-citation></ref><ref id="B37"><mixed-citation xmlns:xlink="http://www.w3.org/1999/xlink" xlink:type="simple"><person-group><name name-style="western"><surname>Machado</surname><given-names>RJP</given-names></name></person-group> (<year>2018</year>) <article-title>A new species of <italic><tp:taxon-name><tp:taxon-name-part taxon-name-part-type="genus">Trichoscelia</tp:taxon-name-part></tp:taxon-name></italic> Westwood (<tp:taxon-name><tp:taxon-name-part taxon-name-part-type="order">Neuroptera</tp:taxon-name-part></tp:taxon-name>: <tp:taxon-name><tp:taxon-name-part taxon-name-part-type="family">Mantispidae</tp:taxon-name-part></tp:taxon-name>) from northern South America.</article-title><source>Zootaxa</source><volume>4425</volume>(<issue>1</issue>): <fpage>185</fpage>–<lpage>192</lpage>. <ext-link xlink:href="10.11646/zootaxa.4425.1.12" ext-link-type="doi" xlink:type="simple">https://doi.org/10.11646/zootaxa.4425.1.12</ext-link></mixed-citation></ref><ref id="B78"><mixed-citation xmlns:xlink="http://www.w3.org/1999/xlink" xlink:type="simple"><person-group><name name-style="western"><surname>Walker</surname><given-names>F</given-names></name></person-group> (<year>1853</year>) List of the specimens of neuropterous insects in the collection of the British Museum. Part II (<tp:taxon-name><tp:taxon-name-part taxon-name-part-type="family">Sialidae</tp:taxon-name-part></tp:taxon-name>--Nemopterides). British Museum, London, [iii +] 193–476.</mixed-citation></ref><ref id="B24"><mixed-citation xmlns:xlink="http://www.w3.org/1999/xlink" xlink:type="simple"><person-group><name name-style="western"><surname>Hagen</surname><given-names>HA</given-names></name></person-group> (<year>1866</year>) <article-title>Hemerobidarum Synopsis synonymica.</article-title><source>Stettiner Entomologische Zeitung</source><volume>27</volume>: <fpage>369</fpage>–<lpage>462</lpage>.</mixed-citation></ref><ref id="B54"><mixed-citation xmlns:xlink="http://www.w3.org/1999/xlink" xlink:type="simple"><person-group><name name-style="western"><surname>Penny</surname><given-names>ND</given-names></name></person-group> (<year>1977</year>) Lista de <tp:taxon-name><tp:taxon-name-part taxon-name-part-type="order">Megaloptera</tp:taxon-name-part></tp:taxon-name>, <tp:taxon-name><tp:taxon-name-part taxon-name-part-type="order">Neuroptera</tp:taxon-name-part></tp:taxon-name> e <tp:taxon-name><tp:taxon-name-part taxon-name-part-type="order">Raphidioptera</tp:taxon-name-part></tp:taxon-name> do México, América Central, ilhas Caraíbas e América do Sul. Acta Amazonica 7(4, Suplemento): 1–6. <ext-link xlink:href="10.1590/1809-43921977074s005" ext-link-type="doi" xlink:type="simple">https://doi.org/10.1590/1809-43921977074s005</ext-link></mixed-citation></ref><ref id="B46"><mixed-citation xmlns:xlink="http://www.w3.org/1999/xlink" xlink:type="simple"><person-group><name name-style="western"><surname>Navás</surname><given-names>L</given-names></name></person-group> (<year>1915</year>) <article-title>Neue Neuropteren. Zweite [II] serie.</article-title><source>Entomologische Mitteilungen</source><volume>4</volume>: <fpage>194</fpage>–<lpage>202</lpage>. <ext-link xlink:href="10.1002/mmnd.191519150507" ext-link-type="doi" xlink:type="simple">https://doi.org/10.1002/mmnd.191519150507</ext-link></mixed-citation></ref><ref id="B85"><mixed-citation xmlns:xlink="http://www.w3.org/1999/xlink" xlink:type="simple"><person-group><name name-style="western"><surname>Westwood</surname><given-names>JO</given-names></name></person-group> (<year>1867</year>) Descriptions of new species of <tp:taxon-name><tp:taxon-name-part taxon-name-part-type="family">Mantispidae</tp:taxon-name-part></tp:taxon-name> in the Oxford and British Museums. Transactions of the [Royal] Entomological Society of London 15[=(3)5]: 501–508. <ext-link xlink:href="10.1111/j.1365-2311.1967.tb01450.x" ext-link-type="doi" xlink:type="simple">https://doi.org/10.1111/j.1365-2311.1967.tb01450.x</ext-link></mixed-citation></ref><ref id="B7"><mixed-citation xmlns:xlink="http://www.w3.org/1999/xlink" xlink:type="simple"><person-group><name name-style="western"><surname>Ardila-Camacho</surname><given-names>A</given-names></name><name name-style="western"><surname>Machado</surname><given-names>RJP</given-names></name><name name-style="western"><surname>Contreras-Ramos</surname><given-names>A</given-names></name></person-group> (<year>2021b</year>) <article-title>A review of the biology of <tp:taxon-name><tp:taxon-name-part taxon-name-part-type="subfamily">Symphrasinae</tp:taxon-name-part></tp:taxon-name> (<tp:taxon-name><tp:taxon-name-part taxon-name-part-type="order">Neuroptera</tp:taxon-name-part></tp:taxon-name>: <tp:taxon-name><tp:taxon-name-part taxon-name-part-type="family">Rhachiberothidae</tp:taxon-name-part></tp:taxon-name>), with the description of the egg and primary larva of <italic><tp:taxon-name><tp:taxon-name-part taxon-name-part-type="genus">Plega</tp:taxon-name-part></tp:taxon-name></italic> Navás, 1928.</article-title><source>Zoologischer Anzeiger</source><volume>294</volume>: <fpage>165</fpage>–<lpage>185</lpage>. <ext-link xlink:href="10.1016/j.jcz.2021.08.007" ext-link-type="doi" xlink:type="simple">https://doi.org/10.1016/j.jcz.2021.08.007</ext-link></mixed-citation></ref><ref id="B84"><mixed-citation xmlns:xlink="http://www.w3.org/1999/xlink" xlink:type="simple"><person-group><name name-style="western"><surname>Westwood</surname><given-names>JO</given-names></name></person-group> (<year>1852</year>) On the genus <italic><tp:taxon-name><tp:taxon-name-part taxon-name-part-type="genus">Mantispa</tp:taxon-name-part></tp:taxon-name></italic>, with descriptions of various new species. Transactions of the [Royal] Entomological Society of London 6[=(N.S.)1]: 252–270. <ext-link xlink:href="10.1111/j.1365-2311.1852.tb02505.x" ext-link-type="doi" xlink:type="simple">https://doi.org/10.1111/j.1365-2311.1852.tb02505.x</ext-link></mixed-citation></ref></ref-list></tp:taxon-treatment>
