# Supplementary material for: ﻿A camouflaged diversity: taxonomic revision of the thorny lacewing subfamily Symphrasinae (Neuroptera, Rhachiberothidae)
Source: Zookeys. 2024 Apr 30;1199:1–409. doi: 10.3897/zookeys.1199.115442 (PMC11077268; doi:10.3897/zookeys.1199.115442)
Supplement: XML Treatment for Trichoscelia anae [file zookeys.1199.115442-treatment43.xml]

<!DOCTYPE tp:taxon-treatment
  PUBLIC "-//TaxonX//DTD Taxonomic Treatment Publishing DTD v0 20100105//EN" "tax-treatment-NSO.dtd">
<tp:taxon-treatment xmlns:tp="http://www.plazi.org/taxpub"><tp:treatment-meta><kwd-group><label>Taxon classification</label><kwd>
                <named-content content-type="kingdom">Animalia</named-content>
              </kwd><kwd>
                <named-content content-type="order">Neuroptera</named-content>
              </kwd><kwd>
                <named-content content-type="family">Rhachiberothidae</named-content>
              </kwd></kwd-group><mixed-citation publication-type="journal"><person-group><name><surname>Ardila-Camacho</surname><given-names>Adrian</given-names></name><name><surname>Machado</surname><given-names>Renato José Pires</given-names></name><name><surname>Ohl</surname><given-names>Michael</given-names></name><name><surname>Contreras-Ramos</surname><given-names>Atilano</given-names></name></person-group><article-title>﻿A camouflaged diversity: taxonomic revision of the thorny lacewing subfamily <tp:taxon-name><tp:taxon-name-part taxon-name-part-type="subfamily">Symphrasinae</tp:taxon-name-part></tp:taxon-name> (<tp:taxon-name><tp:taxon-name-part taxon-name-part-type="order">Neuroptera</tp:taxon-name-part></tp:taxon-name>, <tp:taxon-name><tp:taxon-name-part taxon-name-part-type="family">Rhachiberothidae</tp:taxon-name-part></tp:taxon-name>)</article-title><source>Zookeys</source><day>30</day><month>04</month><year>2024</year><volume>1199</volume><fpage>1</fpage><lpage>409</lpage><pub-id pub-id-type="doi">10.3897/zookeys.1199.115442</pub-id></mixed-citation></tp:treatment-meta><tp:nomenclature><label>﻿﻿</label><tp:taxon-name>
              <tp:taxon-name-part taxon-name-part-type="genus" reg="Trichoscelia">Trichoscelia</tp:taxon-name-part>
              <tp:taxon-name-part taxon-name-part-type="species" reg="anae">anae</tp:taxon-name-part>
            </tp:taxon-name><tp:taxon-authority>Penny, 1982</tp:taxon-authority><xref ref-type="fig" rid="F79">Figs 79</xref><xref ref-type="fig" rid="F80">, 80</xref><tp:nomenclature-citation-list><tp:nomenclature-citation><tp:taxon-name>
                  <tp:taxon-name-part taxon-name-part-type="genus" reg="Trichoscelia">Trichoscelia</tp:taxon-name-part>
                  <tp:taxon-name-part taxon-name-part-type="species" reg="anae">anae</tp:taxon-name-part>
                </tp:taxon-name><comment>Penny, 1982a: 427. Holotype: male, Brazil, Rondônia (<named-content xmlns:xlink="http://www.w3.org/1999/xlink" content-type="dwc:institutional_code" xlink:title="Coleção Sistematica da Entomologia, Manaus, Amazonas, Brazil." xlink:href="http://grbio.org/institution/instituto-nacional-de-pesquisas-da-amazonia" xlink:type="simple">INPA</named-content>), photographs examined.</comment></tp:nomenclature-citation></tp:nomenclature-citation-list></tp:nomenclature><tp:treatment-sec sec-type="material" id="SECID0ES1EO"><title>Material examined.</title><p><bold><italic>Holotype</italic></bold>. Brazil • ♂; <bold>Rondônia</bold>, 364, Km 50; 01 Nov. 1979; J. Arias leg.; armadilha de malaise, 6 m; Neurop 065; Holotipo <italic><tp:taxon-name><tp:taxon-name-part taxon-name-part-type="genus" reg="Trichoscelia">Trichoscelia</tp:taxon-name-part><tp:taxon-name-part taxon-name-part-type="species" reg="anae">anae</tp:taxon-name-part></tp:taxon-name></italic> Penny; <named-content xmlns:xlink="http://www.w3.org/1999/xlink" content-type="dwc:institutional_code" xlink:title="Coleção Sistematica da Entomologia, Manaus, Amazonas, Brazil." xlink:href="http://grbio.org/institution/instituto-nacional-de-pesquisas-da-amazonia" xlink:type="simple">INPA</named-content>.</p></tp:treatment-sec><tp:treatment-sec sec-type="material" id="SECID0ES2EO"><title>Other material.</title><p>PERU – <bold>Madre de Dios</bold> • 2 ♂; Río Tambopata Res., 30 Km (air) S.W. Pto. Maldonado; 290 m; <named-content xmlns:xlink="http://www.w3.org/1999/xlink" content-type="dwc:verbatimCoordinates" xlink:type="simple"><named-content content-type="geo-json" specific-use="{&#34;type&#34;:&#34;Point&#34;,&#34;coordinates&#34;:[-69.333333,-12.833333]}" id="NCID0E42EO" xlink:type="simple">12°50'S, 69°20'W</named-content></named-content>; 31 Oct. 1982; Canopy Fogging Project, La Torre trail Pt. Secondary floodplain forest, fogged tree #73; <named-content xmlns:xlink="http://www.w3.org/1999/xlink" content-type="dwc:institutional_code" xlink:title="Florida State Collection of Arthropods, Gainesville, Florida, USA." xlink:href="http://grbio.org/institution/florida-state-collection-arthropods-museum-entomology" xlink:type="simple">FSCA</named-content>. • 1 ♀; <bold>San Martín</bold>, Moyabamba, vic. Ecológico “Rumipata”; <named-content xmlns:xlink="http://www.w3.org/1999/xlink" content-type="dwc:verbatimCoordinates" xlink:type="simple"><named-content content-type="geo-json" specific-use="{&#34;type&#34;:&#34;Point&#34;,&#34;coordinates&#34;:[-76.968750,-6.075556]}" id="NCID0EP3EO" xlink:type="simple">06°04'32"S, 76°58'7.5"W</named-content></named-content>; 970 m; 13–18 Oct. 2012; J.E. Eger leg.; MV and UV light; <named-content xmlns:xlink="http://www.w3.org/1999/xlink" content-type="dwc:institutional_code" xlink:title="Florida State Collection of Arthropods, Gainesville, Florida, USA." xlink:href="http://grbio.org/institution/florida-state-collection-arthropods-museum-entomology" xlink:type="simple">FSCA</named-content>.</p></tp:treatment-sec><tp:treatment-sec sec-type="diagnosis" id="SECID0E33EO"><title>Diagnosis.</title><p>This species is easily distinguished from all its congeners because the wings are distinctively expanded and broadly oval, with the costal field expanded proximally. The antennal flagellum is dark brown with four yellowish preapical flagellomeres. On the male genitalia the gonocoxite IX is short, thin, and sinuous, with the posterior apex lateroventrally curved, possessing four long, subequal apical digitiform processes. The gonocoxites XI are V-shaped; the medial lobe has the dorsal part as a quadrangular lobe with thickened margins; the ventral part is composed of a caudally curved, acuminate process with thickened margins. The female genitalia have a short and conical invagination on the distal section of the spermatheca, and the fertilization canal is remarkably long and S-shaped.</p></tp:treatment-sec><tp:treatment-sec sec-type="description" id="SECID0EB4EO"><title>Description.</title><p><bold><italic>Measurements</italic>.</bold> Male (<italic>n</italic> = 2). Forewing length: 8.0–9.0 mm; Hind wing length: 6.3–7.4 mm. Female (<italic>n</italic> = 1): Forewing length: 9.3 mm; Hind wing length: 7.5 mm.</p><p><bold><italic>Coloration</italic> (Fig. <xref ref-type="fig" rid="F79">79</xref>)</bold>. <bold><italic>Head</italic>.</bold> Mainly yellow with a longitudinal brown band extending from occiput to supraantennal region where it is forked. Vertexal region covered with dark brown setae on medial band. Antennal scape yellow, with distal margin infuscate; pedicel brown; flagellomeres dark brown, except 4–6 preapical yellow. Frons with two lateral, brown areas; clypeus brown with yellow margins, pale brown setae present. Labrum brown; mandible brown; maxilla pale brown with dark areas, palpus brown. Labium yellow, palpus brown with pale and dark areas, palpimacula pale brown. <bold><italic>Thorax</italic>.</bold> Pronotum yellow with the medial area and the anterior margin brown, setae generally with same color as cuticle, on anterior margin interspersed pale and dark setae present; episternum yellow; postfurcasternum yellow. Mesonotum yellow, with brown markings on central area of sclerites, setae on these markings dark brown; metanotum either completely yellow or with brown lateral markings on the scutum, plus medial mark on scutellum. Pre-episternum yellow with brown medial mark. Pteropleura yellow with brown markings on sclerites. <bold><italic>Foreleg</italic>.</bold> Coxa yellow with brown marks, with interspersed yellow and brown setae; trochanter yellow with brown mark on anterior surface, interspersed yellow and brown setae present. Femur yellow, anterior surface with broad mark on proximal ½, plus smaller preapical mark; posterior surface with adjacent ½ to closing surface brown; setae mostly yellow except on adjacent ½ to ventral surface dark brown. Tibia yellow with discontinuous brown band on the dorsal surface, clavate setae yellow; tarsus brown. <bold><italic>Mid- and hind leg</italic>.</bold> Mid-leg with coxa yellow with brown marks at base and apex, interspersed yellow and brown setae present; trochanter mainly brown, yellow at base and apex, interspersed yellow and brown setae present; femur yellow with brown apex, setae with same color as cuticle, except for some brown setae near the base; tibia yellow with brown base and fuscous apex, setae mainly brown; tarsus brown with pale areas, interspersed yellow and brown setae; plantar surface of first four tarsomeres distal, brown setae, laterally on each side. Hind leg similar to mid-leg, except trochanter completely yellow. <bold><italic>Wings</italic>.</bold> Forewing hyaline, with intermittent smoky areas along posterior and distal margin; area adjacent to crossveins amber. Pterostigma, dark brown, with a yellow preapical area. Longitudinal veins and posterior and distal wing margin alternating yellow and dark brown; subcostal veinlets and crossveins mainly dark brown, except at the apex of the costal field, yellow; setae mainly dark brown, in some areas with same color as cuticle. Hind wing hyaline with smoky areas at the base of the subcostal field and along the posterior and distal wing margin; area adjacent to first <abbrev xmlns:xlink="http://www.w3.org/1999/xlink" xlink:title="Cubitus anterior" id="ABBRID0EP5EO" xlink:type="simple">CuA</abbrev> branch strongly marked. Pterostigma brown with small, preapical yellow area. Longitudinal veins alternating brown and yellow, Sc + C yellow; crossveins brown; setae mainly dark brown. <bold><italic>Abdomen</italic>.</bold> Tergites yellow with brown mark adjacent to posterior margin; setae generally corresponding to cuticle color. Sternites yellow with setae mainly yellow. Pleural membrane yellow with intermittent brown areas.</p><fig id="F79" position="float" orientation="portrait"><object-id xmlns:xlink="http://www.w3.org/1999/xlink" content-type="doi" xlink:type="simple">10.3897/zookeys.1199.115442.figure79</object-id><label>Figure 79.</label><caption><p><italic><tp:taxon-name><tp:taxon-name-part taxon-name-part-type="genus" reg="Trichoscelia">Trichoscelia</tp:taxon-name-part><tp:taxon-name-part taxon-name-part-type="species" reg="anae">anae</tp:taxon-name-part></tp:taxon-name></italic> Penny, 1982 <bold>A</bold> male habitus, dorsal (abdomen removed) <bold>B</bold> wings <bold>C</bold> head, frontal <bold>D</bold> pronotum, dorsal <bold>E</bold> forefemur, anterior surface <bold>F</bold> same, posterior surface.</p></caption><graphic xmlns:xlink="http://www.w3.org/1999/xlink" xlink:href="zookeys-1199-001_article-115442__-g079.jpg" position="float" orientation="portrait" xlink:type="simple" id="oo_1038327.jpg"><uri content-type="original_file" xlink:type="simple">https://binary.pensoft.net/fig/1038327</uri></graphic></fig><p><bold><italic>Morphology</italic> (Fig. <xref ref-type="fig" rid="F79">79</xref>)</bold>. <bold><italic>Head</italic>.</bold> Semi-triangular in frontal view, moderately setose, smooth; vertexal region slightly domed above compound eyes, with rows of reclined setae; paraocular area strongly concave; coronal suture discrete. Compound eye hemispheric, large in relation to head size, as wide as ¾ interocular distance at toruli level. Antenna moniliform, scape slightly longer than wide, subconical; pedicel slightly longer than wide, both with thickened setae; flagellum slightly dorsoventrally compressed, with 29–33 flagellomeres; flagellomeres on basal ½ of flagellum 1.5× as wide as long, the rest almost as wide as long, progressively smaller towards the apex; all articles with medial row of thickened setae. Postgena narrow in lateral view; hypostomal bridge not completely fused to postgena. Maxillary palpus with first two palpomeres as long as wide, third palpomere 3× as long as wide, fourth ~ 2× as long as wide, fifth palpomere pointed, as long as third. Submentum oval with long setae; first palpomere 1.5× as long as wide, second 2× as long as wide, third palpomere slightly longer than second, proximally expanded; palpimacula ovoid. <bold><italic>Thorax</italic>.</bold> Pronotum slightly longer than wide, with sulcus contiguous to lateral and anterior margins; in lateral view anterior margin, medial region and posterior margin raised, with pedicellate, thickened setae; the rest of the surface with fine and short setae; episternum with long fine setae; postfurcasternum trapezoidal. Mesonotum slightly wider than long, with thickened, pedicellate, erect setae in the medial area of the scutum and on scutellum. Metanotum ~ 2× as long as wide, mostly glabrous; scutellum with few short, thin setae. Pteropleura covered with abundant long, thin setae. <bold><italic>Foreleg</italic>.</bold> Coxa slightly shorter than femur, cylindrical, with abundant long, thin setae; trochanter subconical, covered with long, thin setae, dorsal surface with thickened, pedicellate near distal margin; femur incrassate, with abundant short, thin setae; closing surface with double row of tubercle-shaped specializations, both rows with a more developed sub-basal process (process/ seta ratio 1:1); rows of thickened setae with globular base adjacent to each row of processes present, extending over almost the entire closure surface. Tibia almost as long as femur, curved, with abundant long, thin setae; with a patch of clavate setae apically on anterior surface; lanceolate process of basitarsus reaching the base of fourth tarsomere; second tarsomere 3× as long as wide, third tarsomere as long as wide, fourth tarsomere 2× as long as wide, with thickened setae. <bold><italic>Mid- and hind leg</italic>.</bold> Mid-leg with coxa and trochanter covered with long, thin setae; tibia slightly longer than femur, with long, thickened setae, thinner and shorter on femur; tibial spurs short; basitarsus 3× as long as wide, second tarsomere slightly longer than wide, third and fourth as long as broad, fifth tarsomere 2× as long as wide, all covered with long, thin setae; first four tarsomeres with a pair of thickened setae laterally on distal margin of the plantar surface. Hind leg longer than mid-leg, densely pubescent, tibia 1.5× as long as femur, setae as in midleg; tarsomeres similar in shape and proportion to those of the midleg. <bold><italic>Wings</italic>.</bold> Forewing broadly oval, trichosors present along wing margin except at base; costal space proximally widened, humeral vein forked; 12 or 13 subcostal veinlets present. Pterostigma elongated and narrow, composed of numerous veinlets, mainly simple and incomplete; subcostal space with a single, medially located crossvein. Sc vein bent posteriad at the proximal margin of pterostigma to merge RA; <italic>rarp2</italic> curved, with two or three veins arising from it, three from <italic>rarp1</italic>. M vein fused basally to R; base of RP located near separation of M and R, M fork near that separation, opposite to R fork; 1r-m located between RP base and MA base, forming a small, trapezoidal cell; four or five gradate crossveins present. Cu vein deeply forked; CuP basally angled, approaching A1, forked opposite to separation of M and R. A1 vein simple, reaching the level of separation of M and R, apically forked; A2 apically forked, at CuP angle level. Hind wing smaller and narrower than anterior; costal space narrow and reduced, with seven veinlets; Sc and C fused at proximal ¼ of wing length; Sc curved posteriad at proximal margin of pterostigma to merge RA. Pterostigma elongated, narrow, curved, composed of numerous incomplete veinlets; radial space with single crossvein; three veins arising from <italic>rarp1</italic>, one from <italic>rarp2</italic>. M vein forked beyond the R fork; 1 r-m sigmoid, connecting M base and RP base, distally connected again to M stem through short crossvein. Cu deeply forked, <abbrev xmlns:xlink="http://www.w3.org/1999/xlink" xlink:title="Cubitus anterior" id="ABBRID0ECBFO" xlink:type="simple">CuA</abbrev> long and sinuous, distally branched, first branch candelabrum-shaped; CuP with the distal portion anteriorly curved, pectinate. Cubitoanal space with two crossveins. A1 arched, A2 short and arched. <bold><italic>Abdomen</italic>.</bold> Cylindrical to medially expanded; tergites quadrangular with scattered, thin setae. Sternites rectangular with scattered, short, thin setae.</p><p><bold><italic>Male genitalia</italic></bold> (Fig. <xref ref-type="fig" rid="F80">80A–E</xref>). Tergite IX dorsally slightly narrower than laterally, lateral margin quadrangular, with a posteroventral notch. Sternite VIII rectangular; sternite IX triangular, posteromedially forming an acute angle, with tiny setae, dorsal surface canaliculate; the rest of the surface with abundant, long, thin setae; in lateral view acuminate, with apex reaching posterior margin of ectoproct. Gonocoxite IX short, thin and sinuous, base spatulate; apex lateroventrally curved, with four long, subequal apical digitiform processes. Ectoproct ovoid, setose; ventral surface with anterior region convex, followed posteriorly by a strongly curved, keeled structure. Gonocoxites X forming as a short, thickened, ventrally canaliculate sclerite, anterior apex expanded, posterior apex bent with two short lateral preapical processes. Gonostyli X thin and curved at base, with two lateral processes, the rest of the structure whip-shaped, long, curved ventrally and coiled anteriorly, forming single loop before protruding from the abdomen. Gonapophyses X subparallel, rod-shaped, straight, joined by membrane covering gonostyli X base. Gonocoxites XI V-shaped, medial lobe elaborated, with two differentiated parts: dorsal part as a quadrangular lobe with thickened margins; ventral part composed of a caudally curved, acuminate process with thickened margins; between these parts a narrow, diamond-shaped, less sclerotized region is present; lateral arms short and sinuous, with pointed process laterally projected at the anterior apex.</p><fig id="F80" position="float" orientation="portrait"><object-id xmlns:xlink="http://www.w3.org/1999/xlink" content-type="doi" xlink:type="simple">10.3897/zookeys.1199.115442.figure80</object-id><label>Figure 80.</label><caption><p><italic><tp:taxon-name><tp:taxon-name-part taxon-name-part-type="genus" reg="Trichoscelia">Trichoscelia</tp:taxon-name-part><tp:taxon-name-part taxon-name-part-type="species" reg="anae">anae</tp:taxon-name-part></tp:taxon-name></italic> Penny, 1982 <bold>A</bold> male terminalia, lateral <bold>B</bold> same, ventral <bold>C</bold> male genitalia, lateral <bold>D</bold> same, dorsal <bold>E</bold> same, ventral <bold>F</bold> female terminalia, lateral <bold>G</bold> same, ventral <bold>H</bold> spermatheca.</p></caption><graphic xmlns:xlink="http://www.w3.org/1999/xlink" xlink:href="zookeys-1199-001_article-115442__-g080.jpg" position="float" orientation="portrait" xlink:type="simple" id="oo_1038328.jpg"><uri content-type="original_file" xlink:type="simple">https://binary.pensoft.net/fig/1038328</uri></graphic></fig><p><bold><italic>Female genitalia</italic></bold> (Fig. <xref ref-type="fig" rid="F80">80F–H</xref>). Sternite VII rectangular. Tergite VIII narrower dorsally than laterally, enclosing spiracle of eighth abdominal segment, lateral margin triangular. Membrane between tergite VIII and tergite IX + ectoproct sclerotized, forming a concave, triangular plate. Gonocoxites VIII forming a trapezoidal plate, with two lateral concave areas, where lateral plates of the gonapophyses VIII and the tergite IX + ectoproct rest; gonapophyses VIII with quadrangular, convex medial part; such a part is posteromedially produced into a bilobed process, whose base is convex and lobes digitiform; lateral part of gonapophyses VIII quadrangular, convex, covered with microspinules, connected to tergite IX+ ectoproct. Tergite IX + ectoproct ovoid. Gonocoxite IX long and narrow, as long as the last four abdominal segments together. Bursa copulatrix short, funnel-shaped, with the proximal region sclerotized and concave, the rest thin and membranous. Spermatheca long, entangled; proximal section thin forming three coils, ending in a more internally entangled part; medial section slightly thicker than proximal section, complexly entangled and forming multiple convolutions. Distal section slightly thicker than the medial section, forming several convolutions, progressively wider towards the apex, distally with a short and conical invagination, adjacent to fertilization canal duct. Fertilization canal duct short, thickened, sigmoid; fertilization canal long, thickened, S-shaped, covered with microfilaments.</p></tp:treatment-sec><tp:treatment-sec sec-type="distribution" id="SECID0EIDFO"><title>Distribution.</title><p>Brazil (Rondônia), Peru (Madre de Dios, San Martín).</p></tp:treatment-sec><tp:treatment-sec sec-type="remarks" id="SECID0ENDFO"><title>Remarks.</title><p>This is a rather distinctive species of <italic><tp:taxon-name><tp:taxon-name-part taxon-name-part-type="genus" reg="Trichoscelia">Trichoscelia</tp:taxon-name-part></tp:taxon-name></italic> previously known only from its original description (<xref ref-type="bibr" rid="B55">Penny 1982a</xref>). It was known from Rondônia (Brazil) and herein its distribution range is extended to Peru (Madre de Dios and San Martín). This is the only species of the genus that has pale preapical flagellomeres and an expanded costal space of forewing. The male genitalia exhibit a distinctive morphology with relatively short gonostyli X forming a single loop and a well-developed median lobe on the gonocoxites XI. The latter condition is only shared with <italic><tp:taxon-name><tp:taxon-name-part taxon-name-part-type="genus" reg="Trichoscelia">Trichoscelia</tp:taxon-name-part><tp:taxon-name-part taxon-name-part-type="species" reg="andina">andina.</tp:taxon-name-part></tp:taxon-name></italic> The spermatheca is striking, probably expressing plesiomorphic character states, for instance the apical invagination is short and conical, while the fertilization canal duct and the fertilization canal are noticeably elongated, conditions only expressed by certain species of <tp:taxon-name><tp:taxon-name-part taxon-name-part-type="subfamily">Rhachiberothinae</tp:taxon-name-part></tp:taxon-name>.</p></tp:treatment-sec><ref-list><ref id="B55"><mixed-citation xmlns:xlink="http://www.w3.org/1999/xlink" xlink:type="simple"><person-group><name name-style="western"><surname>Penny</surname><given-names>ND</given-names></name></person-group> (<year>1982a</year>) <article-title><tp:taxon-name><tp:taxon-name-part taxon-name-part-type="order">Neuroptera</tp:taxon-name-part></tp:taxon-name> of the Amazon basin. Part 6. <tp:taxon-name><tp:taxon-name-part taxon-name-part-type="family">Mantispidae</tp:taxon-name-part></tp:taxon-name> (1).</article-title><source>Acta Amazonica</source><volume>12</volume>(<issue>2</issue>): <fpage>415</fpage>–<lpage>463</lpage>. <ext-link xlink:href="10.1590/1809-43921982122415" ext-link-type="doi" xlink:type="simple">https://doi.org/10.1590/1809-43921982122415</ext-link></mixed-citation></ref></ref-list></tp:taxon-treatment>
