# Supplementary material for: ﻿A camouflaged diversity: taxonomic revision of the thorny lacewing subfamily Symphrasinae (Neuroptera, Rhachiberothidae)
Source: Zookeys. 2024 Apr 30;1199:1–409. doi: 10.3897/zookeys.1199.115442 (PMC11077268; doi:10.3897/zookeys.1199.115442)
Supplement: XML Treatment for Trichoscelia andina [file zookeys.1199.115442-treatment44.xml]

<!DOCTYPE tp:taxon-treatment
  PUBLIC "-//TaxonX//DTD Taxonomic Treatment Publishing DTD v0 20100105//EN" "tax-treatment-NSO.dtd">
<tp:taxon-treatment xmlns:tp="http://www.plazi.org/taxpub"><tp:treatment-meta><kwd-group><label>Taxon classification</label><kwd>
                <named-content content-type="kingdom">Animalia</named-content>
              </kwd><kwd>
                <named-content content-type="order">Neuroptera</named-content>
              </kwd><kwd>
                <named-content content-type="family">Rhachiberothidae</named-content>
              </kwd></kwd-group><mixed-citation publication-type="journal"><person-group><name><surname>Ardila-Camacho</surname><given-names>Adrian</given-names></name><name><surname>Machado</surname><given-names>Renato José Pires</given-names></name><name><surname>Ohl</surname><given-names>Michael</given-names></name><name><surname>Contreras-Ramos</surname><given-names>Atilano</given-names></name></person-group><article-title>﻿A camouflaged diversity: taxonomic revision of the thorny lacewing subfamily <tp:taxon-name><tp:taxon-name-part taxon-name-part-type="subfamily">Symphrasinae</tp:taxon-name-part></tp:taxon-name> (<tp:taxon-name><tp:taxon-name-part taxon-name-part-type="order">Neuroptera</tp:taxon-name-part></tp:taxon-name>, <tp:taxon-name><tp:taxon-name-part taxon-name-part-type="family">Rhachiberothidae</tp:taxon-name-part></tp:taxon-name>)</article-title><source>Zookeys</source><day>30</day><month>04</month><year>2024</year><volume>1199</volume><fpage>1</fpage><lpage>409</lpage><pub-id pub-id-type="doi">10.3897/zookeys.1199.115442</pub-id></mixed-citation></tp:treatment-meta><tp:nomenclature><label>﻿﻿</label><tp:taxon-name>
              <tp:taxon-name-part taxon-name-part-type="genus" reg="Trichoscelia">Trichoscelia</tp:taxon-name-part>
              <tp:taxon-name-part taxon-name-part-type="species" reg="andina">andina</tp:taxon-name-part>
            </tp:taxon-name><tp:taxon-authority>Ardila-Camacho, 2015</tp:taxon-authority><xref ref-type="fig" rid="F81">Figs 81</xref><xref ref-type="fig" rid="F82">, 82</xref><tp:nomenclature-citation-list><tp:nomenclature-citation><tp:taxon-name>
                  <tp:taxon-name-part taxon-name-part-type="genus" reg="Trichoscelia">Trichoscelia</tp:taxon-name-part>
                  <tp:taxon-name-part taxon-name-part-type="species" reg="andina">andina</tp:taxon-name-part>
                </tp:taxon-name><comment>Ardila-Camacho, 2015: 420. Holotype: male, Colombia, Cundinamarca (<abbrev xmlns:xlink="http://www.w3.org/1999/xlink" content-type="institution" xlink:title="Museo Javeriano de Ciencias Naturales, Bogotá, Colombia." id="ABBRID0EJGFO" xlink:type="simple">MPUJ</abbrev>), specimen examined.</comment></tp:nomenclature-citation></tp:nomenclature-citation-list></tp:nomenclature><tp:treatment-sec sec-type="material" id="SECID0EOGFO"><title>Material examined.</title><p><bold><italic>Holotype</italic></bold>. Colombia • ♂; <bold>Cundinamarca</bold>, Albán, vereda Santana; 1800 m; 22 Nov. 1981; H. Schmit leg.; <abbrev xmlns:xlink="http://www.w3.org/1999/xlink" content-type="institution" xlink:title="Museo Javeriano de Ciencias Naturales, Bogotá, Colombia." id="ABBRID0E2GFO" xlink:type="simple">MPUJ</abbrev>.</p></tp:treatment-sec><tp:treatment-sec sec-type="material" id="SECID0EAHFO"><title>Other material.</title><p>Colombia – <bold>Cundinamarca</bold> • 1 ♂ 1 ♀; Guaduas, Vda. Las Lajitas, Finca Buenos Aires; 23 May. 1992; B. Tellez leg; UPN. – <bold>Huila</bold> • 1 ♂; Pitalito; 10 Mar. 1973; W.P. Mackay leg.; <italic><tp:taxon-name><tp:taxon-name-part taxon-name-part-type="genus" reg="Trichoscelia">Trichoscelia</tp:taxon-name-part><tp:taxon-name-part taxon-name-part-type="species" reg="varia">varia</tp:taxon-name-part></tp:taxon-name></italic> det. N. Penny, 1999; <named-content xmlns:xlink="http://www.w3.org/1999/xlink" content-type="dwc:institutional_code" xlink:title="California Academy of Sciences, San Francisco, USA." xlink:href="http://grbio.org/institution/california-academy-sciences" xlink:type="simple">CAS</named-content>. • 1 ♀; Unknown locality [probably Colombia] Benavides; Jul; H. Smith leg.; <named-content xmlns:xlink="http://www.w3.org/1999/xlink" content-type="dwc:institutional_code" xlink:title="Museum of Comparative Zoology, Cambridge, Massachusetts, USA." xlink:href="http://grbio.org/institution/museum-comparative-zoology" xlink:type="simple">MCZ</named-content>-ENT 006811791; <named-content xmlns:xlink="http://www.w3.org/1999/xlink" content-type="dwc:institutional_code" xlink:title="Museum of Comparative Zoology, Cambridge, Massachusetts, USA." xlink:href="http://grbio.org/institution/museum-comparative-zoology" xlink:type="simple">MCZ</named-content>.</p><p>Ecuador • 1 ♀; <bold>Pichincha</bold>, Tinalandia; 10–17 Jul. 1980; H.V. Weems Jr. leg.; <named-content xmlns:xlink="http://www.w3.org/1999/xlink" content-type="dwc:institutional_code" xlink:title="Florida State Collection of Arthropods, Gainesville, Florida, USA." xlink:href="http://grbio.org/institution/florida-state-collection-arthropods-museum-entomology" xlink:type="simple">FSCA</named-content>. • 1 ♂; Pichincha, Tinalandia; 21 Jan. 2002; F.T. Hovore leg.; <italic><tp:taxon-name><tp:taxon-name-part taxon-name-part-type="genus" reg="Trichoscelia">Trichoscelia</tp:taxon-name-part><tp:taxon-name-part taxon-name-part-type="species" reg="egella">egella</tp:taxon-name-part></tp:taxon-name></italic> det. N. Penny, 2003; <named-content xmlns:xlink="http://www.w3.org/1999/xlink" content-type="dwc:institutional_code" xlink:title="California Academy of Sciences, San Francisco, USA." xlink:href="http://grbio.org/institution/california-academy-sciences" xlink:type="simple">CAS</named-content>.</p><p>Panama • 1 ♀; <bold>Canal Zone</bold>, Barro Colorado Island; 22 Apr. 1978; Silberglied, Aiello leg.; at light; <ext-link xmlns:xlink="http://www.w3.org/1999/xlink" xlink:href="https://mbd-db.osu.edu/hol/search_results?&amp;search_type=fast&amp;q=USNMENT01541904" ext-link-type="uri" xlink:type="simple">USNMENT01541904</ext-link>; USNM.</p><p>Venezuela • 1 ♂; [<bold>Carabobo</bold>] San Esteban; Anduge leg.; <italic><tp:taxon-name><tp:taxon-name-part taxon-name-part-type="genus" reg="Trichoscelia">Trichoscelia</tp:taxon-name-part><tp:taxon-name-part taxon-name-part-type="species" reg="banksi">banksi</tp:taxon-name-part></tp:taxon-name></italic> End., det. N. Banks; <named-content xmlns:xlink="http://www.w3.org/1999/xlink" content-type="dwc:institutional_code" xlink:title="Florida State Collection of Arthropods, Gainesville, Florida, USA." xlink:href="http://grbio.org/institution/florida-state-collection-arthropods-museum-entomology" xlink:type="simple">FSCA</named-content>.</p></tp:treatment-sec><tp:treatment-sec sec-type="diagnosis" id="SECID0EMKFO"><title>Diagnosis.</title><p>This species is similar in the general color pattern and wing venation to <italic><tp:taxon-name><tp:taxon-name-part taxon-name-part-type="genus" reg="Trichoscelia">T.</tp:taxon-name-part><tp:taxon-name-part taxon-name-part-type="species" reg="banksi">banksi</tp:taxon-name-part></tp:taxon-name></italic> and <italic><tp:taxon-name><tp:taxon-name-part taxon-name-part-type="genus" reg="Trichoscelia">T.</tp:taxon-name-part><tp:taxon-name-part taxon-name-part-type="species" reg="flavomaculata">flavomaculata</tp:taxon-name-part></tp:taxon-name></italic>, however, the wings are narrower and more elongate than in the latter, and the male and female genitalia are remarkably distinct from the former. The posterior apex of the gonocoxite IX of <italic><tp:taxon-name><tp:taxon-name-part taxon-name-part-type="genus" reg="Trichoscelia">T.</tp:taxon-name-part><tp:taxon-name-part taxon-name-part-type="species" reg="andina">andina</tp:taxon-name-part></tp:taxon-name></italic> possesses 5–8 digitiform processes, arranged in a cluster, while only three are present in <italic><tp:taxon-name><tp:taxon-name-part taxon-name-part-type="genus" reg="Trichoscelia">T.</tp:taxon-name-part><tp:taxon-name-part taxon-name-part-type="species" reg="banksi">banksi</tp:taxon-name-part></tp:taxon-name></italic>. Furthermore, the median lobe of gonocoxites XI of <italic><tp:taxon-name><tp:taxon-name-part taxon-name-part-type="genus" reg="Trichoscelia">T.</tp:taxon-name-part><tp:taxon-name-part taxon-name-part-type="species" reg="andina">andina</tp:taxon-name-part></tp:taxon-name></italic> has a ventral part forming a trapezoidal process with two blunt lateroventral outgrowths, which is absent in <italic><tp:taxon-name><tp:taxon-name-part taxon-name-part-type="genus" reg="Trichoscelia">T.</tp:taxon-name-part><tp:taxon-name-part taxon-name-part-type="species" reg="flavomaculata">flavomaculata</tp:taxon-name-part></tp:taxon-name></italic>.</p></tp:treatment-sec><tp:treatment-sec sec-type="description" id="SECID0EUMFO"><title>Description.</title><p><bold><italic>Measurements</italic>.</bold> Male (<italic>n</italic> = 3). Forewing length: 7.6–9.4 mm; Hind wing length: 5.8–6.2 mm. Female (<italic>n</italic> = 2): Forewing length: 8.1–9.3 mm; Hind wing length: 6.1–7.3 mm.</p><p><bold><italic>Coloration</italic> (Fig. <xref ref-type="fig" rid="F81">81</xref>)</bold>. <bold><italic>Head</italic>.</bold> Mostly yellow, vertex with a brown band extended from occiput to supraantennal area. Antennal scape yellow, except dorsally on distal ½ brown, setae dark brown; pedicel brown; flagellum dark brown. Frons with transverse, brown band; hypostomal bridge pale brown; clypeus with a brown transverse band and yellow margins, setae yellow. Labrum pale brown with yellow setae; mandible pale amber; maxilla yellow with pale brown palp, the first three palpomeres darker, all with yellow apex; submentum yellow with pale brown setae, prementum and ligula yellow, labial palpus brown with yellow ring at base and apex of each palpomere, palpimacula pale brown. <bold><italic>Thorax</italic>.</bold> Pronotum yellow with brown broad medial area extending posterolaterally, anterior margin brown, setae brown; episternum bicolor, with pale brown setae; postfurcasternum yellow with brown suffusions. Mesoscutum with sclerites brown with yellow margins, scutellum with medial brown marking and yellow lateral areas, dark brown setae. Meso-pre-episternum mostly brown. Pteropleuron with sclerites mainly brown with yellow margins; setation with same color as cuticle. <bold><italic>Foreleg</italic>.</bold> Coxa mainly dark brown with yellow areas on the anterior surface, with concolorous setae; trochanter yellow with dark brown suffusions on posterior surface, setation mainly yellow. Femur yellow, with brown area extending on dorsal, anterior and posterior surfaces, it consists of pentagonal brown markings with yellow center; distal portion adjacent to closure surface brown. Tibia yellow with brown areas, setation mostly brown, clavate yellow. Basitarsus yellow, gradually changing to pale brown towards apex, setae mainly brown, clavate setae yellow; remaining tarsomeres pale brown, setae brown. <bold><italic>Mid- and hind leg</italic>.</bold> Mid-leg with brown coxa, trochanter yellow with brown spot; femur yellow; tibia yellow with brown spot dorsally at base; tarsus yellow. Hind leg with coxa mainly brown, trochanter yellow with brown suffusions, femur yellow, tibia yellow with broad sub-basal band; setation mostly yellow, yellow areas sometimes with brown setae; tibial spurs pale amber, pretarsal claws brown. <bold><italic>Wings</italic>.</bold> Forewing hyaline; longitudinal veins alternating brown and yellow, subcostal veinlets, and crossveins brown; pterostigma brown with yellow medial area; wing margin alternating yellow and brown. Hind wing hyaline; C + Sc, medial area of RA, base of CuP and anal veins yellow, remaining longitudinal veins mostly brown; subcostal veinlets and crossveins brown; pterostigma brown with yellow preapical area; wing margin alternating yellow and brown. <bold><italic>Abdomen</italic>.</bold> Cleared.</p><fig id="F81" position="float" orientation="portrait"><object-id xmlns:xlink="http://www.w3.org/1999/xlink" content-type="doi" xlink:type="simple">10.3897/zookeys.1199.115442.figure81</object-id><label>Figure 81.</label><caption><p><italic><tp:taxon-name><tp:taxon-name-part taxon-name-part-type="genus" reg="Trichoscelia">Trichoscelia</tp:taxon-name-part><tp:taxon-name-part taxon-name-part-type="species" reg="andina">andina</tp:taxon-name-part></tp:taxon-name></italic> Ardila-Camacho, 2015 <bold>A</bold> female habitus, dorsal <bold>B</bold> wings <bold>C</bold> head, frontal <bold>D</bold> pronotum, dorsal <bold>E</bold> forefemur, anterior surface <bold>F</bold> same, posterior surface.</p></caption><graphic xmlns:xlink="http://www.w3.org/1999/xlink" xlink:href="zookeys-1199-001_article-115442__-g081.jpg" position="float" orientation="portrait" xlink:type="simple" id="oo_1038329.jpg"><uri content-type="original_file" xlink:type="simple">https://binary.pensoft.net/fig/1038329</uri></graphic></fig><p><bold><italic>Morphology</italic> (Fig. <xref ref-type="fig" rid="F81">81</xref>)</bold>. <bold><italic>Head</italic>.</bold> Semi-triangular in frontal view, smooth, vertexal region slightly domed above compound eyes, with rows of short, reclined setae; paraocular area concave; coronal suture discernible. Compound eye hemispheric, enlarged, as wide as ¾ of interocular distance at toruli level. Antenna moniliform, scape 1.5× as long as wide, slightly distally expanded, with short, thin setae; pedicel as long as wide; flagellum slightly dorsoventrally flattened, basal flagellomeres 1.5× as wide as long, progressively narrower towards the apex, all articles with a medial ring of short and thin setae. Frons narrow, trapezoidal, with thin and short setae. Postgena broad; hypostomal bridge not entirely fused with postgena. Clypeus rectangular, narrow. Labrum rounded, with fine, long setae; maxillary palpus with first palpomere as long as wide, second 1.5× as long as wide, third 3× as long as wide, fourth 2× as long as wide, fifth as long as the third. Submentum rounded with long, thin setae; labial palpus with first palpomere slightly longer than wide, second 2× as long as wide, third slightly longer than second, not noticeably expanded, with ovoid palpimacula. <bold><italic>Thorax</italic>.</bold> Pronotum 1.5× as long as wide, with a groove contiguous to lateral and distal margins; posterior margin, medial area and anterior margin slightly raised with pedicellate, long, thickened setae, remaining surface short and thin; episternum with long, thin setae; postfurcasternum trapezoidal. Mesonotum ~ 2× as wide as long, mesoscutum with some pedicellate, thickened, erect setae on medial area; scutellum with a few pedicelled, thickened, long setae and thin, short setae. Metanotum 2× as wide as long, scutum with lateral cusps and a medial depression; scutellum semi-triangular, with rounded posterior margin. Pteropleura covered with abundant short, thin setae. <bold><italic>Foreleg</italic>.</bold> Coxa cylindrical, almost as long as femur, with abundant, fine, long setae; trochanter trapezoidal, setose, dorsally with thickened setae near distal margin. Femur robust, sub-cylindrical, setose; closing surface both rows of processes fully developed, composed of tubercle-shaped, specializations; posteroventral row with single more developed basal process (process/seta ratio 1:1), anteroventral row with single more developed sub-basal process (process/seta ratio 1:1); rows of thickened setae with globular base fully developed, extended along the entire closing surface. Tibia curved, slightly shorter than femur, setose; anterior surface with apical patch of clavate setae; closing surface keeled, with row of flattened, prostrate setae. Basitarsus elongated, basal ½ with clavate setae on anterior surface, ventrally keeled with row of prostrate setae; lanceolate process short, reaching the base of fourth tarsomere, with plug-shaped Stitz organ at apex; second tarsomere 4× as long as wide, third tarsomere slightly longer than wide, fourth tarsomere 2× as long as wide. <bold><italic>Mid- and hind leg</italic>.</bold> Mid-leg covered with abundant, long, thin setae, shorter on tarsus. Tibia slightly flattened, thin; basitarsus ~ 3× as long as wide, second tarsomere slightly longer than wide, third and fourth tarsomeres as long as wide, fifth tarsomere 1.5× as long as wide; first four tarsomeres with a pair of lateral, thickened setae at distal margin on plantar surface. Hind leg densely covered with long, thin setae, shorter on tarsus; tibia slightly thickened; tibial spurs short; tarsomeres similar to those of mid-leg. <bold><italic>Wings</italic>.</bold> Forewing oval, trichosors present along wing margin except at wing base; venation setose; costal space narrow, with simple or forked humeral vein; 10–12 subcostal simple veinlets; pterostigma rectangular, narrow, gently curved, with numerous, incomplete, simple veinlets; subcostal space with single, medially located crossvein; Sc vein abruptly bent posteriad at the proximal margin of pterostigma to merge RA; <italic>rarp2</italic> gently curved, two RP branches arising from each anterior radial cell; M fused basally to RA; base of the RP located near separation of M and RA, M fork near such separation; 1r-m located between base of RP and MA fork, forming a small, trapezoidal cell; four gradate crossveins present. Cu deeply forked; CuP proximally angled, touching A1, distally forked at level of divergence of M and R. 1A simple ending at the level of separation of M and R; 2A distally forked, slightly beyond the level of CuP angle. Jugal lobe with abundant setae on the posterior margin. Hind wing oval, smaller and narrower than forewing; venation densely setose; costal space narrow and reduced, with four or five subcostal veinlets; C and Sc fused at proximal ¼ of wing length, subcostal space without crossveins, gradually widening towards apex; Sc vein abruptly curved posteriad at proximal pterostigma margin to merge RA; pterostigma elongated and narrow, straight; radial space widened with a single crossvein, straight; two veins arising from <italic>rarp1</italic>, one from <italic>rarp2</italic>. Vein 1r-m sigmoid, connecting base of M and base of RP, distally connected again to M stem through short crossvein. M vein forked beyond the level of R fork. Cu deeply forked, <abbrev xmlns:xlink="http://www.w3.org/1999/xlink" xlink:title="Cubitus anterior" id="ABBRID0EPQFO" xlink:type="simple">CuA</abbrev> long, sinuous, distally forked, first branch candelabrum-shaped; CuP distally anteriorly curved, pectinate. A1 long and arched; A2 simple, short, and arched. <bold><italic>Abdomen</italic>.</bold> Cylindrical, scarcely setose; tergites quadrangular; intertergal membrane between abdominal segments III–V broad, setose, with glabrous lateral areas; tergites V and VI with two lateral scars near posterior margin. Sternites rectangular, with short, thin setae.</p><p><bold><italic>Male genitalia</italic></bold> (Fig. <xref ref-type="fig" rid="F82">82A–E</xref>). Tergite IX narrower dorsally than laterally, posteroventrally notched. Sternite VIII rectangular with concave posterior margin. Sternite IX pentagonal, setose, apex acuminate and slightly curved ventrad, dorsally canaliculate; in lateral view slightly surpassing posterior margin of ectoproct. Gonocoxite IX short and sinuous, base spatulate and dorsally bent; apex laterally recurved, with 5–8 digitiform processes, arranged in a cluster. Ectoproct triangular, setose, ventrally broadly concave, with posterior margin sclerotized. Gonocoxites X forming a short, straight, ventrally canaliculate sclerite, anterior apex expanded, posterior apex with dorsal processes connected to gonostyli X, and two short, preapical, lateroventral processes connected to gonapophyses X. Gonostyli X not thickened, curved, with two lateral processes at base; the rest of the structure long, abruptly anteroventrally curved, anteriorly coiled, forming two internal loops after protruding from abdomen. Gonapophyses X rod-shaped, long, straight; posterior apex dorsally bent, with surrounding membrane set with microspinules; gonapophyses joined by a membrane covering the base of the gonostyli X. Gonocoxites XI U-shaped, with medial lobe complex and elaborated composed of two differentiated parts: dorsal part as a broad, quadrangular, concave lobe; ventral part as a trapezoidal process with two blunt lateroventral outgrowths; ventral margin deeply incised; area between these parts less sclerotized; lateral arms of gonocoxites XI short, gently curved;</p><fig id="F82" position="float" orientation="portrait"><object-id xmlns:xlink="http://www.w3.org/1999/xlink" content-type="doi" xlink:type="simple">10.3897/zookeys.1199.115442.figure82</object-id><label>Figure 82.</label><caption><p><italic><tp:taxon-name><tp:taxon-name-part taxon-name-part-type="genus" reg="Trichoscelia">Trichoscelia</tp:taxon-name-part><tp:taxon-name-part taxon-name-part-type="species" reg="andina">andina</tp:taxon-name-part></tp:taxon-name></italic> Ardila-Camacho, 2015 <bold>A</bold> male terminalia, lateral <bold>B</bold> same, ventral <bold>C</bold> male genitalia, lateral <bold>D</bold> same, dorsal <bold>E</bold> same, ventral <bold>F</bold> female terminalia, lateral <bold>G</bold> same, ventral <bold>H</bold> gonapophyses VIII ventral <bold>I</bold> spermatheca.</p></caption><graphic xmlns:xlink="http://www.w3.org/1999/xlink" xlink:href="zookeys-1199-001_article-115442__-g082.jpg" position="float" orientation="portrait" xlink:type="simple" id="oo_1038330.jpg"><uri content-type="original_file" xlink:type="simple">https://binary.pensoft.net/fig/1038330</uri></graphic></fig><p><bold><italic>Female genitalia</italic></bold> (Fig. <xref ref-type="fig" rid="F82">82F–I</xref>). Sternite VII subtrapezoidal. Tergite VIII slightly narrower dorsally than laterally, enclosing spiracle of eighth abdominal segment, lateral margin quadrangular. Membrane between tergite VIII and tergite IX + ectoproct sclerotized, forming a concave triangular plate. Gonocoxites VIII forming a trapezoidal, concave plate; gonapophyses VIII with thickened, convex, keel-shaped medial part, posteromedially with two blunt processes; lateral part of gonapophyses VIII triangular, connected to tergite IX + ectoproct. Tergite IX + ectoproct semi-triangular, setose. Gonocoxite IX long and narrow, as long as the last four abdominal segments together. Bursa copulatrix long, funnel-shaped, proximal part sclerotized, concave, the rest of the structure thin and membranous. Spermatheca long, complex and entangle; proximal section forming four coils, ending in a more internal spiral; medial section thicker than proximal and distal section, with broader S-shaped part which is continuous with entangled part that forms multiple convolutions. Distal section thin forming several convolutions, progressively wider towards the apex, distally with a trumpet-shaped invagination. Fertilization canal duct short, thin, and sigmoidal; fertilization canal short, thickened, L-shaped, covered with microfilaments.</p></tp:treatment-sec><tp:treatment-sec sec-type="distribution" id="SECID0EXSFO"><title>Distribution.</title><p>Colombia (Cundinamarca, Huila), Ecuador (Pichincha), Panama (Canal Zone), Venezuela (Carabobo).</p></tp:treatment-sec><tp:treatment-sec sec-type="remarks" id="SECID0E3SFO"><title>Remarks.</title><p>This species was previously known only from its original description in the department of Cundinamarca in Colombia. Here the distribution of this species is extended to the department of Huila, and new records from Ecuador (Pichincha), Panama (Canal Zone), and Venezuela (Carabobo) are provided. <italic><tp:taxon-name><tp:taxon-name-part taxon-name-part-type="genus" reg="Trichoscelia">Trichoscelia</tp:taxon-name-part><tp:taxon-name-part taxon-name-part-type="species" reg="andina">andina</tp:taxon-name-part></tp:taxon-name></italic> has a body coloration pattern markedly similar to <italic><tp:taxon-name><tp:taxon-name-part taxon-name-part-type="genus" reg="Trichoscelia">T.</tp:taxon-name-part><tp:taxon-name-part taxon-name-part-type="species" reg="banksi">banksi</tp:taxon-name-part></tp:taxon-name></italic> from Mexico and Central America and <italic><tp:taxon-name><tp:taxon-name-part taxon-name-part-type="genus" reg="Trichoscelia">T.</tp:taxon-name-part><tp:taxon-name-part taxon-name-part-type="species" reg="flavomaculata">flavomaculata</tp:taxon-name-part></tp:taxon-name></italic> from Central America, but it can be distinguished to them by the enlarged ventral process of the male gonocoxites XI, the shape of the medial part of the female gonapophyses VIII and the spermatheca.</p></tp:treatment-sec></tp:taxon-treatment>
