# Supplementary material for: ﻿A camouflaged diversity: taxonomic revision of the thorny lacewing subfamily Symphrasinae (Neuroptera, Rhachiberothidae)
Source: Zookeys. 2024 Apr 30;1199:1–409. doi: 10.3897/zookeys.1199.115442 (PMC11077268; doi:10.3897/zookeys.1199.115442)
Supplement: XML Treatment for Trichoscelia banksi [file zookeys.1199.115442-treatment45.xml]

<!DOCTYPE tp:taxon-treatment
  PUBLIC "-//TaxonX//DTD Taxonomic Treatment Publishing DTD v0 20100105//EN" "tax-treatment-NSO.dtd">
<tp:taxon-treatment xmlns:tp="http://www.plazi.org/taxpub"><tp:treatment-meta><kwd-group><label>Taxon classification</label><kwd>
                <named-content content-type="kingdom">Animalia</named-content>
              </kwd><kwd>
                <named-content content-type="order">Neuroptera</named-content>
              </kwd><kwd>
                <named-content content-type="family">Rhachiberothidae</named-content>
              </kwd></kwd-group><mixed-citation publication-type="journal"><person-group><name><surname>Ardila-Camacho</surname><given-names>Adrian</given-names></name><name><surname>Machado</surname><given-names>Renato José Pires</given-names></name><name><surname>Ohl</surname><given-names>Michael</given-names></name><name><surname>Contreras-Ramos</surname><given-names>Atilano</given-names></name></person-group><article-title>﻿A camouflaged diversity: taxonomic revision of the thorny lacewing subfamily <tp:taxon-name><tp:taxon-name-part taxon-name-part-type="subfamily">Symphrasinae</tp:taxon-name-part></tp:taxon-name> (<tp:taxon-name><tp:taxon-name-part taxon-name-part-type="order">Neuroptera</tp:taxon-name-part></tp:taxon-name>, <tp:taxon-name><tp:taxon-name-part taxon-name-part-type="family">Rhachiberothidae</tp:taxon-name-part></tp:taxon-name>)</article-title><source>Zookeys</source><day>30</day><month>04</month><year>2024</year><volume>1199</volume><fpage>1</fpage><lpage>409</lpage><pub-id pub-id-type="doi">10.3897/zookeys.1199.115442</pub-id></mixed-citation></tp:treatment-meta><tp:nomenclature><label>﻿﻿</label><tp:taxon-name>
              <tp:taxon-name-part taxon-name-part-type="genus" reg="Trichoscelia">Trichoscelia</tp:taxon-name-part>
              <tp:taxon-name-part taxon-name-part-type="species" reg="banksi">banksi</tp:taxon-name-part>
            </tp:taxon-name><tp:taxon-authority>Enderlein, 1910</tp:taxon-authority><xref ref-type="fig" rid="F83">Figs 83</xref><xref ref-type="fig" rid="F84">, 84</xref><tp:nomenclature-citation-list><tp:nomenclature-citation><tp:taxon-name>
                  <tp:taxon-name-part taxon-name-part-type="genus" reg="Trichoscelia">Trichoscelia</tp:taxon-name-part>
                  <tp:taxon-name-part taxon-name-part-type="species" reg="banksi">banksi</tp:taxon-name-part>
                </tp:taxon-name><comment>Enderlein, 1910: 337. Holotype: male, Mexico, Chiapas (<named-content xmlns:xlink="http://www.w3.org/1999/xlink" content-type="dwc:institutional_code" xlink:title="Museum of the Institute of Zoology, Polish Academy of Sciences, Warszawa, Poland." xlink:href="http://grbio.org/institution/polish-academy-science-museum-institute-zoology" xlink:type="simple">MZPW</named-content>), photographs examined.</comment></tp:nomenclature-citation><tp:nomenclature-citation><tp:taxon-name>
                  <tp:taxon-name-part taxon-name-part-type="genus" reg="Trichoscelia">Trichoscelia</tp:taxon-name-part>
                  <tp:taxon-name-part taxon-name-part-type="species" reg="santareni">santareni</tp:taxon-name-part>
                </tp:taxon-name><comment>(Navás, 1914). <xref ref-type="bibr" rid="B54">Penny (1977)</xref>: 37. New synonym.</comment></tp:nomenclature-citation><tp:nomenclature-citation><tp:taxon-name>
                  <tp:taxon-name-part taxon-name-part-type="genus" reg="Symphrasis">Symphrasis</tp:taxon-name-part>
                  <tp:taxon-name-part taxon-name-part-type="species" reg="santareni">santareni</tp:taxon-name-part>
                </tp:taxon-name><comment>Navás, 1914: 25. Syntype: male, Mexico, Tabasco (<named-content xmlns:xlink="http://www.w3.org/1999/xlink" content-type="dwc:institutional_code" xlink:title="The Natural History Museum, London, United Kingdom." xlink:href="http://grbio.org/institution/natural-history-museum-london" xlink:type="simple">NHMUK</named-content>), specimen examined.</comment></tp:nomenclature-citation></tp:nomenclature-citation-list></tp:nomenclature><tp:treatment-sec sec-type="material" id="SECID0EMXFO"><title>Material examined.</title><p><bold><italic>Holotype</italic></bold> of <italic><tp:taxon-name><tp:taxon-name-part taxon-name-part-type="genus" reg="Trichoscelia">Trichoscelia</tp:taxon-name-part><tp:taxon-name-part taxon-name-part-type="species" reg="banksi">banksi</tp:taxon-name-part></tp:taxon-name></italic>.</p><p>Mexico • ♂; <bold>Chiapas</bold>; 02 Nov. 1907; L. Conradt S. leg.; <italic><tp:taxon-name><tp:taxon-name-part taxon-name-part-type="genus" reg="Trichoscelia">Trichoscelia</tp:taxon-name-part><tp:taxon-name-part taxon-name-part-type="species" reg="banksi">banksi</tp:taxon-name-part></tp:taxon-name></italic> Enderlein ♀, det. Dr. Enderlin, Type; <named-content xmlns:xlink="http://www.w3.org/1999/xlink" content-type="dwc:institutional_code" xlink:title="Museum of the Institute of Zoology, Polish Academy of Sciences, Warszawa, Poland." xlink:href="http://grbio.org/institution/polish-academy-science-museum-institute-zoology" xlink:type="simple">MZPW</named-content>.</p><p><bold><italic>Lectotype</italic></bold> of <italic><tp:taxon-name><tp:taxon-name-part taxon-name-part-type="genus" reg="Trichoscelia">Trichoscelia</tp:taxon-name-part><tp:taxon-name-part taxon-name-part-type="species" reg="santareni">santareni</tp:taxon-name-part></tp:taxon-name></italic>.</p><p>Mexico • ♂; <bold>Tabasco</bold>, Teapa; Apr.; H.H.S., Godman-Salvin collection 1913–214; “<italic><tp:taxon-name><tp:taxon-name-part taxon-name-part-type="genus" reg="Symphrasis">Symphrasis</tp:taxon-name-part><tp:taxon-name-part taxon-name-part-type="species" reg="santareni">santareni</tp:taxon-name-part></tp:taxon-name></italic> Nav. Navás S.J. det., Typus, Type H.T.” red label; <named-content xmlns:xlink="http://www.w3.org/1999/xlink" content-type="dwc:institutional_code" xlink:title="The Natural History Museum, London, United Kingdom." xlink:href="http://grbio.org/institution/natural-history-museum-london" xlink:type="simple">NHMUK</named-content> 013802767; <named-content xmlns:xlink="http://www.w3.org/1999/xlink" content-type="dwc:institutional_code" xlink:title="The Natural History Museum, London, United Kingdom." xlink:href="http://grbio.org/institution/natural-history-museum-london" xlink:type="simple">NHMUK</named-content>. Note: Lectotype and paralectotype of <italic><tp:taxon-name><tp:taxon-name-part taxon-name-part-type="genus" reg="Trichoscelia">T.</tp:taxon-name-part><tp:taxon-name-part taxon-name-part-type="species" reg="santareni">santareni</tp:taxon-name-part></tp:taxon-name></italic> are herein designated since <xref ref-type="bibr" rid="B45">Navás (1914)</xref>, did not explicitly designated a specimen as the holotype. The specimens deposited in the Natural History Museum, London and cited here are considered as syntypes.</p><p><bold><italic>Paralectotype</italic></bold> of <italic><tp:taxon-name><tp:taxon-name-part taxon-name-part-type="genus" reg="Trichoscelia">Trichoscelia</tp:taxon-name-part><tp:taxon-name-part taxon-name-part-type="species" reg="santareni">santareni</tp:taxon-name-part></tp:taxon-name></italic>.</p><p>Mexico • ♂; <bold>Tabasco</bold>, Teapa; Feb.; Godman-Salvin collection 1913-214; “Syntype” blue label; <named-content xmlns:xlink="http://www.w3.org/1999/xlink" content-type="dwc:institutional_code" xlink:title="The Natural History Museum, London, United Kingdom." xlink:href="http://grbio.org/institution/natural-history-museum-london" xlink:type="simple">NHMUK</named-content> 013802766; <named-content xmlns:xlink="http://www.w3.org/1999/xlink" content-type="dwc:institutional_code" xlink:title="The Natural History Museum, London, United Kingdom." xlink:href="http://grbio.org/institution/natural-history-museum-london" xlink:type="simple">NHMUK</named-content>.</p></tp:treatment-sec><tp:treatment-sec sec-type="material" id="SECID0E62FO"><title>Other material.</title><p>Costa Rica – <bold>Cartago</bold> • 1 ♂; Turrialba; 1–6 Mar. 1965; SS &amp; D. Duckworth leg.; <ext-link xmlns:xlink="http://www.w3.org/1999/xlink" xlink:href="https://mbd-db.osu.edu/hol/search_results?&amp;search_type=fast&amp;q=USNMENT01541901" ext-link-type="uri" xlink:type="simple">USNMENT01541901</ext-link>; USNM. • 1 ♂; P.N. Tapantí; 1650 m; Feb. 1994; G. Mora leg.; L-N, 194000, 559800, CRI001913997; <named-content xmlns:xlink="http://www.w3.org/1999/xlink" content-type="dwc:institutional_code" xlink:title="Museo Nacional de Costa Rica, Santo Domingo de Heredia, Costa Rica." xlink:href="http://grbio.org/institution/museo-nacional-de-costa-rica" xlink:type="simple">MNCR</named-content>. • 1 ♀; Dulce Nombre, Tajo La Chilena; 1400–1500 m; 23 Apr. 2009; B. Hernandez, M. Moraga leg.; Trampa de luz de Mercurio; INBIO0004206465; <named-content xmlns:xlink="http://www.w3.org/1999/xlink" content-type="dwc:institutional_code" xlink:title="Museo Nacional de Costa Rica, Santo Domingo de Heredia, Costa Rica." xlink:href="http://grbio.org/institution/museo-nacional-de-costa-rica" xlink:type="simple">MNCR</named-content>. –<bold>Guanacaste</bold> • 1 ♀; Estación Pitilla, 9Km. S de Santa Cecilia, P.N. Guanacaste; 700 m; Aug. 1991; P. Ríos leg.; L-N 330200, 380200, CRI000608208; <named-content xmlns:xlink="http://www.w3.org/1999/xlink" content-type="dwc:institutional_code" xlink:title="Museo Nacional de Costa Rica, Santo Domingo de Heredia, Costa Rica." xlink:href="http://grbio.org/institution/museo-nacional-de-costa-rica" xlink:type="simple">MNCR</named-content>. • 1 ♂; Nicoya Ostional Río Montana; 0–100 m; 15 Jun. 2004; B. Gamboa, D. Briceño, M. Moraga, Y. Cárdenas leg.; L-N, 218850, 352050, 77315, IMB0003853250; <named-content xmlns:xlink="http://www.w3.org/1999/xlink" content-type="dwc:institutional_code" xlink:title="Museo Nacional de Costa Rica, Santo Domingo de Heredia, Costa Rica." xlink:href="http://grbio.org/institution/museo-nacional-de-costa-rica" xlink:type="simple">MNCR</named-content>. • 1 ♀; Derumbe est. Cacao, lado oeste del V[olcán] Cacao; 1400 m; 21–29 May. 1992; L-N 323700, 376700, INBIOCRI000409761; <named-content xmlns:xlink="http://www.w3.org/1999/xlink" content-type="dwc:institutional_code" xlink:title="Museo Nacional de Costa Rica, Santo Domingo de Heredia, Costa Rica." xlink:href="http://grbio.org/institution/museo-nacional-de-costa-rica" xlink:type="simple">MNCR</named-content>. – <bold>Heredia</bold> • 1 ♂; Finca Naranjo Valenciana, 2 Km S Pueblo Nuevo, Sarapiquí; 90 m; 24 Jul–22 Aug. 1992; M. Ortiz leg.; L-N 271800, 523750, CRI000877267; <named-content xmlns:xlink="http://www.w3.org/1999/xlink" content-type="dwc:institutional_code" xlink:title="Museo Nacional de Costa Rica, Santo Domingo de Heredia, Costa Rica." xlink:href="http://grbio.org/institution/museo-nacional-de-costa-rica" xlink:type="simple">MNCR</named-content>. • 1 ♀; 11 km SE la virgen; <named-content xmlns:xlink="http://www.w3.org/1999/xlink" content-type="dwc:verbatimCoordinates" xlink:type="simple"><named-content content-type="geo-json" specific-use="{&#34;type&#34;:&#34;Point&#34;,&#34;coordinates&#34;:[-84.066667,10.333333]}" id="NCID0ED5FO" xlink:type="simple">10°20'N, 84°04'W</named-content></named-content>; 450–550 m; 24 Feb. 2003; “INBIO-OET-ALAS transect 8–18 Apr. 2003-RVC-008 Transect”; <named-content xmlns:xlink="http://www.w3.org/1999/xlink" content-type="dwc:institutional_code" xlink:title="Museo Nacional de Costa Rica, Santo Domingo de Heredia, Costa Rica." xlink:href="http://grbio.org/institution/museo-nacional-de-costa-rica" xlink:type="simple">MNCR</named-content>. • 1 ♂; Est. Biol. La Selva; <named-content xmlns:xlink="http://www.w3.org/1999/xlink" content-type="dwc:verbatimCoordinates" xlink:type="simple"><named-content content-type="geo-json" specific-use="{&#34;type&#34;:&#34;Point&#34;,&#34;coordinates&#34;:[-84.016667,10.433333]}" id="NCID0ET5FO" xlink:type="simple">10°26'N, 84°01'W</named-content></named-content>; 50–150 m; Mar.1999; “INBIO-OET, 8–25 Mar. 1999, área laboratorios I/00/594”, CRI002739378; <named-content xmlns:xlink="http://www.w3.org/1999/xlink" content-type="dwc:institutional_code" xlink:title="Museo Nacional de Costa Rica, Santo Domingo de Heredia, Costa Rica." xlink:href="http://grbio.org/institution/museo-nacional-de-costa-rica" xlink:type="simple">MNCR</named-content>. – <bold>Puntarenas</bold> • 1 ♀; Finca Cafrosa, Embalse, 800 m N.O. de Tigra; 1280 m; 13–21 May. 1996; E. Navarro leg.; L-N 317800, 596200, 7494, CRI002375011; <named-content xmlns:xlink="http://www.w3.org/1999/xlink" content-type="dwc:institutional_code" xlink:title="Museo Nacional de Costa Rica, Santo Domingo de Heredia, Costa Rica." xlink:href="http://grbio.org/institution/museo-nacional-de-costa-rica" xlink:type="simple">MNCR</named-content>.</p><p>Guatemala • 1 ♀; <bold>Suchitepequez</bold>, Fca. Moca; 12 Jun. 1966; Flint &amp; Ortiz leg.; <ext-link xmlns:xlink="http://www.w3.org/1999/xlink" xlink:href="https://mbd-db.osu.edu/hol/search_results?&amp;search_type=fast&amp;q=USNMENT01541903" ext-link-type="uri" xlink:type="simple">USNMENT01541903</ext-link>; USNM.</p><p>Honduras • 1 ♂; <bold>El Paraíso</bold>, Dept. Yuscaran; 25 May. 1993; F.W. Skillman Jr. leg.; MV light; <named-content xmlns:xlink="http://www.w3.org/1999/xlink" content-type="dwc:institutional_code" xlink:title="Florida State Collection of Arthropods, Gainesville, Florida, USA." xlink:href="http://grbio.org/institution/florida-state-collection-arthropods-museum-entomology" xlink:type="simple">FSCA</named-content>.</p><p>Mexico – <bold>Chiapas</bold> • 1 ♀; Cacahoatán, Ejido Benito Juarez, El Plan; <named-content xmlns:xlink="http://www.w3.org/1999/xlink" content-type="dwc:verbatimCoordinates" xlink:type="simple"><named-content content-type="geo-json" specific-use="{&#34;type&#34;:&#34;Point&#34;,&#34;coordinates&#34;:[-92.147361,15.091017]}" id="NCID0EGAGO" xlink:type="simple">15°05'27.66"N, 92°08'50.5"W</named-content></named-content>; 1487 m; 07 Jun. 2018; R. Cancino &amp; M. Luna leg.; UV and white light trap; det. A. Ardila; <named-content xmlns:xlink="http://www.w3.org/1999/xlink" content-type="dwc:institutional_code" xlink:title="Colección Nacional de Insectos, Instituto de Biología, Universidad Nacional Autónoma de México, Ciudad de México, México." xlink:href="http://grbio.org/institution/coleccion-nacional-de-insectos-universidad-nacional-autonoma-de-mexico" xlink:type="simple">CNIN</named-content>. • 1 ♂ 2 ♀; Cacahoatán, Ejido el Águila; <named-content xmlns:xlink="http://www.w3.org/1999/xlink" content-type="dwc:verbatimCoordinates" xlink:type="simple"><named-content content-type="geo-json" specific-use="{&#34;type&#34;:&#34;Point&#34;,&#34;coordinates&#34;:[-92.180733,15.092567]}" id="NCID0EXAGO" xlink:type="simple">15°05'33.24"N, 92°10'50.64"W</named-content></named-content>; 1194 m; 07 Sep. 2018; R. Cancino &amp; M. Luna leg.; UV and white light trap; <named-content xmlns:xlink="http://www.w3.org/1999/xlink" content-type="dwc:institutional_code" xlink:title="Colección Nacional de Insectos, Instituto de Biología, Universidad Nacional Autónoma de México, Ciudad de México, México." xlink:href="http://grbio.org/institution/coleccion-nacional-de-insectos-universidad-nacional-autonoma-de-mexico" xlink:type="simple">CNIN</named-content>. • 1 ♂; same data as for preceding; 10 Aug. 2018; <named-content xmlns:xlink="http://www.w3.org/1999/xlink" content-type="dwc:institutional_code" xlink:title="Colección Nacional de Insectos, Instituto de Biología, Universidad Nacional Autónoma de México, Ciudad de México, México." xlink:href="http://grbio.org/institution/coleccion-nacional-de-insectos-universidad-nacional-autonoma-de-mexico" xlink:type="simple">CNIN</named-content>. • 1 ♂; Cacahoatán, Finca Alianza; <named-content xmlns:xlink="http://www.w3.org/1999/xlink" content-type="dwc:verbatimCoordinates" xlink:type="simple"><named-content content-type="geo-json" specific-use="{&#34;type&#34;:&#34;Point&#34;,&#34;coordinates&#34;:[-92.169300,15.041317]}" id="NCID0ERBGO" xlink:type="simple">15°02'28.74"N, 92°10'9.48"W</named-content></named-content>; 661 m; 01 Nov. 2018; R. Cancino &amp; M. Luna leg.; UV and white light trap; <named-content xmlns:xlink="http://www.w3.org/1999/xlink" content-type="dwc:institutional_code" xlink:title="Colección Nacional de Insectos, Instituto de Biología, Universidad Nacional Autónoma de México, Ciudad de México, México." xlink:href="http://grbio.org/institution/coleccion-nacional-de-insectos-universidad-nacional-autonoma-de-mexico" xlink:type="simple">CNIN</named-content>. • 1 ♀; Cacahoatán, Finca Alianza; <named-content xmlns:xlink="http://www.w3.org/1999/xlink" content-type="dwc:verbatimCoordinates" xlink:type="simple"><named-content content-type="geo-json" specific-use="{&#34;type&#34;:&#34;Point&#34;,&#34;coordinates&#34;:[-92.176300,15.059950]}" id="NCID0ECCGO" xlink:type="simple">15°03'35.82"N, 92°10'34.68"W</named-content></named-content>; 749 m; 02 Dec. 2018; R. Cancino leg.; aerial net; <named-content xmlns:xlink="http://www.w3.org/1999/xlink" content-type="dwc:institutional_code" xlink:title="Colección Nacional de Insectos, Instituto de Biología, Universidad Nacional Autónoma de México, Ciudad de México, México." xlink:href="http://grbio.org/institution/coleccion-nacional-de-insectos-universidad-nacional-autonoma-de-mexico" xlink:type="simple">CNIN</named-content>. • 1 ♂; Union Juarez, Finca Monteperla; <named-content xmlns:xlink="http://www.w3.org/1999/xlink" content-type="dwc:verbatimCoordinates" xlink:type="simple"><named-content content-type="geo-json" specific-use="{&#34;type&#34;:&#34;Point&#34;,&#34;coordinates&#34;:[-92.088167,15.044667]}" id="NCID0ETCGO" xlink:type="simple">15°02'40.8"N, 92°05'17.4"W</named-content></named-content>; 926 m; 08 Aug. 2018; R. Cancino leg.; UV and white light trap; det. A. Ardila; <named-content xmlns:xlink="http://www.w3.org/1999/xlink" content-type="dwc:institutional_code" xlink:title="Colección Nacional de Insectos, Instituto de Biología, Universidad Nacional Autónoma de México, Ciudad de México, México." xlink:href="http://grbio.org/institution/coleccion-nacional-de-insectos-universidad-nacional-autonoma-de-mexico" xlink:type="simple">CNIN</named-content>. – <bold>Oaxaca</bold> • 1 ♂; Distrito de Ixtlán, Ixtlán de Juárez, Universidad de la Sierra de Juárez; <named-content xmlns:xlink="http://www.w3.org/1999/xlink" content-type="dwc:verbatimCoordinates" xlink:type="simple"><named-content content-type="geo-json" specific-use="{&#34;type&#34;:&#34;Point&#34;,&#34;coordinates&#34;:[-96.482722,17.315278]}" id="NCID0EGDGO" xlink:type="simple">17°18'55"N, 96°28'57.8"W</named-content></named-content>; 1956 m; 22 May. 2015; J.A. Casasola leg.; <named-content xmlns:xlink="http://www.w3.org/1999/xlink" content-type="dwc:institutional_code" xlink:title="Colección Nacional de Insectos, Instituto de Biología, Universidad Nacional Autónoma de México, Ciudad de México, México." xlink:href="http://grbio.org/institution/coleccion-nacional-de-insectos-universidad-nacional-autonoma-de-mexico" xlink:type="simple">CNIN</named-content>. – <bold>Querétaro</bold> • 1 ♂; 18 mi E. Landa de Matamoros 6500; 26 May. 1974; C. &amp; L. O’ Brien &amp; Marshall leg.; <named-content xmlns:xlink="http://www.w3.org/1999/xlink" content-type="dwc:institutional_code" xlink:title="California Academy of Sciences, San Francisco, USA." xlink:href="http://grbio.org/institution/california-academy-sciences" xlink:type="simple">CAS</named-content>. – <bold>Tabasco</bold> • 1 ♂; Municipio Tacotalpa, Río de la Sierra; <named-content xmlns:xlink="http://www.w3.org/1999/xlink" content-type="dwc:verbatimCoordinates" xlink:type="simple"><named-content content-type="geo-json" specific-use="{&#34;type&#34;:&#34;Point&#34;,&#34;coordinates&#34;:[-92.775333,17.467333]}" id="NCID0EDEGO" xlink:type="simple">17°28.04'N, 92°46.52'W</named-content></named-content>; 09 Feb. 1998; J. Bueno &amp; R. Barba leg.; <named-content xmlns:xlink="http://www.w3.org/1999/xlink" content-type="dwc:institutional_code" xlink:title="Colección Nacional de Insectos, Instituto de Biología, Universidad Nacional Autónoma de México, Ciudad de México, México." xlink:href="http://grbio.org/institution/coleccion-nacional-de-insectos-universidad-nacional-autonoma-de-mexico" xlink:type="simple">CNIN</named-content>. – <bold>Veracruz</bold> • 1 ♂; Estación de Biología Los Tuxtlas; 160 m; 20 May. 1985; A. Ibarra leg.; 03372; <named-content xmlns:xlink="http://www.w3.org/1999/xlink" content-type="dwc:institutional_code" xlink:title="Colección Nacional de Insectos, Instituto de Biología, Universidad Nacional Autónoma de México, Ciudad de México, México." xlink:href="http://grbio.org/institution/coleccion-nacional-de-insectos-universidad-nacional-autonoma-de-mexico" xlink:type="simple">CNIN</named-content>. • 1 ♂; Xalapa; 08 Jun. 1985; J. Peña leg.; <named-content xmlns:xlink="http://www.w3.org/1999/xlink" content-type="dwc:institutional_code" xlink:title="Colección Nacional de Insectos, Instituto de Biología, Universidad Nacional Autónoma de México, Ciudad de México, México." xlink:href="http://grbio.org/institution/coleccion-nacional-de-insectos-universidad-nacional-autonoma-de-mexico" xlink:type="simple">CNIN</named-content>.</p><p>Nicaragua • 2 ♀; <bold>Río San Juan</bold> Monte Cristo Resort, 3 Km SE Boca de Sábalos; 03–10 May. 2005; N.J. Smith leg.; <named-content xmlns:xlink="http://www.w3.org/1999/xlink" content-type="dwc:institutional_code" xlink:title="Bohart Museum of Entomology, University of California, Davis, California, USA." xlink:href="http://grbio.org/institution/university-california-davis" xlink:type="simple">UCD</named-content>.</p></tp:treatment-sec><tp:treatment-sec sec-type="diagnosis" id="SECID0ERFGO"><title>Diagnosis.</title><p>This species is distinguished from <italic><tp:taxon-name><tp:taxon-name-part taxon-name-part-type="genus" reg="Trichoscelia">T.</tp:taxon-name-part><tp:taxon-name-part taxon-name-part-type="species" reg="flavomaculata">flavomaculata</tp:taxon-name-part></tp:taxon-name></italic> by a forefemur more markedly pigmented, with wide brown area on anterior and posterior surfaces, forming a honeycomb pattern, in which setal bases are yellow. Moreover, <italic><tp:taxon-name><tp:taxon-name-part taxon-name-part-type="genus" reg="Trichoscelia">T.</tp:taxon-name-part><tp:taxon-name-part taxon-name-part-type="species" reg="banksi">banksi</tp:taxon-name-part></tp:taxon-name></italic> is separated of the remaining species of the genus because the gonocoxite IX has the posterior apex equipped with three digitiform processes, of which two are apical, subequal and laterally curved, and the third is longer, preapical situated, being twisted or recurved laterally. On the female genitalia, the medial part of gonapophyses VIII is broad, keel-shaped, posteromedially with a bilobed process.</p></tp:treatment-sec><tp:treatment-sec sec-type="description" id="SECID0ENGGO"><title>Description.</title><p><bold><italic>Measurements</italic>.</bold> Male (<italic>n</italic> = 4). Forewing length: 7.9–8.3 mm; Hind wing length: 6.2–6.6 mm. Female (<italic>n</italic> = 1): Forewing length: 8.7 mm; Hind wing length: 6.8 mm.</p><p><bold><italic>Coloration</italic> (Fig. <xref ref-type="fig" rid="F83">83</xref>)</bold>. <bold><italic>Head</italic>.</bold> Mainly yellow, vertexal region with longitudinal brown band extended from occipital ridge to supraantennal area where it forks, with brown setae. Antennal scape yellow with brown distal margin on dorsal surface; pedicel bicolor with yellow and brown; flagellomeres brown. Frons with brown suffusions; clypeus brown with yellow margins, labrum yellow with brown suffusions at center; mandible yellow, with brown suffusions at base, apex pale amber. Maxilla yellow, with pale brown palpus. Labium yellow with pale brown labial palpus, palpimacula pale brown. <bold><italic>Thorax</italic>.</bold> Pronotum yellow with brown longitudinal, medial, broad band which is extended laterally on anterior margin; episternum bicolor, brown on anterior ½, yellow on posterior ½; postfurcasternum yellow. Mesonotum predominantly brown, area adjacent to sutures yellow, scutellum yellow laterally and brown at center; metanotum brown with pale yellow central area. Pre-episternum brown; Pteropleura yellow with broad brown areas. <bold><italic>Foreleg</italic>.</bold> Coxa yellow with brown areas; trochanter brown ventrally, yellow dorsally. Femur yellow, with wide brown area on anterior and posterior surfaces, forming a honeycomb pattern, in which setal bases are yellow; area adjacent to closing surface on both surfaces with large brown marks; setae mostly brown, yellow on the femoral apex. Tibia yellow with two brown bands on the dorsal surface, anterior surface with brown area adjacent to closing surface at base; setae mostly brown, pale clavate setae brown. Basitarsus with medial area yellow with dark brown suffusions; basal region and lanceolate process pale amber, clavate setae yellow; second to fourth tarsomere pale brown. <bold><italic>Mid- and hind leg</italic>.</bold> Mid-leg with brown coxa, yellow trochanter with brown infuscation on posterior surface; femur yellow, tibia yellow with brown ring near middle; first four tarsomeres yellow with pale amber apex, fifth tarsomere pale brown. Hind leg with coxa mainly brown with yellow area at center, trochanter, and femur yellow; tibia yellow with extensive brown sub-basal area, tarsomeres as in mid-leg. <bold><italic>Wings</italic>.</bold> Forewing hyaline, sometimes with amber on area adjacent to first branch of <abbrev xmlns:xlink="http://www.w3.org/1999/xlink" xlink:title="Cubitus anterior" id="ABBRID0E2HGO" xlink:type="simple">CuA</abbrev> and apex of CuP; pterostigma brown with yellow medial area; longitudinal veins alternating dark brown and yellow, crossveins and subcostal veinlets dark brown; posterior and distal margin alternating brown and yellow. Hind wing hyaline, sometimes with amber on area adjacent to stem of first branch of <abbrev xmlns:xlink="http://www.w3.org/1999/xlink" xlink:title="Cubitus anterior" id="ABBRID0E6HGO" xlink:type="simple">CuA</abbrev>; pterostigma brown with small, yellow, preapical area; venation mostly brown, except yellow C + Sc; posterior and distal margin alternating yellow and brown. <bold><italic>Abdomen</italic>.</bold> Tergites of abdominal segments I and II yellow with brown medial spot, tergites III-VI with wide brown posteromedial area, with a dark brown medial band on remaining segments. Sternites of segments I–III yellow, sternites IV–VI with yellow area at center, laterally brown, remaining sternites brown. Pleural membrane yellow with extensive brown areas.</p><fig id="F83" position="float" orientation="portrait"><object-id xmlns:xlink="http://www.w3.org/1999/xlink" content-type="doi" xlink:type="simple">10.3897/zookeys.1199.115442.figure83</object-id><label>Figure 83.</label><caption><p><italic><tp:taxon-name><tp:taxon-name-part taxon-name-part-type="genus" reg="Trichoscelia">Trichoscelia</tp:taxon-name-part><tp:taxon-name-part taxon-name-part-type="species" reg="banksi">banksi</tp:taxon-name-part></tp:taxon-name></italic> Enderlein, 1910 <bold>A</bold> male habitus, dorsal <bold>B</bold> wings <bold>C</bold> head, frontal <bold>D</bold> pronotum, dorsal <bold>E</bold> forefemur, anterior surface <bold>F</bold> same, posterior surface.</p></caption><graphic xmlns:xlink="http://www.w3.org/1999/xlink" xlink:href="zookeys-1199-001_article-115442__-g083.jpg" position="float" orientation="portrait" xlink:type="simple" id="oo_1038331.jpg"><uri content-type="original_file" xlink:type="simple">https://binary.pensoft.net/fig/1038331</uri></graphic></fig><p><bold><italic>Morphology</italic> (Fig. <xref ref-type="fig" rid="F83">83</xref>)</bold>. <bold><italic>Head</italic>.</bold> Diamond-shaped in frontal view, moderately setose, smooth, vertexal region domed above compound eyes; paraocular area concave; coronal suture discrete. Compound eye hemispheric, as wide as ¾ interocular distance at torulus level. Broad postgena, hypostomal bridge not completely fused with it. Antenna moniliform, scape ~ 2× as long as wide, slightly distally expanded; pedicel as long as wide; flagellum slightly dorsoventrally compressed, with 35 flagellomeres, those of basal ½ 1.5× as wide as long, the rest almost as wide as long, progressively smaller towards apex; all flagellomeres with a medial ring of thickened setae. Maxillary palpus the first two palpomeres as long as wide, third palpomere 3× as long as wide, fourth ~ 2× as long as wide, fifth palpomere tapering, slightly shorter than the third. Postmentum oval with long setae, labial palpus with first palpomere 1.5× as long as wide, second 3× as long as wide, third as long as the second, widely expanded, palpimacula widely ovoid. <bold><italic>Thorax</italic>.</bold> Pronotum 1.5× as long as wide, with furrow contiguous to lateral and anterior margins; in lateral view anterior margin, medial region and posterior margin slightly elevated, with thickened, pedicellate setae; episternum with long fine setae, postfurcasternum trapezoidal. Mesonotum 1.5× wider than long, with thick, pedicellate on medial area. Metanotum ~ 2× as long as wide, mostly glabrous. Pteropleura covered with abundant short, thin setae. <bold><italic>Foreleg</italic>.</bold> Coxa slightly shorter than femur, cylindrical, with abundant long and thin setae; trochanter subtrapezoidal; femur robust, with short and thin setae; closing surface with double row of tubercle-shaped specializations fully developed, both with a more developed sub-basal process (process/seta ratio 1:1); rows of thickened setae with globular base adjacent to each row of processes present, extending over almost the entire closing surface. Tibia almost as long as femur, curved, with short and thin setae; closing surface with prostrate setae; anterior surface with a patch of clavate setae at apex; basitarsus elongated, ventrally keeled and with a row of prostrate setae on proximal ½, anterior surface with a patch of clavate setae proximally; lanceolate process, reaching the base of fourth tarsomere, with plug-shaped Stitz organ at apex; second tarsomere 4× as long as wide, third tarsomere as long as wide, fourth tarsomere 2× as long as wide. <bold><italic>Mid- and hind leg</italic>.</bold> Mid-leg with coxa and trochanter covered with long, thin setae, tibia slightly longer than femur, both with short, thin setae; basitarsus 3× as long as wide, second tarsomere slightly longer than wide, third and fourth as long as wide, fifth tarsomere as long as wide, all covered with short, thin setae; the first four tarsomeres with a pair of thickened setae laterally on distal margin of plantar surface. Hind leg longer than mid-leg, densely setose, tibia 1.5× as long as femur; tarsomeres similar to those of mid-leg. <bold><italic>Wings</italic>.</bold> Forewing oval, trichosors present along wing margin except at wing base, venation setose; costal space slightly widened medially, humeral vein simple, forked or branched, 9–11 subcostal veinlets; pterostigma elongated and narrow, composed of numerous veinlets, mainly incomplete; subcostal space with a single medially located crossvein; Sc vein bent posteriad at proximal margin of pterostigma to merge the RA; <italic>rarp2</italic> curved, with two or three veins arising from it, two or three from <italic>rarp1</italic>; M fused basally to R; RP base located near separation of M and R, M fork near such separation, opposite to R fork; 1r-m located between RP base and MA base, forming a small trapezoidal cell; three or four gradate crossveins present. Cu vein deeply forked; CuP basally angled, approaching A1, distally forked, opposite to separation of M and R. 1A simple, reaching the level of separation of M and R; A1 distally forked, at level of CuP angle. Hind wing smaller and narrower than forewing; costal space narrow and reduced, with 4–6 veinlets; Sc and C fused at 1/5 of wing length, Sc abruptly curved posteriad at proximal margin of pterostigma, to merge the RA; pterostigma elongated, narrow, curved, composed of numerous incomplete veinlets; radial space with a single crossvein, oblique; two veins arising from <italic>rarp1</italic>, one from <italic>rarp2</italic>. M forked beyond R fork; 1 r-m sigmoid, connecting M base and RP base, distally connected again with M stem through short crossvein. Cu deeply forked, <abbrev xmlns:xlink="http://www.w3.org/1999/xlink" xlink:title="Cubitus anterior" id="ABBRID0ESKGO" xlink:type="simple">CuA</abbrev> long and sinuous, distally forked, first branch candelabrum-shaped; CuP distally bifurcated, distally anteriorly curved, pectinate. Cubitoanal space with two crossveins. A1 arched, A2 short and arched. <bold><italic>Abdomen</italic>.</bold> Cylindrical, tergites quadrangular; intertergal membranes between segments III–VI in male and III–V in female broad, covered with microtrichia, and with two glabrous lateral areas; sternites rectangular.</p><p><bold><italic>Male genitalia</italic></bold> (Fig. <xref ref-type="fig" rid="F84">84A–E</xref>). Tergite IX slightly narrower medially than laterally, lateral margin rounded, with posteroventral notch. Sternite VIII subrectangular; sternite IX triangular, posteromedially forming an obtuse angle, glabrous, dorsally canaliculated, remaining surface with abundant long, thin setae; in lateral view acuminate, with apex slightly bent and reaching the posterior margin of ectoproct. Gonocoxite IX short and thickened, base spatulate; apex with three digitiform processes, two apical, subequal and laterally curved, and a longer preapical process that is twisted or recurved laterally. Ectoproct ovoid, setose; ventral surface with flattened, sclerotized anterior lobe, posteriorly continuous by wide concavity whose posterior margin is more sclerotized. Gonocoxites X forming a short, thickened, ventrally canaliculate sclerite; anterior ½ expanded, posterior apex bilobed, and with two preapical, lateroventral processes. Gonostyli X with thin and curved base, with two lateral processes, the rest of the structure long, curved ventrally and coiled anteriorly, forming an internal loop before protruding from the abdomen. Gonapophyses X rod-shaped, straight, posterior apex dorsally bent, surrounding membrane set with minute spinules; gonapophyses arranged in a V-shaped structure, joined by membrane covering gonostyli X base and set with microspinules. Gonocoxites XI U-shaped, medial lobe expanded and elaborated with two differentiated parts: dorsal part as a quadrangular lobe; ventral part as a convex area covered with microspinules, ventral margin incised; between these parts a narrow, less sclerotized region is present. Lateral arms of gonocoxites XI sigmoid, with anterior apex latero-ventrally bent.</p><fig id="F84" position="float" orientation="portrait"><object-id xmlns:xlink="http://www.w3.org/1999/xlink" content-type="doi" xlink:type="simple">10.3897/zookeys.1199.115442.figure84</object-id><label>Figure 84.</label><caption><p><italic><tp:taxon-name><tp:taxon-name-part taxon-name-part-type="genus" reg="Trichoscelia">Trichoscelia</tp:taxon-name-part><tp:taxon-name-part taxon-name-part-type="species" reg="banksi">banksi</tp:taxon-name-part></tp:taxon-name></italic> Enderlein, 1910 <bold>A</bold> male terminalia, lateral <bold>B</bold> same, ventral <bold>C</bold> male genitalia, lateral <bold>D</bold> same, dorsal <bold>E</bold> same, ventral <bold>F</bold> female terminalia, lateral <bold>G</bold> same, ventral <bold>H</bold> gonapophyses VIII ventral <bold>I</bold> spermatheca.</p></caption><graphic xmlns:xlink="http://www.w3.org/1999/xlink" xlink:href="zookeys-1199-001_article-115442__-g084.jpg" position="float" orientation="portrait" xlink:type="simple" id="oo_1038332.jpg"><uri content-type="original_file" xlink:type="simple">https://binary.pensoft.net/fig/1038332</uri></graphic></fig><p><bold><italic>Female genitalia</italic></bold> (Fig. <xref ref-type="fig" rid="F84">84F–I</xref>). Sternum VII rectangular. Tergite VIII slightly narrower dorsally than laterally, enclosing the spiracle of the eighth abdominal segment, lateral margin U-shaped. Membrane between tergite VIII and tergite IX + ectoproct sclerotized, forming a concave, triangular plate. Gonocoxites VIII forming a narrow plate, with two lateral concavities; medial part of gonapophyses VIII broad, keel-shaped, posteromedially with bilobed process; lateral part as a triangular plate, ventrally forming a flattened and curved lobe, covered with microspinules. Tergite IX + ectoproct trapezoidal. Gonocoxite IX long and narrow, as long as the last four abdominal segments together. Bursa copulatrix funnel-shaped, membranous, long, thin, proximally sclerotized and concave; spermatheca complex and entangled; proximal section long, thin, forming four coils; medial section thicker than proximal section, forming multiple convolutions, with notable widening. Distal section thin, forming several convolutions, progressively wider towards apex, distally with a trumpet-shaped invagination. Fertilization canal duct short, thin, sigmoid; fertilization canal short, thickened, J-shaped, covered with microfilaments.</p></tp:treatment-sec><tp:treatment-sec sec-type="distribution" id="SECID0E1MGO"><title>Distribution.</title><p>Costa Rica (Cartago, Guanacaste, Heredia, Puntarenas), Guatemala (Suchitepequez), Honduras (El Paraíso), Mexico (Chiapas, Oaxaca, Querétaro, Quintana Roo, Tabasco, Veracruz), Nicaragua (Río San Juan).</p></tp:treatment-sec><tp:treatment-sec sec-type="remarks" id="SECID0E6MGO"><title>Remarks.</title><p>For a long time, the identity of <italic><tp:taxon-name><tp:taxon-name-part taxon-name-part-type="genus" reg="Trichoscelia">T.</tp:taxon-name-part><tp:taxon-name-part taxon-name-part-type="species" reg="banksi">banksi</tp:taxon-name-part></tp:taxon-name></italic> was poorly understood due to lack of enough details in the original description by <xref ref-type="bibr" rid="B17">Enderlein (1910)</xref>. Since its description, the species was known only from its type locality in Chiapas, Mexico and it was believed that the type was destroyed (L. Stange pers. comm.). After examining the type series of <italic><tp:taxon-name><tp:taxon-name-part taxon-name-part-type="genus" reg="Trichoscelia">T.</tp:taxon-name-part><tp:taxon-name-part taxon-name-part-type="species" reg="santareni">santareni</tp:taxon-name-part></tp:taxon-name></italic> and observing high resolution images of the holotype of <italic><tp:taxon-name><tp:taxon-name-part taxon-name-part-type="genus" reg="Trichoscelia">T.</tp:taxon-name-part><tp:taxon-name-part taxon-name-part-type="species" reg="banksi">banksi</tp:taxon-name-part></tp:taxon-name></italic>, it was concluded that both are indeed the same species. Considering that <italic><tp:taxon-name><tp:taxon-name-part taxon-name-part-type="genus" reg="Trichoscelia">T.</tp:taxon-name-part><tp:taxon-name-part taxon-name-part-type="species" reg="banksi">banksi</tp:taxon-name-part></tp:taxon-name></italic> is the oldest name, here <italic><tp:taxon-name><tp:taxon-name-part taxon-name-part-type="genus" reg="Trichoscelia">T.</tp:taxon-name-part><tp:taxon-name-part taxon-name-part-type="species" reg="santareni">santareni</tp:taxon-name-part></tp:taxon-name></italic> is newly synonymized with it.</p><p>The name of <italic><tp:taxon-name><tp:taxon-name-part taxon-name-part-type="genus" reg="Trichoscelia">T.</tp:taxon-name-part><tp:taxon-name-part taxon-name-part-type="species" reg="santareni">santareni</tp:taxon-name-part></tp:taxon-name></italic> was previously known from the Mexican states of Chiapas, Quintana Roo and Tabasco. Here the distribution range of <italic><tp:taxon-name><tp:taxon-name-part taxon-name-part-type="genus" reg="Trichoscelia">T.</tp:taxon-name-part><tp:taxon-name-part taxon-name-part-type="species" reg="banksi">banksi</tp:taxon-name-part></tp:taxon-name></italic> is extended to Costa Rica (Cartago, Guanacaste, Heredia, Puntarenas), Guatemala (Suchitepequez), Honduras (El Paraíso), and is reported from the Mexican states of Oaxaca, Querétaro, and Veracruz for the first time.</p><p>This species is quite similar to the Central American <italic><tp:taxon-name><tp:taxon-name-part taxon-name-part-type="genus" reg="Trichoscelia">T.</tp:taxon-name-part><tp:taxon-name-part taxon-name-part-type="species" reg="flavomaculata">flavomaculata</tp:taxon-name-part></tp:taxon-name></italic>, but can be distinguished from it by genitalic features, particularly the male gonocoxites IX with three digitiform processes and the distinctive morphology of the female gonapophyses VIII.</p></tp:treatment-sec><ref-list><ref id="B54"><mixed-citation xmlns:xlink="http://www.w3.org/1999/xlink" xlink:type="simple"><person-group><name name-style="western"><surname>Penny</surname><given-names>ND</given-names></name></person-group> (<year>1977</year>) Lista de <tp:taxon-name><tp:taxon-name-part taxon-name-part-type="order">Megaloptera</tp:taxon-name-part></tp:taxon-name>, <tp:taxon-name><tp:taxon-name-part taxon-name-part-type="order">Neuroptera</tp:taxon-name-part></tp:taxon-name> e <tp:taxon-name><tp:taxon-name-part taxon-name-part-type="order">Raphidioptera</tp:taxon-name-part></tp:taxon-name> do México, América Central, ilhas Caraíbas e América do Sul. Acta Amazonica 7(4, Suplemento): 1–6. <ext-link xlink:href="10.1590/1809-43921977074s005" ext-link-type="doi" xlink:type="simple">https://doi.org/10.1590/1809-43921977074s005</ext-link></mixed-citation></ref><ref id="B45"><mixed-citation xmlns:xlink="http://www.w3.org/1999/xlink" xlink:type="simple"><person-group><name name-style="western"><surname>Navás</surname><given-names>L</given-names></name></person-group> (<year>1914</year>) Névroptères nouveaux de l’Amerique du Nord. IIème série. Entomologische Zeitschrift, Frankfurt am Main 28: 18–20, 25–26.</mixed-citation></ref><ref id="B17"><mixed-citation xmlns:xlink="http://www.w3.org/1999/xlink" xlink:type="simple"><person-group><name name-style="western"><surname>Enderlein</surname><given-names>G</given-names></name></person-group> (<year>1910</year>) <article-title>Klassifikation der Mantispiden nach dem material des Stettiner Zoologischen Museums.</article-title><source>Stettiner Entomologische Zeitung</source><volume>71</volume>: <fpage>341</fpage>–<lpage>379</lpage>. <ext-link xlink:href="https://www.biodiversitylibrary.org/part/246083" ext-link-type="uri" xlink:type="simple">https://www.biodiversitylibrary.org/part/246083</ext-link></mixed-citation></ref></ref-list></tp:taxon-treatment>
