# Supplementary material for: ﻿A camouflaged diversity: taxonomic revision of the thorny lacewing subfamily Symphrasinae (Neuroptera, Rhachiberothidae)
Source: Zookeys. 2024 Apr 30;1199:1–409. doi: 10.3897/zookeys.1199.115442 (PMC11077268; doi:10.3897/zookeys.1199.115442)
Supplement: XML Treatment for Trichoscelia basella [file zookeys.1199.115442-treatment46.xml]

<!DOCTYPE tp:taxon-treatment
  PUBLIC "-//TaxonX//DTD Taxonomic Treatment Publishing DTD v0 20100105//EN" "tax-treatment-NSO.dtd">
<tp:taxon-treatment xmlns:tp="http://www.plazi.org/taxpub"><tp:treatment-meta><kwd-group><label>Taxon classification</label><kwd>
                <named-content content-type="kingdom">Animalia</named-content>
              </kwd><kwd>
                <named-content content-type="order">Neuroptera</named-content>
              </kwd><kwd>
                <named-content content-type="family">Rhachiberothidae</named-content>
              </kwd></kwd-group><mixed-citation publication-type="journal"><person-group><name><surname>Ardila-Camacho</surname><given-names>Adrian</given-names></name><name><surname>Machado</surname><given-names>Renato José Pires</given-names></name><name><surname>Ohl</surname><given-names>Michael</given-names></name><name><surname>Contreras-Ramos</surname><given-names>Atilano</given-names></name></person-group><article-title>﻿A camouflaged diversity: taxonomic revision of the thorny lacewing subfamily <tp:taxon-name><tp:taxon-name-part taxon-name-part-type="subfamily">Symphrasinae</tp:taxon-name-part></tp:taxon-name> (<tp:taxon-name><tp:taxon-name-part taxon-name-part-type="order">Neuroptera</tp:taxon-name-part></tp:taxon-name>, <tp:taxon-name><tp:taxon-name-part taxon-name-part-type="family">Rhachiberothidae</tp:taxon-name-part></tp:taxon-name>)</article-title><source>Zookeys</source><day>30</day><month>04</month><year>2024</year><volume>1199</volume><fpage>1</fpage><lpage>409</lpage><pub-id pub-id-type="doi">10.3897/zookeys.1199.115442</pub-id></mixed-citation></tp:treatment-meta><tp:nomenclature><label>﻿﻿</label><tp:taxon-name>
              <tp:taxon-name-part taxon-name-part-type="genus" reg="Trichoscelia">Trichoscelia</tp:taxon-name-part>
              <tp:taxon-name-part taxon-name-part-type="species" reg="basella">basella</tp:taxon-name-part>
            </tp:taxon-name><tp:taxon-authority>(Westwood, 1867)</tp:taxon-authority><xref ref-type="fig" rid="F85">Figs 85</xref><xref ref-type="fig" rid="F86">, 86</xref><tp:nomenclature-citation-list><tp:nomenclature-citation><tp:taxon-name><tp:taxon-name-part taxon-name-part-type="genus" reg="Mantispa">Mantispa</tp:taxon-name-part> (<tp:taxon-name-part taxon-name-part-type="subgenus" reg="Trichoscelia">Trichoscelia</tp:taxon-name-part>) <tp:taxon-name-part taxon-name-part-type="species" reg="basella">basella</tp:taxon-name-part></tp:taxon-name><comment>Westwood, 1867: 504. Holotype: male, “Amazonas” [probably Brazil], no specific locality (<named-content xmlns:xlink="http://www.w3.org/1999/xlink" content-type="dwc:institutional_code" xlink:title="Oxford University Museum of Natural History, Oxford, Great Britain." xlink:href="http://grbio.org/institution/oxford-university-museum-natural-history" xlink:type="simple">OUMNH</named-content>). Specimen examined. Erroneously synonymized with <tp:taxon-name><tp:taxon-name-part taxon-name-part-type="genus" reg="Trichoscelia">T.</tp:taxon-name-part><tp:taxon-name-part taxon-name-part-type="species" reg="iridella">iridella</tp:taxon-name-part></tp:taxon-name> (Westwood) by <xref ref-type="bibr" rid="B55">Penny (1982a)</xref>: 431.</comment></tp:nomenclature-citation></tp:nomenclature-citation-list></tp:nomenclature><tp:treatment-sec sec-type="material" id="SECID0E1SGO"><title>Material examined.</title><p><bold><italic>Holotype</italic></bold>. Brazil • ♂; <bold>Amazonas</bold>; 1861; Bates leg.; “Holotype male of <italic><tp:taxon-name><tp:taxon-name-part taxon-name-part-type="genus" reg="Trichoscelia">Trichoscelia</tp:taxon-name-part><tp:taxon-name-part taxon-name-part-type="species" reg="basella">basella</tp:taxon-name-part></tp:taxon-name></italic> Westwood, 1867, ascertained by R.G. Beard 1968, <italic><tp:taxon-name><tp:taxon-name-part taxon-name-part-type="genus" reg="Trichoscelia"/><tp:taxon-name-part taxon-name-part-type="species" reg="basella">basella</tp:taxon-name-part></tp:taxon-name></italic> Westwood, this is the unique male type of <italic><tp:taxon-name><tp:taxon-name-part taxon-name-part-type="genus" reg="Trichoscelia">T.</tp:taxon-name-part><tp:taxon-name-part taxon-name-part-type="species" reg="basella">basella</tp:taxon-name-part></tp:taxon-name></italic> Westwood, 1867, the (lectoallotype) <italic><tp:taxon-name><tp:taxon-name-part taxon-name-part-type="genus" reg="Trichoscelia"/><tp:taxon-name-part taxon-name-part-type="species" reg="iridella">iridella</tp:taxon-name-part></tp:taxon-name></italic> is a female specimen, male of which is in BMNH” “<italic><tp:taxon-name><tp:taxon-name-part taxon-name-part-type="genus" reg="Trichoscelia">Trichoscelia</tp:taxon-name-part><tp:taxon-name-part taxon-name-part-type="species" reg="basella">basella</tp:taxon-name-part></tp:taxon-name></italic> Westwood, 1867; Type Westwood Trans Ent. Soc. 1867, 504, Coll. Hope Oxon”; <named-content xmlns:xlink="http://www.w3.org/1999/xlink" content-type="dwc:institutional_code" xlink:title="Oxford University Museum of Natural History, Oxford, Great Britain." xlink:href="http://grbio.org/institution/oxford-university-museum-natural-history" xlink:type="simple">OUMNH</named-content>.</p></tp:treatment-sec><tp:treatment-sec sec-type="material" id="SECID0EEVGO"><title>Other material.</title><p>Brazil • 1 ♀; <bold>Rondônia</bold>, 62 Km SW Ariquemes nr. Fazenda Rancho Grande; 5–17 Oct. 1993; J.E. Eger leg.; MV and black lights; <named-content xmlns:xlink="http://www.w3.org/1999/xlink" content-type="dwc:institutional_code" xlink:title="Florida State Collection of Arthropods, Gainesville, Florida, USA." xlink:href="http://grbio.org/institution/florida-state-collection-arthropods-museum-entomology" xlink:type="simple">FSCA</named-content>. • 1 ♂; 62 Km SW, Ariquemes, Fzda. Rancho Grande; 07 Oct. 1993; C.W. &amp; L.B. O’ Brien leg.; merc. Vap. &amp; UV light; <italic><tp:taxon-name><tp:taxon-name-part taxon-name-part-type="genus" reg="Trichoscelia">Trichoscelia</tp:taxon-name-part><tp:taxon-name-part taxon-name-part-type="species" reg="iridella">iridella</tp:taxon-name-part></tp:taxon-name></italic> det. Penny, 1994; <named-content xmlns:xlink="http://www.w3.org/1999/xlink" content-type="dwc:institutional_code" xlink:title="California Academy of Sciences, San Francisco, USA." xlink:href="http://grbio.org/institution/california-academy-sciences" xlink:type="simple">CAS</named-content>. • 1 ♀; Rondônia, Fazenda Rancho Grande, 62 Km S. Ariquemes; 12–22 Nov. 1991; L.G. Bezark &amp; D.E. Russell leg.; <italic><tp:taxon-name><tp:taxon-name-part taxon-name-part-type="genus" reg="Trichoscelia">Trichoscelia</tp:taxon-name-part><tp:taxon-name-part taxon-name-part-type="species" reg="varia">varia</tp:taxon-name-part></tp:taxon-name></italic>, det. N. Penny, 1997; <named-content xmlns:xlink="http://www.w3.org/1999/xlink" content-type="dwc:institutional_code" xlink:title="California Academy of Sciences, San Francisco, USA." xlink:href="http://grbio.org/institution/california-academy-sciences" xlink:type="simple">CAS</named-content>.</p><p>Bolivia • 1 ♀; [<bold>La Paz</bold>] Tumupasa; Dec. 1921–1922; W.M. Mann leg., Mulford Biol. Expl.; <ext-link xmlns:xlink="http://www.w3.org/1999/xlink" xlink:href="https://mbd-db.osu.edu/hol/search_results?&amp;search_type=fast&amp;q=USNMENT01541898" ext-link-type="uri" xlink:type="simple">USNMENT01541898</ext-link>; USNM.</p></tp:treatment-sec><tp:treatment-sec sec-type="diagnosis" id="SECID0EDXGO"><title>Diagnosis.</title><p>This species is recognized by the wide pale brown or orangish area of the pterostigmata. This species can be separated from <italic><tp:taxon-name><tp:taxon-name-part taxon-name-part-type="genus" reg="Trichoscelia">T.</tp:taxon-name-part><tp:taxon-name-part taxon-name-part-type="species" reg="iridella">iridella</tp:taxon-name-part></tp:taxon-name></italic> because a gonocoxite IX short and notably curved, whose posterior apex is laterodorsally recurved, and equipped with five digitiform processes of different sizes, of which three are apical and medially located and two are preapical and lateral. On the female genitalia, the medial part of gonapophyses VIII is convex, keel-shaped, posteromedially bilobed, with two dorsally bent, rounded, lateral fins.</p></tp:treatment-sec><tp:treatment-sec sec-type="description" id="SECID0EUXGO"><title>Description.</title><p><bold><italic>Measurements</italic>.</bold> Male (<italic>n</italic> = 2). Forewing length: 9.1–9.4 mm; Hind wing length: 7.0–7.2 mm. Female (<italic>n</italic> = 3): Forewing length: 8.0–8.6 mm; Hind wing length: 6.3–6.7 mm.</p><p><bold><italic>Coloration</italic> (Fig. <xref ref-type="fig" rid="F85">85</xref>)</bold>. <bold><italic>Head</italic>.</bold> Mostly yellow, vertexal region with brown band extending from occiput to interantennal region. Antenna with scape mainly brown, distally with brown setae; pedicel and flagellum brown with dark brown setae. Frons brown; clypeus brown with yellow anterior margin; hypostomal bridge yellow. Labrum dark brown with yellow posterolateral corners; mandible brown; maxilla yellow with dark brown palpus; postmentum yellow, prementum yellow, ligule dark brown, labial palpus pale brown. <bold><italic>Thorax</italic>.</bold> Pronotum yellow with medial band and anterior margin brown; episternum mostly brown, with pale brown setae; postfurcasternum yellow. Meso- and metanotum mainly brown, with area adjacent to wing base yellow. Meso-pre-episternum mostly brown. Mesopleuron with sclerites mainly brown with yellow margins; metapleuron mainly yellow; setation mainly pale brown or yellow. <bold><italic>Foreleg</italic>.</bold> Coxa yellow with brown apex, setation mainly yellow; trochanter yellow. Femur mostly yellow, with distal area on posterior surface composed of brown pentagonal markings with yellow center, setation yellow. Tibia mainly brown, with irregular yellow areas on the anterior surface, setation mostly yellow. Basitarsus yellow with pale brown areas; remaining tarsomeres yellow. <bold><italic>Mid- and hind leg</italic>.</bold> Mid-leg with mostly brown coxa, trochanter and femur yellow, tibia yellow with brown spot at base; tarsus pale brown; setation mainly yellow, brown at tibial base and on tarsus. Hind leg mainly yellow, with basal 1/3 of tibia brown; setation mainly yellow, brown at the base of tibia and on tarsus. Tibial spurs pale amber. <bold><italic>Wings</italic>.</bold> Forewing hyaline, longitudinal veins alternating brown and yellow, subcostal veinlets and crossveins brown; pterostigma yellow, with proximal and distal ends brown, veinlets pale brown; wing margin alternating yellow and brown. Hind wing mainly hyaline with an amber marking at base of first branch of <abbrev xmlns:xlink="http://www.w3.org/1999/xlink" xlink:title="Cubitus anterior" id="ABBRID0ECZGO" xlink:type="simple">CuA</abbrev>; pterostigma with proximal 1/3 and apex brown, the rest yellow. Proximal portion of C and C + Sc yellow, Sc brown, Cu predominantly yellow, anal veins yellow; remaining longitudinal veins alternating brown and yellow; subcostal veinlets pale brown; crossveins brown except for 1m-cu yellow; wing margin alternating yellow and brown. <bold><italic>Abdomen</italic>.</bold> Tergites with extensive posteromedial brown spot, area surrounding anterior margin yellow. Sternites mainly yellow. Pleural membrane yellow with brown areas.</p><fig id="F85" position="float" orientation="portrait"><object-id xmlns:xlink="http://www.w3.org/1999/xlink" content-type="doi" xlink:type="simple">10.3897/zookeys.1199.115442.figure85</object-id><label>Figure 85.</label><caption><p><italic><tp:taxon-name><tp:taxon-name-part taxon-name-part-type="genus" reg="Trichoscelia">Trichoscelia</tp:taxon-name-part><tp:taxon-name-part taxon-name-part-type="species" reg="basella">basella</tp:taxon-name-part></tp:taxon-name></italic> (Westwood, 1867) <bold>A</bold> male habitus, dorsal <bold>B</bold> wings <bold>C</bold> head, frontal <bold>D</bold> pronotum, dorsal <bold>E</bold> forefemur, anterior surface <bold>F</bold> same, posterior surface.</p></caption><graphic xmlns:xlink="http://www.w3.org/1999/xlink" xlink:href="zookeys-1199-001_article-115442__-g085.jpg" position="float" orientation="portrait" xlink:type="simple" id="oo_1038333.jpg"><uri content-type="original_file" xlink:type="simple">https://binary.pensoft.net/fig/1038333</uri></graphic></fig><p><bold><italic>Morphology</italic> (Fig. <xref ref-type="fig" rid="F85">85</xref>)</bold>. <bold><italic>Head</italic>.</bold> Semi-triangular, smooth, vertexal region slightly domed over compound eyes, with rows of short, reclined setae; coronal suture discernible; paraocular area concave. Compound eye hemispheric, as wide as ¾ of the interocular distance at torulus level. Antenna moniliform, scape slightly longer than wide, slightly distally expanded, with thin and short setae; pedicel slightly longer than wide; flagellum slightly dorsoventrally flattened, basal flagellomeres ~ 2× as wide as long, progressively narrower towards the apex, all articles with a medial ring of thickened setae. Frons trapezoidal and narrow; clypeus rectangular, narrow. Postgena broad; hypostomal bridge not fused to postgena. Labrum rounded; maxillary palpus with first two palpomeres short, third and fifth 4× as long as wide, fourth palpomere 3× as long as wide. Labial palpus with third palpomere expanded and rounded; palpimacula broadly ovoid. <bold><italic>Thorax</italic>.</bold> Pronotum 1.5× as long as wide, with a groove contiguous to lateral and distal margins; posterior margin, medial area and anterior margin slightly raised with long and thickened setae arising flush the pronotal surface; episternum with long, thin setae; postfurcasternum trapezoidal. Mesonotum slightly wider than long, mesoscutum with abundant erect, long, thickened setae on medial area; scutellum with long, thickened setae. Metanotum ~ 2× as wide as long, scutum with convex lateral regions; metascutellum pentagonal, with the posterior area slightly raised. Pteropleura covered with abundant long, thin setae. <bold><italic>Foreleg</italic>.</bold> Coxa cylindrical, almost as long as femur, with abundant fine, long setae. Trochanter subconical, setose, dorsally with thickened setae on distal margin. Femur robust, sub-cylindrical, setose; closing surface with rows of specializations fully developed; laterally with rows of thickened setae with globular base adjacent to the rows of processes. Tibia curved and shorter than the femur, setose, distal region of anterior surface with a patch of clavate setae, closing surface keeled, with a row of prostrate, flattened setae. Basitarsus elongated, basal ½ with clavate setae on anterior surface, ventrally keeled with prostrate setae; lanceolate process short, reaching the base of third tarsomere, with plug-shaped Stitz organ at apex; second tarsomere 4× as long as wide, third tarsomere slightly longer than wide, fourth tarsomere 2× as long as wide. <bold><italic>Mid- and hind leg</italic>.</bold> Mid-leg covered with abundant fine, long setae; tibia slightly flattened, thin; basitarsus ~ 4× as long as it is wide, second slightly longer than wide, third and fourth tarsomeres as long as wide; fifth tarsomere ~ 3× as long as wide; first four tarsomeres with a pair of thickened setae laterally on the distal margin of plantar surface. Hind leg densely covered with long, thin setae, shorter on tarsus; tibia slightly thickened; tarsomeres similar to those of the mid-leg. <bold><italic>Wings</italic>.</bold> Forewing oval, venation setose, trichosors present along wing margin except at wing base; costal space narrow, humeral vein forked; 12 or 13 subcostal veinlets present, of which some are forked; pterostigma approximately rectangular, narrow, smoothly curved, with numerous veinlets mainly simple and incomplete; subcostal space with a single medially located crossvein; Sc vein abruptly bent posteriad at proximal margin of pterostigma to merge the RA; <italic>rarp2</italic> gently curved, three RP branches arising from each anterior radial cell; M fused basally to RA; base of RP located near separation of M and R, M fork near such separation; 1r-m located between RP base and MA base, forming a small trapezoidal cell; five or six crossveins present. Cu vein deeply forked, CuP proximally angled, touching A1, distally bifurcated at level of divergence of M and R. 1A simple ending almost at level of separation of M and R; 2A distally forked, slightly beyond the level of CuP angle; jugal lobe with abundant setae on posterior margin. Hind wing oval, smaller and narrower than forewing; costal space narrow and reduced, with four or five veinlets; C and Sc fused at proximal ¼ of wing length, subcostal space without crossveins, Sc vein abruptly curved posteriad at proximal margin of pterostigma to merge the RA; pterostigma elongated and narrow; radial space widened with single crossvein; three veins arising from <italic>rarp1</italic>, one or two from <italic>rarp2</italic>. 1r-m sigmoid, connecting the base of M and base of RP, distally connected again to M stem through short crossvein. M vein forked slightly beyond R fork. Cu vein deeply forked, <abbrev xmlns:xlink="http://www.w3.org/1999/xlink" xlink:title="Cubitus anterior" id="ABBRID0ET2GO" xlink:type="simple">CuA</abbrev> long, sinuous, distally forked, first branch generally candelabrum-shaped; CuP distally anteriorly curved, pectinate. A1 arched; A2 simple, short, and arched. <bold><italic>Abdomen</italic>.</bold> Cylindrical, tergites quadrangular with scattered setae; intertergal membranes between abdominal segments III and IV widened; sternites rectangular.</p><p><bold><italic>Male genitalia</italic></bold> (Fig. <xref ref-type="fig" rid="F86">86A–E</xref>). Tergite IX narrower dorsally than laterally, posteroventrally notched. Sternite VIII rectangular. Sternite IX triangular, setose, apex acuminate and slightly curved ventrally, dorsal surface canaliculate; in lateral view slightly exceeding the posterior margin of ectoproct. Gonocoxite IX short and notably curved, base spatulate, apex laterodorsally recurved, with five digitiform processes of different sizes, of which three are apical and medially located and two are preapical and lateral. Ectoproct approximately ovoid, moderately setose, ventrally with an anterior, semi-triangular, bulging area, followed by well-sclerotized posterior concave area, covered with microtrichia. Gonocoxites X forming a straight, elongated, ventrally canaliculate sclerite, anterior apex expanded; posterior apex bilobed, connected to gonostyli X, two short, preapical, lateroventral processes are connected to gonapophyses X with a membrane. Gonostyli X with base not thickened, curved, with two lateral processes; the rest of the structure abruptly anteroventrally curved, long, anteriorly coiled, forming two internal loops before protruding from abdomen. Gonapophyses X rod-shaped, long, straight, posterior apex dorsally bent, with surrounding membrane set with microspinules; gonapophyses joined by a membrane covering the base of gonostyli X. Gonocoxites XI U-shaped; median lobe enlarged and elaborated, composed of two differentiated parts; dorsal part as a rounded anterodorsally projected lobe; ventral part as a rounded, convex area covered with minute spinules; ventral margin U-shaped; area between these parts less sclerotized. Lateral arms of gonocoxites XI short, straight with anterior apex expanded and bent laterally.</p><fig id="F86" position="float" orientation="portrait"><object-id xmlns:xlink="http://www.w3.org/1999/xlink" content-type="doi" xlink:type="simple">10.3897/zookeys.1199.115442.figure86</object-id><label>Figure 86.</label><caption><p><italic><tp:taxon-name><tp:taxon-name-part taxon-name-part-type="genus" reg="Trichoscelia">Trichoscelia</tp:taxon-name-part><tp:taxon-name-part taxon-name-part-type="species" reg="basella">basella</tp:taxon-name-part></tp:taxon-name></italic> (Westwood, 1867) <bold>A</bold> male terminalia, lateral <bold>B</bold> same, ventral <bold>C</bold> male genitalia, lateral <bold>D</bold> same, dorsal <bold>E</bold> same, ventral <bold>F</bold> female terminalia, lateral <bold>G</bold> same, ventral <bold>H</bold> spermatheca.</p></caption><graphic xmlns:xlink="http://www.w3.org/1999/xlink" xlink:href="zookeys-1199-001_article-115442__-g086.jpg" position="float" orientation="portrait" xlink:type="simple" id="oo_1038334.jpg"><uri content-type="original_file" xlink:type="simple">https://binary.pensoft.net/fig/1038334</uri></graphic></fig><p><bold><italic>Female genitalia</italic></bold> (Fig. <xref ref-type="fig" rid="F86">86F–H</xref>). Sternite VII trapezoidal with posteromedial margin slightly concave, setose. Tergite VIII slightly narrower medially than laterally, enclosing the spiracle of the eighth abdominal segment, lateral margin blade-shaped. Membrane between tergite VIII and tergite IX + ectoproct sclerotized, forming a concave triangular plate. Gonocoxites VIII forming a trapezoidal plate, with two lateral concavities; gonapophyses VIII with medial part convex, keel-shaped, posteromedially bilobed, with two dorsally bent, rounded, lateral fins; lateral part of gonapophyses VIII as a small, oval, concave plate, which is connected to tergite IX + ectoproct. Tergite IX + ectoproct quadrangular. Gonocoxite IX long and narrow, as long as the last four abdominal segments together. Bursa copulatrix funnel-shaped, long membranous, with proximal region widened, sclerotized, and concave. Spermatheca complex and entangled; proximal section long, thin, forming four coils, terminating in an innermost spiral; medial section thicker than proximal section, entangled and forming multiple convolutions. Thin distal section, forming several convolutions, progressively wider towards the apex, distally with a trumpet-shaped invagination. Fertilization canal duct short, thin, sigmoid; fertilization canal short, thickened, C-shaped, covered with microfilaments.</p></tp:treatment-sec><tp:treatment-sec sec-type="distribution" id="SECID0EZ4GO"><title>Distribution.</title><p>Brazil (Rondônia), Bolivia (La Paz).</p></tp:treatment-sec><tp:treatment-sec sec-type="remarks" id="SECID0E54GO"><title>Remarks.</title><p>This species was synonymized with <italic><tp:taxon-name><tp:taxon-name-part taxon-name-part-type="genus" reg="Trichoscelia">T.</tp:taxon-name-part><tp:taxon-name-part taxon-name-part-type="species" reg="iridella">iridella</tp:taxon-name-part></tp:taxon-name></italic> by <xref ref-type="bibr" rid="B55">Penny (1982a)</xref>, however after examining and comparing the holotypes of <italic><tp:taxon-name><tp:taxon-name-part taxon-name-part-type="genus" reg="Trichoscelia">T.</tp:taxon-name-part><tp:taxon-name-part taxon-name-part-type="species" reg="basella">basella</tp:taxon-name-part></tp:taxon-name></italic> and <italic><tp:taxon-name><tp:taxon-name-part taxon-name-part-type="genus" reg="Trichoscelia">T.</tp:taxon-name-part><tp:taxon-name-part taxon-name-part-type="species" reg="iridella">iridella</tp:taxon-name-part></tp:taxon-name></italic> deposited in the Oxford University Museum and in the Natural History Museum of London it was concluded that: 1) <italic><tp:taxon-name><tp:taxon-name-part taxon-name-part-type="genus" reg="Trichoscelia">T.</tp:taxon-name-part><tp:taxon-name-part taxon-name-part-type="species" reg="basella">basella</tp:taxon-name-part></tp:taxon-name></italic> is a distinct valid species and 2) the synonymy proposed by <xref ref-type="bibr" rid="B55">Penny (1982a)</xref> is herein invalidated. Furthermore, the species described as <italic><tp:taxon-name><tp:taxon-name-part taxon-name-part-type="genus" reg="Trichoscelia">T.</tp:taxon-name-part><tp:taxon-name-part taxon-name-part-type="species" reg="iridella">iridella</tp:taxon-name-part></tp:taxon-name></italic> by <xref ref-type="bibr" rid="B55">Penny (1982a)</xref> is actually <italic><tp:taxon-name><tp:taxon-name-part taxon-name-part-type="genus" reg="Trichoscelia">T.</tp:taxon-name-part><tp:taxon-name-part taxon-name-part-type="species" reg="nassonovi">nassonovi</tp:taxon-name-part></tp:taxon-name></italic>. After examining high resolution images of the paralectotype female of <italic><tp:taxon-name><tp:taxon-name-part taxon-name-part-type="genus" reg="Trichoscelia">T.</tp:taxon-name-part><tp:taxon-name-part taxon-name-part-type="species" reg="iridella">iridella</tp:taxon-name-part></tp:taxon-name></italic> deposited in the Oxford University Museum (<named-content xmlns:xlink="http://www.w3.org/1999/xlink" content-type="dwc:institutional_code" xlink:title="Oxford University Museum of Natural History, Oxford, Great Britain." xlink:href="http://grbio.org/institution/oxford-university-museum-natural-history" xlink:type="simple">OUMNH</named-content>) it is concluded that it is a female of <italic><tp:taxon-name><tp:taxon-name-part taxon-name-part-type="genus" reg="Trichoscelia">T.</tp:taxon-name-part><tp:taxon-name-part taxon-name-part-type="species" reg="basella">basella</tp:taxon-name-part></tp:taxon-name></italic>. The true <italic><tp:taxon-name><tp:taxon-name-part taxon-name-part-type="genus" reg="Trichoscelia">T.</tp:taxon-name-part><tp:taxon-name-part taxon-name-part-type="species" reg="iridella">iridella</tp:taxon-name-part></tp:taxon-name></italic> is a species known only from the lectotype male deposited in the Natural History Museum of London and will be described and diagnosed in its respective section below.</p><p>In view of the uncertainty of the records presented by <xref ref-type="bibr" rid="B55">Penny (1982a)</xref>, the only valid records of <italic><tp:taxon-name><tp:taxon-name-part taxon-name-part-type="genus" reg="Trichoscelia">T.</tp:taxon-name-part><tp:taxon-name-part taxon-name-part-type="species" reg="basella">basella</tp:taxon-name-part></tp:taxon-name></italic> are the ones provided herein which are from Brazil (Rondônia) and Bolivia (La Paz). The holotype of <italic><tp:taxon-name><tp:taxon-name-part taxon-name-part-type="genus" reg="Trichoscelia">T.</tp:taxon-name-part><tp:taxon-name-part taxon-name-part-type="species" reg="basella">basella</tp:taxon-name-part></tp:taxon-name></italic> and the paralectotype of <italic><tp:taxon-name><tp:taxon-name-part taxon-name-part-type="genus" reg="Trichoscelia">T.</tp:taxon-name-part><tp:taxon-name-part taxon-name-part-type="species" reg="iridella">iridella</tp:taxon-name-part></tp:taxon-name></italic> have only “Amazonas” listed as type locality.</p><p>This species is markedly similar to <italic><tp:taxon-name><tp:taxon-name-part taxon-name-part-type="genus" reg="Trichoscelia">T.</tp:taxon-name-part><tp:taxon-name-part taxon-name-part-type="species" reg="iridella">iridella</tp:taxon-name-part></tp:taxon-name></italic> and <italic><tp:taxon-name><tp:taxon-name-part taxon-name-part-type="genus" reg="Trichoscelia">T.</tp:taxon-name-part><tp:taxon-name-part taxon-name-part-type="species" reg="nassonovi">nassonovi</tp:taxon-name-part></tp:taxon-name></italic>, as all of them have mostly or completely hyaline wings, however <italic><tp:taxon-name><tp:taxon-name-part taxon-name-part-type="genus" reg="Trichoscelia">T.</tp:taxon-name-part><tp:taxon-name-part taxon-name-part-type="species" reg="basella">basella</tp:taxon-name-part></tp:taxon-name></italic> has a brown pterostigma with a wide orangish area. In addition, the strongly arched male gonocoxites IX set with five apical digitiform processes rapidly separates this species from the aforementioned ones.</p></tp:treatment-sec><ref-list><ref id="B55"><mixed-citation xmlns:xlink="http://www.w3.org/1999/xlink" xlink:type="simple"><person-group><name name-style="western"><surname>Penny</surname><given-names>ND</given-names></name></person-group> (<year>1982a</year>) <article-title><tp:taxon-name><tp:taxon-name-part taxon-name-part-type="order">Neuroptera</tp:taxon-name-part></tp:taxon-name> of the Amazon basin. Part 6. <tp:taxon-name><tp:taxon-name-part taxon-name-part-type="family">Mantispidae</tp:taxon-name-part></tp:taxon-name> (1).</article-title><source>Acta Amazonica</source><volume>12</volume>(<issue>2</issue>): <fpage>415</fpage>–<lpage>463</lpage>. <ext-link xlink:href="10.1590/1809-43921982122415" ext-link-type="doi" xlink:type="simple">https://doi.org/10.1590/1809-43921982122415</ext-link></mixed-citation></ref></ref-list></tp:taxon-treatment>
