# Supplementary material for: ﻿A camouflaged diversity: taxonomic revision of the thorny lacewing subfamily Symphrasinae (Neuroptera, Rhachiberothidae)
Source: Zookeys. 2024 Apr 30;1199:1–409. doi: 10.3897/zookeys.1199.115442 (PMC11077268; doi:10.3897/zookeys.1199.115442)
Supplement: XML Treatment for Trichoscelia fenella [file zookeys.1199.115442-treatment47.xml]

<!DOCTYPE tp:taxon-treatment
  PUBLIC "-//TaxonX//DTD Taxonomic Treatment Publishing DTD v0 20100105//EN" "tax-treatment-NSO.dtd">
<tp:taxon-treatment xmlns:tp="http://www.plazi.org/taxpub"><tp:treatment-meta><kwd-group><label>Taxon classification</label><kwd>
                <named-content content-type="kingdom">Animalia</named-content>
              </kwd><kwd>
                <named-content content-type="order">Neuroptera</named-content>
              </kwd><kwd>
                <named-content content-type="family">Rhachiberothidae</named-content>
              </kwd></kwd-group><mixed-citation publication-type="journal"><person-group><name><surname>Ardila-Camacho</surname><given-names>Adrian</given-names></name><name><surname>Machado</surname><given-names>Renato José Pires</given-names></name><name><surname>Ohl</surname><given-names>Michael</given-names></name><name><surname>Contreras-Ramos</surname><given-names>Atilano</given-names></name></person-group><article-title>﻿A camouflaged diversity: taxonomic revision of the thorny lacewing subfamily <tp:taxon-name><tp:taxon-name-part taxon-name-part-type="subfamily">Symphrasinae</tp:taxon-name-part></tp:taxon-name> (<tp:taxon-name><tp:taxon-name-part taxon-name-part-type="order">Neuroptera</tp:taxon-name-part></tp:taxon-name>, <tp:taxon-name><tp:taxon-name-part taxon-name-part-type="family">Rhachiberothidae</tp:taxon-name-part></tp:taxon-name>)</article-title><source>Zookeys</source><day>30</day><month>04</month><year>2024</year><volume>1199</volume><fpage>1</fpage><lpage>409</lpage><pub-id pub-id-type="doi">10.3897/zookeys.1199.115442</pub-id></mixed-citation></tp:treatment-meta><tp:nomenclature><label>﻿﻿</label><tp:taxon-name>
              <tp:taxon-name-part taxon-name-part-type="genus" reg="Trichoscelia">Trichoscelia</tp:taxon-name-part>
              <tp:taxon-name-part taxon-name-part-type="species" reg="fenella">fenella</tp:taxon-name-part>
            </tp:taxon-name><tp:taxon-authority>(Westwood, 1852)</tp:taxon-authority><xref ref-type="fig" rid="F87">Figs 87</xref><xref ref-type="fig" rid="F88">, 88</xref><tp:nomenclature-citation-list><tp:nomenclature-citation><tp:taxon-name><tp:taxon-name-part taxon-name-part-type="genus" reg="Mantispa">Mantispa</tp:taxon-name-part> (<tp:taxon-name-part taxon-name-part-type="subgenus" reg="Trichoscelia">Trichoscelia</tp:taxon-name-part>) <tp:taxon-name-part taxon-name-part-type="species" reg="fenella">fenella</tp:taxon-name-part></tp:taxon-name><comment>Westwood, 1852: 269. Holotype: male, Brazil, Pará (<named-content xmlns:xlink="http://www.w3.org/1999/xlink" content-type="dwc:institutional_code" xlink:title="The Natural History Museum, London, United Kingdom." xlink:href="http://grbio.org/institution/natural-history-museum-london" xlink:type="simple">NHMUK</named-content>), specimen examined.</comment></tp:nomenclature-citation><tp:nomenclature-citation><tp:taxon-name>
                  <tp:taxon-name-part taxon-name-part-type="genus" reg="Trichoscelis">Trichoscelis</tp:taxon-name-part>
                  <tp:taxon-name-part taxon-name-part-type="species" reg="fenella">fenella</tp:taxon-name-part>
                </tp:taxon-name><comment>(Westwood, 1852). <xref ref-type="bibr" rid="B23">Hagen (1861)</xref>: 323.</comment></tp:nomenclature-citation><tp:nomenclature-citation><tp:taxon-name>
                  <tp:taxon-name-part taxon-name-part-type="genus" reg="Trichoscelia">Trichoscelia</tp:taxon-name-part>
                  <tp:taxon-name-part taxon-name-part-type="species" reg="fenella">fenella</tp:taxon-name-part>
                </tp:taxon-name><comment>(Westwood, 1852). <xref ref-type="bibr" rid="B24">Hagen (1866)</xref>: 461.</comment></tp:nomenclature-citation><tp:nomenclature-citation><tp:taxon-name><tp:taxon-name-part taxon-name-part-type="genus" reg="Mantispa">Mantispa</tp:taxon-name-part> (<tp:taxon-name-part taxon-name-part-type="subgenus" reg="Trichoscelia">Trichoscelia</tp:taxon-name-part>) <tp:taxon-name-part taxon-name-part-type="species" reg="egella">egella</tp:taxon-name-part></tp:taxon-name><comment>Westwood, 1867: 502. Syntypes: female, Brazil, Amazonas (<named-content xmlns:xlink="http://www.w3.org/1999/xlink" content-type="dwc:institutional_code" xlink:title="The Natural History Museum, London, United Kingdom." xlink:href="http://grbio.org/institution/natural-history-museum-london" xlink:type="simple">NHMUK</named-content>), specimens examined.</comment></tp:nomenclature-citation><tp:nomenclature-citation><tp:taxon-name>
                  <tp:taxon-name-part taxon-name-part-type="genus" reg="Trichoscelia">Trichoscelia</tp:taxon-name-part>
                  <tp:taxon-name-part taxon-name-part-type="species" reg="egella">egella</tp:taxon-name-part>
                </tp:taxon-name><comment>(Westwood, 1867). <xref ref-type="bibr" rid="B19">Gerstaecker (1888)</xref>: 120. New synonym.</comment></tp:nomenclature-citation><tp:nomenclature-citation><tp:taxon-name>
                  <tp:taxon-name-part taxon-name-part-type="genus" reg="Anisoptera">Anisoptera</tp:taxon-name-part>
                  <tp:taxon-name-part taxon-name-part-type="species" reg="amoenula">amoenula</tp:taxon-name-part>
                </tp:taxon-name><comment>Gerstaecker, 1888: 119. Holotype: female, Brazil, Pará (<named-content xmlns:xlink="http://www.w3.org/1999/xlink" content-type="dwc:institutional_code" xlink:title="Ernst-Moritz-Arndt-Universität, Greifswald, Germany." xlink:href="http://grbio.org/institution/zoologisches-institut-und-museum-greifswald" xlink:type="simple">ZIMG</named-content>), photographs examined.</comment></tp:nomenclature-citation><tp:nomenclature-citation><tp:taxon-name>
                  <tp:taxon-name-part taxon-name-part-type="genus" reg="Trichoscelia">Trichoscelia</tp:taxon-name-part>
                  <tp:taxon-name-part taxon-name-part-type="species" reg="amoenula">amoenula</tp:taxon-name-part>
                </tp:taxon-name><comment>(Gerstaecker, 1888). <xref ref-type="bibr" rid="B54">Penny (1977)</xref>: 37.</comment></tp:nomenclature-citation></tp:nomenclature-citation-list></tp:nomenclature><tp:treatment-sec sec-type="material" id="SECID0E5JHO"><title>Material examined.</title><p><bold><italic>Holotype</italic></bold> of <italic><tp:taxon-name><tp:taxon-name-part taxon-name-part-type="genus" reg="Trichoscelia">Trichoscelia</tp:taxon-name-part><tp:taxon-name-part taxon-name-part-type="species" reg="fenella">fenella</tp:taxon-name-part></tp:taxon-name></italic>.</p><p>Brazil • ♂; <bold>Pará</bold>; 50/2; “<italic><tp:taxon-name><tp:taxon-name-part taxon-name-part-type="genus" reg="Mantispa">Mantispa</tp:taxon-name-part><tp:taxon-name-part taxon-name-part-type="species" reg="fenella">fenella</tp:taxon-name-part></tp:taxon-name></italic> Westwood, Holotype male <italic><tp:taxon-name><tp:taxon-name-part taxon-name-part-type="genus" reg="Trichoscelia">Trichoscelia</tp:taxon-name-part><tp:taxon-name-part taxon-name-part-type="species" reg="fenella">fenella</tp:taxon-name-part></tp:taxon-name></italic><xref ref-type="bibr" rid="B84">Westwood 1852</xref>, R.G. Beard 1968”, Above label reads on overside 50/2; <named-content xmlns:xlink="http://www.w3.org/1999/xlink" content-type="dwc:institutional_code" xlink:title="The Natural History Museum, London, United Kingdom." xlink:href="http://grbio.org/institution/natural-history-museum-london" xlink:type="simple">NHMUK</named-content> 013802771; <named-content xmlns:xlink="http://www.w3.org/1999/xlink" content-type="dwc:institutional_code" xlink:title="The Natural History Museum, London, United Kingdom." xlink:href="http://grbio.org/institution/natural-history-museum-london" xlink:type="simple">NHMUK</named-content>.</p><p><bold><italic>Lectotype</italic></bold> of <italic><tp:taxon-name><tp:taxon-name-part taxon-name-part-type="genus" reg="Trichoscelia">Trichoscelia</tp:taxon-name-part><tp:taxon-name-part taxon-name-part-type="species" reg="egella">egella</tp:taxon-name-part></tp:taxon-name></italic>.</p><p>Brazil • ♀; [<bold>Amazonas</bold>] Ega; <italic><tp:taxon-name><tp:taxon-name-part taxon-name-part-type="genus" reg="Trichoscelia">Trichoscelia</tp:taxon-name-part><tp:taxon-name-part taxon-name-part-type="species" reg="egella">egella</tp:taxon-name-part></tp:taxon-name></italic> Westwood., <named-content xmlns:xlink="http://www.w3.org/1999/xlink" content-type="dwc:institutional_code" xlink:title="The Natural History Museum, London, United Kingdom." xlink:href="http://grbio.org/institution/natural-history-museum-london" xlink:type="simple">NHMUK</named-content> 013802769; syntype blue label; red type label; <named-content xmlns:xlink="http://www.w3.org/1999/xlink" content-type="dwc:institutional_code" xlink:title="The Natural History Museum, London, United Kingdom." xlink:href="http://grbio.org/institution/natural-history-museum-london" xlink:type="simple">NHMUK</named-content>. Note: Lectotype and paralectotype of <italic><tp:taxon-name><tp:taxon-name-part taxon-name-part-type="genus" reg="Trichoscelia">T.</tp:taxon-name-part><tp:taxon-name-part taxon-name-part-type="species" reg="egella">egella</tp:taxon-name-part></tp:taxon-name></italic> are herein designated since <xref ref-type="bibr" rid="B85">Westwood (1867)</xref>, did not explicitly designated a specimen as the holotype. The specimens deposited in the Natural History Museum, London and cited here were labeled as syntypes.</p><p><bold><italic>Paralectotype</italic></bold> of <italic><tp:taxon-name><tp:taxon-name-part taxon-name-part-type="genus" reg="Trichoscelia">Trichoscelia</tp:taxon-name-part><tp:taxon-name-part taxon-name-part-type="species" reg="egella">egella</tp:taxon-name-part></tp:taxon-name></italic>.</p><p>Brazil • sex unknown; [<bold>Amazonas</bold>] Ega; <italic><tp:taxon-name><tp:taxon-name-part taxon-name-part-type="genus" reg="Trichoscelia">Trichoscelia</tp:taxon-name-part><tp:taxon-name-part taxon-name-part-type="species" reg="egella">egella</tp:taxon-name-part></tp:taxon-name></italic> Westwood “perhaps one of the missing male types? Beard 1968”, “Abdomen missing”, Syntype (blue label); <named-content xmlns:xlink="http://www.w3.org/1999/xlink" content-type="dwc:institutional_code" xlink:title="The Natural History Museum, London, United Kingdom." xlink:href="http://grbio.org/institution/natural-history-museum-london" xlink:type="simple">NHMUK</named-content> 013802770; <named-content xmlns:xlink="http://www.w3.org/1999/xlink" content-type="dwc:institutional_code" xlink:title="The Natural History Museum, London, United Kingdom." xlink:href="http://grbio.org/institution/natural-history-museum-london" xlink:type="simple">NHMUK</named-content>.</p><p><bold><italic>Holotype</italic></bold> of <italic><tp:taxon-name><tp:taxon-name-part taxon-name-part-type="genus" reg="Anisoptera">Anisoptera</tp:taxon-name-part><tp:taxon-name-part taxon-name-part-type="species" reg="amoenula">amoenula</tp:taxon-name-part></tp:taxon-name></italic>.</p><p>Brazil • ♂; <bold>Pará</bold>, Itaituba; Hahnel leg.; <italic><tp:taxon-name><tp:taxon-name-part taxon-name-part-type="genus" reg="Trichoscelia">Trichoscelia</tp:taxon-name-part><tp:taxon-name-part taxon-name-part-type="species" reg="amoenula">amoenula</tp:taxon-name-part></tp:taxon-name></italic> ♂ det. R. Hall (HNRS) 1988, genitalia prepared; II 27486; <named-content xmlns:xlink="http://www.w3.org/1999/xlink" content-type="dwc:institutional_code" xlink:title="Ernst-Moritz-Arndt-Universität, Greifswald, Germany." xlink:href="http://grbio.org/institution/zoologisches-institut-und-museum-greifswald" xlink:type="simple">ZIMG</named-content>.</p></tp:treatment-sec><tp:treatment-sec sec-type="material" id="SECID0E3QHO"><title>Other material.</title><p>Brazil – <bold>Amazonas</bold> • 1 ?; Fonteboa; 1554; McLachLan leg.; B.M. 1938-674; <named-content xmlns:xlink="http://www.w3.org/1999/xlink" content-type="dwc:institutional_code" xlink:title="The Natural History Museum, London, United Kingdom." xlink:href="http://grbio.org/institution/natural-history-museum-london" xlink:type="simple">NHMUK</named-content> 013802777; <italic><tp:taxon-name><tp:taxon-name-part taxon-name-part-type="genus" reg="Trichoscelia">Trichoscelia</tp:taxon-name-part><tp:taxon-name-part taxon-name-part-type="species" reg="egella">egella</tp:taxon-name-part></tp:taxon-name></italic> Westwood; Abdomen missing; <named-content xmlns:xlink="http://www.w3.org/1999/xlink" content-type="dwc:institutional_code" xlink:title="The Natural History Museum, London, United Kingdom." xlink:href="http://grbio.org/institution/natural-history-museum-london" xlink:type="simple">NHMUK</named-content>. • 1 ♀; same data as for preceding; BMNH(E) 1201810; <named-content xmlns:xlink="http://www.w3.org/1999/xlink" content-type="dwc:institutional_code" xlink:title="The Natural History Museum, London, United Kingdom." xlink:href="http://grbio.org/institution/natural-history-museum-london" xlink:type="simple">NHMUK</named-content> 013802776; <named-content xmlns:xlink="http://www.w3.org/1999/xlink" content-type="dwc:institutional_code" xlink:title="The Natural History Museum, London, United Kingdom." xlink:href="http://grbio.org/institution/natural-history-museum-london" xlink:type="simple">NHMUK</named-content>. 1 ♂; same data as for preceding; BMNH(E) 1201810; <named-content xmlns:xlink="http://www.w3.org/1999/xlink" content-type="dwc:institutional_code" xlink:title="The Natural History Museum, London, United Kingdom." xlink:href="http://grbio.org/institution/natural-history-museum-london" xlink:type="simple">NHMUK</named-content> 013802779; <named-content xmlns:xlink="http://www.w3.org/1999/xlink" content-type="dwc:institutional_code" xlink:title="The Natural History Museum, London, United Kingdom." xlink:href="http://grbio.org/institution/natural-history-museum-london" xlink:type="simple">NHMUK</named-content>. • 1 ♂; same data as for preceding; <named-content xmlns:xlink="http://www.w3.org/1999/xlink" content-type="dwc:institutional_code" xlink:title="The Natural History Museum, London, United Kingdom." xlink:href="http://grbio.org/institution/natural-history-museum-london" xlink:type="simple">NHMUK</named-content> 013802778; <named-content xmlns:xlink="http://www.w3.org/1999/xlink" content-type="dwc:institutional_code" xlink:title="The Natural History Museum, London, United Kingdom." xlink:href="http://grbio.org/institution/natural-history-museum-london" xlink:type="simple">NHMUK</named-content>. • 1 ♂; same data as for preceding; BMNH(E) 1201811; <named-content xmlns:xlink="http://www.w3.org/1999/xlink" content-type="dwc:institutional_code" xlink:title="The Natural History Museum, London, United Kingdom." xlink:href="http://grbio.org/institution/natural-history-museum-london" xlink:type="simple">NHMUK</named-content> 013802774; <named-content xmlns:xlink="http://www.w3.org/1999/xlink" content-type="dwc:institutional_code" xlink:title="The Natural History Museum, London, United Kingdom." xlink:href="http://grbio.org/institution/natural-history-museum-london" xlink:type="simple">NHMUK</named-content>. • 1 ♀; same data as for preceding; <named-content xmlns:xlink="http://www.w3.org/1999/xlink" content-type="dwc:institutional_code" xlink:title="The Natural History Museum, London, United Kingdom." xlink:href="http://grbio.org/institution/natural-history-museum-london" xlink:type="simple">NHMUK</named-content> 013802784; <named-content xmlns:xlink="http://www.w3.org/1999/xlink" content-type="dwc:institutional_code" xlink:title="The Natural History Museum, London, United Kingdom." xlink:href="http://grbio.org/institution/natural-history-museum-london" xlink:type="simple">NHMUK</named-content>. • 1 ♂; Ega; Bates leg.; McLachlan Coll. B.M. 1938-674; BMNH(E) 1201808; <named-content xmlns:xlink="http://www.w3.org/1999/xlink" content-type="dwc:institutional_code" xlink:title="The Natural History Museum, London, United Kingdom." xlink:href="http://grbio.org/institution/natural-history-museum-london" xlink:type="simple">NHMUK</named-content> 013802775; <named-content xmlns:xlink="http://www.w3.org/1999/xlink" content-type="dwc:institutional_code" xlink:title="The Natural History Museum, London, United Kingdom." xlink:href="http://grbio.org/institution/natural-history-museum-london" xlink:type="simple">NHMUK</named-content>. – <bold>Mato Grosso</bold> • 1 ♂; Nova Ubiratã, ESEC Rio Ronuro; <named-content xmlns:xlink="http://www.w3.org/1999/xlink" content-type="dwc:verbatimCoordinates" xlink:type="simple"><named-content content-type="geo-json" specific-use="{&#34;type&#34;:&#34;Point&#34;,&#34;coordinates&#34;:[-54.443600,-13.112200]}" id="NCID0EEVHO" xlink:type="simple">13°6'43.92"S, 54°26'36.96"W</named-content></named-content>; 11–16 Jun. 2007; A.C. Domahovski leg.; sweep; <abbrev xmlns:xlink="http://www.w3.org/1999/xlink" content-type="institution" xlink:title="Coleção Entomológica Padre Jesus Santiago Moure, Curitiba, Paraná, Brazil." id="ABBRID0EJVHO" xlink:type="simple">DZUP</abbrev>. – <bold>Rondônia</bold> • 1 ♂; Vilhena; 19 Oct. 1986; C. Elias leg.; <abbrev xmlns:xlink="http://www.w3.org/1999/xlink" content-type="institution" xlink:title="Coleção Entomológica Padre Jesus Santiago Moure, Curitiba, Paraná, Brazil." id="ABBRID0EQVHO" xlink:type="simple">DZUP</abbrev>. • 1 ♂; Vilhena, POLONOROESTE; 9 Oct. 1986; C. Elias leg.; <abbrev xmlns:xlink="http://www.w3.org/1999/xlink" content-type="institution" xlink:title="Coleção Entomológica Padre Jesus Santiago Moure, Curitiba, Paraná, Brazil." id="ABBRID0EVVHO" xlink:type="simple">DZUP</abbrev>. • 1 ♀; same data as for preceding; 15 Oct. 1986; <abbrev xmlns:xlink="http://www.w3.org/1999/xlink" content-type="institution" xlink:title="Coleção Entomológica Padre Jesus Santiago Moure, Curitiba, Paraná, Brazil." id="ABBRID0E1VHO" xlink:type="simple">DZUP</abbrev>.</p><p>Colombia • 1 ♂; <bold>Caquetá</bold>, Florencia, vereda Paraíso, Finca Paraíso; <named-content xmlns:xlink="http://www.w3.org/1999/xlink" content-type="dwc:verbatimCoordinates" xlink:type="simple"><named-content content-type="geo-json" specific-use="{&#34;type&#34;:&#34;Point&#34;,&#34;coordinates&#34;:[-75.623333,1.741167]}" id="NCID0EGWHO" xlink:type="simple">01°44.47N, 75°37.40W</named-content></named-content>; 716 msnm; 15 Feb–01 Mar. 2017; Y. Ramos-Pastrana leg.; bosque secundário, trampa Malaise; <named-content xmlns:xlink="http://www.w3.org/1999/xlink" content-type="dwc:institutional_code" xlink:title="Colección de Entomología del Laboratorio de Entomología, Universidad de la Amazonia, Florencia, Caquetá, Colombia." xlink:href="http://grbio.org/institution/universidad-de-la-amazonia" xlink:type="simple">LEUA</named-content>. French Guiana – <bold>Montsinery-Tonnegrande</bold> • 1 ♀; Amazone Nature Lodge, 30 Km SE Roura on Kaw Rd; <named-content xmlns:xlink="http://www.w3.org/1999/xlink" content-type="dwc:verbatimCoordinates" xlink:type="simple"><named-content content-type="geo-json" specific-use="{&#34;type&#34;:&#34;Point&#34;,&#34;coordinates&#34;:[-52.207217,4.559500]}" id="NCID0EYWHO" xlink:type="simple">04°33.570'N, 52°12.433'W</named-content></named-content>; 305 m; 21–29 Jan. 2013; J.B. Heppner leg.; <named-content xmlns:xlink="http://www.w3.org/1999/xlink" content-type="dwc:institutional_code" xlink:title="Florida State Collection of Arthropods, Gainesville, Florida, USA." xlink:href="http://grbio.org/institution/florida-state-collection-arthropods-museum-entomology" xlink:type="simple">FSCA</named-content>. – <bold>Roura</bold> • 1 ♀; Montagne des Chevaux, Carriere du Calion, Crete avec foret sur quartzite érodée; <named-content xmlns:xlink="http://www.w3.org/1999/xlink" content-type="dwc:verbatimCoordinates" xlink:type="simple"><named-content content-type="geo-json" specific-use="{&#34;type&#34;:&#34;Point&#34;,&#34;coordinates&#34;:[-52.431394,4.742094]}" id="NCID0EKXHO" xlink:type="simple">4°44'31.54"N, 52°25'53.02"W</named-content></named-content>; 20 Oct. 2018; charaxes trap; <named-content xmlns:xlink="http://www.w3.org/1999/xlink" content-type="dwc:institutional_code" xlink:title="California State collection of Arthropods, California Department of Food and Agriculture, Sacramento, California, USA." xlink:href="http://grbio.org/institution/california-state-collection-arthropods" xlink:type="simple">CSCA</named-content>. • 1 ♀; same data as for preceding; 03 Jan. 2015; flight interception trap; <named-content xmlns:xlink="http://www.w3.org/1999/xlink" content-type="dwc:institutional_code" xlink:title="California State collection of Arthropods, California Department of Food and Agriculture, Sacramento, California, USA." xlink:href="http://grbio.org/institution/california-state-collection-arthropods" xlink:type="simple">CSCA</named-content>. • 1 ♀; same data as for preceding; 05 May. 2015; flight interception trap; <named-content xmlns:xlink="http://www.w3.org/1999/xlink" content-type="dwc:institutional_code" xlink:title="California State collection of Arthropods, California Department of Food and Agriculture, Sacramento, California, USA." xlink:href="http://grbio.org/institution/california-state-collection-arthropods" xlink:type="simple">CSCA</named-content>. • 1 ♂; same data as for preceding; 08 Aug. 2018; Malaise; <named-content xmlns:xlink="http://www.w3.org/1999/xlink" content-type="dwc:institutional_code" xlink:title="California State collection of Arthropods, California Department of Food and Agriculture, Sacramento, California, USA." xlink:href="http://grbio.org/institution/california-state-collection-arthropods" xlink:type="simple">CSCA</named-content>. • 1 ♀; same data as for preceding; 24 Sep. 2016; Malaise; <named-content xmlns:xlink="http://www.w3.org/1999/xlink" content-type="dwc:institutional_code" xlink:title="California State collection of Arthropods, California Department of Food and Agriculture, Sacramento, California, USA." xlink:href="http://grbio.org/institution/california-state-collection-arthropods" xlink:type="simple">CSCA</named-content>.</p><p>Suriname • 1 ♀; s/ Para Weq Zanderij, Krabba; 01 Nov. 1964; in wasp nest, <italic><tp:taxon-name><tp:taxon-name-part taxon-name-part-type="genus" reg="Polybia">Polybia</tp:taxon-name-part><tp:taxon-name-part taxon-name-part-type="species" reg="occidentalis">occidentalis</tp:taxon-name-part></tp:taxon-name></italic> var. Platyceph., Geijskes; <italic><tp:taxon-name><tp:taxon-name-part taxon-name-part-type="genus" reg="Trichoscelia">Trichoscelia</tp:taxon-name-part><tp:taxon-name-part taxon-name-part-type="species" reg="egella">egella</tp:taxon-name-part></tp:taxon-name></italic> det. L. Stange, 1995; <named-content xmlns:xlink="http://www.w3.org/1999/xlink" content-type="dwc:institutional_code" xlink:title="Florida State Collection of Arthropods, Gainesville, Florida, USA." xlink:href="http://grbio.org/institution/florida-state-collection-arthropods-museum-entomology" xlink:type="simple">FSCA</named-content>.</p></tp:treatment-sec><tp:treatment-sec sec-type="diagnosis" id="SECID0EXZHO"><title>Diagnosis.</title><p>This species is distinguished from other in the genus by having the head mostly brown, the pronotum varies from nearly completely orange, orange with anterior ½ brown-infuscate to uniformly brown. On the forewing, the pterostigma is brown with apex orange, the anterodistal region is orange, whereas the wing apex is brown. On the wing membrane, there is an amber spot on the area adjacent to the proximal margin of pterostigma and 1ra-rp, which is variable in size. A second spot on the MP fork may be present or absent, and when present can be from faint to well-marked and similar to the anterior spot. On the male genitalia, the gonocoxite IX is short and gently curved, whit posterior apex laterally recurved, equipped with six or seven digitiform processes, arranged as a brush. On the female genitalia, the medial part of the gonapophyses VIII forms a broad U-shaped canal, which is distally bilobed; the lateral part appears as a concave plate with bulging ventral area.</p></tp:treatment-sec><tp:treatment-sec sec-type="description" id="SECID0E3ZHO"><title>Description.</title><p><bold><italic>Measurements</italic>.</bold> Male (<italic>n</italic> = 4). Forewing length: 7.0–7.9 mm; Hind wing length: 5.2–5.8 mm. Female (<italic>n</italic> = 4): Forewing length: 6.3–7.8 mm; Hind wing length: 4.8–5.8 mm.</p><p><bold><italic>Coloration</italic> (Fig. <xref ref-type="fig" rid="F87">87</xref>)</bold>. <bold><italic>Head</italic>.</bold> Mostly brown; vertexal region sometimes dark brown, paraocular area paler; frons with pale to dark brown setae. Antenna uniformly dark brown. Postgena either uniformly brown or pale brown with a darker longitudinal band; hypostomal bridge pale brown. Clypeus brown; labrum sometimes darker; mandible brown at base, pale amber at apex; maxilla orange with brown palpus, last palpomere pale er; postmentum pale brown, prementum orange, ligula orange to pale brown, palpus brown, palpimacula pale brown. <bold><italic>Thorax</italic>.</bold> Pronotum mostly dark brown, posterolaterally gradually changing to orange, setae with same color as cuticle; episternum brown with concolorous setae; postfurcasternum orange. Mesonotum uniformly orange with pale brown setae; metanotum uniformly orange. Pteropleura uniformly orange. <bold><italic>Foreleg</italic>.</bold> Coxa, trochanter and femur uniformly orange; tibia mostly pale brown, with orange apex; basitarsus orange, remaining tarsomeres orange with pale brown setae. <bold><italic>Mid- and hind leg</italic>.</bold> Mid-leg orange; first four tarsomeres with pale brown setae laterally on the distal margin of plantar surface. Hind leg with coxa, trochanter and femur orange; tibia brown with orange base and apex; tarsus as in mid-leg. <bold><italic>Wings</italic>.</bold> Forewing hyaline, with an amber area distally on subcostal field and area surrounding the 1ra-rp; sometimes with an amber mark on area surrounding MP posterior branch or a broad spot on area surrounding intramedial crossvein and MP fork; pterostigma either completely brown or with proximal ¾ brown and orange apex; venation as follows: medial area of ​​C, subcostal veinlets on distal ½ of costal field, 1sc-ra, preapical region of RA, 1ra-rp, preapical region of RP and proximal ½ of its branches and most of M vein brown, the rest orange. Hind wing hyaline, sometimes with apex amber, pterostigma brown; wing base, and most of C + Sc and RA orange; branches of remaining veins brown; wing margin brown. <bold><italic>Abdomen</italic>.</bold> Abdominal segments I–V orange, segment VI bicolor, terminal segments brown.</p><fig id="F87" position="float" orientation="portrait"><object-id xmlns:xlink="http://www.w3.org/1999/xlink" content-type="doi" xlink:type="simple">10.3897/zookeys.1199.115442.figure87</object-id><label>Figure 87.</label><caption><p><italic><tp:taxon-name><tp:taxon-name-part taxon-name-part-type="genus" reg="Trichoscelia">Trichoscelia</tp:taxon-name-part><tp:taxon-name-part taxon-name-part-type="species" reg="fenella">fenella</tp:taxon-name-part></tp:taxon-name></italic> (Westwood, 1852) <bold>A</bold> male habitus, dorsal <bold>B</bold> wings <bold>C</bold> head, frontal <bold>D</bold> pronotum, dorsal <bold>E</bold> forefemur, anterior surface <bold>F</bold> same, posterior surface.</p></caption><graphic xmlns:xlink="http://www.w3.org/1999/xlink" xlink:href="zookeys-1199-001_article-115442__-g087.jpg" position="float" orientation="portrait" xlink:type="simple" id="oo_1038335.jpg"><uri content-type="original_file" xlink:type="simple">https://binary.pensoft.net/fig/1038335</uri></graphic></fig><p><bold><italic>Morphology</italic> (Fig. <xref ref-type="fig" rid="F87">87</xref>)</bold>. <bold><italic>Head</italic>.</bold> Diamond-shaped in frontal view, moderately setose, smooth, vertexal region domed above compound eyes, laterally with rows of short, reclined setae; coronal suture not discernible; paraocular area concave. Compound eye hemispheric, as wide as interocular distance at toruli level. Antenna moniliform; scape ~ 2× as long as wide, slightly distally expanded, pedicel slightly longer than wide, both with thickened setae; flagellum dorsoventrally compressed, with 41–44 flagellomeres, 2× as wide as long, progressively narrower towards the apex, all with medial ring of thickened setae. Frons pentagonal, narrow; postgena broad; hypostomal bridge not fused to postgena. Clypeus trapezoidal, narrow; labrum rounded. Maxillary palpus with first two palpomeres short, third and fifth 3× as long as wide, fourth 2× as long as wide; labial palpus with third palpomere expanded and rounded; palpimacula broadly ovoid. <bold><italic>Thorax</italic>.</bold> Pronotum slightly longer than wide, with a groove contiguous to the lateral and distal margins; posterior margin, medial area and anterior margin slightly elevated with long, thickened setae limiting flush on pronotal surface; episternum with long, thin setae; postfurcasternum trapezoidal. Mesonotum as wide as long, mesoscutum with abundant erect, long, thickened setae on medial area; scutellum with long, thickened setae. Metanotum ~ 2× as wide as long, with two lateral cusps on scutum. Pteropleura covered with abundant short, thin setae. <bold><italic>Foreleg</italic>.</bold> Coxa as long as femur, cylindrical, with abundant fine, long setae; trochanter subconical, densely setose, dorsally with longer and thicker, pedicellate setae near distal margin; femur thickened, sub-cylindrical, with abundant fine, long setae. Closing surface with both rows of integumentary specializations fully developed; posteroventral row proximally with one or two more developed processes (ratio process/seta 1:1), anteroventral row with a more developed sub-basal process (ratio process/seta 1:1); rows of thickened setae with globular base fully developed, extending almost the entire length of closing surface. Tibia almost as long as femur, curved, setose, closing surface keeled with prostrate setae, anterior surface apical patch of clavate setae. Basitarsus elongated, ventrally keeled and with single row of prostrate setae, anterior surface with clavate setae on proximal ½, lanceolate process short, reaching the base of fourth tarsomere, with plug-shaped Stitz organ at apex; second tarsomere 3× as long as wide, third tarsomere as long as wide, fourth tarsomere as long as second. <bold><italic>Mid- and hind leg</italic>.</bold> Mid-leg covered with abundant, long, fine setae, tibia slightly flattened and medially widened; basitarsus ~ 4× as long as wide, third and fourth as long as wide, second slightly longer than wide; fourth tarsomere ~ 2× as long as wide, first four tarsomeres with a pair of lateral, thickened setae on the distal margin of plantar surface. Hind leg densely covered with long thin setae, shorter on tarsus, tibia slightly thickened and longer than femur; tarsomeres similar to those of the mid-leg. <bold><italic>Wings</italic>.</bold> Forewing oval, venation densely setose, trichosors present along wing margin except at base of posterior margin; costal space narrow, humeral vein forked, 11–13 subcostal veinlets present; pterostigma approximately rectangular, smoothly curved, with numerous incomplete veinlets; subcostal space with a single medially located crossvein, Sc vein abruptly bent posteriad at the proximal margin of pterostigma to merge the RA; <italic>rarp2</italic> gently curved, two or three veins arising from each anterior radial cell; M fused basally to R; base of RP located near the separation of M and R, M fork near such separation; 1r-m located between RP base and M fork forming a small, trapezoidal cell; three gradate crossveins present. Cu deeply forked, <abbrev xmlns:xlink="http://www.w3.org/1999/xlink" xlink:title="Cubitus anterior" id="ABBRID0ET4HO" xlink:type="simple">CuA</abbrev> forked opposite to RP; CuP proximally angulated, almost touching A1, distally forked at level of divergence of M and R. 1A simple ending almost at level of separation of M and R; 2A distally forked, at level of CuP angle. Jugal lobe with abundant setae on the posterior margin. Hind wing oval, smaller and narrower than forewing, venation densely setose; costal space narrow and reduced, with three or four veinlets; C and Sc fused at proximal ¼ of wing length, subcostal space without crossveins, progressively widened towards apex, Sc vein abruptly curved posteriad at proximal margin of pterostigma to merge the RA; pterostigma elongated and narrow; area between RA and RP widened with single oblique crossvein; two veins arising from <italic>rarp1</italic>, two or three from <italic>rarp2</italic>. 1r-m sigmoid, connecting M base and RP base, distally connected again to M stem through a short crossvein. M vein forked beyond the level R fork. Cu vein deeply forked, <abbrev xmlns:xlink="http://www.w3.org/1999/xlink" xlink:title="Cubitus anterior" id="ABBRID0E24HO" xlink:type="simple">CuA</abbrev> long, sinuous, distally forked, first branch candelabrum-shaped; CuP with apex anteriorly curved with two or three branches. A1 arched; A2 short and simple. <bold><italic>Abdomen</italic>.</bold> Cylindrical, slightly medially expanded; tergites quadrangular, those of segments III and IV with posteromedial concavity; sternites quadrangular.</p><p><bold><italic>Male genitalia</italic></bold> (Fig. <xref ref-type="fig" rid="F88">88A–E</xref>). Tergite IX narrower dorsally than laterally, lateral margin triangular, with a posteroventral notch. Sternite VIII rectangular. Sternite IX approximately triangular with abundant long, thin setae; posteromedially blunt, glabrous, dorsally canaliculated; in lateral view tongue-shaped, slightly curved ventrally and nearly reaching or surpassing posterior margin of ectoproct. Gonocoxite IX short, gently curved, base flattened; apex laterally recurved, with six or seven digitiform processes, arranged as a brush. Ectoproct approximately ovoid, moderately setose, anteroventral area bulging and rounded, followed by posterior concave area; both well sclerotized and covered with microtrichia. Gonocoxites X forming a short, straight, ventrally canaliculate sclerite, anterior apex slightly expanded; posterior apex with preapical, ventrolateral processes connected. Gonostyli X with thickened, straight base and with two lateral processes; the rest of the structure abruptly anteroventrally curved and anteriorly coiled forming two internal loops before protruding from abdomen. Gonapophyses X rod-shaped, straight, anterior apex spatulate, dorsolaterally curved, posterior end dorsally curved with surrounding membrane covered with microspinules; gonapophyses arranged in a V-shaped structured, joined by a membrane covering the base of gonostyli X. Gonocoxites XI U-shaped, median lobe elaborated, consisting of two differentiated parts: dorsal part as a quadrangular lobe; ventral part as a wide, posteroventral, convex region whose surface is covered with microspinules; ventral margin V-shaped; area between these parts less sclerotized. Lateral arms of gonocoxites XI short, curved with anterior apex curved.</p><fig id="F88" position="float" orientation="portrait"><object-id xmlns:xlink="http://www.w3.org/1999/xlink" content-type="doi" xlink:type="simple">10.3897/zookeys.1199.115442.figure88</object-id><label>Figure 88.</label><caption><p><italic><tp:taxon-name><tp:taxon-name-part taxon-name-part-type="genus" reg="Trichoscelia">Trichoscelia</tp:taxon-name-part><tp:taxon-name-part taxon-name-part-type="species" reg="fenella">fenella</tp:taxon-name-part></tp:taxon-name></italic> (Westwood, 1852) <bold>A</bold> male terminalia, lateral <bold>B</bold> same, ventral <bold>C</bold> male genitalia, lateral <bold>D</bold> same, dorsal <bold>E</bold> same, ventral <bold>F</bold> female terminalia, lateral <bold>G</bold> same, ventral <bold>H</bold> spermatheca.</p></caption><graphic xmlns:xlink="http://www.w3.org/1999/xlink" xlink:href="zookeys-1199-001_article-115442__-g088.jpg" position="float" orientation="portrait" xlink:type="simple" id="oo_1038336.jpg"><uri content-type="original_file" xlink:type="simple">https://binary.pensoft.net/fig/1038336</uri></graphic></fig><p><bold><italic>Female genitalia</italic></bold> (Fig. <xref ref-type="fig" rid="F88">88F–H</xref>). Sternite VII sub-quadrate. Tergite VIII medially narrower than laterally, enclosing spiracle of eighth abdominal segment. Membrane between tergite VIII and tergite IX+ ectoproct sclerotized, forming a concave triangular plate. Gonocoxites VIII forming a trapezoidal plate, with two lateral concavities; gonapophyses VIII with medial part forming a broad U-shaped canal, distally bilobed; lateral part of gonapophyses VIII as a concave plate with bulging ventral area. Tergite IX + ectoproct semi-triangular, with rounded posterior margin. Gonocoxite IX long, straight and narrow, as long as the last four abdominal segments together. Bursa copulatrix funnel-shaped, membranous, long, and thin. Spermatheca complex and entangled; proximal section long, thin, with five or six coils; medial section entangled, but mostly wider than proximal section, forming multiple convolutions, slightly wider proximally, and progressively thinner. Distal section progressively widened, distally with a trumpet-shaped invagination. Fertilization canal duct short, sigmoid; fertilization canal short, thickened, J-shaped, covered with microfilaments.</p></tp:treatment-sec><tp:treatment-sec sec-type="distribution" id="SECID0EBAIO"><title>Distribution.</title><p>Brazil (Amazonas, Mato Grosso, Pará, Rondônia), Colombia (Caquetá), French Guiana (Montsinery-Tonnegrande, Roura), Suriname.</p></tp:treatment-sec><tp:treatment-sec sec-type="remarks" id="SECID0EGAIO"><title>Remarks.</title><p>The label record of the type of <italic><tp:taxon-name><tp:taxon-name-part taxon-name-part-type="genus" reg="Anisoptera">Anisoptera</tp:taxon-name-part><tp:taxon-name-part taxon-name-part-type="species" reg="amoenula">amoenula</tp:taxon-name-part></tp:taxon-name></italic> is from Itaituba, Pará, and the syntypes of <italic><tp:taxon-name><tp:taxon-name-part taxon-name-part-type="genus" reg="Trichoscelia">T.</tp:taxon-name-part><tp:taxon-name-part taxon-name-part-type="species" reg="egella">egella</tp:taxon-name-part></tp:taxon-name></italic> were collected in Tefé (before Ega), Amazonas, Brazil. Other specimens from the Natural History Museum of London were collected in Fonte Boa, Amazonas, Brazil. The holotype of <italic><tp:taxon-name><tp:taxon-name-part taxon-name-part-type="genus" reg="Trichoscelia">T.</tp:taxon-name-part><tp:taxon-name-part taxon-name-part-type="species" reg="fenella">fenella</tp:taxon-name-part></tp:taxon-name></italic> was collected in Pará. Here the first records of this species from French Guiana, Colombia and Suriname are provided.</p><p>After a careful examination and comparison of the types of <italic><tp:taxon-name><tp:taxon-name-part taxon-name-part-type="genus" reg="Trichoscelia">T.</tp:taxon-name-part><tp:taxon-name-part taxon-name-part-type="species" reg="egella">egella</tp:taxon-name-part></tp:taxon-name></italic> and <italic><tp:taxon-name><tp:taxon-name-part taxon-name-part-type="genus" reg="Trichoscelia">T.</tp:taxon-name-part><tp:taxon-name-part taxon-name-part-type="species" reg="fenella">fenella</tp:taxon-name-part></tp:taxon-name></italic>, it was concluded that both are the same species. The former is herein synonymized with <italic><tp:taxon-name><tp:taxon-name-part taxon-name-part-type="genus" reg="Trichoscelia">T.</tp:taxon-name-part><tp:taxon-name-part taxon-name-part-type="species" reg="fenella">fenella</tp:taxon-name-part></tp:taxon-name></italic>. The differences in the coloration of the wing veins and on the spots on the membrane are explained as intraspecific variation. The spots located on the adjacent area to the proximal pterostigma margin and on the MP fork vary from absent or faint to strongly marked. Additionally, the male genitalic morphology of both species was found to be identical.</p></tp:treatment-sec><ref-list><ref id="B23"><mixed-citation xmlns:xlink="http://www.w3.org/1999/xlink" xlink:type="simple"><person-group><name name-style="western"><surname>Hagen</surname><given-names>HA</given-names></name></person-group> (<year>1861</year>) Synopsis of the <tp:taxon-name><tp:taxon-name-part taxon-name-part-type="order">Neuroptera</tp:taxon-name-part></tp:taxon-name> of North America, with a list of South American species. Smithsonian Miscellaneous Collections 4(1): [xx +] 1–347. <ext-link xlink:href="10.5962/bhl.title.60275" ext-link-type="doi" xlink:type="simple">https://doi.org/10.5962/bhl.title.60275</ext-link></mixed-citation></ref><ref id="B24"><mixed-citation xmlns:xlink="http://www.w3.org/1999/xlink" xlink:type="simple"><person-group><name name-style="western"><surname>Hagen</surname><given-names>HA</given-names></name></person-group> (<year>1866</year>) <article-title>Hemerobidarum Synopsis synonymica.</article-title><source>Stettiner Entomologische Zeitung</source><volume>27</volume>: <fpage>369</fpage>–<lpage>462</lpage>.</mixed-citation></ref><ref id="B19"><mixed-citation xmlns:xlink="http://www.w3.org/1999/xlink" xlink:type="simple"><person-group><name name-style="western"><surname>Gerstaecker</surname><given-names>[CE]A</given-names></name></person-group> (<year>1888</year>) <article-title>Weitere Beiträge zur artenkenntniss der <tp:taxon-name><tp:taxon-name-part taxon-name-part-type="order">Neuroptera</tp:taxon-name-part></tp:taxon-name><tp:taxon-name><tp:taxon-name-part taxon-name-part-type="order">Megaloptera</tp:taxon-name-part></tp:taxon-name>.</article-title><source>Mitt[h]eilungen aus dem Naturwissenschaftlichen Verein für Neu-Vorpommern und Rugen</source><volume>19</volume>: <fpage>89</fpage>–<lpage>130</lpage>. <ext-link xlink:href="https://lacewing.tamu.edu/neuropterida/neur_bibliography/edoc12/gerstaecker1887ref2558m-1582.pdf" ext-link-type="uri" xlink:type="simple">https://lacewing.tamu.edu/neuropterida/neur_bibliography/edoc12/gerstaecker1887ref2558m-1582.pdf</ext-link></mixed-citation></ref><ref id="B54"><mixed-citation xmlns:xlink="http://www.w3.org/1999/xlink" xlink:type="simple"><person-group><name name-style="western"><surname>Penny</surname><given-names>ND</given-names></name></person-group> (<year>1977</year>) Lista de <tp:taxon-name><tp:taxon-name-part taxon-name-part-type="order">Megaloptera</tp:taxon-name-part></tp:taxon-name>, <tp:taxon-name><tp:taxon-name-part taxon-name-part-type="order">Neuroptera</tp:taxon-name-part></tp:taxon-name> e <tp:taxon-name><tp:taxon-name-part taxon-name-part-type="order">Raphidioptera</tp:taxon-name-part></tp:taxon-name> do México, América Central, ilhas Caraíbas e América do Sul. Acta Amazonica 7(4, Suplemento): 1–6. <ext-link xlink:href="10.1590/1809-43921977074s005" ext-link-type="doi" xlink:type="simple">https://doi.org/10.1590/1809-43921977074s005</ext-link></mixed-citation></ref><ref id="B84"><mixed-citation xmlns:xlink="http://www.w3.org/1999/xlink" xlink:type="simple"><person-group><name name-style="western"><surname>Westwood</surname><given-names>JO</given-names></name></person-group> (<year>1852</year>) On the genus <italic><tp:taxon-name><tp:taxon-name-part taxon-name-part-type="genus">Mantispa</tp:taxon-name-part></tp:taxon-name></italic>, with descriptions of various new species. Transactions of the [Royal] Entomological Society of London 6[=(N.S.)1]: 252–270. <ext-link xlink:href="10.1111/j.1365-2311.1852.tb02505.x" ext-link-type="doi" xlink:type="simple">https://doi.org/10.1111/j.1365-2311.1852.tb02505.x</ext-link></mixed-citation></ref><ref id="B85"><mixed-citation xmlns:xlink="http://www.w3.org/1999/xlink" xlink:type="simple"><person-group><name name-style="western"><surname>Westwood</surname><given-names>JO</given-names></name></person-group> (<year>1867</year>) Descriptions of new species of <tp:taxon-name><tp:taxon-name-part taxon-name-part-type="family">Mantispidae</tp:taxon-name-part></tp:taxon-name> in the Oxford and British Museums. Transactions of the [Royal] Entomological Society of London 15[=(3)5]: 501–508. <ext-link xlink:href="10.1111/j.1365-2311.1967.tb01450.x" ext-link-type="doi" xlink:type="simple">https://doi.org/10.1111/j.1365-2311.1967.tb01450.x</ext-link></mixed-citation></ref></ref-list></tp:taxon-treatment>
