# Supplementary material for: ﻿A camouflaged diversity: taxonomic revision of the thorny lacewing subfamily Symphrasinae (Neuroptera, Rhachiberothidae)
Source: Zookeys. 2024 Apr 30;1199:1–409. doi: 10.3897/zookeys.1199.115442 (PMC11077268; doi:10.3897/zookeys.1199.115442)
Supplement: XML Treatment for Trichoscelia flavomaculata [file zookeys.1199.115442-treatment48.xml]

<!DOCTYPE tp:taxon-treatment
  PUBLIC "-//TaxonX//DTD Taxonomic Treatment Publishing DTD v0 20100105//EN" "tax-treatment-NSO.dtd">
<tp:taxon-treatment xmlns:tp="http://www.plazi.org/taxpub"><tp:treatment-meta><kwd-group><label>Taxon classification</label><kwd>
                <named-content content-type="kingdom">Animalia</named-content>
              </kwd><kwd>
                <named-content content-type="order">Neuroptera</named-content>
              </kwd><kwd>
                <named-content content-type="family">Rhachiberothidae</named-content>
              </kwd></kwd-group><mixed-citation publication-type="journal"><person-group><name><surname>Ardila-Camacho</surname><given-names>Adrian</given-names></name><name><surname>Machado</surname><given-names>Renato José Pires</given-names></name><name><surname>Ohl</surname><given-names>Michael</given-names></name><name><surname>Contreras-Ramos</surname><given-names>Atilano</given-names></name></person-group><article-title>﻿A camouflaged diversity: taxonomic revision of the thorny lacewing subfamily <tp:taxon-name><tp:taxon-name-part taxon-name-part-type="subfamily">Symphrasinae</tp:taxon-name-part></tp:taxon-name> (<tp:taxon-name><tp:taxon-name-part taxon-name-part-type="order">Neuroptera</tp:taxon-name-part></tp:taxon-name>, <tp:taxon-name><tp:taxon-name-part taxon-name-part-type="family">Rhachiberothidae</tp:taxon-name-part></tp:taxon-name>)</article-title><source>Zookeys</source><day>30</day><month>04</month><year>2024</year><volume>1199</volume><fpage>1</fpage><lpage>409</lpage><pub-id pub-id-type="doi">10.3897/zookeys.1199.115442</pub-id></mixed-citation></tp:treatment-meta><tp:nomenclature><label>﻿﻿</label><tp:taxon-name>
              <tp:taxon-name-part taxon-name-part-type="genus" reg="Trichoscelia">Trichoscelia</tp:taxon-name-part>
              <tp:taxon-name-part taxon-name-part-type="species" reg="flavomaculata">flavomaculata</tp:taxon-name-part>
              <object-id xmlns:xlink="http://www.w3.org/1999/xlink" content-type="zoobank" xlink:type="simple">https://zoobank.org/BBBEA554-5F31-40DA-BB9F-9915F3346DEE</object-id>
            </tp:taxon-name><tp:taxon-authority>Ardila-Camacho &amp; Contreras-Ramos</tp:taxon-authority><tp:taxon-status xmlns:xlink="http://www.w3.org/1999/xlink" xlink:type="simple">sp. nov.</tp:taxon-status><xref ref-type="fig" rid="F89">Figs 89</xref><xref ref-type="fig" rid="F90">, 90</xref></tp:nomenclature><tp:treatment-sec sec-type="type locality" id="SECID0ECEIO"><title>Type locality.</title><p>Panama, <bold>Panamá</bold>: Nusagandi area, Cordillera Igar (trail), 19 May. 1993, E. Riley leg.</p></tp:treatment-sec><tp:treatment-sec sec-type="material" id="SECID0EKEIO"><title>Material examined.</title><p><bold><italic>Holotype</italic></bold> male, pinned. Original label: “Panama, <bold>Panamá</bold>, Nusagandi area, Cordillera Igar (trail), 19 May. 1993, E. Riley leg., TAMU-ENTO X0071158” TAMU. <bold><italic>Paratypes</italic>.</bold> Costa Rica • 1 ♂; [<bold>Puntarenas</bold>]; Golfito; 07 Aug. 1957; A. Menke leg.; <named-content xmlns:xlink="http://www.w3.org/1999/xlink" content-type="dwc:institutional_code" xlink:title="Florida State Collection of Arthropods, Gainesville, Florida, USA." xlink:href="http://grbio.org/institution/florida-state-collection-arthropods-museum-entomology" xlink:type="simple">FSCA</named-content>.</p><p>Panama – <bold>Canal Zone</bold> • 1 ♂; Ft. Clayton; Apr. 1944; K.E. Friek leg.; <named-content xmlns:xlink="http://www.w3.org/1999/xlink" content-type="dwc:institutional_code" xlink:title="California Academy of Sciences, San Francisco, USA." xlink:href="http://grbio.org/institution/california-academy-sciences" xlink:type="simple">CAS</named-content>. – [<bold>Panama Oeste</bold>] • 1 ♂; Barro Colorado Island; 10–17 May. 1964; WD &amp; SS Duckworth leg.; <ext-link xmlns:xlink="http://www.w3.org/1999/xlink" xlink:href="https://mbd-db.osu.edu/hol/search_results?&amp;search_type=fast&amp;q=USNMENT01541906" ext-link-type="uri" xlink:type="simple">USNMENT01541906</ext-link>; USNM. • 1 ♀; Barro Colorado Island; 07 Jul. 1978; E.M. Fisher leg.; <named-content xmlns:xlink="http://www.w3.org/1999/xlink" content-type="dwc:institutional_code" xlink:title="California Academy of Sciences, San Francisco, USA." xlink:href="http://grbio.org/institution/california-academy-sciences" xlink:type="simple">CAS</named-content>. • 1 ♀; Barro Colorado Island; 29 Apr. 1937; S.W. Frost leg.; <ext-link xmlns:xlink="http://www.w3.org/1999/xlink" xlink:href="https://mbd-db.osu.edu/hol/search_results?&amp;search_type=fast&amp;q=USNMENT01541907" ext-link-type="uri" xlink:type="simple">USNMENT01541907</ext-link>; USNM.</p></tp:treatment-sec><tp:treatment-sec sec-type="material" id="SECID0EFGIO"><title>Other material.</title><p>COSTA RICA – <bold>Guanacaste</bold> • 1 ♀; Macizo Miravalles Estación Cabro Muco; 1100 m; M. Zumbado leg.; Mercury Light; L-N, 299769, 411243, 73960, INB0003720495, INBIOCRI; <named-content xmlns:xlink="http://www.w3.org/1999/xlink" content-type="dwc:institutional_code" xlink:title="Museo Nacional de Costa Rica, Santo Domingo de Heredia, Costa Rica." xlink:href="http://grbio.org/institution/museo-nacional-de-costa-rica" xlink:type="simple">MNCR</named-content>. – <bold>Heredia</bold> • 1 ♀; Est. EL Ceibo, Braulio Carrillo, N.P. Heredia; 400–600 m; Nov. 1989; M. Zumbado leg.; 527700, 256500, 500, CRI000134626; <named-content xmlns:xlink="http://www.w3.org/1999/xlink" content-type="dwc:institutional_code" xlink:title="Museo Nacional de Costa Rica, Santo Domingo de Heredia, Costa Rica." xlink:href="http://grbio.org/institution/museo-nacional-de-costa-rica" xlink:type="simple">MNCR</named-content>. • 1 ♂; same data as for preceding; CRI000134635; <named-content xmlns:xlink="http://www.w3.org/1999/xlink" content-type="dwc:institutional_code" xlink:title="Museo Nacional de Costa Rica, Santo Domingo de Heredia, Costa Rica." xlink:href="http://grbio.org/institution/museo-nacional-de-costa-rica" xlink:type="simple">MNCR</named-content>. • 1 ♂; 11 km SE la virgen; 450–550 m; 24 Feb. 2003; INBIO-OET-ALAS transect, INB0003622781, 10–24.II.2003 05-RVC-001 Transect; <named-content xmlns:xlink="http://www.w3.org/1999/xlink" content-type="dwc:institutional_code" xlink:title="Museo Nacional de Costa Rica, Santo Domingo de Heredia, Costa Rica." xlink:href="http://grbio.org/institution/museo-nacional-de-costa-rica" xlink:type="simple">MNCR</named-content>. • 1 ♀; Est. Biol. La Selva; <named-content xmlns:xlink="http://www.w3.org/1999/xlink" content-type="dwc:verbatimCoordinates" xlink:type="simple"><named-content content-type="geo-json" specific-use="{&#34;type&#34;:&#34;Point&#34;,&#34;coordinates&#34;:[-84.016667,10.433333]}" id="NCID0ESHIO" xlink:type="simple">10°26'N, 84°01'W</named-content></named-content>; 150 m; 15 Mar. 1993; R. Vargas C. leg.; CRI002738969; <named-content xmlns:xlink="http://www.w3.org/1999/xlink" content-type="dwc:institutional_code" xlink:title="Museo Nacional de Costa Rica, Santo Domingo de Heredia, Costa Rica." xlink:href="http://grbio.org/institution/museo-nacional-de-costa-rica" xlink:type="simple">MNCR</named-content>. • 1 ♀; Pr. La Selva Biol. Sta. 3 Km S. Pto Viejo; <named-content xmlns:xlink="http://www.w3.org/1999/xlink" content-type="dwc:verbatimCoordinates" xlink:type="simple"><named-content content-type="geo-json" specific-use="{&#34;type&#34;:&#34;Point&#34;,&#34;coordinates&#34;:[-84.016667,10.433333]}" id="NCID0ECIIO" xlink:type="simple">10°26'N, 84°01'W</named-content></named-content>; 13 Aug. 1996; H.A. Hespenheide leg.; INB0003659646; <named-content xmlns:xlink="http://www.w3.org/1999/xlink" content-type="dwc:institutional_code" xlink:title="Museo Nacional de Costa Rica, Santo Domingo de Heredia, Costa Rica." xlink:href="http://grbio.org/institution/museo-nacional-de-costa-rica" xlink:type="simple">MNCR</named-content>. – <bold>Limón</bold> • 1 ♀; Circuito Reviente Pacho Espavel, R.B. Hitoy Cerere; 150–650 m; 12 Oct. 1993; G. Carballo &amp; M. Zumbado leg.; L-S, 184200, 643300, 2377, CRI001932620; <named-content xmlns:xlink="http://www.w3.org/1999/xlink" content-type="dwc:institutional_code" xlink:title="Museo Nacional de Costa Rica, Santo Domingo de Heredia, Costa Rica." xlink:href="http://grbio.org/institution/museo-nacional-de-costa-rica" xlink:type="simple">MNCR</named-content>. • 1 ♂; Sector Cerro Cocorí, Finca de E. Rojas; 150 m; 10–30 Sep. 1992; E. Rojas leg.; L-N 286000, 567500, CRI000951335; <named-content xmlns:xlink="http://www.w3.org/1999/xlink" content-type="dwc:institutional_code" xlink:title="Museo Nacional de Costa Rica, Santo Domingo de Heredia, Costa Rica." xlink:href="http://grbio.org/institution/museo-nacional-de-costa-rica" xlink:type="simple">MNCR</named-content>. • 1 ♂; Sector Cerro Cocorí, Finca de E. Rojas; 150 m; 28 May–17 Jun. 1992; E. Rojas leg.; L-N, 286000, 567500, CRI000764149; <named-content xmlns:xlink="http://www.w3.org/1999/xlink" content-type="dwc:institutional_code" xlink:title="Museo Nacional de Costa Rica, Santo Domingo de Heredia, Costa Rica." xlink:href="http://grbio.org/institution/museo-nacional-de-costa-rica" xlink:type="simple">MNCR</named-content>. • 1 ♀; R.B. Hitoy Cerere. Est. Hitoy Cerere; 0–100 m; May. 2003; E. Rojas leg.; L-N, 184500, 643470, 86095, IMB0004011118, INBIOCRI; <named-content xmlns:xlink="http://www.w3.org/1999/xlink" content-type="dwc:institutional_code" xlink:title="Museo Nacional de Costa Rica, Santo Domingo de Heredia, Costa Rica." xlink:href="http://grbio.org/institution/museo-nacional-de-costa-rica" xlink:type="simple">MNCR</named-content>. • 1 ♀; [Limón?] La Lola; 09 Mar. 1958; M.J. Stelzer leg.; No. 58-1, <ext-link xmlns:xlink="http://www.w3.org/1999/xlink" xlink:href="https://mbd-db.osu.edu/hol/search_results?&amp;search_type=fast&amp;q=USNMENT01541900" ext-link-type="uri" xlink:type="simple">USNMENT01541900</ext-link>; USNM. – <bold>Puntarenas</bold> • 1 ♂; Est. Sirena, P.N. Corcovado; 0–100 m; Apr. 1992; G. Fonseca leg.; L-S, 270500, 508300, CRI000794100; <named-content xmlns:xlink="http://www.w3.org/1999/xlink" content-type="dwc:institutional_code" xlink:title="Museo Nacional de Costa Rica, Santo Domingo de Heredia, Costa Rica." xlink:href="http://grbio.org/institution/museo-nacional-de-costa-rica" xlink:type="simple">MNCR</named-content>. • 1 ♀; P.N. Miguel Antonio Quepos; 80 m; Apr. 1992; L-N, 370900, 448800, 1181, CRI001718645; <named-content xmlns:xlink="http://www.w3.org/1999/xlink" content-type="dwc:institutional_code" xlink:title="Museo Nacional de Costa Rica, Santo Domingo de Heredia, Costa Rica." xlink:href="http://grbio.org/institution/museo-nacional-de-costa-rica" xlink:type="simple">MNCR</named-content>. • 1 ♀; P.N. Corcovado, Cerro Puma; 100–300 m; 19 Jun–08 Jul. 2003; M. Moraga, A. Azofeita, K. Caballero leg.; Malaise trap; L-S, 267700, 518900, 74501, INB0003736428, INBIOCRI; <named-content xmlns:xlink="http://www.w3.org/1999/xlink" content-type="dwc:institutional_code" xlink:title="Museo Nacional de Costa Rica, Santo Domingo de Heredia, Costa Rica." xlink:href="http://grbio.org/institution/museo-nacional-de-costa-rica" xlink:type="simple">MNCR</named-content>.</p><p>Panama – <bold>Panama Oeste</bold> • 1 ♀; Barro Colorado; Jun. 1940; J. Zetek leg.; No. 4669, Lot. No. 40-22219, <ext-link xmlns:xlink="http://www.w3.org/1999/xlink" xlink:href="https://mbd-db.osu.edu/hol/search_results?&amp;search_type=fast&amp;q=USNMENT01541905" ext-link-type="uri" xlink:type="simple">USNMENT01541905</ext-link>; USNM. – [<bold>Panamá</bold>] • 1 ♀; Cabima; 18 May. 2011; A. Busck leg.; <ext-link xmlns:xlink="http://www.w3.org/1999/xlink" xlink:href="https://mbd-db.osu.edu/hol/search_results?&amp;search_type=fast&amp;q=USNMENT01541902" ext-link-type="uri" xlink:type="simple">USNMENT01541902</ext-link>; <italic><tp:taxon-name><tp:taxon-name-part taxon-name-part-type="genus" reg="Symphrasis">Symphrasis</tp:taxon-name-part><tp:taxon-name-part taxon-name-part-type="species" reg="banksi">banksi</tp:taxon-name-part></tp:taxon-name></italic> Enderlein det. N. Banks; USNM.</p></tp:treatment-sec><tp:treatment-sec sec-type="diagnosis" id="SECID0ELLIO"><title>Diagnosis.</title><p>This species is separated from <italic><tp:taxon-name><tp:taxon-name-part taxon-name-part-type="genus" reg="Trichoscelia">T.</tp:taxon-name-part><tp:taxon-name-part taxon-name-part-type="species" reg="banksi">banksi</tp:taxon-name-part></tp:taxon-name></italic> by having the forefemur less dark pigmented, generally nearly completely yellow, or with less extensive brown markings. On the male genitalia, the gonocoxites IX are narrow and elongated, with posterior apex slightly laterally projected and equipped with three apical and three or four preapical minute processes. On the female genitalia, the medial part of the gonapophysis VIII is arch-shaped, with bifid posteromedial projection.</p></tp:treatment-sec><tp:treatment-sec sec-type="etymology" id="SECID0E3LIO"><title>Etymology.</title><p>The name of this new species is a combination of the Latin –<italic>flavus</italic>– meaning yellow and –<italic>macula</italic>– meaning spot or stain, in reference to the yellow spots on the body of this species. An adjective in the nominative case.</p></tp:treatment-sec><tp:treatment-sec sec-type="description" id="SECID0EGMIO"><title>Description.</title><p><bold><italic>Measurements</italic>.</bold> Male (<italic>n</italic> = 5). Forewing length: 7.27–8.25 mm; Hind wing length: 5.64–6.37 mm. Female (<italic>n</italic> = 9): Forewing length: 7.45–8.66 mm; Hind wing length: 6.07–7.06 mm.</p><p><bold><italic>Coloration</italic></bold> (Fig. <xref ref-type="fig" rid="F89">89</xref>). <bold><italic>Head</italic>.</bold> Mainly yellow, vertexal region with longitudinal brown band extending from occipital ridge to supraantennal area; with pale brown or yellow setae. Antennal scape yellow at base, brown towards apex; pedicel and flagellum dark brown. Frons with brown transverse stripe; clypeus with brown transverse stripe and yellow margins; labrum brown; mandible pale brown; maxillary palpus dark brown; labium pale brown, palpus darker, palpimacula pale brown. <bold><italic>Thorax</italic>.</bold> Pronotum yellow with brown longitudinal, medial band and anterior margin. Episternum bicolor, brown on anterior ½, yellow posteriorly; postfurcasternum yellow with brown suffusions. Meso- and metanotum pale brown, margins of sclerites yellowish brown; pteropleura yellow with brown spots. <bold><italic>Foreleg</italic>.</bold> Pale brown, coxa with yellowish areas; trochanter yellowish brown. Femur either completely yellow or mostly yellow with pale brown areas on anterior and posterior surfaces; tibia brown with yellowish areas, apex with pale clavate setae. Basitarsus yellowish brown with dark brown apex; tarsomeres 2–4 pale brown. <bold><italic>Mid- and hind leg</italic>.</bold> Mid-leg with coxa, trochanter and femur yellow, tibia with dark brown basal ¼, the rest of the surface yellow to pale brown; basitarsus yellowish brown, remaining tarsomeres brown. Hind leg with coxa, trochanter and femur yellow; tibia with basal ½ brown to dark brown, distal ½ yellow; tarsi as in mid-leg. <bold><italic>Wings</italic>.</bold> Forewing hyaline, sometimes amber area surrounding first branch of <abbrev xmlns:xlink="http://www.w3.org/1999/xlink" xlink:title="Cubitus anterior" id="ABBRID0EUNIO" xlink:type="simple">CuA</abbrev>, and apex of CuP; pterostigma brown laterally and yellow or pale brown at center; venation mostly dark brown with yellow areas on C, Sc, RA, basal ½ of <abbrev xmlns:xlink="http://www.w3.org/1999/xlink" xlink:title="Cubitus anterior" id="ABBRID0EYNIO" xlink:type="simple">CuA</abbrev>, base of CuP, and base of anal veins. Some specimens with main veins alternating dark brown and yellow, except anal veins mostly yellow and branches of RP brown; posterior and distal margins alternating dark brown and yellow. Hind wing hyaline, base of subcostal space smoky; pterostigma brown with yellow or pale brown preapical area; main veins mostly brown with yellow areas in dry specimens; in fresh specimens, C + Sc yellow, alternating yellow and brown at base of RP and M, proximal ½ of <abbrev xmlns:xlink="http://www.w3.org/1999/xlink" xlink:title="Cubitus anterior" id="ABBRID0E3NIO" xlink:type="simple">CuA</abbrev>, most of CuP and anal veins yellow; posterior and distal margins alternating yellow and brown, some specimens with brown distal margin. <bold><italic>Abdomen</italic>.</bold> Tergites mostly yellow with medial, longitudinal, brown stripe, extending laterally at the posterior margin, last tergites mostly yellow; tergites completely brown in pinned specimens; sternites yellow, except for the seventh segment of female dark brown; males with sternites VIII and IX pale brown; pleural membrane dark brown with yellow spots.</p><fig id="F89" position="float" orientation="portrait"><object-id xmlns:xlink="http://www.w3.org/1999/xlink" content-type="doi" xlink:type="simple">10.3897/zookeys.1199.115442.figure89</object-id><label>Figure 89.</label><caption><p><italic><tp:taxon-name><tp:taxon-name-part taxon-name-part-type="genus" reg="Trichoscelia">Trichoscelia</tp:taxon-name-part><tp:taxon-name-part taxon-name-part-type="species" reg="flavomaculata">flavomaculata</tp:taxon-name-part></tp:taxon-name></italic> Ardila-Camacho &amp; Contreras-Ramos, sp. nov. <bold>A</bold> male habitus, dorsal <bold>B</bold> wings <bold>C</bold> head, frontal <bold>D</bold> pronotum, dorsal <bold>E</bold> forefemur, anterior surface <bold>F</bold> same, posterior surface.</p></caption><graphic xmlns:xlink="http://www.w3.org/1999/xlink" xlink:href="zookeys-1199-001_article-115442__-g089.jpg" position="float" orientation="portrait" xlink:type="simple" id="oo_1038337.jpg"><uri content-type="original_file" xlink:type="simple">https://binary.pensoft.net/fig/1038337</uri></graphic></fig><p><bold><italic>Morphology</italic></bold> (Fig. <xref ref-type="fig" rid="F89">89</xref>). <bold><italic>Head</italic>.</bold> Semi-triangular in frontal view, sparsely setose, smooth, vertexal region slightly domed above compound eyes; paraocular area concave; coronal suture discrete. Compound eye hemispheric, as wide as ¾ interocular distance at torulus level. Antenna filiform, scape ~ 2× as long as wide; flagellum with 33–40 flagellomeres, those of basal ½ 2× as wide as long, progressively narrower towards apex; all flagellomeres with medial ring of thickened setae. Labial palpus with third palpomere expanded, palpimacula broadly ovoid. <bold><italic>Thorax</italic>.</bold> Pronotum longer than wide, with groove contiguous to lateral and anterior margins; in lateral view anterior margin, medial region and posterior margin raised, with thickened, pedicellate setae. Mesonotum 1.5× as wide as long, with scattered, thick setae; metanotum 1.5× as wide as long, glabrous. Pteropleura covered with abundant fine, long setae. <bold><italic>Foreleg</italic>.</bold> Coxa slightly shorter than femur, cylindrical, with abundant fine, long setae; trochanter subtrapezoidal; femur robust, with abundant fine, short setae; closing surface with double row of integumentary specializations fully developed; laterally to each row of processes a row of thickened setae with globular base present. Tibia almost as long as femur, curved, setose; closing surface keeled, with prostrate setae; anterior surface with patch of clavate setae at apex. Basitarsus elongated, equipped with clavate setae, proximally on anterior surface, ventrally keeled, with row of prostrate setae; lanceolate process reaching apex of third tarsomere, equipped with apical plug-shaped Stitz organ. <bold><italic>Mid- and hind leg</italic>.</bold> Mid-leg covered with abundant fine, long setae, shorter on tarsus. Hind leg densely covered with long, thin setae, except on tarsus shorter. <bold><italic>Wings</italic>.</bold> Forewing oval, trichosors present along wing margin except at base, venation setose; costal space narrow, humeral vein sometimes forked, 10–12 subcostal veinlets; pterostigma elongated and narrow, composed of numerous, mostly incomplete veinlets; subcostal space with single, medially located crossvein; Sc vein bent posteriad at proximal margin of pterostigma to merge the RA. <italic>rarp2</italic> gently curved with two or three veins arising from it, two or three from <italic>rarp1</italic>. 4–8 gradate crossveins present. M fused basally to R; RP base located near separation of M and R, M fork near such separation, 1r-m located between RP base and M base, forming a small trapezoidal cell; M fork opposite to R fork. Cu deeply forked, <abbrev xmlns:xlink="http://www.w3.org/1999/xlink" xlink:title="Cubitus anterior" id="ABBRID0ELQIO" xlink:type="simple">CuA</abbrev> long; CuP proximally angled, touching A1, distally forked, ending at posterior margin at level of R fork. A1 simple, ending at posterior margin at level of separation of M and R; A2 forked. Hind wing smaller and narrower than forewing; costal space narrow and reduced, with 4–6 veinlets; C and Sc fused at 1/5 of wing length; Sc vein curved posteriad at proximal margin of pterostigma to merge the RA. Pterostigma elongated, narrow, curved, composed of numerous, incomplete veinlets; radial space with single crossvein, oblique; two or three veins arising from <italic>rarp1</italic>, two from <italic>rarp2</italic>. M forked beyond R fork. Cu deeply forked, <abbrev xmlns:xlink="http://www.w3.org/1999/xlink" xlink:title="Cubitus anterior" id="ABBRID0ETQIO" xlink:type="simple">CuA</abbrev>, sinuous, long, distally forked, first branch candelabrum-shaped; CuP distally anteriorly bent, pectinate. Cubitoanal space with two crossveins. A1 arched, A2 short and arched. <bold><italic>Abdomen</italic>.</bold> Medially widened, tergites subquadrate; sternites rectangular.</p><p><bold><italic>Male genitalia</italic></bold> (Fig. <xref ref-type="fig" rid="F90">90A–E</xref>). Tergite IX dorsally narrower than laterally, lateral margin rounded, posteriorly notched. Sternite VIII rectangular. Sternite IX pentagonal, setose, posteromedially forming an obtuse angle; in lateral view acute reaching posterior margin of ectoproct. Gonocoxites IX narrow, elongated, gently curved; base spatulate; apex slightly laterally projected with three apical and three or four preapical minute processes. Ectoproct ovoid, setose; ventral surface with anterior area convex, covered with microtrichia, posteriorly continued by concave area continuous ventromedially with sclerotized sulcus. Gonocoxites X forming a short, straight, ventrally canaliculate sclerite; anterior apex slightly expanded; posterior apex bilobed, and with two preapical, lateroventral processes. Gonostyli X with straight and thin base, with two lateral processes, the rest of the structure ventrally curved, anteriorly coiled, forming two loops before reaching sternite IX. Gonapophyses X straight, narrow, posterior apex dorsally bent, with surrounding membrane set with microspinules; gonapophyses subparallel, joined by membrane covering base of gonostyli X. Gonocoxites XI thin, U-shaped, medial lobe elaborated, with two differentiated parts: dorsal part as an arch; ventral part a convex area covered with microspinules, ventral edge incised V-shaped; between these parts a narrow, less sclerotized area present. Lateral arms of gonocoxites XI straight.</p><fig id="F90" position="float" orientation="portrait"><object-id xmlns:xlink="http://www.w3.org/1999/xlink" content-type="doi" xlink:type="simple">10.3897/zookeys.1199.115442.figure90</object-id><label>Figure 90.</label><caption><p><italic><tp:taxon-name><tp:taxon-name-part taxon-name-part-type="genus" reg="Trichoscelia">Trichoscelia</tp:taxon-name-part><tp:taxon-name-part taxon-name-part-type="species" reg="flavomaculata">flavomaculata</tp:taxon-name-part></tp:taxon-name></italic> Ardila-Camacho &amp; Contreras-Ramos, sp. nov. <bold>A</bold> male terminalia, lateral <bold>B</bold> same, ventral <bold>C</bold> male genitalia, lateral <bold>D</bold> same, dorsal <bold>E</bold> same, ventral <bold>F</bold> female terminalia, lateral <bold>G</bold> same, ventral <bold>H</bold> gonapophyses VIII ventral <bold>I</bold> spermatheca.</p></caption><graphic xmlns:xlink="http://www.w3.org/1999/xlink" xlink:href="zookeys-1199-001_article-115442__-g090.jpg" position="float" orientation="portrait" xlink:type="simple" id="oo_1038338.jpg"><uri content-type="original_file" xlink:type="simple">https://binary.pensoft.net/fig/1038338</uri></graphic></fig><p><bold><italic>Female genitalia</italic></bold> (Fig. <xref ref-type="fig" rid="F90">90F–I</xref>). Tergite VIII narrower dorsally than laterally, enclosing spiracle of eighth abdominal segment, lateral margin triangular. Sternum VII trapezoidal in ventral view. Gonocoxites VIII as a trapezoidal plate, with two lateral concavities; gonapophysis VIII medial part arch-shaped, with bifid posteromedial projection; lateral part as triangular, convex plate. Membrane between tergite VIII and tergite IX + ectoproct sclerotized, concave, triangular. Tergite IX + ectoproct trapezoidal. Gonocoxite IX elongated, sinuous and narrow, as long as the last four abdominal segments combined. Bursa copulatrix funnel-shaped, long, with proximal region sclerotized and concave, the rest membranous. Spermatheca entangled; proximal section long, thin, forming two coils, ending in a more internal spiral; medial section entangled, wider than proximal section; distal section progressively widened towards apex, slightly wider than medial section, distally forming a trumpet-shaped invagination; fertilization canal duct narrow, short, sinuous; fertilization canal J-shaped, covered with microfilaments.</p></tp:treatment-sec><tp:treatment-sec sec-type="distribution" id="SECID0E2SIO"><title>Distribution.</title><p>Costa Rica (Guanacaste, Heredia, Limón, Puntarenas), Panama (Canal Zone, Panamá).</p></tp:treatment-sec><tp:treatment-sec sec-type="remarks" id="SECID0EATIO"><title>Remarks.</title><p>This species is known from Central America (Costa Rica and Panama). It is difficult to separate from <italic><tp:taxon-name><tp:taxon-name-part taxon-name-part-type="genus" reg="Trichoscelia">T.</tp:taxon-name-part><tp:taxon-name-part taxon-name-part-type="species" reg="banksi">banksi</tp:taxon-name-part></tp:taxon-name></italic> and <italic><tp:taxon-name><tp:taxon-name-part taxon-name-part-type="genus" reg="Trichoscelia">T.</tp:taxon-name-part><tp:taxon-name-part taxon-name-part-type="species" reg="andina">andina</tp:taxon-name-part></tp:taxon-name></italic> as all of them have a very similar body color pattern and overlap their distribution ranges in Central America. However, <italic><tp:taxon-name><tp:taxon-name-part taxon-name-part-type="genus" reg="Trichoscelia">T.</tp:taxon-name-part><tp:taxon-name-part taxon-name-part-type="species" reg="flavomaculata">flavomaculata</tp:taxon-name-part></tp:taxon-name></italic> is generally paler with extensive yellow areas; the forefemur is typically completely yellow while in <italic><tp:taxon-name><tp:taxon-name-part taxon-name-part-type="genus" reg="Trichoscelia">T.</tp:taxon-name-part><tp:taxon-name-part taxon-name-part-type="species" reg="banksi">banksi</tp:taxon-name-part></tp:taxon-name></italic> and <italic><tp:taxon-name><tp:taxon-name-part taxon-name-part-type="genus" reg="Trichoscelia">T.</tp:taxon-name-part><tp:taxon-name-part taxon-name-part-type="species" reg="andina">andina</tp:taxon-name-part></tp:taxon-name></italic> it exhibits noticeable brown marks. The male gonocoxite IX of this species is similar to that of <italic><tp:taxon-name><tp:taxon-name-part taxon-name-part-type="genus" reg="Trichoscelia">T.</tp:taxon-name-part><tp:taxon-name-part taxon-name-part-type="species" reg="andina">andina</tp:taxon-name-part></tp:taxon-name></italic>, although in <italic><tp:taxon-name><tp:taxon-name-part taxon-name-part-type="genus" reg="Trichoscelia">T.</tp:taxon-name-part><tp:taxon-name-part taxon-name-part-type="species" reg="flavomaculata">flavomaculata</tp:taxon-name-part></tp:taxon-name></italic> it is narrower and the median lobe of the gonocoxites XI lack a prominent ventral lobe.</p></tp:treatment-sec></tp:taxon-treatment>
