# Supplementary material for: ﻿A camouflaged diversity: taxonomic revision of the thorny lacewing subfamily Symphrasinae (Neuroptera, Rhachiberothidae)
Source: Zookeys. 2024 Apr 30;1199:1–409. doi: 10.3897/zookeys.1199.115442 (PMC11077268; doi:10.3897/zookeys.1199.115442)
Supplement: XML Treatment for Trichoscelia geraldoi [file zookeys.1199.115442-treatment49.xml]

<!DOCTYPE tp:taxon-treatment
  PUBLIC "-//TaxonX//DTD Taxonomic Treatment Publishing DTD v0 20100105//EN" "tax-treatment-NSO.dtd">
<tp:taxon-treatment xmlns:tp="http://www.plazi.org/taxpub"><tp:treatment-meta><kwd-group><label>Taxon classification</label><kwd>
                <named-content content-type="kingdom">Animalia</named-content>
              </kwd><kwd>
                <named-content content-type="order">Neuroptera</named-content>
              </kwd><kwd>
                <named-content content-type="family">Rhachiberothidae</named-content>
              </kwd></kwd-group><mixed-citation publication-type="journal"><person-group><name><surname>Ardila-Camacho</surname><given-names>Adrian</given-names></name><name><surname>Machado</surname><given-names>Renato José Pires</given-names></name><name><surname>Ohl</surname><given-names>Michael</given-names></name><name><surname>Contreras-Ramos</surname><given-names>Atilano</given-names></name></person-group><article-title>﻿A camouflaged diversity: taxonomic revision of the thorny lacewing subfamily <tp:taxon-name><tp:taxon-name-part taxon-name-part-type="subfamily">Symphrasinae</tp:taxon-name-part></tp:taxon-name> (<tp:taxon-name><tp:taxon-name-part taxon-name-part-type="order">Neuroptera</tp:taxon-name-part></tp:taxon-name>, <tp:taxon-name><tp:taxon-name-part taxon-name-part-type="family">Rhachiberothidae</tp:taxon-name-part></tp:taxon-name>)</article-title><source>Zookeys</source><day>30</day><month>04</month><year>2024</year><volume>1199</volume><fpage>1</fpage><lpage>409</lpage><pub-id pub-id-type="doi">10.3897/zookeys.1199.115442</pub-id></mixed-citation></tp:treatment-meta><tp:nomenclature><label>﻿﻿</label><tp:taxon-name>
              <tp:taxon-name-part taxon-name-part-type="genus" reg="Trichoscelia">Trichoscelia</tp:taxon-name-part>
              <tp:taxon-name-part taxon-name-part-type="species" reg="geraldoi">geraldoi</tp:taxon-name-part>
            </tp:taxon-name><tp:taxon-authority>Machado, 2018</tp:taxon-authority><xref ref-type="fig" rid="F91">Figs 91</xref><xref ref-type="fig" rid="F92">, 92</xref><tp:nomenclature-citation-list><tp:nomenclature-citation><tp:taxon-name>
                  <tp:taxon-name-part taxon-name-part-type="genus" reg="Trichoscelia">Trichoscelia</tp:taxon-name-part>
                  <tp:taxon-name-part taxon-name-part-type="species" reg="geraldoi">geraldoi</tp:taxon-name-part>
                </tp:taxon-name><comment>Machado, 2018: 186. Holotype: male, Brazil, Amazonas (<named-content xmlns:xlink="http://www.w3.org/1999/xlink" content-type="dwc:institutional_code" xlink:title="Coleção Sistematica da Entomologia, Manaus, Amazonas, Brazil." xlink:href="http://grbio.org/institution/instituto-nacional-de-pesquisas-da-amazonia" xlink:type="simple">INPA</named-content>).</comment></tp:nomenclature-citation></tp:nomenclature-citation-list></tp:nomenclature><tp:treatment-sec sec-type="material" id="SECID0EWXIO"><title>Material examined.</title><p>French Guiana – <bold>Camopi</bold> • 1 ♀; Mont Saint-Marcel, Mont St.-Marcel, Inselberg culminant án; 635 m; <named-content xmlns:xlink="http://www.w3.org/1999/xlink" content-type="dwc:verbatimCoordinates" xlink:type="simple"><named-content content-type="geo-json" specific-use="{&#34;type&#34;:&#34;Point&#34;,&#34;coordinates&#34;:[-53.013889,2.391389]}" id="NCID0EBYIO" xlink:type="simple">2°23'29"N, 53°0'50"W</named-content></named-content>; 10 Mar. 2017; light trap; <named-content xmlns:xlink="http://www.w3.org/1999/xlink" content-type="dwc:institutional_code" xlink:title="California State collection of Arthropods, California Department of Food and Agriculture, Sacramento, California, USA." xlink:href="http://grbio.org/institution/california-state-collection-arthropods" xlink:type="simple">CSCA</named-content>. –[<bold>Montsinéry-Tonnegrande</bold>] • 3 ♂; 5 Km E Tonnegrande; <named-content xmlns:xlink="http://www.w3.org/1999/xlink" content-type="dwc:verbatimCoordinates" xlink:type="simple"><named-content content-type="geo-json" specific-use="{&#34;type&#34;:&#34;Point&#34;,&#34;coordinates&#34;:[-52.425417,4.802933]}" id="NCID0ETYIO" xlink:type="simple">04°48.176'N, 52° 25.525'W</named-content></named-content>; 45 m; J.E. Eger leg.; MV light; <named-content xmlns:xlink="http://www.w3.org/1999/xlink" content-type="dwc:institutional_code" xlink:title="Florida State Collection of Arthropods, Gainesville, Florida, USA." xlink:href="http://grbio.org/institution/florida-state-collection-arthropods-museum-entomology" xlink:type="simple">FSCA</named-content>. – <bold>Roura</bold> • 1 ♀; Montagne des Chevaux, Carriere du Galion, Créte avec forét sur quartzie érodee; <named-content xmlns:xlink="http://www.w3.org/1999/xlink" content-type="dwc:verbatimCoordinates" xlink:type="simple"><named-content content-type="geo-json" specific-use="{&#34;type&#34;:&#34;Point&#34;,&#34;coordinates&#34;:[-52.431394,4.742094]}" id="NCID0EFZIO" xlink:type="simple">4°44'31.54"N, 52°25'53.02"W</named-content></named-content>; 01 Sep. 2018; charaxes trap; <named-content xmlns:xlink="http://www.w3.org/1999/xlink" content-type="dwc:institutional_code" xlink:title="California State collection of Arthropods, California Department of Food and Agriculture, Sacramento, California, USA." xlink:href="http://grbio.org/institution/california-state-collection-arthropods" xlink:type="simple">CSCA</named-content>. – [<bold>Saint-Laurent-du-Maroni</bold>] • 1 ♀; Paul Isnard, “Citron”; 8–18 Mar. 1986; G. Tavakilian leg.; TAMU-ENTO X0752761; TAMU.</p></tp:treatment-sec><tp:treatment-sec sec-type="diagnosis" id="SECID0EUZIO"><title>Diagnosis.</title><p>This species is similar to <italic><tp:taxon-name><tp:taxon-name-part taxon-name-part-type="genus" reg="Trichoscelia">T.</tp:taxon-name-part><tp:taxon-name-part taxon-name-part-type="species" reg="vespiformis">vespiformis</tp:taxon-name-part></tp:taxon-name></italic> in the coloration pattern, being mostly blackish brown with basal abdominal segments whitish or cream. On the forewing, the membrane surrounding 1sc-ra, distal region of subcostal field, RP stem, 1ra-rp, base of RP branches of first anterior radial cell, and area adjacent to M fork is amber. On the male genitalia, the gonocoxite IX is long and arched, thickened, with posterior apex equipped with five or six digitiform processes. On the female genitalia, the medial part of the gonapophyses VIII is composed by two trapezoidal, medially joined plates forming a keel, posteromedially set with a bilobed process. The lateral part of gonapophyses VIII is a trapezoidal, convex plate, covered with microtrichia.</p></tp:treatment-sec><tp:treatment-sec sec-type="description" id="SECID0EF1IO"><title>Description.</title><p><bold><italic>Measurements</italic>.</bold> Male (<italic>n</italic> = 3). Forewing length: 10.0–10.8 mm; Hind wing length: 7.6–7.8 mm. Female (<italic>n</italic> = 1): Forewing length: 10.6 mm; Hind wing length: 8.0 mm.</p><p><bold><italic>Coloration</italic></bold> (Fig. <xref ref-type="fig" rid="F91">91</xref>). <bold><italic>Head</italic>.</bold> Mainly ocher, vertexal region with a large dark brown area. Antennal scape with ocher base, the rest dark brown, pedicel and flagellum dark brown. Frons with brown triangular mark, clypeus brown with ocher posterior margin. Hypostomal bridge with dark brown suffusions. Labrum dark brown, paler, towards lateral margins; mandible dark brown with ocher base; maxilla ocher, with dark brown palpus; labium ocher, submentum with brown medial area, setae pale brown palpus brown, palpimacula pale brown. <bold><italic>Thorax</italic>.</bold> Pronotum dark brown, with a pair of pale lateral markings near anterior margin, setae dark brown; episternum bicolor, dark brown on the anterior ½, pale on posterior ½; postfurcasternum dark brown. Mesonotum dark brown; metanotum brown with pale yellow central area. Pre-episternum dark brown. Pteropleura dark brown, anepisternum with pale yellow ventral margin on both segments, setae predominantly dark brown. <bold><italic>Foreleg</italic>.</bold> Coxa and trochanter dark brown; femur dark brown with ocher area on distal 1/3 on anterior and posterior surfaces; setae dark brown. Tibia brown, paler at base and apex; setae with same color as cuticle, clavate setae pale brown. Basitarsus brown, clavate setae pale; second to fourth tarsomere pale brown. <bold><italic>Mid- and hind leg</italic>.</bold> Mid-leg with dark brown coxa and trochanter, femur dark brown with apical 1/3 ocher, tibia dark brown with ocher area at apex, tarsus pale brown; first four tarsomeres with dark brown setae at apex, laterally on plantar surface. Hind leg with brown coxa and trochanter, femur brown with ocher apex, tibia brown, tarsus as in the mid-leg. <bold><italic>Wings</italic>.</bold> Forewing hyaline, sometimes with amber medial area, sometimes restricted to area adjacent to 1sc-r, R fork, 1r-m, M fork, 2m-cu and first branch of <abbrev xmlns:xlink="http://www.w3.org/1999/xlink" xlink:title="Cubitus anterior" id="ABBRID0ET2IO" xlink:type="simple">CuA</abbrev>; pterostigma dark brown with ocher medial area; longitudinal veins alternating dark and pale brown, subcostal veinlets and crossveins dark brown; wing margin alternating dark and pale brown. Hind wing hyaline; pterostigma brown with ocher preapical area; venation mostly brown; posterior and distal margin brown. <bold><italic>Abdomen</italic>.</bold> Tergites of abdominal segments I–III pale yellow with a dark brown medial mark, tergites VII and VIII in male or only VII in female pale yellow with dark brown medial markings, tergites of remaining segments dark brown. Sternites of segments I–III pale yellow, the rest dark brown. Pleural membrane pale yellow in first three abdominal segments, dark brown in the rest.</p><fig id="F91" position="float" orientation="portrait"><object-id xmlns:xlink="http://www.w3.org/1999/xlink" content-type="doi" xlink:type="simple">10.3897/zookeys.1199.115442.figure91</object-id><label>Figure 91.</label><caption><p><italic><tp:taxon-name><tp:taxon-name-part taxon-name-part-type="genus" reg="Trichoscelia">Trichoscelia</tp:taxon-name-part><tp:taxon-name-part taxon-name-part-type="species" reg="geraldoi">geraldoi</tp:taxon-name-part></tp:taxon-name></italic> Machado, 2018. <bold>A</bold> male habitus, dorsal <bold>B</bold> wings <bold>C</bold> head, frontal <bold>D</bold> pronotum, dorsal <bold>E</bold> forefemur, anterior surface <bold>F</bold> same, posterior surface.</p></caption><graphic xmlns:xlink="http://www.w3.org/1999/xlink" xlink:href="zookeys-1199-001_article-115442__-g091.jpg" position="float" orientation="portrait" xlink:type="simple" id="oo_1038339.jpg"><uri content-type="original_file" xlink:type="simple">https://binary.pensoft.net/fig/1038339</uri></graphic></fig><p><bold><italic>Morphology</italic></bold> (Fig. <xref ref-type="fig" rid="F91">91</xref>). <bold><italic>Head</italic>.</bold> Diamond-shaped in frontal view, moderately setose, smooth; vertexal region domed above compound eyes, paraocular area concave; coronal suture discrete. Postgena broad, hypostomal bridge not completely fused with it. Compound eye hemispheric, as wide as ¾ interocular distance at toruli level. Antenna moniliform, scape ~ 2× as long as wide, slightly distally expanded, with thin and short setae, thicker and longer on the ventral surface; pedicel as long as wide; flagellum not dorsoventrally compressed, with 46–49 flagellomeres, ~ 2× as wide as long on basal ½, the remaining 1.5× as wide as long, progressively smaller towards the apex; all flagellomeres with medial row of thickened setae. Maxillary palpus with first palpomere as long as wide, second slightly longer than wide, third palpomere 3× as long as wide, fourth 2.5× as long as wide, fifth palpomere as long as third. Submentum oval with long setae; labial palpus with first palpomere 2× as long as wide, second 3× as long as wide, third slightly longer than second, basal ½ expanded, palpimacula ovoid. <bold><italic>Thorax</italic>.</bold> Pronotum 1.5× as long as wide, with a furrow contiguous to lateral and anterior margins; in lateral view anterior margin, medial region and posterior margin slightly elevated, with thickened, pedicellate setae; episternum with short, thin setae; postfurcasternum trapezoidal. Mesonotum almost as wide as long, with thick, pedicellate and on medial area of scutum and scutellum. Metanotum ~ 2× as wide as long as, mostly glabrous. Pteropleura covered with abundant short, thin setae. <bold><italic>Foreleg</italic>.</bold> Coxa slightly shorter than femur, cylindrical, setose; trochanter subtrapezoidal with a protrusion on anterior surface; femur thickened, setose; closing surface with double row of tubercle-shaped specializations present, both with a more developed sub-basal process (process/seta ratio 1:1); rows of thickened setae with globular base, fully developed, extending over almost the entire closure surface. Tibia almost as long as the femur, curved, setose, closing surface with prostrate setae; with a patch of clavate setae apically on inner surface; basitarsus elongated, ventrally keeled, with single row of prostrate setae, anterior surface with patch of clavate setae; lanceolate process reaching the base of fourth tarsomere, with a plug-shaped Stitz organ at apex; second tarsomere 4× as long as wide, third tarsomere as long as wide, fourth tarsomere 2× as long as wide. <bold><italic>Mid- and hind leg</italic>.</bold> Mid-leg with coxa and trochanter covered with interspersed long, short and thin setae; tibia and femur with interspersed long, short and thin setae; basitarsus 3.5 times as long as wide, second tarsomere slightly longer than wide, third and fourth as long as wide, fifth tarsomere ~ 2× as long as wide, all covered with short, thin setae; the first four tarsomeres with a pair of thickened setae laterally on the distal margin of plantar surface. Hind leg longer than mid-leg, setae mainly short and thin, some longer and thickened; tibia 1.5× as long as femur; tarsomeres to those of mid-leg. <bold><italic>Wings</italic>.</bold> Forewing oval, trichosors present along wing margin except at base, venation setose; costal space only slightly widened on proximal ½; humeral vein simple, 12–15 subcostal veinlets; pterostigma elongated and narrow, composed of numerous, mainly incomplete veinlets; subcostal space with a single medially located crossvein; Sc vein bent posteriad at proximal margin of pterostigma to merge the RA; <italic>rarp2</italic> gently curved, with 2–4 veins arising from it, two or three from <italic>rarp1</italic>; M basally fused to R; RP base located near separation of M and R, M fork near such separation, opposite to R fork; 1r-m located between RP base and MA base, forming a small trapezoidal cell; four or five gradate crossveins present. Cu vein deeply forked, CuP basally angulated, approaching A1, distally forked, opposite to separation of M and R. 1A simple, reaching the level of separation of M and R; A2 distally forked, at level of CuP angle. Hind wing smaller and narrower than forewing; costal space narrow and reduced, with five or six veinlets; Sc and C fused at 1/5 of wing length, Sc curved posteriad a proximal pterostigma margin to merge the RA; pterostigma elongated, narrow, curved, composed of numerous incomplete veinlets; radial space with single crossvein, oblique; two veins arising from <italic>rarp1</italic>, one or two from <italic>rarp2</italic>. M vein forked beyond R fork; 1 r-m sigmoid, connecting M base and RP base, distally connected again to M stem through short crossvein. Cu deeply forked, <abbrev xmlns:xlink="http://www.w3.org/1999/xlink" xlink:title="Cubitus anterior" id="ABBRID0EG5IO" xlink:type="simple">CuA</abbrev> long and sinuous, distally forked, first branch candelabrum-shaped; CuP distally anteriorly bent, with two or three branches. Cubitoanal space with two crossveins. A1 arched, A2 short and arched. <bold><italic>Abdomen</italic>.</bold> Cylindrical, tergites quadrangular; intertergal membranes between segments III–V in both sexes broad, covered with microtrichia, and with two glabrous lateral areas; sternites rectangular.</p><p><bold><italic>Male genitalia</italic></bold> (Fig. <xref ref-type="fig" rid="F92">92A–E</xref>). Tergite IX slightly narrower medially than laterally, lateral margin rounded, with posteroventral notch. Sternite VIII rectangular; sternite IX pentagonal, setose, posteromedially forming an obtuse angle, glabrous, dorsally canaliculate; in lateral view acuminate, with the apex slightly bent and not reaching posterior margin of ectoproct. Gonocoxite IX long and arched, thickened, base spatulate, curved inwards; apex with five or six digitiform processes. Ectoproct trapezoidal, covered with abundant, short, thin setae; ventral surface with anterior, quadrangular, bulging area; posterior inner area concave, terminating in a fold, entire surface covered with microtrichia. Gonocoxites X forming a short, thickened, ventrally canaliculate sclerite; anterior apex expanded, posterior apex bilobed, two additional preapical processes are connected to gonapophyses X with a membrane. Gonostyli X with thickened, bent base, set with two lateral processes, the rest long, ventrally curved and anteriorly coiled, forming two internal loops before protruding from the abdomen. Gonapophyses X straight, thin, posterior apex dorsally bent, surrounding membrane set with microtrichia; gonapophyses arranged in a V-shaped structure, joined by a membrane covering the base of gonostyli X. Gonocoxites XI U-shaped, median lobe elaborated, with two differentiated parts; dorsal part as a rounded lobe; ventral part a convex area covered with microspinules; ventral margin with V-shaped incision; between these parts a narrow, less sclerotized region is present. Lateral arms slightly sinuous, anterior apex laterally curved.</p><fig id="F92" position="float" orientation="portrait"><object-id xmlns:xlink="http://www.w3.org/1999/xlink" content-type="doi" xlink:type="simple">10.3897/zookeys.1199.115442.figure92</object-id><label>Figure 92.</label><caption><p><italic><tp:taxon-name><tp:taxon-name-part taxon-name-part-type="genus" reg="Trichoscelia">Trichoscelia</tp:taxon-name-part><tp:taxon-name-part taxon-name-part-type="species" reg="geraldoi">geraldoi</tp:taxon-name-part></tp:taxon-name></italic> Machado, 2018 <bold>A</bold> male terminalia, lateral <bold>B</bold> same, ventral <bold>C</bold> male genitalia, lateral <bold>D</bold> same, dorsal <bold>E</bold> same, ventral <bold>F</bold> female terminalia, lateral <bold>G</bold> same, ventral <bold>H</bold> gonapophyses VIII ventral <bold>I</bold> spermatheca.</p></caption><graphic xmlns:xlink="http://www.w3.org/1999/xlink" xlink:href="zookeys-1199-001_article-115442__-g092.jpg" position="float" orientation="portrait" xlink:type="simple" id="oo_1038340.jpg"><uri content-type="original_file" xlink:type="simple">https://binary.pensoft.net/fig/1038340</uri></graphic></fig><p><bold><italic>Female genitalia</italic></bold> (Fig. <xref ref-type="fig" rid="F92">92F–I</xref>). Sternite VII trapezoidal. Tergite VIII almost as wide medially as laterally, enclosing the spiracle of the eighth abdominal segment, lateral margin trapezoidal. Membrane between tergite VIII and tergite IX + ectoproct sclerotized, forming a concave, triangular plate. Gonocoxites VIII forming a trapezoidal plate, with two lateral concavities; gonapophyses VIII with a medial part composed of two trapezoidal, medially joined plates forming a keel, posteromedially with a bilobed process; lateral part of gonapophyses VIII trapezoidal, convex, covered with microtrichia, and connected to tergite IX + ectoproct. Tergite 9 + ectoproct quadrangular. Gonocoxite IX long and narrow, as long as the last three abdominal segments together. Bursa copulatrix short, funnel-shaped, proximal region, sclerotized, concave, the rest membranous; spermatheca complex and entangled; proximal region long, thin forming six coils, ending in complex entanglement; medial section thicker than proximal section, entangled, forming multiple convolutions. Distal section thin, recurved, progressively wider towards the apex, distally with a trumpet-shaped invagination. Fertilization canal duct short, thin, sigmoid; fertilization canal short, thickened, J-shaped, covered with microfilaments.</p></tp:treatment-sec><tp:treatment-sec sec-type="distribution" id="SECID0EOAJO"><title>Distribution.</title><p>Brazil (Amazonas), French Guiana (Camopi, Maripasoula, Montsinéry-Tonnegrande, Roura, Saint-Laurent-du-Maroni).</p></tp:treatment-sec><tp:treatment-sec sec-type="remarks" id="SECID0ETAJO"><title>Remarks.</title><p>In the original description by <xref ref-type="bibr" rid="B37">Machado (2018)</xref>, this species was recorded from Amazonas, Brazil and Maripasoula, French Guiana. Herein, new records from Camopi, Montsinéry-Tonnegrande, Roura, and Saint-Laurent-du-Maroni in French Guiana are provided.</p><p>This species has a general coloration pattern mimicking <italic><tp:taxon-name><tp:taxon-name-part taxon-name-part-type="genus" reg="Polybia">Polybia</tp:taxon-name-part><tp:taxon-name-part taxon-name-part-type="species" reg="dimorpha">dimorpha</tp:taxon-name-part></tp:taxon-name></italic> Richards, 1978 (<tp:taxon-name><tp:taxon-name-part taxon-name-part-type="order">Hymenoptera</tp:taxon-name-part></tp:taxon-name>: <tp:taxon-name><tp:taxon-name-part taxon-name-part-type="family">Vespidae</tp:taxon-name-part></tp:taxon-name>) (R. Lopes, pers. Comm.). This same coloration is expressed by <italic><tp:taxon-name><tp:taxon-name-part taxon-name-part-type="genus" reg="Trichoscelia">T.</tp:taxon-name-part><tp:taxon-name-part taxon-name-part-type="species" reg="vespiformis">vespiformis</tp:taxon-name-part></tp:taxon-name></italic>, and both are evidently closely related. The distinction between both species needs the study of the genital sclerites, and both species can be differentiated by the overall shape and number of processes of the male gonocoxites IX. The female genitalia are also useful for the separation of both species, particularly the shape of the tergite IX + ectoproct and the presence of gonocoxites VIII.</p></tp:treatment-sec><ref-list><ref id="B37"><mixed-citation xmlns:xlink="http://www.w3.org/1999/xlink" xlink:type="simple"><person-group><name name-style="western"><surname>Machado</surname><given-names>RJP</given-names></name></person-group> (<year>2018</year>) <article-title>A new species of <italic><tp:taxon-name><tp:taxon-name-part taxon-name-part-type="genus">Trichoscelia</tp:taxon-name-part></tp:taxon-name></italic> Westwood (<tp:taxon-name><tp:taxon-name-part taxon-name-part-type="order">Neuroptera</tp:taxon-name-part></tp:taxon-name>: <tp:taxon-name><tp:taxon-name-part taxon-name-part-type="family">Mantispidae</tp:taxon-name-part></tp:taxon-name>) from northern South America.</article-title><source>Zootaxa</source><volume>4425</volume>(<issue>1</issue>): <fpage>185</fpage>–<lpage>192</lpage>. <ext-link xlink:href="10.11646/zootaxa.4425.1.12" ext-link-type="doi" xlink:type="simple">https://doi.org/10.11646/zootaxa.4425.1.12</ext-link></mixed-citation></ref></ref-list></tp:taxon-treatment>
