# Supplementary material for: ﻿A camouflaged diversity: taxonomic revision of the thorny lacewing subfamily Symphrasinae (Neuroptera, Rhachiberothidae)
Source: Zookeys. 2024 Apr 30;1199:1–409. doi: 10.3897/zookeys.1199.115442 (PMC11077268; doi:10.3897/zookeys.1199.115442)
Supplement: XML Treatment for Trichoscelia involuta [file zookeys.1199.115442-treatment51.xml]

<!DOCTYPE tp:taxon-treatment
  PUBLIC "-//TaxonX//DTD Taxonomic Treatment Publishing DTD v0 20100105//EN" "tax-treatment-NSO.dtd">
<tp:taxon-treatment xmlns:tp="http://www.plazi.org/taxpub"><tp:treatment-meta><kwd-group><label>Taxon classification</label><kwd>
                <named-content content-type="kingdom">Animalia</named-content>
              </kwd><kwd>
                <named-content content-type="order">Neuroptera</named-content>
              </kwd><kwd>
                <named-content content-type="family">Rhachiberothidae</named-content>
              </kwd></kwd-group><mixed-citation publication-type="journal"><person-group><name><surname>Ardila-Camacho</surname><given-names>Adrian</given-names></name><name><surname>Machado</surname><given-names>Renato José Pires</given-names></name><name><surname>Ohl</surname><given-names>Michael</given-names></name><name><surname>Contreras-Ramos</surname><given-names>Atilano</given-names></name></person-group><article-title>﻿A camouflaged diversity: taxonomic revision of the thorny lacewing subfamily <tp:taxon-name><tp:taxon-name-part taxon-name-part-type="subfamily">Symphrasinae</tp:taxon-name-part></tp:taxon-name> (<tp:taxon-name><tp:taxon-name-part taxon-name-part-type="order">Neuroptera</tp:taxon-name-part></tp:taxon-name>, <tp:taxon-name><tp:taxon-name-part taxon-name-part-type="family">Rhachiberothidae</tp:taxon-name-part></tp:taxon-name>)</article-title><source>Zookeys</source><day>30</day><month>04</month><year>2024</year><volume>1199</volume><fpage>1</fpage><lpage>409</lpage><pub-id pub-id-type="doi">10.3897/zookeys.1199.115442</pub-id></mixed-citation></tp:treatment-meta><tp:nomenclature><label>﻿﻿</label><tp:taxon-name>
              <tp:taxon-name-part taxon-name-part-type="genus" reg="Trichoscelia">Trichoscelia</tp:taxon-name-part>
              <tp:taxon-name-part taxon-name-part-type="species" reg="involuta">involuta</tp:taxon-name-part>
              <object-id xmlns:xlink="http://www.w3.org/1999/xlink" content-type="zoobank" xlink:type="simple">https://zoobank.org/00916BBE-92AF-4AE0-9054-D92581463CA3</object-id>
            </tp:taxon-name><tp:taxon-authority>Ardila-Camacho &amp; Contreras-Ramos</tp:taxon-authority><tp:taxon-status xmlns:xlink="http://www.w3.org/1999/xlink" xlink:type="simple">sp. nov.</tp:taxon-status><xref ref-type="fig" rid="F93">Figs 93</xref><xref ref-type="fig" rid="F94">, 94</xref></tp:nomenclature><tp:treatment-sec sec-type="type locality" id="SECID0EVHJO"><title>Type locality.</title><p>Colombia, <bold>Meta</bold>: San Martín, Reserva Rey Zamuro-Mataredonda; <named-content xmlns:xlink="http://www.w3.org/1999/xlink" content-type="dwc:verbatimCoordinates" xlink:type="simple"><named-content content-type="geo-json" specific-use="{&#34;type&#34;:&#34;Point&#34;,&#34;coordinates&#34;:[-73.386303,3.513056]}" id="NCID0EAIJO" xlink:type="simple">3°30'47"N, 73°23'10.69"W</named-content></named-content>; 243 m; 20 May. 2023; M.N. Espitia leg.</p></tp:treatment-sec><tp:treatment-sec sec-type="material" id="SECID0EFIJO"><title>Material examined.</title><p><bold><italic>Holotype</italic></bold> male, pinned, genitalia stored in a separate vial. Original label: “Colombia, <bold>Meta</bold>, San Martín, Reserva Rey Zamuro-Mataredonda; <named-content xmlns:xlink="http://www.w3.org/1999/xlink" content-type="dwc:verbatimCoordinates" xlink:type="simple"><named-content content-type="geo-json" specific-use="{&#34;type&#34;:&#34;Point&#34;,&#34;coordinates&#34;:[-73.386303,3.513056]}" id="NCID0EVIJO" xlink:type="simple">3°30'47"N, 73°23'10.69"W</named-content></named-content>; 243 m; 20 May. 2023; M.N. Espitia leg.” <named-content xmlns:xlink="http://www.w3.org/1999/xlink" content-type="dwc:institutional_code" xlink:title="Museo de la Facultad de Agronomía Universidad Nacional de Colombia, Bogotá, Colombia." xlink:href="http://grbio.org/institution/universidad-nacional-de-colombia" xlink:type="simple">UNAB</named-content>. <bold><italic>Paratype</italic>.</bold> Brazil • 1 ♂; <bold>Rondônia</bold>, 62 Km SW Ariquemes, nr Fzda. Rancho Grande, 30 Mar.–10 Apr. 1992, J.E. Eger leg.; <named-content xmlns:xlink="http://www.w3.org/1999/xlink" content-type="dwc:institutional_code" xlink:title="Florida State Collection of Arthropods, Gainesville, Florida, USA." xlink:href="http://grbio.org/institution/florida-state-collection-arthropods-museum-entomology" xlink:type="simple">FSCA</named-content>.</p></tp:treatment-sec><tp:treatment-sec sec-type="diagnosis" id="SECID0EQJJO"><title>Diagnosis.</title><p>This species is separated from <italic><tp:taxon-name><tp:taxon-name-part taxon-name-part-type="genus" reg="Trichoscelia">T.</tp:taxon-name-part><tp:taxon-name-part taxon-name-part-type="species" reg="umbrata">umbrata</tp:taxon-name-part></tp:taxon-name></italic>, because the forefemur has a dark-brown honey-comb pattern of markings, extending from dorsal surface to anterior and posterior surfaces. The region of the vertex has a Y-shaped brown mark. On the male genitalia, the gonocoxite IX is long, with dorsally curved base; the posterior apex is dorsolaterally curved, and equipped with four digitiform processes: two short, apical, and two preapical of which the inner one is longer and thickened. The gonostyli X forms several coils and two internal loops.</p></tp:treatment-sec><tp:treatment-sec sec-type="etymology" id="SECID0EBKJO"><title>Etymology.</title><p>The name of this new species comes from the Latin –<italic>involvere</italic>– meaning involved or enveloped in allusion to the coiled shape of the male gonostyli X of this species.</p></tp:treatment-sec><tp:treatment-sec sec-type="description" id="SECID0EJKJO"><title>Description.</title><p><bold><italic>Measurements</italic>.</bold> Male (<italic>n</italic> = 1). Forewing length: 8.6 mm; Hind wing length: 7.7 mm.</p><p><bold><italic>Coloration</italic></bold> (Fig. <xref ref-type="fig" rid="F93">93</xref>). <bold><italic>Head</italic>.</bold> Yellow, vertexal region with brown band extended from occipital ridge to supraantennal region, forked at middle, reaching laterally to toruli; covered with pale brown setae. Antennal scape yellow with brown distal margin; pedicel pale brown; flagellum brown. Interantennal area with M-shaped, brown mark; frons with brown suffusion; clypeus brown at center and anterior margin; labrum brown; mandible amber. Labium and maxilla yellow with pale brown areas; palpimacula yellow. <bold><italic>Thorax</italic>.</bold> Pronotum yellow, with medial mark that bifurcates anterolaterally and posterolaterally towards corners; episternum yellow with anterior brown marking; postfurcasternum yellow. Mesonotum yellow with brown lateral spots on scutum, anteromedially with two triangular markings, scutellum yellow; metanotum yellow with lateral, circular brown spots on scutum; scutellum yellow with central brown marking. Pre-episternum mostly brown. Mesopleura yellow with brown markings on episternum, epimeron with brown marking near the pleural wing process; metapleura yellow. <bold><italic>Foreleg</italic>.</bold> Coxa yellow with brown markings dorsally at base and apex; trochanter yellow, brown ventrally. Femur yellow, with an elongated area composed of brown markings forming a honeycomb pattern on anterior and posterior surfaces; area adjacent to closing area on posterior surface with brown spots and subbasal area. Tibia brown, with paler base and apex, clavate setae yellow. Basitarsus pale brown, with darker area proximally on posterior surface, clavate setae yellow; eutarsus yellow. <bold><italic>Mid- and hind leg</italic>.</bold> Mid-leg coxa yellow with brown basal marking, trochanter and femur yellow, tibia yellow with brown base, tarsus pale brown. Hind leg coxa as in mid-leg, trochanter yellow, femur brown with yellow apex, tibia brown with yellow distal 1/3, tarsus as in mid-leg. <bold><italic>Wings</italic>.</bold> Forewing hyaline, pterostigma brown with yellow medial area; longitudinal veins mostly dark brown, subcostal veinlets and crossveins dark brown; wing margin alternating brown and yellow. Hind wing hyaline; pterostigma brown with yellow preapical area; venation mostly brown, except C + Sc and proximal area of Cu and anal veins yellow; posterior and distal margin alternating yellow and brown. <bold><italic>Abdomen</italic>.</bold> Cleared.</p><fig id="F93" position="float" orientation="portrait"><object-id xmlns:xlink="http://www.w3.org/1999/xlink" content-type="doi" xlink:type="simple">10.3897/zookeys.1199.115442.figure93</object-id><label>Figure 93.</label><caption><p><italic><tp:taxon-name><tp:taxon-name-part taxon-name-part-type="genus" reg="Trichoscelia">Trichoscelia</tp:taxon-name-part><tp:taxon-name-part taxon-name-part-type="species" reg="involuta">involuta</tp:taxon-name-part></tp:taxon-name></italic> Ardila-Camacho &amp; Contreras-Ramos, sp. nov. <bold>A</bold> male habitus, dorsal <bold>B</bold> wings <bold>C</bold> head, frontal <bold>D</bold> pronotum, dorsal <bold>E</bold> forefemur, anterior surface <bold>F</bold> same, posterior surface.</p></caption><graphic xmlns:xlink="http://www.w3.org/1999/xlink" xlink:href="zookeys-1199-001_article-115442__-g093.jpg" position="float" orientation="portrait" xlink:type="simple" id="oo_1038341.jpg"><uri content-type="original_file" xlink:type="simple">https://binary.pensoft.net/fig/1038341</uri></graphic></fig><p><bold><italic>Morphology</italic> (Fig. <xref ref-type="fig" rid="F93">93</xref>). <italic>Head</italic>.</bold> Diamond-shaped in frontal view, moderately setose, smooth; vertexal region domed vertex above compound eyes, paraocular area concave; coronal suture discrete. Postgena broad view, hypostomal bridge delimited by ridge. Compound eye hemispheric, as wide as ¾ of interocular distance at torulus level. Antenna moniliform, scape 1.5× as long as wide, slightly distally expanded; pedicel as long as wide; flagellum not dorsoventrally compressed, with 35 flagellomeres, those of basal 1.5× as wide as long, the rest almost as wide as long, progressively smaller towards apex; all flagellomeres with medial row of thickened setae. Maxillary palpus with first palpomere as long as wide, second and third 2× as long as wide, fourth ~ 2× as long as wide, fifth as long as third. Postmentum oval with long and thickened setae, palp with first palpomere 1.5× as long as wide, second 2.5× as long as wide, third as long as second, widely expanded, palpimacula ovoid. <bold><italic>Thorax</italic>.</bold> Pronotum 1.5× as long as wide, with furrow contiguous to lateral and anterior margins; in lateral view anterior margin, medial region and posterior margin slightly elevated, with thickened, pedicellate setae; episternum with long thin setae; postfurcasternum trapezoidal. Mesonotum 1.5× wider than long, with thick, pedicellate setae on medial area. Metanotum ~ 2× as wide as long, glabrous. Pteropleura covered with abundant short and thin setae, some thicker on mesanepisternum. <bold><italic>Foreleg</italic>.</bold> Coxa slightly shorter than femur, cylindrical, with long and thin setae; trochanter subtrapezoidal, covered with short, thin setae; femur thickened, with abundant short and thin setae; closing surface with double row of tubercle-shaped specializations fully developed, both with a more developed sub-basal process (process/setae ratio 1:1); rows of thickened, pedicellate setae adjacent to each row of processes extending over almost the entire closure surface. Tibia almost as long as femur, curved, setose, with short and thin setae, closing surface with prostrate setae; with a patch of clavate setae apically on anterior surface; basitarsus elongated, ventrally keel and with a row of prostrate setae on proximal ½, anterior surface with patch of clavate setae proximally, lanceolate process, reaching the base of fourth tarsomere, with plug-shaped Stitz organ at apex; second tarsomere ~ 4× as long as wide, third tarsomere as long as wide, fourth tarsomere 2× as long as wide. <bold><italic>Mid- and hind leg</italic>.</bold> Mid-leg with coxa and trochanter covered with long, thin setae; tibia and femur with interspersed long, short, thin setae; basitarsus 3.5 times as long as wide, second tarsomere slightly longer than wide, third and fourth as long as wide, fifth tarsomere ~ 2× as long as wide, all covered with short, thin setae; the first four tarsomeres with a pair of thickened setae laterally on distal margin of plantar surface. Hind leg longer than mid-leg, with thin setae; tibia 1.5× as long as femur, with short, thin setae; tarsomeres as in mid-leg. <bold><italic>Wings</italic>.</bold> Forewing oval, trichosors present along wing margin except at base, venation setose; costal space slightly widened medially, humeral vein simple or forked; 9–11 subcostal veinlets present; pterostigma elongated, narrow, gently curved, composed of numerous, mainly incomplete veinlets; subcostal space with single medially located crossvein; Sc vein bent posteriad at proximal margin of pterostigma to merge the RA; <italic>rarp2</italic> curved, with three veins arising from it, three from <italic>rarp1</italic>; M fused basally to R; base of RP located near the separation of M and R, M fork near such separation, opposite to R fork; 1r-m located between RP base and MA base, forming a trapezoidal cell; six gradate crossveins present. Cu deeply forked, CuP basally angled, approaching A1, forked slightly before separation of M and R. A1 simple, reaching the level of separation of M and R; A2 distally forked at level of Cup angle. Hind wing smaller and narrower than forewing; costal space narrow and reduced, with six veinlets; Sc and C fused at 1/5 of wing length; Sc diverging at proximal margin of pterostigma to merge the RA; pterostigma elongated, narrow, curved, composed of numerous incomplete veinlets; radial space with single crossvein, oblique; three veins arising from <italic>rarp1</italic>, one from <italic>rarp2</italic>. M forked beyond R fork; 1 r-m sigmoid, connecting M base and RP base, distally connected again to M stem through short crossvein. Cu deeply forked, <abbrev xmlns:xlink="http://www.w3.org/1999/xlink" xlink:title="Cubitus anterior" id="ABBRID0ECOJO" xlink:type="simple">CuA</abbrev> long and sinuous, distally forked, first branch candelabrum-shaped; CuP distally forked anteriorly curved, pectinate. Cubitoanal space with two crossveins. A1 arched, A2 short and arched. <bold><italic>Abdomen</italic>.</bold> Cylindrical, tergites quadrangular; intertergal membranes between segments III–V, covered with microtrichia, and with glabrous lateral areas; sternites rectangular.</p><p><bold><italic>Male genitalia</italic></bold> (Fig. <xref ref-type="fig" rid="F94">94</xref>). Tergite IX medially narrower than laterally, lateral margin with posterior notch. Sternum VIII triangular; sternite IX pentagonal, posteromedially forming an acute angle, glabrous, dorsally canaliculated, the rest of the surface with abundant long and thin setae; in lateral view acuminate, with apex slightly curved, reaching posterior margin of ectoproct. Gonocoxite IX long and thickened, sigmoidal, base spatulate, dorsally curved; apex dorsolaterally curved, with four digitiform processes, two apical, subequal, and short; one outer, preapical, and short; and another inner, longer, and thickened. Ectoproct triangular, setose; ventral surface with convex and sclerotized anterior area, followed posteriorly by curved groove. Gonocoxites X forming a short, thickened, ventrally canaliculate sclerite; posterior apex with two dorsolateral processes, and two lateroventral processes. Gonostyli X with thickened, straight base, set with lateral processes, the rest of the structure long, curved ventrally and coiled anteriorly, forming several coils and two internal loops, before protruding from the abdomen. Gonapophyses X straight, thin, with dorsally curved posterior apex; gonapophyses arranged in V-shaped structure, joined by membrane covering base of gonostyli X. Gonocoxites XI U-shaped, median lobe expanded and elaborated, with two differentiated parts: dorsal part as a trapezoidal lobe; ventral part as a convex area covered with granules, with a U-shaped ventral border; between these parts a narrow less sclerotized is present. Lateral arms of gonocoxites XI straight, anterior apex flattened and expanded.</p><fig id="F94" position="float" orientation="portrait"><object-id xmlns:xlink="http://www.w3.org/1999/xlink" content-type="doi" xlink:type="simple">10.3897/zookeys.1199.115442.figure94</object-id><label>Figure 94.</label><caption><p><italic><tp:taxon-name><tp:taxon-name-part taxon-name-part-type="genus" reg="Trichoscelia">Trichoscelia</tp:taxon-name-part><tp:taxon-name-part taxon-name-part-type="species" reg="involuta">involuta</tp:taxon-name-part></tp:taxon-name></italic> Ardila-Camacho &amp; Contreras-Ramos, sp. nov. <bold>A</bold> male terminalia, lateral <bold>B</bold> same, ventral <bold>C</bold> male genitalia, lateral <bold>D</bold> same, dorsal <bold>E</bold> same, ventral.</p></caption><graphic xmlns:xlink="http://www.w3.org/1999/xlink" xlink:href="zookeys-1199-001_article-115442__-g094.jpg" position="float" orientation="portrait" xlink:type="simple" id="oo_1038342.jpg"><uri content-type="original_file" xlink:type="simple">https://binary.pensoft.net/fig/1038342</uri></graphic></fig></tp:treatment-sec><tp:treatment-sec sec-type="distribution" id="SECID0EXPJO"><title>Distribution.</title><p>Brazil (Rondônia), Colombia (Meta).</p></tp:treatment-sec><tp:treatment-sec sec-type="remarks" id="SECID0E3PJO"><title>Remarks.</title><p>This species is known from the Brazilian state of Rondônia and Meta, in Colombia, which suggest a wide distribution in the Amazonia. Based on its body coloration with yellow and dark brown marks, plus the hyaline wings this species is quite similar to other Amazonian species like <italic><tp:taxon-name><tp:taxon-name-part taxon-name-part-type="genus" reg="Trichoscelia">T.</tp:taxon-name-part><tp:taxon-name-part taxon-name-part-type="species" reg="nassonovi">nassonovi</tp:taxon-name-part></tp:taxon-name></italic>, <italic><tp:taxon-name><tp:taxon-name-part taxon-name-part-type="genus" reg="Trichoscelia">T.</tp:taxon-name-part><tp:taxon-name-part taxon-name-part-type="species" reg="basella">basella</tp:taxon-name-part></tp:taxon-name></italic>, <italic><tp:taxon-name><tp:taxon-name-part taxon-name-part-type="genus" reg="Trichoscelia">T.</tp:taxon-name-part><tp:taxon-name-part taxon-name-part-type="species" reg="umbrata">umbrata</tp:taxon-name-part></tp:taxon-name></italic>, or <italic><tp:taxon-name><tp:taxon-name-part taxon-name-part-type="genus" reg="Trichoscelia">T.</tp:taxon-name-part><tp:taxon-name-part taxon-name-part-type="species" reg="karijona">karijona</tp:taxon-name-part></tp:taxon-name></italic>. Considering the morphology of the male genitalia, this species appears to be closely related to <italic><tp:taxon-name><tp:taxon-name-part taxon-name-part-type="genus" reg="Trichoscelia">T.</tp:taxon-name-part><tp:taxon-name-part taxon-name-part-type="species" reg="basella">basella</tp:taxon-name-part></tp:taxon-name></italic> and <italic><tp:taxon-name><tp:taxon-name-part taxon-name-part-type="genus" reg="Trichoscelia">T.</tp:taxon-name-part><tp:taxon-name-part taxon-name-part-type="species" reg="umbrata">umbrata</tp:taxon-name-part></tp:taxon-name></italic>.</p></tp:treatment-sec></tp:taxon-treatment>
