# Supplementary material for: ﻿A camouflaged diversity: taxonomic revision of the thorny lacewing subfamily Symphrasinae (Neuroptera, Rhachiberothidae)
Source: Zookeys. 2024 Apr 30;1199:1–409. doi: 10.3897/zookeys.1199.115442 (PMC11077268; doi:10.3897/zookeys.1199.115442)
Supplement: XML Treatment for Trichoscelia iridella [file zookeys.1199.115442-treatment52.xml]

<!DOCTYPE tp:taxon-treatment
  PUBLIC "-//TaxonX//DTD Taxonomic Treatment Publishing DTD v0 20100105//EN" "tax-treatment-NSO.dtd">
<tp:taxon-treatment xmlns:tp="http://www.plazi.org/taxpub"><tp:treatment-meta><kwd-group><label>Taxon classification</label><kwd>
                <named-content content-type="kingdom">Animalia</named-content>
              </kwd><kwd>
                <named-content content-type="order">Neuroptera</named-content>
              </kwd><kwd>
                <named-content content-type="family">Rhachiberothidae</named-content>
              </kwd></kwd-group><mixed-citation publication-type="journal"><person-group><name><surname>Ardila-Camacho</surname><given-names>Adrian</given-names></name><name><surname>Machado</surname><given-names>Renato José Pires</given-names></name><name><surname>Ohl</surname><given-names>Michael</given-names></name><name><surname>Contreras-Ramos</surname><given-names>Atilano</given-names></name></person-group><article-title>﻿A camouflaged diversity: taxonomic revision of the thorny lacewing subfamily <tp:taxon-name><tp:taxon-name-part taxon-name-part-type="subfamily">Symphrasinae</tp:taxon-name-part></tp:taxon-name> (<tp:taxon-name><tp:taxon-name-part taxon-name-part-type="order">Neuroptera</tp:taxon-name-part></tp:taxon-name>, <tp:taxon-name><tp:taxon-name-part taxon-name-part-type="family">Rhachiberothidae</tp:taxon-name-part></tp:taxon-name>)</article-title><source>Zookeys</source><day>30</day><month>04</month><year>2024</year><volume>1199</volume><fpage>1</fpage><lpage>409</lpage><pub-id pub-id-type="doi">10.3897/zookeys.1199.115442</pub-id></mixed-citation></tp:treatment-meta><tp:nomenclature><label>﻿﻿</label><tp:taxon-name>
              <tp:taxon-name-part taxon-name-part-type="genus" reg="Trichoscelia">Trichoscelia</tp:taxon-name-part>
              <tp:taxon-name-part taxon-name-part-type="species" reg="iridella">iridella</tp:taxon-name-part>
            </tp:taxon-name><tp:taxon-authority>(Westwood, 1867)</tp:taxon-authority><xref ref-type="fig" rid="F95">Figs 95</xref><xref ref-type="fig" rid="F96">, 96</xref><tp:nomenclature-citation-list><tp:nomenclature-citation><tp:taxon-name><tp:taxon-name-part taxon-name-part-type="genus" reg="Mantispa">Mantispa</tp:taxon-name-part> (<tp:taxon-name-part taxon-name-part-type="subgenus" reg="Trichoscelia">Trichoscelia</tp:taxon-name-part>) <tp:taxon-name-part taxon-name-part-type="species" reg="iridella">iridella</tp:taxon-name-part></tp:taxon-name><comment>Westwood, 1867: 503. Holotype: male, Brazil (<named-content xmlns:xlink="http://www.w3.org/1999/xlink" content-type="dwc:institutional_code" xlink:title="The Natural History Museum, London, United Kingdom." xlink:href="http://grbio.org/institution/natural-history-museum-london" xlink:type="simple">NHMUK</named-content>), specimen examined.</comment></tp:nomenclature-citation><tp:nomenclature-citation><tp:taxon-name>
                  <tp:taxon-name-part taxon-name-part-type="genus" reg="Trichoscelia">Trichoscelia</tp:taxon-name-part>
                  <tp:taxon-name-part taxon-name-part-type="species" reg="iridella">iridella</tp:taxon-name-part>
                </tp:taxon-name><comment>(Westwood, 1867). Penny, 1982a: 431.</comment></tp:nomenclature-citation></tp:nomenclature-citation-list></tp:nomenclature><tp:treatment-sec sec-type="material" id="SECID0EXUJO"><title>Material examined.</title><p><bold><italic>Lectotype</italic>.</bold> Brazil • ♂; [<bold>Pará</bold>] Tapajos; 53/27; <italic><tp:taxon-name><tp:taxon-name-part taxon-name-part-type="genus" reg="Trichoscelia"/><tp:taxon-name-part taxon-name-part-type="species" reg="iridella">iridella</tp:taxon-name-part></tp:taxon-name></italic> Westwood, red type label, Lectotype male, <italic><tp:taxon-name><tp:taxon-name-part taxon-name-part-type="genus" reg="Trichoscelia">Trichoscelia</tp:taxon-name-part><tp:taxon-name-part taxon-name-part-type="species" reg="iridella">iridella</tp:taxon-name-part></tp:taxon-name></italic><xref ref-type="bibr" rid="B85">Westwood 1867</xref>, designated by R.G. Beard 1968; <named-content xmlns:xlink="http://www.w3.org/1999/xlink" content-type="dwc:institutional_code" xlink:title="The Natural History Museum, London, United Kingdom." xlink:href="http://grbio.org/institution/natural-history-museum-london" xlink:type="simple">NHMUK</named-content> 011250017; <named-content xmlns:xlink="http://www.w3.org/1999/xlink" content-type="dwc:institutional_code" xlink:title="The Natural History Museum, London, United Kingdom." xlink:href="http://grbio.org/institution/natural-history-museum-london" xlink:type="simple">NHMUK</named-content>.</p></tp:treatment-sec><tp:treatment-sec sec-type="diagnosis" id="SECID0ENWJO"><title>Diagnosis.</title><p>This species is distinguished from its congeners because the wings are completely hyaline. The pterostigma of both wings are brown, with a wide yellowish area on the forewing and a small apical yellowish area on the hind wing. On the male genitalia, the gonocoxite IX is long and arched, with posterior apex laterodorsally recurved, thickened, and equipped with 11 or 12 processes of different sizes, arranged in a cluster. The dorsal part of the medial lobe of the gonocoxites XI is an acuminate, anteriorly curved process.</p></tp:treatment-sec><tp:treatment-sec sec-type="description" id="SECID0ESWJO"><title>Description.</title><p><bold><italic>Measurements</italic>.</bold> Male (<italic>n</italic> = 1). Forewing length: 9.2 mm; Hind wing length: 6.8 mm.</p><p><bold><italic>Coloration</italic></bold> (Fig. <xref ref-type="fig" rid="F95">95</xref>). <bold><italic>Head</italic>.</bold> Mostly brown, vertexal region with dark brown markings and yellow setae. Postgena yellow; hypostomal bridge pale brown with dark margins. Antennal scape mainly yellow, distally with dark brown suffusion, with brown setae. Clypeus pale brown, with dark medial marking; labrum dark brown; mandible dark brown at base, paler at apex. Maxilla yellow with brown palpus, the last palpomere paler. Postmentum yellow, prementum pale brown, ligula dark brown; labial palpus with first three palpomeres dark brown, the last pale brown, palpimacula pale brown. <bold><italic>Thorax</italic>.</bold> Pronotum yellow with anterior margin and large medial area brown, with interspersed dark brown and pale brown setae; episternum bicolor, with yellow and brown areas, pale brown setae present; postfurcasternum yellow. Meso-pre-episternum brown; mesoscutum mainly brown, scutellum yellow with dark brown central area, setation mostly dark brown; metanotum mainly brown, with yellow anteromedial area. Mesopleuron with sclerites brown with yellow margins, metapleuron mainly yellow. <bold><italic>Foreleg</italic>.</bold> Coxa with irregular pale - and dark brown areas, setation pale brown. <bold><italic>Mid- and hind leg</italic>.</bold> Coxae brown, trochanter yellow, femora and tibiae with proximal 2/3 dark brown, apex yellow; tarsi pale brown, ventrally with dark brown setae. <bold><italic>Wings</italic>.</bold> Forewing hyaline, proximal region of subcostal field amber; venation alternating brown and yellow, branches of RP and M, mostly brown; pterostigma brown with wide yellow medial area. Setation predominantly brown, not always corresponding to the cuticle color. Hind wing hyaline, venation predominantly brown, distal region of C + Sc, base of Cu, A2 and base of posterior margin yellow; pterostigma brown with yellow preapical area; membrane surrounding base of first branch of <abbrev xmlns:xlink="http://www.w3.org/1999/xlink" xlink:title="Cubitus anterior" id="ABBRID0E5XJO" xlink:type="simple">CuA</abbrev> amber.</p><fig id="F95" position="float" orientation="portrait"><object-id xmlns:xlink="http://www.w3.org/1999/xlink" content-type="doi" xlink:type="simple">10.3897/zookeys.1199.115442.figure95</object-id><label>Figure 95.</label><caption><p><italic><tp:taxon-name><tp:taxon-name-part taxon-name-part-type="genus" reg="Trichoscelia">Trichoscelia</tp:taxon-name-part><tp:taxon-name-part taxon-name-part-type="species" reg="iridella">iridella</tp:taxon-name-part></tp:taxon-name></italic> (Westwood, 1867) <bold>A</bold> male holotype habitus, dorsal <bold>B</bold> wings <bold>C</bold> head, frontal <bold>D</bold> pronotum, dorsal <bold>E</bold> holotype labels.</p></caption><graphic xmlns:xlink="http://www.w3.org/1999/xlink" xlink:href="zookeys-1199-001_article-115442__-g095.jpg" position="float" orientation="portrait" xlink:type="simple" id="oo_1038343.jpg"><uri content-type="original_file" xlink:type="simple">https://binary.pensoft.net/fig/1038343</uri></graphic></fig><p><bold><italic>Morphology</italic></bold> (Fig. <xref ref-type="fig" rid="F95">95</xref>). <bold><italic>Head</italic>.</bold> Semi-triangular in frontal view, moderately setose, smooth; vertex slightly domed above compound eyes, with rows of short, reclined setae; paraocular area concave; coronal suture discernible. Postgena broad postgena, hypostomal bridge not entirely fused to it. Compound eye hemispheric, as wide as 3/4 of the interocular distance at torulus level. Antenna moniliform, scape ~ 2× as long as wide, slightly distally expanded. Frons trapezoidal, narrow; clypeus oval; labrum narrow, rounded. Maxillary palpus with the first two short, the third and fifth 3× as long as wide, the fourth 2× as long as wide. Maxillary palpus with third palpomere expanded and rounded with widely ovoid palpimacula. <bold><italic>Thorax</italic>.</bold> Pronotum 1.5× as long as wide, with a groove contiguous to the lateral and distal margins; anterior margin, medial area, and posterior margin slightly raised with long and thickened setae arising flush the pronotal surface; episternum mainly with long, thin setae; postfurcasternum trapezoidal. Mesonotum slightly wider than long, mesoscutum and scutellum with abundant long, thickened setae on medial area. Metanotum ~ 2× as wide as long. Pteropleura covered with abundant long, thin setae. <bold><italic>Foreleg</italic>.</bold> Coxa cylindrical and elongated, with abundant fine, long setae. <bold><italic>Mid- and hind leg</italic>.</bold> Mid-leg covered with abundant fine, long setae; tibia slightly flattened; basitarsus ~ 4× as long as wide, third and fourth as long as wide, second slightly longer than wide; fifth tarsomere ~ 2× as long as wide, the first four tarsomeres with paired, thickened, lateral setae on the distal margin of plantar surface. Hind tibia slightly thickened, longer than femur; tarsomeres similar to those of mid-leg. <bold><italic>Wings</italic>.</bold> Forewing oval, venation setose, trichosors present along wing margin except at base of posterior margin; costal space slightly expanded proximally, humeral vein simple or forked; 14 subcostal veinlets present; pterostigma approximately narrow, gently curved, with numerous simple veinlets; subcostal space with single, medially located crossvein; Sc vein abruptly bent posteriorly at proximal margin of pterostigma to merge the RA; <italic>rarp2</italic> gently curved, with three or four RP branches, four from <italic>rarp1</italic>; M fused basally to R; RP base located near the separation of M and R, M fork near such separation; 1r-m located between RP base and M fork forming a small trapezoidal cell; six or seven gradate crossveins present. Cu deeply forked, <abbrev xmlns:xlink="http://www.w3.org/1999/xlink" xlink:title="Cubitus anterior" id="ABBRID0EH1JO" xlink:type="simple">CuA</abbrev> forked opposite the RP stem; CuP proximally angulated, touching A1, distally forked at level of divergence of M and R. 1A simple, ending at posterior margin, almost at level of separation of M and R; 2A distally forked, slightly beyond the level of CuP angle. Hind wing oval, smaller and narrower than forewing; costal space narrow and reduced, with four veinlets; C and Sc fused at proximal ¼ of wing length, Sc vein abruptly, posteriorly curved at the proximal margin of pterostigma to merge the RA; pterostigma elongated and narrow; radial space widened with single crossvein, which is oblique; three veins arising from <italic>rarp1</italic>, two from <italic>rarp2</italic>. 1r-m sigmoid, connecting M base and RP base, distally connected again to M stem through a short crossvein. M forked slightly beyond the R fork. Cu deeply forked, <abbrev xmlns:xlink="http://www.w3.org/1999/xlink" xlink:title="Cubitus anterior" id="ABBRID0EP1JO" xlink:type="simple">CuA</abbrev> long, sinuous, distally forked; first branch candelabrum-shaped; CuP distally anteriorly curved, pectinate. A1 arched, A2 simple, short. <bold><italic>Abdomen</italic>.</bold> Cylindrical, without processes or pores, tergites of abdominal segments III and IV with wide posteromedian concavity.</p><p><bold><italic>Male genitalia</italic></bold> (Fig. <xref ref-type="fig" rid="F96">96</xref>). Tergite IX narrower dorsally than laterally, notched posterolaterally. Sternite VIII rectangular, posteriorly broadly concave. Sternite IX pentagonal, setose, apex blunt and ventrally bent, dorsally canaliculate; in lateral view not surpassing posterior margin of ectoproct. Gonocoxite IX long and arched, base flattened; apex laterodorsally recurved, thickened, with 11 or 12 processes of different sizes, organized in a cluster. Ectoproct approximately ovoid, moderately setose, ventrally with anterior, triangular bulging area covered with microtrichia and a well-sclerotized posterior concave area. Gonocoxites X forming a short, ventrally canaliculate sclerite, with anterior apex expanded and dorsally bent; posterior apex bilobed, connected to gonostyli X and two short, preapical, lateroventral processes connected to gonapophyses X with a membrane. Gonostyli X base unthickened, bent, forming an obtuse angle, with two lateral processes; the rest of the structure abruptly anteroventrally curved, long and anteriorly coiled, forming an internal loop before protruding from abdomen. Gonapophyses X long, straight and thin, united, posterior apex dorsally bent, whose surrounding membrane is set with minute spinules; gonapophyses joined by a membrane covering the base of gonostyli X. Gonocoxites XI U-shaped, medial lobe enlarged and elaborated, consisting of two differentiated parts: dorsal part as an acuminate, anteriorly curved process; ventral part as curved arch, which is ventromedially incised, and posterior surface is covered with minute spinules; area between these parts less sclerotized. Lateral arms of gonocoxites short, straight, flattened, anterior apex spatulate.</p><fig id="F96" position="float" orientation="portrait"><object-id xmlns:xlink="http://www.w3.org/1999/xlink" content-type="doi" xlink:type="simple">10.3897/zookeys.1199.115442.figure96</object-id><label>Figure 96.</label><caption><p><italic><tp:taxon-name><tp:taxon-name-part taxon-name-part-type="genus" reg="Trichoscelia">Trichoscelia</tp:taxon-name-part><tp:taxon-name-part taxon-name-part-type="species" reg="iridella">iridella</tp:taxon-name-part></tp:taxon-name></italic> (Westwood, 1867) <bold>A</bold> male terminalia, lateral <bold>B</bold> same, ventral <bold>C</bold> male genitalia, lateral <bold>D</bold> same, dorsal <bold>E</bold> same, ventral.</p></caption><graphic xmlns:xlink="http://www.w3.org/1999/xlink" xlink:href="zookeys-1199-001_article-115442__-g096.jpg" position="float" orientation="portrait" xlink:type="simple" id="oo_1038344.jpg"><uri content-type="original_file" xlink:type="simple">https://binary.pensoft.net/fig/1038344</uri></graphic></fig></tp:treatment-sec><tp:treatment-sec sec-type="distribution" id="SECID0EE3JO"><title>Distribution.</title><p>Brazil (Pará).</p></tp:treatment-sec><tp:treatment-sec sec-type="remarks" id="SECID0EJ3JO"><title>Remarks.</title><p>This species was redescribed by <xref ref-type="bibr" rid="B55">Penny (1982a)</xref> and <xref ref-type="bibr" rid="B57">Penny and da Costa (1983)</xref> and was recorded from Brazil (Amazonas), Ecuador (Napo), Panama (Cabal Zone), and Trinidad (<xref ref-type="bibr" rid="B55">Penny 1982a</xref>; <xref ref-type="bibr" rid="B4">Ardila-Camacho et al. 2018</xref>). However, most of these records are actually from <italic><tp:taxon-name><tp:taxon-name-part taxon-name-part-type="genus" reg="Trichoscelia">T.</tp:taxon-name-part><tp:taxon-name-part taxon-name-part-type="species" reg="nassonovi">nassonovi</tp:taxon-name-part></tp:taxon-name></italic> or from other species. Indeed, the redescription presented by <xref ref-type="bibr" rid="B55">Penny (1982a)</xref> is likely a composite of several species. Since herein, the synonymy of <italic><tp:taxon-name><tp:taxon-name-part taxon-name-part-type="genus" reg="Trichoscelia">T.</tp:taxon-name-part><tp:taxon-name-part taxon-name-part-type="species" reg="basella">basella</tp:taxon-name-part></tp:taxon-name></italic> was invalidated, and many of the aforementioned records are from other species, the only valid record of this species is that of the lectotype of <italic><tp:taxon-name><tp:taxon-name-part taxon-name-part-type="genus" reg="Trichoscelia">T.</tp:taxon-name-part><tp:taxon-name-part taxon-name-part-type="species" reg="iridella">iridella</tp:taxon-name-part></tp:taxon-name></italic> which is from the Tapajós river from Pará, Brazil.</p><p>The body coloration and the hyaline wings of this species and its similitude with <italic><tp:taxon-name><tp:taxon-name-part taxon-name-part-type="genus" reg="Trichoscelia">T.</tp:taxon-name-part><tp:taxon-name-part taxon-name-part-type="species" reg="basella">basella</tp:taxon-name-part></tp:taxon-name></italic> lead to propose both species as the same (<xref ref-type="bibr" rid="B55">Penny 1982a</xref>). However, the genitalia of the true <italic><tp:taxon-name><tp:taxon-name-part taxon-name-part-type="genus" reg="Trichoscelia">T.</tp:taxon-name-part><tp:taxon-name-part taxon-name-part-type="species" reg="iridella">iridella</tp:taxon-name-part></tp:taxon-name></italic> is quite distinctive and shares several attributes with other completely different species. For instance, the male gonocoxites IX are quite similar to those of <italic><tp:taxon-name><tp:taxon-name-part taxon-name-part-type="genus" reg="Trichoscelia">T.</tp:taxon-name-part><tp:taxon-name-part taxon-name-part-type="species" reg="vespiformis">vespiformis</tp:taxon-name-part></tp:taxon-name></italic>, while the dorsal part of the median lobe of the gonocoxites XI is similar to that of <italic><tp:taxon-name><tp:taxon-name-part taxon-name-part-type="genus" reg="Trichoscelia">T.</tp:taxon-name-part><tp:taxon-name-part taxon-name-part-type="species" reg="anae">anae</tp:taxon-name-part></tp:taxon-name></italic>.</p></tp:treatment-sec><ref-list><ref id="B85"><mixed-citation xmlns:xlink="http://www.w3.org/1999/xlink" xlink:type="simple"><person-group><name name-style="western"><surname>Westwood</surname><given-names>JO</given-names></name></person-group> (<year>1867</year>) Descriptions of new species of <tp:taxon-name><tp:taxon-name-part taxon-name-part-type="family">Mantispidae</tp:taxon-name-part></tp:taxon-name> in the Oxford and British Museums. Transactions of the [Royal] Entomological Society of London 15[=(3)5]: 501–508. <ext-link xlink:href="10.1111/j.1365-2311.1967.tb01450.x" ext-link-type="doi" xlink:type="simple">https://doi.org/10.1111/j.1365-2311.1967.tb01450.x</ext-link></mixed-citation></ref><ref id="B55"><mixed-citation xmlns:xlink="http://www.w3.org/1999/xlink" xlink:type="simple"><person-group><name name-style="western"><surname>Penny</surname><given-names>ND</given-names></name></person-group> (<year>1982a</year>) <article-title><tp:taxon-name><tp:taxon-name-part taxon-name-part-type="order">Neuroptera</tp:taxon-name-part></tp:taxon-name> of the Amazon basin. Part 6. <tp:taxon-name><tp:taxon-name-part taxon-name-part-type="family">Mantispidae</tp:taxon-name-part></tp:taxon-name> (1).</article-title><source>Acta Amazonica</source><volume>12</volume>(<issue>2</issue>): <fpage>415</fpage>–<lpage>463</lpage>. <ext-link xlink:href="10.1590/1809-43921982122415" ext-link-type="doi" xlink:type="simple">https://doi.org/10.1590/1809-43921982122415</ext-link></mixed-citation></ref><ref id="B57"><mixed-citation xmlns:xlink="http://www.w3.org/1999/xlink" xlink:type="simple"><person-group><name name-style="western"><surname>Penny</surname><given-names>ND</given-names></name><name name-style="western"><surname>da Costa</surname><given-names>CA</given-names></name></person-group> (<year>1983</year>) <article-title>Mantispídeos do Brasil (<tp:taxon-name><tp:taxon-name-part taxon-name-part-type="order">Neuroptera</tp:taxon-name-part></tp:taxon-name>: <tp:taxon-name><tp:taxon-name-part taxon-name-part-type="family">Mantispidae</tp:taxon-name-part></tp:taxon-name>).</article-title><source>Acta Amazonica</source><volume>13</volume>(<issue>3–4</issue>): <fpage>601</fpage>–<lpage>687</lpage>. <ext-link xlink:href="10.1590/1809-439219831334601" ext-link-type="doi" xlink:type="simple">https://doi.org/10.1590/1809-439219831334601</ext-link></mixed-citation></ref><ref id="B4"><mixed-citation xmlns:xlink="http://www.w3.org/1999/xlink" xlink:type="simple"><person-group><name name-style="western"><surname>Ardila-Camacho</surname><given-names>A</given-names></name><name name-style="western"><surname>Calle-Tobón</surname><given-names>A</given-names></name><name name-style="western"><surname>Wolff</surname><given-names>M</given-names></name><name name-style="western"><surname>Stange</surname><given-names>LA</given-names></name></person-group> (<year>2018</year>) <article-title>New species and new distributional records of Neotropical <tp:taxon-name><tp:taxon-name-part taxon-name-part-type="family">Mantispidae</tp:taxon-name-part></tp:taxon-name> (<tp:taxon-name><tp:taxon-name-part taxon-name-part-type="class">Insecta</tp:taxon-name-part></tp:taxon-name>: <tp:taxon-name><tp:taxon-name-part taxon-name-part-type="order">Neuroptera</tp:taxon-name-part></tp:taxon-name>).</article-title><source>Zootaxa</source><volume>4413</volume>(<issue>2</issue>): <fpage>295</fpage>–<lpage>324</lpage>. <ext-link xlink:href="10.11646/zootaxa.4413.2.4" ext-link-type="doi" xlink:type="simple">https://doi.org/10.11646/zootaxa.4413.2.4</ext-link></mixed-citation></ref></ref-list></tp:taxon-treatment>
