# Supplementary material for: ﻿A camouflaged diversity: taxonomic revision of the thorny lacewing subfamily Symphrasinae (Neuroptera, Rhachiberothidae)
Source: Zookeys. 2024 Apr 30;1199:1–409. doi: 10.3897/zookeys.1199.115442 (PMC11077268; doi:10.3897/zookeys.1199.115442)
Supplement: XML Treatment for Trichoscelia karijona [file zookeys.1199.115442-treatment53.xml]

<!DOCTYPE tp:taxon-treatment
  PUBLIC "-//TaxonX//DTD Taxonomic Treatment Publishing DTD v0 20100105//EN" "tax-treatment-NSO.dtd">
<tp:taxon-treatment xmlns:tp="http://www.plazi.org/taxpub"><tp:treatment-meta><kwd-group><label>Taxon classification</label><kwd>
                <named-content content-type="kingdom">Animalia</named-content>
              </kwd><kwd>
                <named-content content-type="order">Neuroptera</named-content>
              </kwd><kwd>
                <named-content content-type="family">Rhachiberothidae</named-content>
              </kwd></kwd-group><mixed-citation publication-type="journal"><person-group><name><surname>Ardila-Camacho</surname><given-names>Adrian</given-names></name><name><surname>Machado</surname><given-names>Renato José Pires</given-names></name><name><surname>Ohl</surname><given-names>Michael</given-names></name><name><surname>Contreras-Ramos</surname><given-names>Atilano</given-names></name></person-group><article-title>﻿A camouflaged diversity: taxonomic revision of the thorny lacewing subfamily <tp:taxon-name><tp:taxon-name-part taxon-name-part-type="subfamily">Symphrasinae</tp:taxon-name-part></tp:taxon-name> (<tp:taxon-name><tp:taxon-name-part taxon-name-part-type="order">Neuroptera</tp:taxon-name-part></tp:taxon-name>, <tp:taxon-name><tp:taxon-name-part taxon-name-part-type="family">Rhachiberothidae</tp:taxon-name-part></tp:taxon-name>)</article-title><source>Zookeys</source><day>30</day><month>04</month><year>2024</year><volume>1199</volume><fpage>1</fpage><lpage>409</lpage><pub-id pub-id-type="doi">10.3897/zookeys.1199.115442</pub-id></mixed-citation></tp:treatment-meta><tp:nomenclature><label>﻿﻿</label><tp:taxon-name>
              <tp:taxon-name-part taxon-name-part-type="genus" reg="Trichoscelia">Trichoscelia</tp:taxon-name-part>
              <tp:taxon-name-part taxon-name-part-type="species" reg="karijona">karijona</tp:taxon-name-part>
            </tp:taxon-name><tp:taxon-authority>Ardila-Camacho, 2015</tp:taxon-authority><xref ref-type="fig" rid="F97">Figs 97</xref><xref ref-type="fig" rid="F98">, 98</xref><tp:nomenclature-citation-list><tp:nomenclature-citation><tp:taxon-name>
                  <tp:taxon-name-part taxon-name-part-type="genus" reg="Trichoscelia">Trichoscelia</tp:taxon-name-part>
                  <tp:taxon-name-part taxon-name-part-type="species" reg="karijona">karijona</tp:taxon-name-part>
                </tp:taxon-name><comment>Ardila-Camacho, 2015: 427. Holotype: male, Colombia, Caquetá (<abbrev xmlns:xlink="http://www.w3.org/1999/xlink" content-type="institution" xlink:title="Instituto Alexander von Humbolt, Villa de Leyva, Colombia." id="ABBRID0ERBKO" xlink:type="simple">IAvH</abbrev>), specimen examined.</comment></tp:nomenclature-citation></tp:nomenclature-citation-list></tp:nomenclature><tp:treatment-sec sec-type="material" id="SECID0EWBKO"><title>Material examined.</title><p><bold><italic>Holotype</italic>.</bold> Colombia • ♂; <bold>Caquetá</bold>, PNN Chiribiquete, Puerto Abeja, bosque coluvial (Calle 6-550 m); 310 m; 24 Jan–01 Feb. 2000; C. Arenas leg.; Malaise; IAVH-E; <abbrev xmlns:xlink="http://www.w3.org/1999/xlink" content-type="institution" xlink:title="Instituto Alexander von Humbolt, Villa de Leyva, Colombia." id="ABBRID0EDCKO" xlink:type="simple">IAvH</abbrev>. <bold><italic>Paratypes</italic></bold>. Colombia – <bold>Caquetá</bold> • 1 ♂; PNN Chiribiquete, Puerto Abeja, bosque coluvial, (Calle 6-550); 310 m; 02–12 Feb. 2000; C. Arenas leg.; Malaise; <abbrev xmlns:xlink="http://www.w3.org/1999/xlink" content-type="institution" xlink:title="Instituto Alexander von Humbolt, Villa de Leyva, Colombia." id="ABBRID0ENCKO" xlink:type="simple">IAvH</abbrev>-E 115979; <abbrev xmlns:xlink="http://www.w3.org/1999/xlink" content-type="institution" xlink:title="Instituto Alexander von Humbolt, Villa de Leyva, Colombia." id="ABBRID0ESCKO" xlink:type="simple">IAvH</abbrev>. – <bold>Meta</bold> • 1 ♂; PNN Tinigua, vereda Bajo Raudal; <named-content xmlns:xlink="http://www.w3.org/1999/xlink" content-type="dwc:verbatimCoordinates" xlink:type="simple"><named-content content-type="geo-json" specific-use="{&#34;type&#34;:&#34;Point&#34;,&#34;coordinates&#34;:[-73.800000,2.266667]}" id="NCID0E3CKO" xlink:type="simple">2°16'N, 73°48'W</named-content></named-content>; 460 m; 29 Jun–20 Jul. 2002; C. Sanchez leg.; Malaise, M.2332; <abbrev xmlns:xlink="http://www.w3.org/1999/xlink" content-type="institution" xlink:title="Instituto Alexander von Humbolt, Villa de Leyva, Colombia." id="ABBRID0EBDKO" xlink:type="simple">IAvH</abbrev>. – <bold>Putumayo</bold> • 1 ♂; PNN La Paya, La Nueva Paya; <named-content xmlns:xlink="http://www.w3.org/1999/xlink" content-type="dwc:verbatimCoordinates" xlink:type="simple"><named-content content-type="geo-json" specific-use="{&#34;type&#34;:&#34;Point&#34;,&#34;coordinates&#34;:[-75.200000,-0.033333]}" id="NCID0ELDKO" xlink:type="simple">0°02'S, 75°12'W</named-content></named-content>; 210 m; 31 Jan–03 Feb. 2003; C. Sarmiento leg.; Malaise, M.3423; <abbrev xmlns:xlink="http://www.w3.org/1999/xlink" content-type="institution" xlink:title="Instituto Alexander von Humbolt, Villa de Leyva, Colombia." id="ABBRID0EQDKO" xlink:type="simple">IAvH</abbrev>. – <bold>Vichada</bold> • 1 ♀; PNN El Tuparro, bosque de sabana; <named-content xmlns:xlink="http://www.w3.org/1999/xlink" content-type="dwc:verbatimCoordinates" xlink:type="simple"><named-content content-type="geo-json" specific-use="{&#34;type&#34;:&#34;Point&#34;,&#34;coordinates&#34;:[-67.850000,5.350000]}" id="NCID0E1DKO" xlink:type="simple">5°21'N, 67°51'W</named-content></named-content>; 100 m; 17–26 Dec. 2000; W. Villalva leg.; Malaise, M1739; <abbrev xmlns:xlink="http://www.w3.org/1999/xlink" content-type="institution" xlink:title="Instituto Alexander von Humbolt, Villa de Leyva, Colombia." id="ABBRID0E6DKO" xlink:type="simple">IAvH</abbrev>.</p></tp:treatment-sec><tp:treatment-sec sec-type="material" id="SECID0EEEKO"><title>Other material.</title><p>Colombia • 1 ♂; <bold>Putumayo</bold>, Mocoa, Vda. Pueblo Viejo, Fca. Villa Loca; <named-content xmlns:xlink="http://www.w3.org/1999/xlink" content-type="dwc:verbatimCoordinates" xlink:type="simple"><named-content content-type="geo-json" specific-use="{&#34;type&#34;:&#34;Point&#34;,&#34;coordinates&#34;:[-76.646750,1.191139]}" id="NCID0EPEKO" xlink:type="simple">01°11'28.1"N, 76°38'48.3"W</named-content></named-content>; 690 m; 28 Feb. 2016; E. Delgado leg.; aerial net; <named-content xmlns:xlink="http://www.w3.org/1999/xlink" content-type="dwc:institutional_code" xlink:title="Museo de la Facultad de Agronomía Universidad Nacional de Colombia, Bogotá, Colombia." xlink:href="http://grbio.org/institution/universidad-nacional-de-colombia" xlink:type="simple">UNAB</named-content>.</p><p>French Guiana – <bold>Camopi</bold> • 1 ♂; Mont Saint-Marcel, Mont St.-Marcel, Inselberg culminant á; <named-content xmlns:xlink="http://www.w3.org/1999/xlink" content-type="dwc:verbatimCoordinates" xlink:type="simple"><named-content content-type="geo-json" specific-use="{&#34;type&#34;:&#34;Point&#34;,&#34;coordinates&#34;:[-53.013889,2.391389]}" id="NCID0EDFKO" xlink:type="simple">2°23'29"N, 53°0'50"W</named-content></named-content>; 635 m; 25 Sep. 2016; Thounrend, Slam leg.; <named-content xmlns:xlink="http://www.w3.org/1999/xlink" content-type="dwc:institutional_code" xlink:title="California State collection of Arthropods, California Department of Food and Agriculture, Sacramento, California, USA." xlink:href="http://grbio.org/institution/california-state-collection-arthropods" xlink:type="simple">CSCA</named-content>. – <bold>Roura</bold> • 1 ♀; Montagne des Chevaux, Carriere du Galion, Crete avec forét sur quartzite érodée; <named-content xmlns:xlink="http://www.w3.org/1999/xlink" content-type="dwc:verbatimCoordinates" xlink:type="simple"><named-content content-type="geo-json" specific-use="{&#34;type&#34;:&#34;Point&#34;,&#34;coordinates&#34;:[-52.431394,4.742094]}" id="NCID0EVFKO" xlink:type="simple">4°44'31.54"N, 52°25'53.02"W</named-content></named-content>; 15 Sep. 2018; charaxes trap; <named-content xmlns:xlink="http://www.w3.org/1999/xlink" content-type="dwc:institutional_code" xlink:title="California State collection of Arthropods, California Department of Food and Agriculture, Sacramento, California, USA." xlink:href="http://grbio.org/institution/california-state-collection-arthropods" xlink:type="simple">CSCA</named-content>.</p><p>Guyana • 1 ♂; [<bold>Potario-Siparuni</bold>], Potaro; Jan. 1921; G.E. Bodrif leg.; “Pres. by Imp. Bur. Ent. Brit. Mus. 1927-71”; <named-content xmlns:xlink="http://www.w3.org/1999/xlink" content-type="dwc:institutional_code" xlink:title="The Natural History Museum, London, United Kingdom." xlink:href="http://grbio.org/institution/natural-history-museum-london" xlink:type="simple">NHMUK</named-content> 013802781; <italic><tp:taxon-name><tp:taxon-name-part taxon-name-part-type="genus" reg="Anisoptera">Anisoptera</tp:taxon-name-part><tp:taxon-name-part taxon-name-part-type="species" reg="sequella">sequella</tp:taxon-name-part></tp:taxon-name></italic> Westwood, det. Esben-Petersen; <named-content xmlns:xlink="http://www.w3.org/1999/xlink" content-type="dwc:institutional_code" xlink:title="The Natural History Museum, London, United Kingdom." xlink:href="http://grbio.org/institution/natural-history-museum-london" xlink:type="simple">NHMUK</named-content>.</p></tp:treatment-sec><tp:treatment-sec sec-type="diagnosis" id="SECID0EBHKO"><title>Diagnosis.</title><p>This species is recognized based on its broadly oval, hyaline forewing. The pterostigma of both wings is dark brown, sometimes with small, pale, medial area on the forewing. On the male genitalia, the gonocoxite IX is short, thin, and noticeably arched with posterior apex laterally projected, equipped with a long preapical process, and sometimes with a shorter one near the apex. On the female genitalia, the gonapophyses VIII form an arcuate, convex plate, posteromedially equipped with a bifid process; the lateral part of the gonapophyses VIII is trapezoidal, and forms a ventral flattened lobe, which is covered with microtrichia.</p></tp:treatment-sec><tp:treatment-sec sec-type="description" id="SECID0EGHKO"><title>Description.</title><p><bold><italic>Measurements</italic>.</bold> Male (<italic>n</italic> = 5). Forewing length: 6.8–7.8 mm; Hind wing length: 5.0–6.0 mm.</p><p><bold><italic>Coloration</italic></bold> (Fig. <xref ref-type="fig" rid="F97">97</xref>). <bold><italic>Head</italic>.</bold> Mainly yellow, vertexal area with longitudinal, brown band extending from occiput to supraantennal area where it is forked; pale brown setae present. Antennal scape yellow at base, brown on remaining surface, pedicel brown; flagellum brown. Frons brown with yellow margins; clypeus brown with yellow posterolateral corners; labrum brown; mandible yellow with brown suffusions at base, pale amber at apex. Maxilla yellow with a brown spot on the stipes, palpus dark brown; labium yellow, palpus dark brown, yellow palpimacula, brown setae. <bold><italic>Thorax</italic>.</bold> Pronotum yellow with longitudinal, medial, broad brown band that extends laterally on anterior margin and posterior area, with concolorous setae; episternum bicolor, with brown and yellow; postfurcasternum yellow. Pre-episternum brown. Mesonotum predominantly brown, with yellow on area surrounding sutures, scutellum brown at center and yellow at margins; metanotum dark brown with a white central area, anterior and posterior edges yellow. Pteropleura yellow with brown areas, metakatepisternum completely yellow. <bold><italic>Foreleg</italic>.</bold> Coxa yellow with brown areas; trochanter yellow with brown suffusions ventrally. Femur yellow, posterior surface with wide brown area at center that extends proximally towards the ventral surface; this area is composed of brown polygonal marks with yellow center, forming a honeycomb pattern; anterior surface with brown suffusions at base; setae mostly yellow, brown near closing surface. Tibia yellow with brown suffusions, interspersed yellow and brown setae, clavate setae yellow. Basitarsus with yellow proximal ½, pale amber lanceolate process; second to fourth tarsomere yellow. <bold><italic>Mid- and hind leg</italic>.</bold> Mid-leg with brown coxa, trochanter yellow, femur yellow, tibia with brown proximal ½, and yellow on the rest; tarsus yellow, progressively changing to pale brown. Hind leg with coxa mainly brown with a yellow area at center, trochanter and femur yellow, tibia brown on proximal ½, yellow on the rest; tarsus as in mid-leg. <bold><italic>Wings</italic>.</bold> Forewing hyaline; pterostigma brownish with pale yellow medial area, sometimes barely perceptible; longitudinal veins predominantly brown, with large proximal area of Cu and A1 yellow; subcostal veinlets and crossveins brown; wing margin alternating brown and yellow. Hind wing hyaline, sometimes with amber on stem of first branch of <abbrev xmlns:xlink="http://www.w3.org/1999/xlink" xlink:title="Cubitus anterior" id="ABBRID0ESIKO" xlink:type="simple">CuA</abbrev>; pterostigma either completely brown or with small, pale yellow, preapical area; venation mostly brown, except proximal region of Cu and anal veins yellow; wing margin alternating yellow and brown. <bold><italic>Abdomen</italic>.</bold> Tergites of abdominal segments I and II yellow with a brown medial marking, tergites III–VIII brown with yellow lateral areas. Sternites yellow, with brown lateral markings, progressively larger on each segment. Pleural membrane predominantly yellow on first three abdominal segments, with extensive brown areas on remaining segments.</p><fig id="F97" position="float" orientation="portrait"><object-id xmlns:xlink="http://www.w3.org/1999/xlink" content-type="doi" xlink:type="simple">10.3897/zookeys.1199.115442.figure97</object-id><label>Figure 97.</label><caption><p><italic><tp:taxon-name><tp:taxon-name-part taxon-name-part-type="genus" reg="Trichoscelia">Trichoscelia</tp:taxon-name-part><tp:taxon-name-part taxon-name-part-type="species" reg="karijona">karijona</tp:taxon-name-part></tp:taxon-name></italic> Ardila-Camacho, 2015 <bold>A</bold> male habitus, dorsal <bold>B</bold> wings <bold>C</bold> head, frontal <bold>D</bold> pronotum, dorsal <bold>E</bold> forefemur, anterior surface <bold>F</bold> same, posterior surface.</p></caption><graphic xmlns:xlink="http://www.w3.org/1999/xlink" xlink:href="zookeys-1199-001_article-115442__-g097.jpg" position="float" orientation="portrait" xlink:type="simple" id="oo_1038345.jpg"><uri content-type="original_file" xlink:type="simple">https://binary.pensoft.net/fig/1038345</uri></graphic></fig><p><bold><italic>Morphology</italic> (Fig. <xref ref-type="fig" rid="F97">97</xref>)</bold>. <bold><italic>Head</italic>.</bold> Diamond-shaped in front view, smooth, vertexal area domed above compound eyes; paraocular area concave; coronal suture discrete. Postgena broad, hypostomal bridge not completely fused with it. Compound eye, as wide as ¾ interocular distance at torulus level. Antenna moniliform, scape 2× as long as wide, slightly distally expanded; pedicel as long as wide; flagellum slightly dorsoventrally compressed, with 36 flagellomeres, those of basal ½ 1.5× as wide as long, the rest almost as wide as long, progressively smaller towards the apex; all flagellomeres with a medial row of thickened setae. Submentum oval with long setae, labial palpus with first palpomere 1.5× as long as wide, the second 3× as long as wide, third as long as the second, widely expanded, palpimacula broadly ovoid. Maxillary palpus with first two palpomeres as long as wide, third palpomere 3× as long as wide, the fourth ~ 2× as long as wide, fifth palpomere slightly shorter than third. <bold><italic>Thorax</italic>.</bold> Pronotum 1.5× as long as wide, with a furrow contiguous to lateral and anterior margins; in lateral view anterior margin, medial region and posterior margin slightly raised, with thickened, pedicellate setae; episternum with long, fine setae; postfurcasternum trapezoidal. Mesonotum 1.5× wider than long, with thick, pedicellate setae on medial area. Metanotum ~ 2× as long as wide, mostly glabrous. Pteropleura covered with abundant short, thin setae. <bold><italic>Foreleg</italic>.</bold> Coxa slightly shorter than the femur, cylindrical, with abundant short, thin setae; trochanter conical, with protuberance on anterior surface; femur thickened, with abundant short, thin setae; closing surface with double row of tubercle-shaped specializations fully developed, both with a more developed sub-basal process (anteroventral row process/seta ratio 2:1; posteroventral row 1:1); rows of thickened setae with globular-base extending over almost the entire closure surface. Tibia almost as long as the femur, curved, setose; closing surface with prostrate, flattened setae; with a patch of clavate apically on inner surface; basitarsus ventrally keeled and with a row of prostrate on proximal ½, anterior surface with clavate setae proximally, lanceolate process elongated, reaching the base of fourth tarsomere, with a plug-shaped organ of Stitz at apex; second tarsomere 4× as long as wide, third tarsomere as long as wide, fourth tarsomere 2× as long as wide. <bold><italic>Mid- and hind leg</italic>.</bold> Mid-leg with coxa and trochanter covered with long, thin setae; tibia slightly longer than femur; basitarsus 4× as long as wide, second tarsomere slightly longer than wide, third and fourth as long as wide, fifth tarsomere ~ 2× as long as wide; the first four tarsomeres with a pair of thickened setae laterally on distal margin of plantar surface. Hind leg longer than mid-leg, tibia slightly flattened, 1.5× as long as femur; tarsomeres similar to those of mid-leg. <bold><italic>Wings</italic>.</bold> Forewing oval, trichosors present along wing margin except at base of posterior margin; venation setose; costal space slightly widened medially, humeral vein simple or forked, 11 or 12 subcostal veinlets; pterostigma elongated, narrow, composed of numerous veinlets, mainly incomplete; subcostal space with a single medially located crossvein; Sc vein bent posteriorly at proximal margin of pterostigma to merge the RA; <italic>rarp2</italic> curved, with two or three veins arising from it, three from <italic>rarp1</italic>; M vein fused basally to R; base of RP located near separation of M and R, M fork near such separation, opposite to R fork; 1r-m located between RP base and MA base, forming a small trapezoidal cell; five or six gradate crossveins present. Cu vein deeply forked; CuP basally angled, approaching A1, distally forked opposite to separation of M and R. A1 simple, reaching the level of separation of M and R; A2 distally forked at the level of CuP angle. Hind wing smaller and narrower than forewing; costal space narrow and reduced, with three or four veinlets; Sc and C fused at proximal 1/5 of wing length, Sc curving posteriorly at proximal margin of pterostigma to merge the RA; pterostigma elongated, narrow, curved, composed of numerous incomplete veinlets; radial space with single crossvein, oblique; two or three veins arising from <italic>rarp1</italic>, one from <italic>rarp2</italic>. M forked slightly beyond R fork; 1 r-m sigmoid, connecting M base and RP base, distally connected again to M stem through short crossvein. Cu deeply forked, <abbrev xmlns:xlink="http://www.w3.org/1999/xlink" xlink:title="Cubitus anterior" id="ABBRID0EFLKO" xlink:type="simple">CuA</abbrev> long, sinuous, distally forked, first branch candelabrum-shaped; CuP distally forked, distally anteriorly curved, pectinate; A1 arched, A2 short and arched. <bold><italic>Abdomen</italic>.</bold> Cylindrical, tergites quadrangular; intertergal membranes between segments III–V in both sexes broad, covered with microtrichia, and with two glabrous lateral areas; sternites rectangular, except segments II and III trapezoidal.</p><p><bold><italic>Male genitalia</italic></bold> (Fig. <xref ref-type="fig" rid="F98">98A–E</xref>). Tergite IX dorsally narrower than laterally, lateral margin with anterior corner hooked and curved towards central body axis, posterior corner with wide notch. Sternum VIII rectangular; sternite IX pentagonal, convex, posteromedially forming an acute angle, glabrous, dorsally canaliculate, the rest of the surface with abundant long and thin setae; lateral view spoon-shaped, with apex reaching posterior margin of ectoproct. Gonocoxite IX short, thin, and noticeably arched, base spatulate; apex laterally projected, with long preapical process, and sometimes with a shorter one near the apex. Ectoproct ovoid, setose; ventral surface with a sclerotized, semi-triangular anterior lobe covered with minute spinules, followed posteriorly by a broad concave semicircular plate. Gonocoxites X forming a short, thin, ventrally canaliculate sclerite; anterior apex slightly expanded; posterior apex bilobed, connected to gonostyli X, two additional processes are preapically located and connected to gonapophyses X with a membrane. Gonostyli X with thin and straight base, with two lateral processes, the rest of the structure, long, curved ventrally and anteriorly coiled, forming two loops before protruding from abdomen. Gonapophyses X straight and thin, posterior apex dorsally bent; gonapophyses arranged in a V-shape structure, joined by membrane covering gonostyli X base. Gonocoxites XI U-shaped, with medial lobe expanded and elaborated, with two differentiated parts: dorsal part as a rounded, concave, anterodorsally projected lobe; ventral part consisting of a convex area covered with microspinules; ventral edge U-shaped; between these parts a narrow, less-sclerotized region is present. Lateral arms sinuous, anterior apex spatulate, laterally bent.</p><fig id="F98" position="float" orientation="portrait"><object-id xmlns:xlink="http://www.w3.org/1999/xlink" content-type="doi" xlink:type="simple">10.3897/zookeys.1199.115442.figure98</object-id><label>Figure 98.</label><caption><p><italic><tp:taxon-name><tp:taxon-name-part taxon-name-part-type="genus" reg="Trichoscelia">Trichoscelia</tp:taxon-name-part><tp:taxon-name-part taxon-name-part-type="species" reg="karijona">karijona</tp:taxon-name-part></tp:taxon-name></italic> Ardila-Camacho, 2015 <bold>A</bold> male terminalia, lateral <bold>B</bold> same, ventral <bold>C</bold> male genitalia, lateral <bold>D</bold> same, dorsal <bold>E</bold> same, ventral <bold>F</bold> female terminalia, lateral <bold>G</bold> same, ventral <bold>H</bold> gonapophyses VIII ventral <bold>I</bold> spermatheca.</p></caption><graphic xmlns:xlink="http://www.w3.org/1999/xlink" xlink:href="zookeys-1199-001_article-115442__-g098.jpg" position="float" orientation="portrait" xlink:type="simple" id="oo_1038346.jpg"><uri content-type="original_file" xlink:type="simple">https://binary.pensoft.net/fig/1038346</uri></graphic></fig><p><bold><italic>Female genitalia</italic></bold> (Fig. <xref ref-type="fig" rid="F98">98F–I</xref>). Sternite VII rectangular, with posterior margin broadly rounded, setose. Tergite VIII remarkably wider dorsally than laterally, enclosing the spiracle of eighth abdominal segment, lateral margin triangular. Membrane between tergite VIII and tergite IX + ectoproct sclerotized, forming a concave, triangular plate. Gonocoxites VIII forming a trapezoidal plate, with two lateral concave areas; gonapophyses VIII as an arcuate, convex plate, posteromedially with bifid process; laterally with two trapezoidal plates, which form ventral flattened lobe, covered with microtrichia; such plate is connected to tergite IX + ectoproct. Tergite IX + ectoproct ovoid. Gonocoxite IX long and narrow, as long as the last four abdominal segments together. Bursa copulatrix membranous, long, thin, with the proximal part sclerotized, widened and concave; spermatheca complex and entangled; proximal section long, thin, forming four coils, terminating in an innermost spiral; medial section thicker than proximal section, entangled, forming multiple convolutions. Distal section progressively widened towards apex, distally with a trumpet-shaped invagination. Fertilization canal duct short, thin, sigmoid; fertilization canal short, thickened, J-shaped, covered with microfilaments.</p></tp:treatment-sec><tp:treatment-sec sec-type="distribution" id="SECID0ENNKO"><title>Distribution.</title><p>Colombia (Caquetá, Meta, Putumayo, Vichada), French Guiana (Camopi, Roura) Guyana (Potaro-Siparuni).</p></tp:treatment-sec><tp:treatment-sec sec-type="remarks" id="SECID0ESNKO"><title>Remarks.</title><p>This species was previously known only from its original description and was known from the Colombian Amazonian (Caquetá, Meta, Putumayo, and Vichada). Here the first records from French Guiana and Guyana are presented.</p><p>This species is markedly similar to <italic><tp:taxon-name><tp:taxon-name-part taxon-name-part-type="genus" reg="Trichoscelia">T.</tp:taxon-name-part><tp:taxon-name-part taxon-name-part-type="species" reg="sequella">sequella</tp:taxon-name-part></tp:taxon-name></italic> in the general body coloration pattern and hyaline wings, particularly the dark brown pterostigma, generally lacking a faint pale medial area. The separation of the females requires a careful examination of the coloration and of the genitalia. Conversely the male genitalia of this species are quite similar to that of <italic><tp:taxon-name><tp:taxon-name-part taxon-name-part-type="genus" reg="Trichoscelia">T.</tp:taxon-name-part><tp:taxon-name-part taxon-name-part-type="species" reg="nassonovi">nassonovi</tp:taxon-name-part></tp:taxon-name></italic>, and probably both species are closely related.</p></tp:treatment-sec></tp:taxon-treatment>
