# Supplementary material for: ﻿A camouflaged diversity: taxonomic revision of the thorny lacewing subfamily Symphrasinae (Neuroptera, Rhachiberothidae)
Source: Zookeys. 2024 Apr 30;1199:1–409. doi: 10.3897/zookeys.1199.115442 (PMC11077268; doi:10.3897/zookeys.1199.115442)
Supplement: XML Treatment for Trichoscelia larizae [file zookeys.1199.115442-treatment54.xml]

<!DOCTYPE tp:taxon-treatment
  PUBLIC "-//TaxonX//DTD Taxonomic Treatment Publishing DTD v0 20100105//EN" "tax-treatment-NSO.dtd">
<tp:taxon-treatment xmlns:tp="http://www.plazi.org/taxpub"><tp:treatment-meta><kwd-group><label>Taxon classification</label><kwd>
                <named-content content-type="kingdom">Animalia</named-content>
              </kwd><kwd>
                <named-content content-type="order">Neuroptera</named-content>
              </kwd><kwd>
                <named-content content-type="family">Rhachiberothidae</named-content>
              </kwd></kwd-group><mixed-citation publication-type="journal"><person-group><name><surname>Ardila-Camacho</surname><given-names>Adrian</given-names></name><name><surname>Machado</surname><given-names>Renato José Pires</given-names></name><name><surname>Ohl</surname><given-names>Michael</given-names></name><name><surname>Contreras-Ramos</surname><given-names>Atilano</given-names></name></person-group><article-title>﻿A camouflaged diversity: taxonomic revision of the thorny lacewing subfamily <tp:taxon-name><tp:taxon-name-part taxon-name-part-type="subfamily">Symphrasinae</tp:taxon-name-part></tp:taxon-name> (<tp:taxon-name><tp:taxon-name-part taxon-name-part-type="order">Neuroptera</tp:taxon-name-part></tp:taxon-name>, <tp:taxon-name><tp:taxon-name-part taxon-name-part-type="family">Rhachiberothidae</tp:taxon-name-part></tp:taxon-name>)</article-title><source>Zookeys</source><day>30</day><month>04</month><year>2024</year><volume>1199</volume><fpage>1</fpage><lpage>409</lpage><pub-id pub-id-type="doi">10.3897/zookeys.1199.115442</pub-id></mixed-citation></tp:treatment-meta><tp:nomenclature><label>﻿﻿</label><tp:taxon-name>
              <tp:taxon-name-part taxon-name-part-type="genus" reg="Trichoscelia">Trichoscelia</tp:taxon-name-part>
              <tp:taxon-name-part taxon-name-part-type="species" reg="larizae">larizae</tp:taxon-name-part>
              <object-id xmlns:xlink="http://www.w3.org/1999/xlink" content-type="zoobank" xlink:type="simple">https://zoobank.org/C249D257-0A39-4EB8-AA37-150045AC7BFE</object-id>
            </tp:taxon-name><tp:taxon-authority>Ardila-Camacho &amp; Contreras-Ramos</tp:taxon-authority><tp:taxon-status xmlns:xlink="http://www.w3.org/1999/xlink" xlink:type="simple">sp. nov.</tp:taxon-status><xref ref-type="fig" rid="F99">Figs 99</xref><xref ref-type="fig" rid="F100">, 100</xref></tp:nomenclature><tp:treatment-sec sec-type="type locality" id="SECID0EBQKO"><title>Type locality.</title><p>Panama, <bold>Colón</bold>: Porto Bello, 09 Mar. 1911, August Buck, N. Banks leg.</p></tp:treatment-sec><tp:treatment-sec sec-type="material" id="SECID0EJQKO"><title>Material examined.</title><p><bold><italic>Holotype</italic></bold> male, pinned, genitalia stored in a separate vial. Original label: “Panama [<bold>Colón</bold>] Porto Bello, 09 Mar. 1911, August Buck, N. Banks” <named-content xmlns:xlink="http://www.w3.org/1999/xlink" content-type="dwc:institutional_code" xlink:title="Florida State Collection of Arthropods, Gainesville, Florida, USA." xlink:href="http://grbio.org/institution/florida-state-collection-arthropods-museum-entomology" xlink:type="simple">FSCA</named-content>. <bold><italic>Paratype</italic></bold>. Panama • 1 ♀; [<bold>Colón</bold>] Porto Bello; 21 Apr. 2012; A. Busk leg.; <ext-link xmlns:xlink="http://www.w3.org/1999/xlink" xlink:href="https://mbd-db.osu.edu/hol/search_results?&amp;search_type=fast&amp;q=USNMENT01541909" ext-link-type="uri" xlink:type="simple">USNMENT01541909</ext-link>; USNM.</p></tp:treatment-sec><tp:treatment-sec sec-type="diagnosis" id="SECID0EIRKO"><title>Diagnosis.</title><p>This species is closely related to <italic><tp:taxon-name><tp:taxon-name-part taxon-name-part-type="genus" reg="Trichoscelia">T.</tp:taxon-name-part><tp:taxon-name-part taxon-name-part-type="species" reg="basella">basella</tp:taxon-name-part></tp:taxon-name></italic>; however, the costal field of the forewing in <italic><tp:taxon-name><tp:taxon-name-part taxon-name-part-type="genus" reg="Trichoscelia">T.</tp:taxon-name-part><tp:taxon-name-part taxon-name-part-type="species" reg="larizae">larizae</tp:taxon-name-part></tp:taxon-name></italic> is narrower. On the male genitalia, the gonocoxites IX are straighter and shorter than in <italic><tp:taxon-name><tp:taxon-name-part taxon-name-part-type="genus" reg="Trichoscelia">T.</tp:taxon-name-part><tp:taxon-name-part taxon-name-part-type="species" reg="basella">basella</tp:taxon-name-part></tp:taxon-name></italic>, in which the base is noticeably expanded and dorsally curved inwards. In addition, the apex of the male gonocoxite IX of both species has a similar design, although in <italic><tp:taxon-name><tp:taxon-name-part taxon-name-part-type="genus" reg="Trichoscelia">T.</tp:taxon-name-part><tp:taxon-name-part taxon-name-part-type="species" reg="larizae">larizae</tp:taxon-name-part></tp:taxon-name></italic> it is laterally curved and equipped with four digitiform processes of which two are apical and medially located and two are preapical laterally located.</p></tp:treatment-sec><tp:treatment-sec sec-type="etymology" id="SECID0E1SKO"><title>Etymology.</title><p>This species is named after Sara Lariza Rivera Gasperín, Mexican entomologist, and expert on <tp:taxon-name><tp:taxon-name-part taxon-name-part-type="subfamily">Melolonthinae</tp:taxon-name-part></tp:taxon-name> beetles, who supported this research in many ways.</p></tp:treatment-sec><tp:treatment-sec sec-type="description" id="SECID0EFTKO"><title>Description.</title><p><bold><italic>Measurements</italic>.</bold> Male (<italic>n</italic> = 1). Forewing length: 7.69 mm; Hind wing length: 5.7 mm.</p><p><bold><italic>Coloration</italic> (Fig. <xref ref-type="fig" rid="F99">99</xref>)</bold>. <bold><italic>Head</italic>.</bold> Mainly yellow, vertexal region with longitudinal brown band extending from occipital ridge to supraantennal area; with pale brown setae. Antennal scape yellow at base, brown towards apex; pedicel and flagellum dark brown. Frons with brown transverse stripe; clypeus yellow with brown suffusions; labrum brown, yellow on margins; mandible yellow; maxillary palpus pale brown; labium yellow, palpus pale brown, palpimacula yellow. <bold><italic>Thorax</italic>.</bold> Pronotum yellow with brown longitudinal, medial band and anterior margin. Episternum bicolor, brown on anterior ½, yellow posteriorly; postfurcasternum yellow. Meso- and metanotum with sclerites brown with yellow margins; mesopleuron yellow with brown marks, metapleuron mostly yellow. <bold><italic>Foreleg</italic>.</bold> Coxa yellow with anterior surface brown; trochanter and femur yellow; tibia yellow with brown marks. Basitarsus pale brown; tarsomeres 2–4 yellow with pale brown suffusions. <bold><italic>Mid- and hind leg</italic>.</bold> Coxae brown, remaining podomeres yellow. <bold><italic>Wings</italic>.</bold> Forewing hyaline with base of subcostal field dark amber; pterostigma brown, yellow at middle; venation alternating dark brown and yellow, except Anal veins mostly yellow; posterior and distal margins alternating dark brown and yellow. Hind wing hyaline, base of subcostal space dark amber; pterostigma brown with yellow preapical area; longitudinal veins mostly brown except anal veins and large areas of Cu yellow; posterior and distal margins alternating yellow and brown. <bold><italic>Abdomen</italic>.</bold> Cleared.</p><fig id="F99" position="float" orientation="portrait"><object-id xmlns:xlink="http://www.w3.org/1999/xlink" content-type="doi" xlink:type="simple">10.3897/zookeys.1199.115442.figure99</object-id><label>Figure 99.</label><caption><p><italic><tp:taxon-name><tp:taxon-name-part taxon-name-part-type="genus" reg="Trichoscelia">Trichoscelia</tp:taxon-name-part><tp:taxon-name-part taxon-name-part-type="species" reg="larizae">larizae</tp:taxon-name-part></tp:taxon-name></italic> Ardila-Camacho &amp; Contreras-Ramos, sp. nov. <bold>A</bold> male habitus, dorsal <bold>B</bold> wings <bold>C</bold> head, frontolateral <bold>D</bold> pronotum, dorsal <bold>E</bold> forefemur, anterior surface <bold>F</bold> same, posterior surface.</p></caption><graphic xmlns:xlink="http://www.w3.org/1999/xlink" xlink:href="zookeys-1199-001_article-115442__-g099.jpg" position="float" orientation="portrait" xlink:type="simple" id="oo_1038347.jpg"><uri content-type="original_file" xlink:type="simple">https://binary.pensoft.net/fig/1038347</uri></graphic></fig><p><bold><italic>Morphology</italic> (Fig. <xref ref-type="fig" rid="F99">99</xref>)</bold>. <bold><italic>Head</italic>.</bold> Semi-triangular in frontal view, sparsely setose, smooth, vertexal region slightly domed above compound eyes; paraocular area concave; coronal suture not discernible. Compound eye hemispheric, as wide as ¾ interocular distance at torulus level. Antenna filiform, scape ~ 2× as long as wide; flagellum with 38–40 flagellomeres, those of basal ½ 2× as wide as long, progressively narrower towards apex; all flagellomeres with medial ring of thickened setae. First two palpomeres of maxillary palpus as long as wide, third palpomere 3× as long as wide; fourth palpomere two times as long as wide; fifth palpomere slightly longer than third. Labial palpus with first palpomere 1.5× as long as wide; second 4× as long as wide; third palpomere expanded, slightly longer than second, palpimacula broadly ovoid. <bold><italic>Thorax</italic>.</bold> Pronotum longer than wide, with groove contiguous to lateral and anterior margins; in lateral view anterior margin, medial region and posterior margin raised, with thickened setae arising flush the pronotal surface. Mesonotum 1.5× as wide as long, with scattered, fine setae; metanotum two times as wide as long, glabrous. Pteropleura covered with abundant, fine setae. <bold><italic>Foreleg</italic>.</bold> Coxa slightly shorter than femur, cylindrical, with abundant fine, long setae; trochanter subtrapezoidal; femur robust, with abundant fine, short setae; closing surface with double row of integumentary specializations fully developed; laterally to each row of processes a row of thickened setae with globular base present. Tibia almost as long as femur, curved, setose; closing surface keeled, with prostrate setae; anterior surface with patch of clavate setae at apex. Basitarsus elongated, equipped with clavate setae, proximally on anterior surface, ventrally keeled, with row of prostrate setae; lanceolate process reaching the middle of fourth tarsomere, equipped with apical plug-shaped Stitz organ. <bold><italic>Mid- and hind leg</italic>.</bold> Mid-leg covered with abundant fine, long setae, shorter on tarsus. Hind leg longer than midleg, densely covered with long, thin setae, except on tarsus shorter; plantar surface of fifth four tarsomeres with two stout setae, laterally on each side. <bold><italic>Wings</italic>.</bold> Forewing oval, trichosors present along wing margin except at base, venation setose; costal space narrow, humeral vein sometimes forked, 11–13 subcostal veinlets; pterostigma elongated and narrow, composed of numerous, mostly incomplete veinlets; subcostal space with single, medially located crossvein; Sc vein bent posteriad at proximal margin of pterostigma to merge the RA; <italic>rarp2</italic> gently curved with two veins arising from it, three from <italic>rarp1</italic>; four gradate crossveins present. Media fused basally to R; RP base located near separation of M and R, M fork near such separation, 1r-m located between RP base and MA base, forming a small trapezoidal cell; M fork opposite to R fork. Cu deeply forked, <abbrev xmlns:xlink="http://www.w3.org/1999/xlink" xlink:title="Cubitus anterior" id="ABBRID0E3WKO" xlink:type="simple">CuA</abbrev> long; CuP proximally angled, touching A1, distally forked, ending at posterior margin at level of separation of M and R. A1 simple, ending at posterior margin at level of separation of M and R; A2 forked. Hind wing smaller and narrower than forewing; costal space narrow and reduced, with four veinlets; C and Sc fused at 1/5 of wing length; Sc vein curved posteriad at proximal margin of pterostigma to merge the RA. Pterostigma elongated, narrow, curved, composed of numerous, incomplete veinlets; radial space with single crossvein, oblique; two veins arising from <italic>rarp1</italic>, one from <italic>rarp2</italic>. Media forked beyond R fork. Cubitus deeply forked; <abbrev xmlns:xlink="http://www.w3.org/1999/xlink" xlink:title="Cubitus anterior" id="ABBRID0EEXKO" xlink:type="simple">CuA</abbrev>, sinuous, long, distally forked, first branch candelabrum-shaped; CuP distally anteriorly bent, pectinate. Cubitoanal space with two crossveins. A1 arched, A2 short and arched. <bold><italic>Abdomen</italic>.</bold> Cylindrical, tergites subquadrate; sternites rectangular.</p><p><bold><italic>Male genitalia</italic></bold> (Fig. <xref ref-type="fig" rid="F100">100A–E</xref>). Tergite IX dorsally narrower than laterally, lateral margin posteriorly notched. Sternite VIII trapezoidal. Sternite IX pentagonal, setose, posteromedially forming an acute angle; in lateral view acute reaching posterior margin of ectoproct. Gonocoxites IX narrow and elongated; base spatulate; apex laterally curved, with four processes, of which two are apical and medially located, and two are preapical and laterally located. Ectoproct ovoid; ventral surface with anterior area convex, covered with microtrichia; this surface is posteriorly continued by ventromedial sclerotized sulcus. Gonocoxites X forming a short, straight, ventrally canaliculate sclerite; anterior apex slightly expanded; posterior apex bilobed, and with two preapical, lateroventral processes. Gonostyli X with straight and thin base, with two lateral processes, the rest of the structure ventrally curved, anteriorly coiled, forming two loops before protruding from abdomen. Gonapophyses X straight, narrow, posterior apex dorsally bent, with surrounding membrane set with microtrichia; gonapophyses subparallel, joined by membrane covering base of gonostyli X. Gonocoxites XI thin, U-shaped, medial lobe elaborated, with two differentiated parts: dorsal part a quadrangular lobe; ventral part a convex area covered with microspinules, ventral edge incised U-shaped; between these parts a trapezoidal, less sclerotized area present. Lateral arms of gonocoxites XI straight with anterior apex incurved.</p><fig id="F100" position="float" orientation="portrait"><object-id xmlns:xlink="http://www.w3.org/1999/xlink" content-type="doi" xlink:type="simple">10.3897/zookeys.1199.115442.figure100</object-id><label>Figure 100.</label><caption><p><italic><tp:taxon-name><tp:taxon-name-part taxon-name-part-type="genus" reg="Trichoscelia">Trichoscelia</tp:taxon-name-part><tp:taxon-name-part taxon-name-part-type="species" reg="larizae">larizae</tp:taxon-name-part></tp:taxon-name></italic> Ardila-Camacho &amp; Contreras-Ramos, sp. nov. <bold>A</bold> male terminalia, lateral <bold>B</bold> same, ventral <bold>C</bold> male genitalia, lateral <bold>D</bold> same, dorsal <bold>E</bold> same, ventral <bold>F</bold> female terminalia, lateral <bold>G</bold> same, ventral <bold>H</bold> gonapophyses VIII ventral <bold>I</bold> spermatheca.</p></caption><graphic xmlns:xlink="http://www.w3.org/1999/xlink" xlink:href="zookeys-1199-001_article-115442__-g100.jpg" position="float" orientation="portrait" xlink:type="simple" id="oo_1038348.jpg"><uri content-type="original_file" xlink:type="simple">https://binary.pensoft.net/fig/1038348</uri></graphic></fig><p><bold><italic>Female genitalia</italic></bold> (Fig. <xref ref-type="fig" rid="F100">100F–I</xref>). Sternite VII subrectangular, broader medially than laterally. Tergite VIII slightly narrower medially than laterally, enclosing the spiracle of eighth abdominal segment, lateral margin blade-shaped. Membrane between tergite VIII and tergite IX + ectoproct sclerotized, forming a concave triangular plate. Gonocoxites VIII forming a trapezoidal plate, with two lateral concavities; gonapophyses VIII with keel-shaped medial part, posteromedially with bilobed process; lateral part a trapezoidal, convex, plate. Tergite IX + ectoproct ovoid. Gonocoxite IX long and narrow, as long as the last three abdominal segments together; gonapophyses IX as two small sclerites located on the inner surface on the base of gonocoxites IX. Bursa copulatrix funnel-shaped, membranous, long, thin, proximal portion sclerotized and concave; spermatheca complex and entangled; proximal section long, thin, forming six coils, ending in an innermost spiral; medial section slightly thicker than proximal section, entangled, forming multiple convolutions. Distal section thin, forming several convolutions, progressively wider towards apex, distally with a trumpet-shaped invagination. Fertilization canal duct short, thin, sigmoid; fertilization canal short, thickened, J-shaped, covered with microfilaments.</p></tp:treatment-sec><tp:treatment-sec sec-type="distribution" id="SECID0EMZKO"><title>Distribution.</title><p>Panama (Colón).</p></tp:treatment-sec><tp:treatment-sec sec-type="remarks" id="SECID0ERZKO"><title>Remarks.</title><p>Based on the male genitalia configuration, this species appears to be closely related to several Amazonian species such as <italic><tp:taxon-name><tp:taxon-name-part taxon-name-part-type="genus" reg="Trichoscelia">T.</tp:taxon-name-part><tp:taxon-name-part taxon-name-part-type="species" reg="basella">basella</tp:taxon-name-part></tp:taxon-name></italic>, <italic><tp:taxon-name><tp:taxon-name-part taxon-name-part-type="genus" reg="Trichoscelia">T.</tp:taxon-name-part><tp:taxon-name-part taxon-name-part-type="species" reg="fenella">fenella</tp:taxon-name-part></tp:taxon-name></italic>, <italic><tp:taxon-name><tp:taxon-name-part taxon-name-part-type="genus" reg="Trichoscelia">T.</tp:taxon-name-part><tp:taxon-name-part taxon-name-part-type="species" reg="involuta">involuta</tp:taxon-name-part></tp:taxon-name></italic>, and <italic><tp:taxon-name><tp:taxon-name-part taxon-name-part-type="genus" reg="Trichoscelia">T.</tp:taxon-name-part><tp:taxon-name-part taxon-name-part-type="species" reg="umbrata">umbrata</tp:taxon-name-part></tp:taxon-name></italic> and the Mesoamerican <italic><tp:taxon-name><tp:taxon-name-part taxon-name-part-type="genus" reg="Trichoscelia">T.</tp:taxon-name-part><tp:taxon-name-part taxon-name-part-type="species" reg="flavomaculata">flavomaculata</tp:taxon-name-part></tp:taxon-name></italic> and <italic><tp:taxon-name><tp:taxon-name-part taxon-name-part-type="genus" reg="Trichoscelia">T.</tp:taxon-name-part><tp:taxon-name-part taxon-name-part-type="species" reg="tobari">tobari</tp:taxon-name-part></tp:taxon-name></italic>, being probably an intermediary species between the aforementioned groups. This species is known only from Panama, yet its distribution range could reach other countries of Central America and the Darien Gap in Choco, Colombia.</p></tp:treatment-sec></tp:taxon-treatment>
