# Supplementary material for: ﻿A camouflaged diversity: taxonomic revision of the thorny lacewing subfamily Symphrasinae (Neuroptera, Rhachiberothidae)
Source: Zookeys. 2024 Apr 30;1199:1–409. doi: 10.3897/zookeys.1199.115442 (PMC11077268; doi:10.3897/zookeys.1199.115442)
Supplement: XML Treatment for Trichoscelia latifascia [file zookeys.1199.115442-treatment55.xml]

<!DOCTYPE tp:taxon-treatment
  PUBLIC "-//TaxonX//DTD Taxonomic Treatment Publishing DTD v0 20100105//EN" "tax-treatment-NSO.dtd">
<tp:taxon-treatment xmlns:tp="http://www.plazi.org/taxpub"><tp:treatment-meta><kwd-group><label>Taxon classification</label><kwd>
                <named-content content-type="kingdom">Animalia</named-content>
              </kwd><kwd>
                <named-content content-type="order">Neuroptera</named-content>
              </kwd><kwd>
                <named-content content-type="family">Rhachiberothidae</named-content>
              </kwd></kwd-group><mixed-citation publication-type="journal"><person-group><name><surname>Ardila-Camacho</surname><given-names>Adrian</given-names></name><name><surname>Machado</surname><given-names>Renato José Pires</given-names></name><name><surname>Ohl</surname><given-names>Michael</given-names></name><name><surname>Contreras-Ramos</surname><given-names>Atilano</given-names></name></person-group><article-title>﻿A camouflaged diversity: taxonomic revision of the thorny lacewing subfamily <tp:taxon-name><tp:taxon-name-part taxon-name-part-type="subfamily">Symphrasinae</tp:taxon-name-part></tp:taxon-name> (<tp:taxon-name><tp:taxon-name-part taxon-name-part-type="order">Neuroptera</tp:taxon-name-part></tp:taxon-name>, <tp:taxon-name><tp:taxon-name-part taxon-name-part-type="family">Rhachiberothidae</tp:taxon-name-part></tp:taxon-name>)</article-title><source>Zookeys</source><day>30</day><month>04</month><year>2024</year><volume>1199</volume><fpage>1</fpage><lpage>409</lpage><pub-id pub-id-type="doi">10.3897/zookeys.1199.115442</pub-id></mixed-citation></tp:treatment-meta><tp:nomenclature><label>﻿﻿</label><tp:taxon-name>
              <tp:taxon-name-part taxon-name-part-type="genus" reg="Trichoscelia">Trichoscelia</tp:taxon-name-part>
              <tp:taxon-name-part taxon-name-part-type="species" reg="latifascia">latifascia</tp:taxon-name-part>
            </tp:taxon-name><tp:taxon-authority>McLachlan, 1867</tp:taxon-authority><xref ref-type="fig" rid="F101">Figs 101</xref><xref ref-type="fig" rid="F102">, 102</xref><tp:nomenclature-citation-list><tp:nomenclature-citation><tp:taxon-name>
                  <tp:taxon-name-part taxon-name-part-type="genus" reg="Trichoscelia">Trichoscelia</tp:taxon-name-part>
                  <tp:taxon-name-part taxon-name-part-type="species" reg="latifascia">latifascia</tp:taxon-name-part>
                </tp:taxon-name><comment>McLachlan, 1867: 255. Holotype: male, Brazil, Amazonas (<named-content xmlns:xlink="http://www.w3.org/1999/xlink" content-type="dwc:institutional_code" xlink:title="The Natural History Museum, London, United Kingdom." xlink:href="http://grbio.org/institution/natural-history-museum-london" xlink:type="simple">NHMUK</named-content>), specimen examined.</comment></tp:nomenclature-citation><tp:nomenclature-citation><tp:taxon-name>
                  <tp:taxon-name-part taxon-name-part-type="genus" reg="Anisoptera">Anisoptera</tp:taxon-name-part>
                  <tp:taxon-name-part taxon-name-part-type="species" reg="jocosa">jocosa</tp:taxon-name-part>
                </tp:taxon-name><comment>Gerstaecker, 1888: 117. Holotype: female, Peru, Huánuco (<named-content xmlns:xlink="http://www.w3.org/1999/xlink" content-type="dwc:institutional_code" xlink:title="Natuhistoriska Riksmuseet, Stockholm, Sweden." xlink:href="http://grbio.org/institution/swedish-museum-natural-history-entomology-collections" xlink:type="simple">NHRS</named-content>), photographs examined.</comment></tp:nomenclature-citation><tp:nomenclature-citation><tp:taxon-name>
                  <tp:taxon-name-part taxon-name-part-type="genus" reg="Trichoscelia">Trichoscelia</tp:taxon-name-part>
                  <tp:taxon-name-part taxon-name-part-type="species" reg="jocosa">jocosa</tp:taxon-name-part>
                </tp:taxon-name><comment>(Gerstaecker, 1888). <xref ref-type="bibr" rid="B54">Penny (1977)</xref>: 37.</comment></tp:nomenclature-citation><tp:nomenclature-citation><tp:taxon-name>
                  <tp:taxon-name-part taxon-name-part-type="genus" reg="Symphrasis">Symphrasis</tp:taxon-name-part>
                  <tp:taxon-name-part taxon-name-part-type="species" reg="thaumasta">thaumasta</tp:taxon-name-part>
                </tp:taxon-name><comment>Navás, 1915: 197. Holotype: male, Brazil, Amazonas (<abbrev xmlns:xlink="http://www.w3.org/1999/xlink" content-type="institution" xlink:title="Naturhistorisches Museum, Bern, Switzerland." id="ABBRID0EP6KO" xlink:type="simple">NMBS</abbrev>).</comment></tp:nomenclature-citation><tp:nomenclature-citation><tp:taxon-name>
                  <tp:taxon-name-part taxon-name-part-type="genus" reg="Trichoscelia">Trichoscelia</tp:taxon-name-part>
                  <tp:taxon-name-part taxon-name-part-type="species" reg="thaumasta">thaumasta</tp:taxon-name-part>
                </tp:taxon-name><comment>(Navás, 1915). <xref ref-type="bibr" rid="B54">Penny (1977)</xref>: 37.</comment></tp:nomenclature-citation></tp:nomenclature-citation-list></tp:nomenclature><tp:treatment-sec sec-type="material" id="SECID0EFALO"><title>Material examined.</title><p><bold><italic>Holotype</italic></bold> of <italic><tp:taxon-name><tp:taxon-name-part taxon-name-part-type="genus" reg="Trichoscelia">Trichoscelia</tp:taxon-name-part><tp:taxon-name-part taxon-name-part-type="species" reg="latifascia">latifascia</tp:taxon-name-part></tp:taxon-name></italic>.</p><p>Brazil • ♂; [<bold>Amazonas</bold>] Ega; Bates leg.; <italic><tp:taxon-name><tp:taxon-name-part taxon-name-part-type="genus" reg="Trichoscelia">Trichoscelia</tp:taxon-name-part><tp:taxon-name-part taxon-name-part-type="species" reg="latifascia">latifascia</tp:taxon-name-part></tp:taxon-name></italic> Westwood, <italic><tp:taxon-name><tp:taxon-name-part taxon-name-part-type="genus" reg="Trichoscelia">Trichoscelia</tp:taxon-name-part><tp:taxon-name-part taxon-name-part-type="species" reg="latifascia">latifascia</tp:taxon-name-part></tp:taxon-name></italic><xref ref-type="bibr" rid="B39">McLachlan 1867</xref>, R.B. Beard; McLachlan Coll. B.M. 1938-674, type red label”; <named-content xmlns:xlink="http://www.w3.org/1999/xlink" content-type="dwc:institutional_code" xlink:title="The Natural History Museum, London, United Kingdom." xlink:href="http://grbio.org/institution/natural-history-museum-london" xlink:type="simple">NHMUK</named-content> 013802772; <named-content xmlns:xlink="http://www.w3.org/1999/xlink" content-type="dwc:institutional_code" xlink:title="The Natural History Museum, London, United Kingdom." xlink:href="http://grbio.org/institution/natural-history-museum-london" xlink:type="simple">NHMUK</named-content>.</p><p><bold><italic>Holotype</italic></bold> of <italic><tp:taxon-name><tp:taxon-name-part taxon-name-part-type="genus" reg="Anisoptera">Anisoptera</tp:taxon-name-part><tp:taxon-name-part taxon-name-part-type="species" reg="jocosa">jocosa</tp:taxon-name-part></tp:taxon-name></italic>.</p><p>Peru • ♀; [<bold>Huánuco</bold>] Pachitea; <italic><tp:taxon-name><tp:taxon-name-part taxon-name-part-type="genus" reg="Anisoptera">Anisoptera</tp:taxon-name-part><tp:taxon-name-part taxon-name-part-type="species" reg="jocosa">jocosa</tp:taxon-name-part></tp:taxon-name></italic> Gerst. Det. Esben-Petersen; 199; <named-content xmlns:xlink="http://www.w3.org/1999/xlink" content-type="dwc:institutional_code" xlink:title="Natuhistoriska Riksmuseet, Stockholm, Sweden." xlink:href="http://grbio.org/institution/swedish-museum-natural-history-entomology-collections" xlink:type="simple">NHRS</named-content>-GULI 000070207; <named-content xmlns:xlink="http://www.w3.org/1999/xlink" content-type="dwc:institutional_code" xlink:title="Natuhistoriska Riksmuseet, Stockholm, Sweden." xlink:href="http://grbio.org/institution/swedish-museum-natural-history-entomology-collections" xlink:type="simple">NHRS</named-content>.</p></tp:treatment-sec><tp:treatment-sec sec-type="material" id="SECID0E1DLO"><title>Other material.</title><p>Ecuador • 1 ♂; <bold>Napo</bold>, Limoncocha; <named-content xmlns:xlink="http://www.w3.org/1999/xlink" content-type="dwc:verbatimCoordinates" xlink:type="simple"><named-content content-type="geo-json" specific-use="{&#34;type&#34;:&#34;Point&#34;,&#34;coordinates&#34;:[-76.600000,-0.400000]}" id="NCID0EFELO" xlink:type="simple">00°24'S, 76°36'W</named-content></named-content>; 280 m; 04 Jul. 1975; #5419, Carl W. Rettenmeyer, Ruth Chadab, V-168, reared from nest of <italic><tp:taxon-name><tp:taxon-name-part taxon-name-part-type="genus" reg="Polybia">Polybia</tp:taxon-name-part><tp:taxon-name-part taxon-name-part-type="species" reg="rejecta">rejecta</tp:taxon-name-part></tp:taxon-name></italic> (F.) det. L. Stange, 2004; <named-content xmlns:xlink="http://www.w3.org/1999/xlink" content-type="dwc:institutional_code" xlink:title="Florida State Collection of Arthropods, Gainesville, Florida, USA." xlink:href="http://grbio.org/institution/florida-state-collection-arthropods-museum-entomology" xlink:type="simple">FSCA</named-content>. • 1 ♂; same data as for preceding; 28 Jun. 1975; #5419-C; <named-content xmlns:xlink="http://www.w3.org/1999/xlink" content-type="dwc:institutional_code" xlink:title="Florida State Collection of Arthropods, Gainesville, Florida, USA." xlink:href="http://grbio.org/institution/florida-state-collection-arthropods-museum-entomology" xlink:type="simple">FSCA</named-content>. • 1 ♀; same data as for preceding; 29 Jun. 1975; #5419F; <named-content xmlns:xlink="http://www.w3.org/1999/xlink" content-type="dwc:institutional_code" xlink:title="Florida State Collection of Arthropods, Gainesville, Florida, USA." xlink:href="http://grbio.org/institution/florida-state-collection-arthropods-museum-entomology" xlink:type="simple">FSCA</named-content>. • 1 ♀; same data as for preceding; 29 Jun. 1975; #5419; <named-content xmlns:xlink="http://www.w3.org/1999/xlink" content-type="dwc:institutional_code" xlink:title="Florida State Collection of Arthropods, Gainesville, Florida, USA." xlink:href="http://grbio.org/institution/florida-state-collection-arthropods-museum-entomology" xlink:type="simple">FSCA</named-content>. • 1 ♂; same data as for preceding; 01 Jul. 1975; #5419-S; <named-content xmlns:xlink="http://www.w3.org/1999/xlink" content-type="dwc:institutional_code" xlink:title="Florida State Collection of Arthropods, Gainesville, Florida, USA." xlink:href="http://grbio.org/institution/florida-state-collection-arthropods-museum-entomology" xlink:type="simple">FSCA</named-content>. • 2 ♀; 25 Km e. Puerto Napo, Cabañas Aliñahui rainforest; 450 Km; Sep. 1997; B &amp; B Valentine leg.; <named-content xmlns:xlink="http://www.w3.org/1999/xlink" content-type="dwc:institutional_code" xlink:title="Florida State Collection of Arthropods, Gainesville, Florida, USA." xlink:href="http://grbio.org/institution/florida-state-collection-arthropods-museum-entomology" xlink:type="simple">FSCA</named-content>. • 1 ♀; vic. Puerto Misahuallí; 1650–1900 ft.; 6–19 Sep. 1998; J.E. Eger leg.; <named-content xmlns:xlink="http://www.w3.org/1999/xlink" content-type="dwc:institutional_code" xlink:title="Florida State Collection of Arthropods, Gainesville, Florida, USA." xlink:href="http://grbio.org/institution/florida-state-collection-arthropods-museum-entomology" xlink:type="simple">FSCA</named-content>. • 1 ♂ 1 ♀; 25 Km E Puerto Napo, Aliñahui; <named-content xmlns:xlink="http://www.w3.org/1999/xlink" content-type="dwc:verbatimCoordinates" xlink:type="simple"><named-content content-type="geo-json" specific-use="{&#34;type&#34;:&#34;Point&#34;,&#34;coordinates&#34;:[-77.366667,-1.000000]}" id="NCID0EQGLO" xlink:type="simple">1°00'S, 77°22'W</named-content></named-content>; 450 m a.s.l.; Feb. 1994; E.S. Ross leg.; <named-content xmlns:xlink="http://www.w3.org/1999/xlink" content-type="dwc:institutional_code" xlink:title="California Academy of Sciences, San Francisco, USA." xlink:href="http://grbio.org/institution/california-academy-sciences" xlink:type="simple">CAS</named-content>. • 1 ♂; Coca; 249 m; 9–19 Feb. 1986; McKamey leg.; <named-content xmlns:xlink="http://www.w3.org/1999/xlink" content-type="dwc:institutional_code" xlink:title="California Academy of Sciences, San Francisco, USA." xlink:href="http://grbio.org/institution/california-academy-sciences" xlink:type="simple">CAS</named-content>.</p></tp:treatment-sec><tp:treatment-sec sec-type="diagnosis" id="SECID0EFHLO"><title>Diagnosis.</title><p>This species is easily separated from all its congeners because its coloration pattern of orange and dark brown or black. The head and the anterior ½ of the pronotum are black. The posterior surface of the forefemur is orange with the basal region dark brown. The forewing has an anterior and a posterior amber spot at the level of the RP fork, plus a wide, longitudinal, preapical band. The hind wing has the costal space, the base of the subcostal space, and the wing apex amber; an amber area is present between the <abbrev xmlns:xlink="http://www.w3.org/1999/xlink" xlink:title="Cubitus anterior" id="ABBRID0ELHLO" xlink:type="simple">CuA</abbrev> and the posterior wing margin. On the male genitalia, the gonocoxite IX is long, arched, with posterior apex laterodorsally recurved, and equipped with four or five apical processes, of which two or three are medial and two are lateral; an additional long and curved process is dorsally located on distal ¼ of the gonocoxite length. On the female genitalia, the gonapophyses VIII form a semi-triangular, convex, medial part, set with a posteromedial bifid process; the lateral part is a quadrangular plate, with convex ventral surface.</p></tp:treatment-sec><tp:treatment-sec sec-type="description" id="SECID0EPHLO"><title>Description.</title><p><bold><italic>Measurements</italic>.</bold> Male (<italic>n</italic> = 3). Forewing length: 9.8–10.0 mm; Hind wing length: 7.3–7.4 mm. Female (<italic>n</italic> = 4). Forewing length: 9.9–10.0 mm; Hind wing length: 7.3–7.6 mm.</p><p><bold><italic>Coloration</italic> (Fig. <xref ref-type="fig" rid="F101">101</xref>)</bold>. <bold><italic>Head</italic>.</bold> Mostly blackish brown; vertex with dark brown setae. Antenna uniformly dark brown. Frons, clypeus and labrum dark brown; mandible dark amber at base, paler at apex. <bold><italic>Thorax</italic>.</bold> Pronotum with dark brown anterior ½ and lateral margin, posterior ½ orange; episternum dark brown; postfurcasternum orange. Meso- and metanotum uniformly orange. Pre-episternum mostly brown. Pteropleura mostly orange, with brown mesokatepisternum. <bold><italic>Foreleg</italic>.</bold> Coxa orange coxa, except proximal 1/3 and apex brown, setae mainly orange. Trochanter brown, paler on anterior surface, interspersed brown and orange setae present. Femur orange, posterior surface with dark brown mark extending from base to preapical area; anterior surface with brown base. Tibia mostly brown, with orange base and apex; basitarsus mainly orange, with amber apex; remaining tarsomeres orange. <bold><italic>Mid- and hind leg</italic>.</bold> Med leg with coxa and trochanter brown, interspersed orange and brown setae; femur orange with proximal 1/3 brown; tibia and tarsus orange, plantar surface with brown setae. Hind leg similar to mid-leg; femur orange with brown base; tibia dark brown, except base orange; tarsus orange mainly with brown setae. <bold><italic>Wings</italic>.</bold> Forewing mostly hyaline with two broad amber spots, one surrounding the 1sc-r and extending towards costal field and <italic>rm1</italic>; the other is surrounding first branch of <abbrev xmlns:xlink="http://www.w3.org/1999/xlink" xlink:title="Cubitus anterior" id="ABBRID0E6ILO" xlink:type="simple">CuA</abbrev> and apex of CuP; at wing apex a broad transverse band extending from pterostigma to posterior margin is present; pterostigma brown. Venation mainly orange, brown inside amber areas; R+M, proximal part of R, proximal ½ of Sc, and Cu base brown. Hind wing mostly hyaline, with slightly suffused apex, costal field and base of subcostal field amber; a large amber area lies between Cu and posterior margin at M fork level. Pterostigma brown. Venation mostly brown, C + Sc, medial area of ​​RA, base of M, Cu, anal veins orange; posterior margin orange at base and on middle. <bold><italic>Abdomen</italic>.</bold> Abdominal segments I–V orange, segment VI mainly orange with brown areas, remaining segments dark brown in both sexes.</p><fig id="F101" position="float" orientation="portrait"><object-id xmlns:xlink="http://www.w3.org/1999/xlink" content-type="doi" xlink:type="simple">10.3897/zookeys.1199.115442.figure101</object-id><label>Figure 101.</label><caption><p><italic><tp:taxon-name><tp:taxon-name-part taxon-name-part-type="genus" reg="Trichoscelia">Trichoscelia</tp:taxon-name-part><tp:taxon-name-part taxon-name-part-type="species" reg="latifascia">latifascia</tp:taxon-name-part></tp:taxon-name></italic> McLachlan, 1867 <bold>A</bold> male habitus, dorsal <bold>B</bold> wings <bold>C</bold> head, frontal <bold>D</bold> pronotum, dorsal <bold>E</bold> forefemur, anterior surface <bold>F</bold> same, posterior surface.</p></caption><graphic xmlns:xlink="http://www.w3.org/1999/xlink" xlink:href="zookeys-1199-001_article-115442__-g101.jpg" position="float" orientation="portrait" xlink:type="simple" id="oo_1038349.jpg"><uri content-type="original_file" xlink:type="simple">https://binary.pensoft.net/fig/1038349</uri></graphic></fig><p><bold><italic>Morphology</italic> (Fig. <xref ref-type="fig" rid="F101">101</xref>)</bold>. <bold><italic>Head</italic>.</bold> Diamond-shaped in frontal view, setose, smooth; vertexal region domed over compound eyes, laterally with short, reclined rows of setae; paraocular area concave; coronal suture not discernible. Compound eye hemispheric, as wide as 3/4 of the interocular distance at torulus level. Postgena broad, hypostomal bridge not entirely continuous to it. Antenna moniliform, scape ~ 2× as long as wide, slightly distally expanded; pedicel slightly longer than wide; flagellum dorsoventrally compressed, with 43–45 flagellomeres, those of flagellar base discoidal, progressively narrower towards the apex; all flagellomeres with medial ring of thickened setae. Frons narrow, pentagonal; clypeus narrow, trapezoidal; labrum rounded. Maxillary palpus with the first two palpomeres short, the third and fifth 3× as long as wide, the fourth 2× as long as wide. Labial palpus with third palpomere expanded and rounded, palpimacula broadly ovoid. <bold><italic>Thorax</italic>.</bold> Pronotum slightly longer than wide, with groove contiguous to the lateral and distal margins; posterior margin, medial area and anterior margin slightly elevated with long, thickened setae arising flush the pronotal surface; episternum mainly with long, thin setae; postfurcasternum trapezoidal. Mesonotum slightly wider than long, scutum and scutellum with abundant, long, thickened setae present on medial area. Metanotum ~ 2× as wide as long, with two lateral cusps on scutum. Pteropleura covered with abundant short, thin setae. <bold><italic>Foreleg</italic>.</bold> Coxa as long as femur, cylindrical, with abundant fine and short setae; trochanter subconical, densely setose, dorsally with long, thick, pedicellate setae near distal margin; femur robust, sub-cylindrical, covered with fine and short setae. Closing surface with both rows of specializations fully developed, composed of tubercle-shaped specializations, alternating thickened and thin processes. Posteroventral row proximally with a more developed sub-basal process (process/seta ratio 3:1); anteroventral row with a more developed sub-basal process (process/seta ratio 2:1); thickened setae with globular base present as two rows adjacent to the process rows, extending almost the entire length of the closing surface. Tibia almost as long as the femur, curved, setose, closing surface keeled with a row of flattened prostrate setae, anterior surface with a patch of clavate setae on apex. Basitarsus elongated, ventrally keeled and with a row of prostrate setae on proximal 2/3, anterior surface with clavate setae on proximal ½, lanceolate process short, reaching the base of fourth tarsomere, with plug-shaped Stitz organ at tip; second tarsomere 3× as long as wide, third tarsomere as long as wide, last tarsomere 2× as long as wide. <bold><italic>Mid- and hind leg</italic>.</bold> Mid-leg covered with abundant fine and short setae; basitarsus ~ 4× as long as wide, second slightly longer than wide, third and fourth tarsomere as long as wide, fifth tarsomere ~ 2× as long as wide; first four tarsomeres with a pair of thickened setae laterally on distal margin of plantar surface. Hind leg densely covered with short thin setae, shorter on tarsus; tibia slightly thickened and flattened, longer than femur; tarsomeres similar to those of the mid-leg. <bold><italic>Wings</italic>.</bold> Forewing oval, venation densely setose, trichosors present along wing margin except at base; costal space proximally slightly expanded, humeral vein forked, 14–16 subcostal veinlets present, some of which are forked; pterostigma approximately rectangular, straight, with numerous, mainly incomplete veinlets; subcostal space with a single medially located crossvein; Sc vein abruptly bent posteriad at proximal margin of pterostigma to merge the RA; <italic>rarp2</italic> gently curved with 2–4 veins arising from it, 3–6 from <italic>rarp1</italic>; M fused basally to R; base of RP located near separation of M and R, M fork near such separation; 1r-m located between RP base and M fork forming a small trapezoidal cell; 5–7 gradate crossveins present. Cubitus deeply forked, <abbrev xmlns:xlink="http://www.w3.org/1999/xlink" xlink:title="Cubitus anterior" id="ABBRID0EOLLO" xlink:type="simple">CuA</abbrev> forked slightly beyond the base of RP; CuP proximally angled, almost touching A1, forked distally slightly before divergence of M and R. 1A distally forked, ending at posterior margin, almost at level of separation of M and R; 2A distally forked at CuP angle level. Hind wing oval, notably smaller and narrower than forewing; costal space narrow and reduced, with five or six subcostal veinlets; C and Sc fused at proximal ¼ of wing length, Sc vein abruptly bent posteriad at proximal margin of pterostigma to merge the RA; pterostigma elongated and narrow; radial space with crossvein, oblique; three veins arising from <italic>rarp1</italic>, 1–3 from <italic>rarp2</italic>; 1–3 gradate crossveins. 1r-m sigmoid, connecting M base and RP base, distally connected again to M stem through a short crossvein. M vein forked beyond M fork. Cu deeply forked, <abbrev xmlns:xlink="http://www.w3.org/1999/xlink" xlink:title="Cubitus anterior" id="ABBRID0EWLLO" xlink:type="simple">CuA</abbrev> long, sinuous, distally branched; CuP distally forked, terminal portion anteriorly curved, pectinate. A1 arched, A2 short and simple. <bold><italic>Abdomen</italic>.</bold> Cylindrical, slightly distally expanded, without processes or pores; tergites quadrangular, those of segments III and IV with posteromedial concavity; sternites quadrangular.</p><p><bold><italic>Male genitalia</italic></bold> (Fig. <xref ref-type="fig" rid="F102">102A–E</xref>). Tergite IX slightly narrower dorsally than laterally, lateral margin triangular, approaching sternite IX. Sternite VIII rectangular with concave posterior margin. Sternite IX subpentagonal, posteromedial portion glabrous, blunt, dorsally canaliculate; in lateral view slightly ventrally curved and not reaching posterior margin of ectoproct. Gonocoxite IX long, arched, base spatulate; apex laterodorsally recurved, with four or five apical processes, of which two or three are medial and two lateral; an additional long and curved process is dorsally located on distal ¼ of gonocoxite length. Ectoproct approximately ovoid, setose, ventrally with anterior bulging area, covered with microtrichia; posteriorly towards the inner margin a more sclerotized, semi-triangular plate is present. Gonocoxites X forming a short, straight, ventrally canaliculate sclerite; anterior apex slightly expanded, posterior apex bilobed, and with two short ventrolateral processes connected to gonapophyses X with a membrane. Base of the gonostyli X thickened, curved, with two lateral processes; the rest of the structure abruptly anteroventrally curved and anteriorly coiled, forming two loops before protruding from abdomen. Gonapophyses X straight, narrow, posterior apex dorsally bent, with surrounding membrane set with minute spinules; gonapophyses arranged in a V-shaped structure, joined by a membrane covering the gonostyli X base. Gonocoxites XI approximately U-shaped, median lobe enlarged and elaborated, composed of two differentiated parts: dorsal part as a concave, arcuate lobe; ventral part as a short convex region whose surface is covered with minute spinules; ventral margin incised; area between these parts less sclerotized. Lateral arms of gonocoxites XI short and sinuous.</p><fig id="F102" position="float" orientation="portrait"><object-id xmlns:xlink="http://www.w3.org/1999/xlink" content-type="doi" xlink:type="simple">10.3897/zookeys.1199.115442.figure102</object-id><label>Figure 102.</label><caption><p><italic><tp:taxon-name><tp:taxon-name-part taxon-name-part-type="genus" reg="Trichoscelia">Trichoscelia</tp:taxon-name-part><tp:taxon-name-part taxon-name-part-type="species" reg="latifascia">latifascia</tp:taxon-name-part></tp:taxon-name></italic> McLachlan, 1867 <bold>A</bold> male terminalia, lateral <bold>B</bold> same, ventral <bold>C</bold> male genitalia, lateral <bold>D</bold> same, dorsal <bold>E</bold> same, ventral <bold>F</bold> female terminalia, lateral <bold>G</bold> same, ventral <bold>H</bold> gonapophyses VIII ventral <bold>I</bold> spermatheca.</p></caption><graphic xmlns:xlink="http://www.w3.org/1999/xlink" xlink:href="zookeys-1199-001_article-115442__-g102.jpg" position="float" orientation="portrait" xlink:type="simple" id="oo_1038350.jpg"><uri content-type="original_file" xlink:type="simple">https://binary.pensoft.net/fig/1038350</uri></graphic></fig><p><bold><italic>Female genitalia</italic></bold> (Fig. <xref ref-type="fig" rid="F102">102F–I</xref>). Sternite VII subtrapezoidal. Tergite VIII dorsally slightly narrower than dorsally, enclosing the spiracle of the eighth abdominal segment. Membrane between tergite VIII and tergite IX + ectoproct sclerotized, forming a concave triangular plate. Gonocoxites VIII forming a trapezoidal plate, with two lateral concavities; gonapophyses VIII with medial part convex, semi-triangular, with posteromedial bifid process; lateral part as a quadrangular plate, with convex ventral surface, connected to tergite IX + ectoproct. Tergite IX + ectoproct trapezoidal, with rounded posterior margin. Gonocoxite IX long, sinuous and narrow, as long as the last four abdominal segments together. Bursa copulatrix membranous, long and thin, progressively narrower. Spermatheca complex and entangled; proximal section long and thin forming six coils, ending in a spiral; medial section thicker than proximal section, entangled, and forming multiple convolutions. Thin distal section, with multiple convolutions, distally with a trumpet-shaped invagination. Fertilization canal duct short, thin and sigmoid; fertilization canal short, thickened, pod-shaped, covered with microfilaments.</p></tp:treatment-sec><tp:treatment-sec sec-type="distribution" id="SECID0E5NLO"><title>Distribution.</title><p>Brazil (Amazonas), Ecuador (Napo), Peru (Huánuco).</p></tp:treatment-sec><tp:treatment-sec sec-type="remarks" id="SECID0EDOLO"><title>Remarks.</title><p>The type of <italic><tp:taxon-name><tp:taxon-name-part taxon-name-part-type="genus" reg="Anisoptera">Anisoptera</tp:taxon-name-part><tp:taxon-name-part taxon-name-part-type="species" reg="jocosa">jocosa</tp:taxon-name-part></tp:taxon-name></italic> was collected in the province of Huánuco, Peru, and the types of <italic><tp:taxon-name><tp:taxon-name-part taxon-name-part-type="genus" reg="Symphrasis">Symphrasis</tp:taxon-name-part><tp:taxon-name-part taxon-name-part-type="species" reg="thaumasta">thaumasta</tp:taxon-name-part></tp:taxon-name></italic> and <italic><tp:taxon-name><tp:taxon-name-part taxon-name-part-type="genus" reg="Trichoscelia">Trichoscelia</tp:taxon-name-part><tp:taxon-name-part taxon-name-part-type="species" reg="latifascia">latifascia</tp:taxon-name-part></tp:taxon-name></italic> were collected in Tefé, Brazil, in the state of Amazonas, although this information is not specified in the original descriptions nor in the labels of the types. The synonymies of this species were corroborated by means the examination of the holotype <italic><tp:taxon-name><tp:taxon-name-part taxon-name-part-type="genus" reg="Trichoscelia">Trichoscelia</tp:taxon-name-part><tp:taxon-name-part taxon-name-part-type="species" reg="latifascia">latifascia</tp:taxon-name-part></tp:taxon-name></italic> and high-resolution photographs of <italic><tp:taxon-name><tp:taxon-name-part taxon-name-part-type="genus" reg="Anisoptera">Anisoptera</tp:taxon-name-part><tp:taxon-name-part taxon-name-part-type="species" reg="jocosa">jocosa</tp:taxon-name-part></tp:taxon-name></italic>. The synonymy of <italic><tp:taxon-name><tp:taxon-name-part taxon-name-part-type="genus" reg="Symphrasis">Symphrasis</tp:taxon-name-part><tp:taxon-name-part taxon-name-part-type="species" reg="thaumasta">thaumasta</tp:taxon-name-part></tp:taxon-name></italic> is warranted as in the original description by <xref ref-type="bibr" rid="B46">Navás (1915)</xref>, the wing pattern perfectly matches with the holotype of <italic><tp:taxon-name><tp:taxon-name-part taxon-name-part-type="genus" reg="Trichoscelia">T.</tp:taxon-name-part><tp:taxon-name-part taxon-name-part-type="species" reg="latifascia">latifascia</tp:taxon-name-part></tp:taxon-name></italic>. Herein the first record from Ecuador (Napo) is presented.</p><p>This species presents a remarkable body coloration pattern very similar to that of <italic><tp:taxon-name><tp:taxon-name-part taxon-name-part-type="genus" reg="Anchieta">Anchieta</tp:taxon-name-part><tp:taxon-name-part taxon-name-part-type="species" reg="fasciatellus">fasciatellus</tp:taxon-name-part></tp:taxon-name></italic> which consist in extensive orange areas with black or dark brown stripes or spots. This is a mimetic pattern very common in different insect groups and whose models could be probably species of <tp:taxon-name><tp:taxon-name-part taxon-name-part-type="family">Braconidae</tp:taxon-name-part></tp:taxon-name> which bear repugnant glands on the abdomen.</p><p>The male genital sclerites of this species are similar to those of <italic><tp:taxon-name><tp:taxon-name-part taxon-name-part-type="genus" reg="Trichoscelia">T.</tp:taxon-name-part><tp:taxon-name-part taxon-name-part-type="species" reg="varia">varia</tp:taxon-name-part></tp:taxon-name></italic> and probably both species are closely related.</p></tp:treatment-sec><ref-list><ref id="B54"><mixed-citation xmlns:xlink="http://www.w3.org/1999/xlink" xlink:type="simple"><person-group><name name-style="western"><surname>Penny</surname><given-names>ND</given-names></name></person-group> (<year>1977</year>) Lista de <tp:taxon-name><tp:taxon-name-part taxon-name-part-type="order">Megaloptera</tp:taxon-name-part></tp:taxon-name>, <tp:taxon-name><tp:taxon-name-part taxon-name-part-type="order">Neuroptera</tp:taxon-name-part></tp:taxon-name> e <tp:taxon-name><tp:taxon-name-part taxon-name-part-type="order">Raphidioptera</tp:taxon-name-part></tp:taxon-name> do México, América Central, ilhas Caraíbas e América do Sul. Acta Amazonica 7(4, Suplemento): 1–6. <ext-link xlink:href="10.1590/1809-43921977074s005" ext-link-type="doi" xlink:type="simple">https://doi.org/10.1590/1809-43921977074s005</ext-link></mixed-citation></ref><ref id="B39"><mixed-citation xmlns:xlink="http://www.w3.org/1999/xlink" xlink:type="simple"><person-group><name name-style="western"><surname>McLachlan</surname><given-names>R</given-names></name></person-group> (<year>1867</year>) <article-title>New genera and species, &amp;c., of Neuropterous insects; and a revision of Mr. F. Walker’s British Museum Catalogue of <tp:taxon-name><tp:taxon-name-part taxon-name-part-type="order">Neuroptera</tp:taxon-name-part></tp:taxon-name>, part ii. (1853), as far as the end of the genus <italic><tp:taxon-name><tp:taxon-name-part taxon-name-part-type="genus">Myrmeleon</tp:taxon-name-part></tp:taxon-name></italic>.</article-title><source>Journal of the Linnean Society of London, Zoology</source><volume>9</volume>: <fpage>230</fpage>–<lpage>281</lpage>.</mixed-citation></ref><ref id="B46"><mixed-citation xmlns:xlink="http://www.w3.org/1999/xlink" xlink:type="simple"><person-group><name name-style="western"><surname>Navás</surname><given-names>L</given-names></name></person-group> (<year>1915</year>) <article-title>Neue Neuropteren. Zweite [II] serie.</article-title><source>Entomologische Mitteilungen</source><volume>4</volume>: <fpage>194</fpage>–<lpage>202</lpage>. <ext-link xlink:href="10.1002/mmnd.191519150507" ext-link-type="doi" xlink:type="simple">https://doi.org/10.1002/mmnd.191519150507</ext-link></mixed-citation></ref></ref-list></tp:taxon-treatment>
