# Supplementary material for: ﻿A camouflaged diversity: taxonomic revision of the thorny lacewing subfamily Symphrasinae (Neuroptera, Rhachiberothidae)
Source: Zookeys. 2024 Apr 30;1199:1–409. doi: 10.3897/zookeys.1199.115442 (PMC11077268; doi:10.3897/zookeys.1199.115442)
Supplement: XML Treatment for Trichoscelia nassonovi [file zookeys.1199.115442-treatment56.xml]

<!DOCTYPE tp:taxon-treatment
  PUBLIC "-//TaxonX//DTD Taxonomic Treatment Publishing DTD v0 20100105//EN" "tax-treatment-NSO.dtd">
<tp:taxon-treatment xmlns:tp="http://www.plazi.org/taxpub"><tp:treatment-meta><kwd-group><label>Taxon classification</label><kwd>
                <named-content content-type="kingdom">Animalia</named-content>
              </kwd><kwd>
                <named-content content-type="order">Neuroptera</named-content>
              </kwd><kwd>
                <named-content content-type="family">Rhachiberothidae</named-content>
              </kwd></kwd-group><mixed-citation publication-type="journal"><person-group><name><surname>Ardila-Camacho</surname><given-names>Adrian</given-names></name><name><surname>Machado</surname><given-names>Renato José Pires</given-names></name><name><surname>Ohl</surname><given-names>Michael</given-names></name><name><surname>Contreras-Ramos</surname><given-names>Atilano</given-names></name></person-group><article-title>﻿A camouflaged diversity: taxonomic revision of the thorny lacewing subfamily <tp:taxon-name><tp:taxon-name-part taxon-name-part-type="subfamily">Symphrasinae</tp:taxon-name-part></tp:taxon-name> (<tp:taxon-name><tp:taxon-name-part taxon-name-part-type="order">Neuroptera</tp:taxon-name-part></tp:taxon-name>, <tp:taxon-name><tp:taxon-name-part taxon-name-part-type="family">Rhachiberothidae</tp:taxon-name-part></tp:taxon-name>)</article-title><source>Zookeys</source><day>30</day><month>04</month><year>2024</year><volume>1199</volume><fpage>1</fpage><lpage>409</lpage><pub-id pub-id-type="doi">10.3897/zookeys.1199.115442</pub-id></mixed-citation></tp:treatment-meta><tp:nomenclature><label>﻿﻿</label><tp:taxon-name>
              <tp:taxon-name-part taxon-name-part-type="genus" reg="Trichoscelia">Trichoscelia</tp:taxon-name-part>
              <tp:taxon-name-part taxon-name-part-type="species" reg="nassonovi">nassonovi</tp:taxon-name-part>
            </tp:taxon-name><tp:taxon-authority>(Navás, 1912)</tp:taxon-authority><xref ref-type="fig" rid="F103">Figs 103</xref><xref ref-type="fig" rid="F104">, 104</xref><tp:nomenclature-citation-list><tp:nomenclature-citation><tp:taxon-name>
                  <tp:taxon-name-part taxon-name-part-type="genus" reg="Symphrasis">Symphrasis</tp:taxon-name-part>
                  <tp:taxon-name-part taxon-name-part-type="species" reg="nassonovi">nassonovi</tp:taxon-name-part>
                </tp:taxon-name><comment>Navás, 1912: 537. Lectotype: male, Peru, Lima (ZIL). Designated by Krivokhatsky, (1995): 11, specimen examined.</comment></tp:nomenclature-citation><tp:nomenclature-citation><tp:taxon-name>
                  <tp:taxon-name-part taxon-name-part-type="genus" reg="Trichoscelia">Trichoscelia</tp:taxon-name-part>
                  <tp:taxon-name-part taxon-name-part-type="species" reg="nassonovi">nassonovi</tp:taxon-name-part>
                </tp:taxon-name><comment>(Navás, 1912). <xref ref-type="bibr" rid="B28">Krivokhatsky (1995)</xref>: 11.</comment></tp:nomenclature-citation><tp:nomenclature-citation><tp:taxon-name>
                  <tp:taxon-name-part taxon-name-part-type="genus" reg="Symphrasis">Symphrasis</tp:taxon-name-part>
                  <tp:taxon-name-part taxon-name-part-type="species" reg="trifasciata">trifasciata</tp:taxon-name-part>
                </tp:taxon-name><comment>Stitz, 1913: 44. Holotype: male, Bolivia (<named-content xmlns:xlink="http://www.w3.org/1999/xlink" content-type="dwc:institutional_code" xlink:title="Museum für Naturkunde, Berlin, Germany." xlink:href="http://grbio.org/institution/museum-f%C3%BCr-naturkunde-berlin-zoological-collections" xlink:type="simple">ZMB</named-content>), specimen examined.</comment></tp:nomenclature-citation><tp:nomenclature-citation><tp:taxon-name>
                  <tp:taxon-name-part taxon-name-part-type="genus" reg="Trichoscelia">Trichoscelia</tp:taxon-name-part>
                  <tp:taxon-name-part taxon-name-part-type="species" reg="trifasciata">trifasciata</tp:taxon-name-part>
                </tp:taxon-name><comment>(Stitz, 1913). <xref ref-type="bibr" rid="B54">Penny (1977)</xref>: 37.</comment></tp:nomenclature-citation></tp:nomenclature-citation-list></tp:nomenclature><tp:treatment-sec sec-type="material" id="SECID0EKVLO"><title>Material examined.</title><p>Lectotype of <italic><tp:taxon-name><tp:taxon-name-part taxon-name-part-type="genus" reg="Trichoscelia">Trichoscelia</tp:taxon-name-part><tp:taxon-name-part taxon-name-part-type="species" reg="nassonovi">nassonovi</tp:taxon-name-part></tp:taxon-name></italic>.</p><p>Peru • ♂; Callanga; 2–3000 m; Staudinger leg.; <italic><tp:taxon-name><tp:taxon-name-part taxon-name-part-type="genus" reg="Symphrasis">Symphrasis</tp:taxon-name-part><tp:taxon-name-part taxon-name-part-type="species" reg="nassonovi">nassonovi</tp:taxon-name-part></tp:taxon-name></italic> Nav. Long. Navás det., type red label; Lectotypus <italic><tp:taxon-name><tp:taxon-name-part taxon-name-part-type="genus" reg="Symphrasis">Symphrasis</tp:taxon-name-part><tp:taxon-name-part taxon-name-part-type="species" reg="nassonovi">nassonovi</tp:taxon-name-part></tp:taxon-name></italic> Nav. Design. V. Krivokhatsky, 1994, red label; <named-content xmlns:xlink="http://www.w3.org/1999/xlink" content-type="dwc:institutional_code" xlink:title="Zoological Museum, Academy of Sciences, St. Petersburg, Russia." xlink:href="http://grbio.org/institution/russian-academy-sciences-zoological-institute-zoological-museum" xlink:type="simple">ZIN</named-content>.</p><p><bold><italic>Paralectotype</italic></bold> of <italic><tp:taxon-name><tp:taxon-name-part taxon-name-part-type="genus" reg="Trichoscelia">Trichoscelia</tp:taxon-name-part><tp:taxon-name-part taxon-name-part-type="species" reg="nassonovi">nassonovi</tp:taxon-name-part></tp:taxon-name></italic>.</p><p>Peru • ♂; Callanga; 2–3000 m; Staudinger leg.; <italic><tp:taxon-name><tp:taxon-name-part taxon-name-part-type="genus" reg="Symphrasis">Symphrasis</tp:taxon-name-part><tp:taxon-name-part taxon-name-part-type="species" reg="nassonovi">nassonovi</tp:taxon-name-part></tp:taxon-name></italic> Nav. Long. Navás det., type red label; type red label; Lectotypus <italic><tp:taxon-name><tp:taxon-name-part taxon-name-part-type="genus" reg="Symphrasis">Symphrasis</tp:taxon-name-part><tp:taxon-name-part taxon-name-part-type="species" reg="nassonovi">nassonovi</tp:taxon-name-part></tp:taxon-name></italic> Nav. Design. V. Krivokhatsky, 1994, red label; <named-content xmlns:xlink="http://www.w3.org/1999/xlink" content-type="dwc:institutional_code" xlink:title="Zoological Museum, Academy of Sciences, St. Petersburg, Russia." xlink:href="http://grbio.org/institution/russian-academy-sciences-zoological-institute-zoological-museum" xlink:type="simple">ZIN</named-content>.</p><p><bold><italic>Holotype</italic></bold> of <italic><tp:taxon-name><tp:taxon-name-part taxon-name-part-type="genus" reg="Trichoscelia">Trichoscelia</tp:taxon-name-part><tp:taxon-name-part taxon-name-part-type="species" reg="trifasciata">trifasciata</tp:taxon-name-part></tp:taxon-name></italic>.</p><p>Bolivia • ♂; Steinbach; <italic><tp:taxon-name><tp:taxon-name-part taxon-name-part-type="genus" reg="Symphrasis">Symphrasis</tp:taxon-name-part><tp:taxon-name-part taxon-name-part-type="species" reg="trifasciata">trifasciata</tp:taxon-name-part></tp:taxon-name></italic> Stitz; Holotype male of <italic><tp:taxon-name><tp:taxon-name-part taxon-name-part-type="genus" reg="Trichoscelia">Trichoscelia</tp:taxon-name-part><tp:taxon-name-part taxon-name-part-type="species" reg="trifasciata">trifasciata</tp:taxon-name-part></tp:taxon-name></italic> (Stitz, 1913) R.G. Beard; Holotype male, <italic><tp:taxon-name><tp:taxon-name-part taxon-name-part-type="genus" reg="Trichoscelia">Trichoscelia</tp:taxon-name-part><tp:taxon-name-part taxon-name-part-type="species" reg="trifasciata">trifasciata</tp:taxon-name-part></tp:taxon-name></italic> (Stitz, 1913) prep. By R.G. Beard 1968; Type red label; Holotypus Nr., Zool. Mus. Berlin; <named-content xmlns:xlink="http://www.w3.org/1999/xlink" content-type="dwc:institutional_code" xlink:title="Museum für Naturkunde, Berlin, Germany." xlink:href="http://grbio.org/institution/museum-f%C3%BCr-naturkunde-berlin-zoological-collections" xlink:type="simple">ZMB</named-content>.</p></tp:treatment-sec><tp:treatment-sec sec-type="material" id="SECID0EK1LO"><title>Other material.</title><p>Bolivia – <bold>Cercado</bold> • 1 ♀; Tarija, Bermejo; 03 Mar. 1969; R. Golbach leg.; <named-content xmlns:xlink="http://www.w3.org/1999/xlink" content-type="dwc:institutional_code" xlink:title="Florida State Collection of Arthropods, Gainesville, Florida, USA." xlink:href="http://grbio.org/institution/florida-state-collection-arthropods-museum-entomology" xlink:type="simple">FSCA</named-content>. – <bold>La Paz</bold> • 1 ♂; 8 Km S. Chulumani, Apa Apa; <named-content xmlns:xlink="http://www.w3.org/1999/xlink" content-type="dwc:verbatimCoordinates" xlink:type="simple"><named-content content-type="geo-json" specific-use="{&#34;type&#34;:&#34;Point&#34;,&#34;coordinates&#34;:[-67.506667,-16.366667]}" id="NCID0E61LO" xlink:type="simple">16°22'S, 67°30.4'W</named-content></named-content>; 1950–2100 m; 24 Mar. 2001; ex: malaise trap, “Barcode of life DNA voucher specimen” “SimpleID CCDB32125-B04” BOLD Proc.ID: SICOB111-18, <ext-link xmlns:xlink="http://www.w3.org/1999/xlink" xlink:href="https://mbd-db.osu.edu/hol/search_results?&amp;search_type=fast&amp;q=USNMENT01454272" ext-link-type="uri" xlink:type="simple">USNMENT01454272</ext-link>; USNM. • 1 ♂; [La Paz] Benavides; Jul.; H. Smith leg.; <named-content xmlns:xlink="http://www.w3.org/1999/xlink" content-type="dwc:institutional_code" xlink:title="Museum of Comparative Zoology, Cambridge, Massachusetts, USA." xlink:href="http://grbio.org/institution/museum-comparative-zoology" xlink:type="simple">MCZ</named-content>. – <bold>Santa Cruz</bold> • 1 ♀; Estación Experimental general Saavedra; Sep. 1973; L. Stange leg.; <italic><tp:taxon-name><tp:taxon-name-part taxon-name-part-type="genus" reg="Trichoscelia">Trichoscelia</tp:taxon-name-part><tp:taxon-name-part taxon-name-part-type="species" reg="varia">varia</tp:taxon-name-part></tp:taxon-name></italic> (Walker) det. L. Stange, 1979; <named-content xmlns:xlink="http://www.w3.org/1999/xlink" content-type="dwc:institutional_code" xlink:title="Florida State Collection of Arthropods, Gainesville, Florida, USA." xlink:href="http://grbio.org/institution/florida-state-collection-arthropods-museum-entomology" xlink:type="simple">FSCA</named-content>. • 1 ♂; [Santa Cruz] E. Buena Vista; J. Steinbach leg.; <named-content xmlns:xlink="http://www.w3.org/1999/xlink" content-type="dwc:institutional_code" xlink:title="Florida State Collection of Arthropods, Gainesville, Florida, USA." xlink:href="http://grbio.org/institution/florida-state-collection-arthropods-museum-entomology" xlink:type="simple">FSCA</named-content>. • 1 ♀; Province Sara; 450 m; J. Steinbach; Carn. Mus. Acc. 4545, <named-content xmlns:xlink="http://www.w3.org/1999/xlink" content-type="dwc:institutional_code" xlink:title="Museum of Comparative Zoology, Cambridge, Massachusetts, USA." xlink:href="http://grbio.org/institution/museum-comparative-zoology" xlink:type="simple">MCZ</named-content>-ENT 00681681; <named-content xmlns:xlink="http://www.w3.org/1999/xlink" content-type="dwc:institutional_code" xlink:title="Museum of Comparative Zoology, Cambridge, Massachusetts, USA." xlink:href="http://grbio.org/institution/museum-comparative-zoology" xlink:type="simple">MCZ</named-content>.</p><p>Brazil – <bold>Amazonas</bold> • 1 ♀; Reserva Ducke, 26 Km NE Manaus; 14 Mar. 1978; J. Arias &amp; N. Penny leg.; Malaise trap; <italic><tp:taxon-name><tp:taxon-name-part taxon-name-part-type="genus" reg="Trichoscelia">Trichoscelia</tp:taxon-name-part><tp:taxon-name-part taxon-name-part-type="species" reg="iridella">iridella</tp:taxon-name-part></tp:taxon-name></italic> det. L. Stange, 1983; <named-content xmlns:xlink="http://www.w3.org/1999/xlink" content-type="dwc:institutional_code" xlink:title="Florida State Collection of Arthropods, Gainesville, Florida, USA." xlink:href="http://grbio.org/institution/florida-state-collection-arthropods-museum-entomology" xlink:type="simple">FSCA</named-content>. • 1 ♂ 1 ♀; Amazonas AM 010, Km 26 Reserva Ducke; 28 Feb. 1978; J. Arias leg.; Malaise trap; <named-content xmlns:xlink="http://www.w3.org/1999/xlink" content-type="dwc:institutional_code" xlink:title="Florida State Collection of Arthropods, Gainesville, Florida, USA." xlink:href="http://grbio.org/institution/florida-state-collection-arthropods-museum-entomology" xlink:type="simple">FSCA</named-content>. • 1 ♂ 1 ♀; Amazonas, Reserva Ducke, 26 Km NE Manaus; 04 Apr. 1978; J. Arias &amp; N. Penny leg.; Malaise trap; <named-content xmlns:xlink="http://www.w3.org/1999/xlink" content-type="dwc:institutional_code" xlink:title="Florida State Collection of Arthropods, Gainesville, Florida, USA." xlink:href="http://grbio.org/institution/florida-state-collection-arthropods-museum-entomology" xlink:type="simple">FSCA</named-content>. • 1 ♀; Amazonas, vic. Manaus, Reserva Ducke; 24 Jul. 1981; G.B. Firchild leg.; Flight trap; <named-content xmlns:xlink="http://www.w3.org/1999/xlink" content-type="dwc:institutional_code" xlink:title="Florida State Collection of Arthropods, Gainesville, Florida, USA." xlink:href="http://grbio.org/institution/florida-state-collection-arthropods-museum-entomology" xlink:type="simple">FSCA</named-content>. • 1 ♂; Amazonas, Reserva Ducke, 26 Km NE Manaus; 14 Aug. 1978; J. Arias &amp; N. Penny leg.; Malaise trap; <italic><tp:taxon-name><tp:taxon-name-part taxon-name-part-type="genus" reg="Trichoscelia">Trichoscelia</tp:taxon-name-part><tp:taxon-name-part taxon-name-part-type="species" reg="iridella">iridella</tp:taxon-name-part></tp:taxon-name></italic> det. L. Stange, 1983; <named-content xmlns:xlink="http://www.w3.org/1999/xlink" content-type="dwc:institutional_code" xlink:title="Florida State Collection of Arthropods, Gainesville, Florida, USA." xlink:href="http://grbio.org/institution/florida-state-collection-arthropods-museum-entomology" xlink:type="simple">FSCA</named-content>. • 1 ♂; Amazonas, AM 010, Km 26 Reserva Ducke; 21 Feb. 1978; Jorge Arias leg.; Malaise trap; <named-content xmlns:xlink="http://www.w3.org/1999/xlink" content-type="dwc:institutional_code" xlink:title="Florida State Collection of Arthropods, Gainesville, Florida, USA." xlink:href="http://grbio.org/institution/florida-state-collection-arthropods-museum-entomology" xlink:type="simple">FSCA</named-content>. • 1 ♂; Amazonas, AM 010, Km 26, Reserva Ducke; 10 Jan. 1978; C.D.C. light trap 15-2; <named-content xmlns:xlink="http://www.w3.org/1999/xlink" content-type="dwc:institutional_code" xlink:title="Florida State Collection of Arthropods, Gainesville, Florida, USA." xlink:href="http://grbio.org/institution/florida-state-collection-arthropods-museum-entomology" xlink:type="simple">FSCA</named-content>. • 1 ♀; Amazonas, Reserva Ducke, 26 Km NE Manaus; 21 Mar. 1978; J. Arias &amp; N. Penny leg.; Malaise trap; <named-content xmlns:xlink="http://www.w3.org/1999/xlink" content-type="dwc:institutional_code" xlink:title="Florida State Collection of Arthropods, Gainesville, Florida, USA." xlink:href="http://grbio.org/institution/florida-state-collection-arthropods-museum-entomology" xlink:type="simple">FSCA</named-content>. • 1 ♂; Amazonas, Reserva Ducke, 26 Km NE. Manaus; 07 Mar. 1978; J. Arias &amp; N. Penny leg.; Malaise trap; <named-content xmlns:xlink="http://www.w3.org/1999/xlink" content-type="dwc:institutional_code" xlink:title="Florida State Collection of Arthropods, Gainesville, Florida, USA." xlink:href="http://grbio.org/institution/florida-state-collection-arthropods-museum-entomology" xlink:type="simple">FSCA</named-content>. • 1 ♂ 1 ♀; Amazonas, AM 010, Km 26 Reserva Ducke; 07 Feb. 1978; J. Arias leg.; Malaise trap; <named-content xmlns:xlink="http://www.w3.org/1999/xlink" content-type="dwc:institutional_code" xlink:title="Florida State Collection of Arthropods, Gainesville, Florida, USA." xlink:href="http://grbio.org/institution/florida-state-collection-arthropods-museum-entomology" xlink:type="simple">FSCA</named-content>. • 1 ♂; Amazonas, 18.1 km E. Campinas field sta. Km 60 N. Manaus; <named-content xmlns:xlink="http://www.w3.org/1999/xlink" content-type="dwc:verbatimCoordinates" xlink:type="simple"><named-content content-type="geo-json" specific-use="{&#34;type&#34;:&#34;Point&#34;,&#34;coordinates&#34;:[-60.250000,-2.500000]}" id="NCID0ELAMO" xlink:type="simple">02°30'S, 060°15'W</named-content></named-content>; 22 Feb. 1979; Montgomery, Erwin, Schimel, Krischik, Date, Bacon leg.; “terra firme forest, canopy fogged with Pyrethrum, sample 22”; <ext-link xmlns:xlink="http://www.w3.org/1999/xlink" xlink:href="https://mbd-db.osu.edu/hol/search_results?&amp;search_type=fast&amp;q=USNMENT01541918" ext-link-type="uri" xlink:type="simple">USNMENT01541918</ext-link>; USNM. – <bold>Ceará</bold> • 2 ♀; Crato; 900 m; May. 1969; M. Alvarenga; <named-content xmlns:xlink="http://www.w3.org/1999/xlink" content-type="dwc:institutional_code" xlink:title="Florida State Collection of Arthropods, Gainesville, Florida, USA." xlink:href="http://grbio.org/institution/florida-state-collection-arthropods-museum-entomology" xlink:type="simple">FSCA</named-content>. • 1 ♀; same data as for preceding; Malaise trap; <named-content xmlns:xlink="http://www.w3.org/1999/xlink" content-type="dwc:institutional_code" xlink:title="Florida State Collection of Arthropods, Gainesville, Florida, USA." xlink:href="http://grbio.org/institution/florida-state-collection-arthropods-museum-entomology" xlink:type="simple">FSCA</named-content>. – <bold>Rondônia</bold> • 1 ♂; 62 Km SW Ariquemes, nr Fzda. Rancho Grande; 23–25 Mar. 1996; U. Schmitz, BLT; <named-content xmlns:xlink="http://www.w3.org/1999/xlink" content-type="dwc:institutional_code" xlink:title="Florida State Collection of Arthropods, Gainesville, Florida, USA." xlink:href="http://grbio.org/institution/florida-state-collection-arthropods-museum-entomology" xlink:type="simple">FSCA</named-content>.</p><p>Ecuador • 1 ♂; <bold>Napo</bold>, Limoncocha; <named-content xmlns:xlink="http://www.w3.org/1999/xlink" content-type="dwc:verbatimCoordinates" xlink:type="simple"><named-content content-type="geo-json" specific-use="{&#34;type&#34;:&#34;Point&#34;,&#34;coordinates&#34;:[-76.600000,-0.400000]}" id="NCID0EYBMO" xlink:type="simple">00°24'S, 76°36'W</named-content></named-content>; 15 Aug. 1972; C.W. Rettenmeyer leg.; #4928-A, “emerged 29–31 Aug. 1972”; <ext-link xmlns:xlink="http://www.w3.org/1999/xlink" xlink:href="https://mbd-db.osu.edu/hol/search_results?&amp;search_type=fast&amp;q=USNMENT0151913" ext-link-type="uri" xlink:type="simple">USNMENT0151913</ext-link>; <italic><tp:taxon-name><tp:taxon-name-part taxon-name-part-type="genus" reg="Trichoscelia">Trichoscelia</tp:taxon-name-part><tp:taxon-name-part taxon-name-part-type="species" reg="iridella">iridella</tp:taxon-name-part></tp:taxon-name></italic> det. N.D. Penny; USNM. • 1 ♂; same data as for preceding; 15 Aug. 1972; R. Chadab leg.; #366, <ext-link xmlns:xlink="http://www.w3.org/1999/xlink" xlink:href="https://mbd-db.osu.edu/hol/search_results?&amp;search_type=fast&amp;q=USNMENT01541914" ext-link-type="uri" xlink:type="simple">USNMENT01541914</ext-link>; USNM.</p><p>French Guiana • 1 ♂; MTK sun; 20 Aug. 2015; <named-content xmlns:xlink="http://www.w3.org/1999/xlink" content-type="dwc:institutional_code" xlink:title="California State collection of Arthropods, California Department of Food and Agriculture, Sacramento, California, USA." xlink:href="http://grbio.org/institution/california-state-collection-arthropods" xlink:type="simple">CSCA</named-content>. • 1 ♂; MCN PVB; 08 Sep. 2018; <named-content xmlns:xlink="http://www.w3.org/1999/xlink" content-type="dwc:institutional_code" xlink:title="California State collection of Arthropods, California Department of Food and Agriculture, Sacramento, California, USA." xlink:href="http://grbio.org/institution/california-state-collection-arthropods" xlink:type="simple">CSCA</named-content>. – <bold>Camopi</bold> • 1 ♂; Mont Saint-Marcel, Mont St.-Marcel, Inselberg culminant án; 635 m; 264577 N, 276133 E; 10 Mar. 2017; automatic light trap (pink); <named-content xmlns:xlink="http://www.w3.org/1999/xlink" content-type="dwc:institutional_code" xlink:title="California State collection of Arthropods, California Department of Food and Agriculture, Sacramento, California, USA." xlink:href="http://grbio.org/institution/california-state-collection-arthropods" xlink:type="simple">CSCA</named-content>. – <bold>Matoury</bold> • 1 ♀; Mont Matoury, Mont Grand Matoury, Colline entourée, de savanes et zones degrades; <named-content xmlns:xlink="http://www.w3.org/1999/xlink" content-type="dwc:verbatimCoordinates" xlink:type="simple"><named-content content-type="geo-json" specific-use="{&#34;type&#34;:&#34;Point&#34;,&#34;coordinates&#34;:[-52.376667,4.858611]}" id="NCID0ETDMO" xlink:type="simple">4°51'31.00"N, 52°22'36.00"W</named-content></named-content>; 30 Aug. 2014, forest edge, flight interception trap; <named-content xmlns:xlink="http://www.w3.org/1999/xlink" content-type="dwc:institutional_code" xlink:title="California State collection of Arthropods, California Department of Food and Agriculture, Sacramento, California, USA." xlink:href="http://grbio.org/institution/california-state-collection-arthropods" xlink:type="simple">CSCA</named-content>. – <bold>Roura</bold> • 1 ♀; Montagne des Chevaux, Carriere du Calion, Crete avec foret sur quartzite érodée; <named-content xmlns:xlink="http://www.w3.org/1999/xlink" content-type="dwc:verbatimCoordinates" xlink:type="simple"><named-content content-type="geo-json" specific-use="{&#34;type&#34;:&#34;Point&#34;,&#34;coordinates&#34;:[-52.431394,4.742094]}" id="NCID0EFEMO" xlink:type="simple">4°44'31.54"N, 52°25'53.02"W</named-content></named-content>; 01 Dec. 2018; charaxes trap; <named-content xmlns:xlink="http://www.w3.org/1999/xlink" content-type="dwc:institutional_code" xlink:title="California State collection of Arthropods, California Department of Food and Agriculture, Sacramento, California, USA." xlink:href="http://grbio.org/institution/california-state-collection-arthropods" xlink:type="simple">CSCA</named-content>. • 1 ♀; same data as for preceding; 03 Nov. 2018; automatic light trap (pink); <named-content xmlns:xlink="http://www.w3.org/1999/xlink" content-type="dwc:institutional_code" xlink:title="California State collection of Arthropods, California Department of Food and Agriculture, Sacramento, California, USA." xlink:href="http://grbio.org/institution/california-state-collection-arthropods" xlink:type="simple">CSCA</named-content>. • 1 ♀; same data as for preceding; 02 Feb. 2016; <named-content xmlns:xlink="http://www.w3.org/1999/xlink" content-type="dwc:institutional_code" xlink:title="California State collection of Arthropods, California Department of Food and Agriculture, Sacramento, California, USA." xlink:href="http://grbio.org/institution/california-state-collection-arthropods" xlink:type="simple">CSCA</named-content>. • 1 ♀; same data as for preceding; 11 Mar. 2017; automatic light trap (pink); <named-content xmlns:xlink="http://www.w3.org/1999/xlink" content-type="dwc:institutional_code" xlink:title="California State collection of Arthropods, California Department of Food and Agriculture, Sacramento, California, USA." xlink:href="http://grbio.org/institution/california-state-collection-arthropods" xlink:type="simple">CSCA</named-content>. • 1 ♂; same data as for preceding; 03 Jan. 2015; flight interception trap; <named-content xmlns:xlink="http://www.w3.org/1999/xlink" content-type="dwc:institutional_code" xlink:title="California State collection of Arthropods, California Department of Food and Agriculture, Sacramento, California, USA." xlink:href="http://grbio.org/institution/california-state-collection-arthropods" xlink:type="simple">CSCA</named-content>. • 1 ♀; same data as for preceding; 24 Sep. 2016; Malaise; <named-content xmlns:xlink="http://www.w3.org/1999/xlink" content-type="dwc:institutional_code" xlink:title="California State collection of Arthropods, California Department of Food and Agriculture, Sacramento, California, USA." xlink:href="http://grbio.org/institution/california-state-collection-arthropods" xlink:type="simple">CSCA</named-content>. • 1 ♂; same data as for preceding; 19 Mar. 2016; automatic light trap (blue); <named-content xmlns:xlink="http://www.w3.org/1999/xlink" content-type="dwc:institutional_code" xlink:title="California State collection of Arthropods, California Department of Food and Agriculture, Sacramento, California, USA." xlink:href="http://grbio.org/institution/california-state-collection-arthropods" xlink:type="simple">CSCA</named-content>. • 1 ♀; same data as for preceding; 30 Jan. 2016; automatic light trap (pink); <named-content xmlns:xlink="http://www.w3.org/1999/xlink" content-type="dwc:institutional_code" xlink:title="California State collection of Arthropods, California Department of Food and Agriculture, Sacramento, California, USA." xlink:href="http://grbio.org/institution/california-state-collection-arthropods" xlink:type="simple">CSCA</named-content>.</p><p>PERU – <bold>Huánuco</bold> • 1 ♂; Cueva de las Pavas, near Tingo María; 11–12 Jul. 1974; L. Stange &amp; C. Porter leg.; <named-content xmlns:xlink="http://www.w3.org/1999/xlink" content-type="dwc:institutional_code" xlink:title="Florida State Collection of Arthropods, Gainesville, Florida, USA." xlink:href="http://grbio.org/institution/florida-state-collection-arthropods-museum-entomology" xlink:type="simple">FSCA</named-content>. – [<bold>Ica</bold>?] • 1 ?; Callanga; McLachlan Coll. B.M. 1938-674; Abdomen missing; <named-content xmlns:xlink="http://www.w3.org/1999/xlink" content-type="dwc:institutional_code" xlink:title="The Natural History Museum, London, United Kingdom." xlink:href="http://grbio.org/institution/natural-history-museum-london" xlink:type="simple">NHMUK</named-content> 013802780, <named-content xmlns:xlink="http://www.w3.org/1999/xlink" content-type="dwc:institutional_code" xlink:title="The Natural History Museum, London, United Kingdom." xlink:href="http://grbio.org/institution/natural-history-museum-london" xlink:type="simple">NHMUK</named-content>. – <bold>Madre de Dios</bold> • 1 ♂; Río Tambopata Res., 30 Km (air) SW Puerto Maldonado; 290 m; 20–31 Oct. 1982; R. Wilkerson leg.; <named-content xmlns:xlink="http://www.w3.org/1999/xlink" content-type="dwc:institutional_code" xlink:title="Florida State Collection of Arthropods, Gainesville, Florida, USA." xlink:href="http://grbio.org/institution/florida-state-collection-arthropods-museum-entomology" xlink:type="simple">FSCA</named-content>. • 1 ♀; Manu, Pakitza; <named-content xmlns:xlink="http://www.w3.org/1999/xlink" content-type="dwc:verbatimCoordinates" xlink:type="simple"><named-content content-type="geo-json" specific-use="{&#34;type&#34;:&#34;Point&#34;,&#34;coordinates&#34;:[-70.966667,-12.116667]}" id="NCID0EVHMO" xlink:type="simple">12°07'S,70°58'W</named-content></named-content>; 250 m; 9–23 Sep. 1988; O. Flint &amp; N. Adams leg.; <ext-link xmlns:xlink="http://www.w3.org/1999/xlink" xlink:href="https://mbd-db.osu.edu/hol/search_results?&amp;search_type=fast&amp;q=USNMENT01541919" ext-link-type="uri" xlink:type="simple">USNMENT01541919</ext-link>; USNM. • 1 ♀; same data as for preceding; “Barcode of Life DNA voucher specimen” “Simple IDCCDB-32125-B03” “BOLD Proc ID SICOB110-1B”, <ext-link xmlns:xlink="http://www.w3.org/1999/xlink" xlink:href="https://mbd-db.osu.edu/hol/search_results?&amp;search_type=fast&amp;q=USNMENT01454271" ext-link-type="uri" xlink:type="simple">USNMENT01454271</ext-link>, USNM. • 1 ♀; CICRA, Trail 2, W; 267 m; <named-content xmlns:xlink="http://www.w3.org/1999/xlink" content-type="dwc:verbatimCoordinates" xlink:type="simple"><named-content content-type="geo-json" specific-use="{&#34;type&#34;:&#34;Point&#34;,&#34;coordinates&#34;:[-70.106450,-12.561040]}" id="NCID0EHIMO" xlink:type="simple">12°33'39.744"S, 70°6'23.22"W</named-content></named-content>; 22–23 Nov. 2013; J. Caballero leg.; Malaise trap.; <ext-link xmlns:xlink="http://www.w3.org/1999/xlink" xlink:href="https://mbd-db.osu.edu/hol/search_results?&amp;search_type=fast&amp;q=USNMENT01541927" ext-link-type="uri" xlink:type="simple">USNMENT01541927</ext-link>; USNM. • 1 ♀; Rio Tambopata Res, 30 air Km SW pto. Maldonado; 290 m; 16–20 Nov. 1979; J.B. Heppner leg.; subtropical moist forest; <ext-link xmlns:xlink="http://www.w3.org/1999/xlink" xlink:href="https://mbd-db.osu.edu/hol/search_results?&amp;search_type=fast&amp;q=USNMENT01541911" ext-link-type="uri" xlink:type="simple">USNMENT01541911</ext-link>; USNM.</p><p>Trinidad And Tobago – [<bold>Tunapuna-Piarco</bold>] • 1 ♂ 1 ♀; Simla Field Sta., Arima Valley; 2–13 May. 1977; P. Feinsinger leg.; Malaise trap, Trop. Rain Forest; <named-content xmlns:xlink="http://www.w3.org/1999/xlink" content-type="dwc:institutional_code" xlink:title="Florida State Collection of Arthropods, Gainesville, Florida, USA." xlink:href="http://grbio.org/institution/florida-state-collection-arthropods-museum-entomology" xlink:type="simple">FSCA</named-content>. – [<bold>Couva-Tabaquite-Talparo</bold>?] • 1 ♂; Monserrat; 30 Jun. 1905; Aug. Busck leg.; <italic><tp:taxon-name><tp:taxon-name-part taxon-name-part-type="genus" reg="Symphrasis">Symphrasis</tp:taxon-name-part><tp:taxon-name-part taxon-name-part-type="species" reg="sequella">sequella</tp:taxon-name-part></tp:taxon-name></italic> West. Det. N. Banks; <named-content xmlns:xlink="http://www.w3.org/1999/xlink" content-type="dwc:institutional_code" xlink:title="Florida State Collection of Arthropods, Gainesville, Florida, USA." xlink:href="http://grbio.org/institution/florida-state-collection-arthropods-museum-entomology" xlink:type="simple">FSCA</named-content>. • 1 ♂; River Estate; 16 Oct. 1918; H. Morrison leg.; A-768; <ext-link xmlns:xlink="http://www.w3.org/1999/xlink" xlink:href="https://mbd-db.osu.edu/hol/search_results?&amp;search_type=fast&amp;q=USNMENT01541915" ext-link-type="uri" xlink:type="simple">USNMENT01541915</ext-link>; USNM. • 1 ♂; Monserrat; 30 Jun. 2005; A. Busck leg.; <ext-link xmlns:xlink="http://www.w3.org/1999/xlink" xlink:href="https://mbd-db.osu.edu/hol/search_results?&amp;search_type=fast&amp;q=USNMENT01541910" ext-link-type="uri" xlink:type="simple">USNMENT01541910</ext-link>; <italic><tp:taxon-name><tp:taxon-name-part taxon-name-part-type="genus" reg="Trichoscelia">Trichoscelia</tp:taxon-name-part><tp:taxon-name-part taxon-name-part-type="species" reg="iridella">iridella</tp:taxon-name-part></tp:taxon-name></italic> det. N.D. Penny, 1981; USNM. • 1 ?; Monserrat; 30 Jun. 2005; A. Busck leg.; <ext-link xmlns:xlink="http://www.w3.org/1999/xlink" xlink:href="https://mbd-db.osu.edu/hol/search_results?&amp;search_type=fast&amp;q=USNMENT01541916" ext-link-type="uri" xlink:type="simple">USNMENT01541916</ext-link>; USNM.</p></tp:treatment-sec><tp:treatment-sec sec-type="diagnosis" id="SECID0ERKMO"><title>Diagnosis.</title><p>This species is distinguished from other South American species because the pterostigma of both wings is brown with a small, yellow area. The forewing membrane has amber infuscations on the area adjacent to crossveins, and apical forks of longitudinal veins. These marks may be from faint to well-marked. On the male genitalia, the gonocoxite IX is thin, short, and strongly curved medially, with base inwardly curved; the apex is curved lateroventrally with two processes, of which the shorter, preapical one lies dorsally; a third shorter process may be present. On the female genitalia, the gonapophyses VIII medial part is quadrangular, with a posteromedial bifid process; the lateral part is an oval plate, with convex ventral surface, covered with microspinules.</p></tp:treatment-sec><tp:treatment-sec sec-type="description" id="SECID0EWKMO"><title>Description.</title><p><bold><italic>Measurements</italic>.</bold> Male (<italic>n</italic> = 7). Forewing length: 6.9–11.2 mm; Hind wing length: 5.4–8.5 mm. Female (<italic>n</italic> = 3). Forewing length: 6.4–7.4 mm; Hind wing length: 5.5–5.9 mm.</p><p><bold><italic>Coloration</italic> (Fig. <xref ref-type="fig" rid="F103">103</xref>)</bold>. <bold><italic>Head</italic>.</bold> Mainly yellow; region of vertex with longitudinal brown band extending from occipital ridge to supraantennal area; with pale brown setae. Postgena sometimes yellowish brown. Antennal scape yellow on basal ½, distal ½ with blackish brown suffusions, dorsally strongly marked, pedicel and flagellum brown. Frons, clypeus and labrum brown with yellow margins. Mandible pale brown; maxillary palpus brown. Labium yellow, except palpus brown, palpimacula pale brown. <bold><italic>Thorax</italic>.</bold> Pronotum yellow with brown longitudinal, medial band and anterior margin, with concolorous setae; episternum brown, postfurcasternum yellow. Mesonotum brown, except scutellum yellow laterally, setae dark brown; metanotum brown with two small yellow dots medially on posterior margin. Pre-episternum brown. Pteropleura mostly brown, with yellow regions dorsal- and ventrally. <bold><italic>Foreleg</italic>.</bold> Coxa pale brown, yellow at base, setae yellow to pale brown; trochanter pale brown ventrally, yellow dorsally. Femur mostly yellow, with pale brown suffusions at the base and on area adjacent to closing surface on posterior surface; anterior surface yellow with brown suffusions at base, setae mostly yellow. Tibia mostly greyish brown, yellow on apical portion, setae mostly pale brown, clavate setae yellow. Basitarsus pale brown with dark brown apex, clavate setae yellow; second to fourth tarsomere pale brown. <bold><italic>Mid- hind leg</italic>.</bold> Mid-leg with coxa brown, trochanter yellow with brown infuscation on posterior surface, femur yellow, tibia yellow with basal 1/3 pale brown; tarsus yellow. Hind leg with coxa mainly brown, except ventrally yellow, trochanter and femur yellow, tibia with basal ½ pale brown; tarsomeres yellow with pale brown infuscations on dorsal surface. <bold><italic>Wings</italic>.</bold> Forewing hyaline, with small area adjacent to 2m-cu and first branch of <abbrev xmlns:xlink="http://www.w3.org/1999/xlink" xlink:title="Cubitus anterior" id="ABBRID0EEMMO" xlink:type="simple">CuA</abbrev> smoky; pterostigma brown laterally and yellow at center; venation mainly brown, except C, RA, basal ½ of <abbrev xmlns:xlink="http://www.w3.org/1999/xlink" xlink:title="Cubitus anterior" id="ABBRID0EIMMO" xlink:type="simple">CuA</abbrev> and anal veins alternating yellow and brown, base of CuP yellow; posterior and distal margin alternating brown and yellow. Hind wing hyaline, with small smoky area surrounding base of first <abbrev xmlns:xlink="http://www.w3.org/1999/xlink" xlink:title="Cubitus anterior" id="ABBRID0EMMMO" xlink:type="simple">CuA</abbrev> branch; pterostigma brown with small, preapical, yellow area; main veins mostly brown, except base of Cu and A2 with yellow regions; posterior margin alternating yellow and brown, anterodistal margin brown. <bold><italic>Abdomen</italic>.</bold> Tergites of abdominal segments I and II brown, brown on segments III–VIII brown with anterolateral yellow regions; ventral margin of tergites VII and VIII yellow in male; female with tergites yellow with broad brown posteromedial spot. Sternite of first abdominal segment yellow, abdominal segments II–VII with a broad yellow band on center and brown lateral regions. Pleural membrane dark brown with yellow areas. Terminal segments mostly brown.</p><fig id="F103" position="float" orientation="portrait"><object-id xmlns:xlink="http://www.w3.org/1999/xlink" content-type="doi" xlink:type="simple">10.3897/zookeys.1199.115442.figure103</object-id><label>Figure 103.</label><caption><p><italic><tp:taxon-name><tp:taxon-name-part taxon-name-part-type="genus" reg="Trichoscelia">Trichoscelia</tp:taxon-name-part><tp:taxon-name-part taxon-name-part-type="species" reg="nassonovi">nassonovi</tp:taxon-name-part></tp:taxon-name></italic> (Navás, 1912) <bold>A</bold> male habitus, dorsal <bold>B</bold> wings <bold>C</bold> head, frontal <bold>D</bold> pronotum, dorsal <bold>E</bold> forefemur, anterior surface <bold>F</bold> same, posterior surface.</p></caption><graphic xmlns:xlink="http://www.w3.org/1999/xlink" xlink:href="zookeys-1199-001_article-115442__-g103.jpg" position="float" orientation="portrait" xlink:type="simple" id="oo_1038351.jpg"><uri content-type="original_file" xlink:type="simple">https://binary.pensoft.net/fig/1038351</uri></graphic></fig><p><bold><italic>Morphology</italic> (Fig. <xref ref-type="fig" rid="F103">103</xref>)</bold>. <bold><italic>Head</italic>.</bold> Diamond-shaped in frontal view, sparsely setose, smooth; vertexal region domed above compound eyes, with reclined setae; supra-antennal region slightly raised; paraocular area concave; coronal suture discrete. Compound eye hemispheric, as wide as ¾ of interocular distance at torulus level. Postgena broad, hypostomal bridge not completely fused with it. Antenna moniliform, scape slightly longer than wide; flagellum slightly dorsoventrally compressed, with 37 flagellomeres; those of basal ½ 1.5× as wide as long, the rest almost as wide as long; all flagellomeres with a medial row of thickened setae. Frons trapezoidal, narrow; clypeus rectangular; labrum semicircular labrum. Maxillary palpus with first two palpomeres as long as wide, third palpomere ~ 3× as long as wide, fourth 2× as long as wide, fifth palpomere as long as third. Submentum oval, palpus with first palpomere slightly longer than wide, second palpomere 3× as long as wide, third palpomere slightly longer than second, notably widened; palpimacula broadly ovoid. <bold><italic>Thorax</italic>.</bold> Pronotum 1.5× as long as wide, with furrow contiguous to the lateral and anterior margins; in lateral view anterior margin, preapical region and posterior margin slightly elevated, with pedicellate, thickened setae; episternum with long thin setae, postfurcasternum trapezoidal. Mesonotum 1.5× as wide as long, with a few scattered thickened setae; metanotum 1.5× as wide as long, scutellum with a few long, fine setae. Pteropleura covered with abundant long, thin setae. <bold><italic>Foreleg</italic>.</bold> Coxa slightly shorter than femur, cylindrical, with abundant long, thin setae; trochanter subtrapezoidal; femur robust, with long and thin setae; closing surface with double row of tubercle-shaped specializations fully developed; both rows with a more developed sub-basal process (process/seta ratio 1:1); rows of thickened setae with globular base, adjacent to each row of processes present, extending almost the entire length of the closure surface. Tibia almost as long as the femur, curved, setose, closing surface with flattened, prostrate setae; with a patch of clavate setae apically on anterior surface; basitarsus elongated, ventrally keeled and with a row of prostrate setae; proximal ½ of anterior surface with clavate setae; lanceolate process reaching the base of fourth tarsomere, with plug-shaped Stitz organ at apex; second tarsomere 4× as long as wide, third tarsomere as long as wide, fourth tarsomere 2× as long as wide. <bold><italic>Mid- and hind leg</italic>.</bold> Mid-leg covered with abundant long, thin setae, shorter on tarsus; basitarsus 3× as long as wide, second tarsomere 1.5× as long as wide, third and fourth tarsomere as long as wide, fifth tarsomere 2× as long as wide; the first four tarsomeres with two pairs of thickened setae, laterally, on distal margin of plantar surface. Hind leg longer than mid-leg, setose, tibia 1.5× as long as femur; tarsomeres to those of the mid-leg. <bold><italic>Wings</italic>.</bold> Forewing oval, venation setose, trichosors present along wing margin except at base; costal space slightly widened medially; humeral vein sometimes forked; 12–14 subcostal veinlets; pterostigma elongated and narrow, composed of numerous veinlets, mainly incomplete; subcostal space with a single medially located crossvein; Sc vein bent posteriad at proximal margin of pterostigma to merge the RA; <italic>rarp2</italic> curved, with two or three veins arising from it, three or four from <italic>rarp1</italic>; M basally fused to R; base of RP located near separation of M and R, M fork near such separation, opposite to R fork; 1r-m located between RP base and MA base, forming a small trapezoidal cell; five or six gradate crossveins present. Cu vein deeply forked; CuP basally angled, approaching A1, distally forked. 1A simple, reaching the level of separation of M and R; A1 distally forked. Hind wing smaller and narrower than forewing; costal space narrow and reduced, with 4–6 veinlets; Sc fused to C at 1/5 of wing length, distally curved posteriad at proximal pterostigma margin to merge RA; pterostigma elongated, narrow, curved, composed of numerous incomplete veinlets; radial space with a single crossvein, oblique; two or three veins arising from <italic>rarp1</italic>, one or two from <italic>rarp2</italic>; three gradate crossveins present. M vein forked beyond the R fork; 1 r-m sigmoid, connecting M base and RP base, distally connected again to M stem through short crossvein. Cu deeply forked, <abbrev xmlns:xlink="http://www.w3.org/1999/xlink" xlink:title="Cubitus anterior" id="ABBRID0E6OMO" xlink:type="simple">CuA</abbrev> long and sinuous, distally forked, the first branch candelabrum-shaped; CuP distally forked, distally, anteriorly curved, pectinate. Cubitoanal space with two crossveins. A1 arched, A2 short and arched. <bold><italic>Abdomen</italic>.</bold> Cylindrical, tergites quadrangular; intertergal membranes between segments III–V of male covered with microtrichia, with two glabrous lateral areas; sternites of segments I and II trapezoidal, the rest rectangular.</p><p><bold><italic>Male genitalia</italic></bold> (Fig. <xref ref-type="fig" rid="F104">104A–E</xref>). Tergite IX narrower dorsally than laterally, posteroventrally forming a curved process, continuous by slightly sclerotized, concave area. Sternite VII subrectangular, posterior margin concave, posterior corners rounded; sternite IX with abundant long and thin setae, pentagonal, posteromedially produced in a blunt lobe, dorsally canaliculate, acuminate in lateral view reaching posterior margin of ectoproct. Gonocoxite IX thin, short, strongly curved medially, base spatulate, inwardly curved; apex curved lateroventrally with two processes, of which the shorter, preapical one lies dorsally. Ectoproct ovoid, setose; ventral surface with quadrangular outgrowth, strongly sclerotized on anterior corner; posteriorly on inner surface with concave, sclerotized area. Gonocoxites X forming a straight, thickened, ventrally canaliculate sclerite; anterior apex widened; posterior apex with short dorsal processes and two preapical lateral processes. Gonostyli X with curved, thickened base with two lateral processes; the rest of the structure long, curved ventrally and coiled anteriorly, forming two loops before protruding from abdomen. Gonapophyses X straight, narrow, with posterior apex bent dorsally with surrounding membrane set with minute spinules; gonapophyses subparallel, joined by a membrane covering base of gonostyli X. Gonocoxites XI U-shaped, medial lobe with two differentiated parts; dorsal part as an arch composed of two parts medially fused; ventral part consisting of a convex area with a broadly incised, U-shaped ventral edge; between these parts a narrow, less sclerotized region is present. Lateral arms of gonocoxites XI straight.</p><fig id="F104" position="float" orientation="portrait"><object-id xmlns:xlink="http://www.w3.org/1999/xlink" content-type="doi" xlink:type="simple">10.3897/zookeys.1199.115442.figure104</object-id><label>Figure 104.</label><caption><p><italic><tp:taxon-name><tp:taxon-name-part taxon-name-part-type="genus" reg="Trichoscelia">Trichoscelia</tp:taxon-name-part><tp:taxon-name-part taxon-name-part-type="species" reg="nassonovi">nassonovi</tp:taxon-name-part></tp:taxon-name></italic> (Navás, 1912) <bold>A</bold> male terminalia, lateral <bold>B</bold> same, ventral <bold>C</bold> male genitalia, lateral <bold>D</bold> same, dorsal <bold>E</bold> same, ventral <bold>F</bold> female terminalia, lateral <bold>G</bold> same, ventral <bold>H</bold> gonapophyses VIII ventral <bold>I</bold> spermatheca.</p></caption><graphic xmlns:xlink="http://www.w3.org/1999/xlink" xlink:href="zookeys-1199-001_article-115442__-g104.jpg" position="float" orientation="portrait" xlink:type="simple" id="oo_1038352.jpg"><uri content-type="original_file" xlink:type="simple">https://binary.pensoft.net/fig/1038352</uri></graphic></fig><p><bold><italic>Female genitalia</italic></bold> (Fig. <xref ref-type="fig" rid="F104">104F–I</xref>). Sternite VII rectangular. Tergite VIII medially slightly narrower than laterally, enclosing the spiracle of the eighth abdominal segment; lateral margin forming an acute angle. Membrane between tergite VIII and tergite IX + ectoproct sclerotized, forming a concave, triangular plate. Gonocoxites VIII forming a trapezoidal plate, with two lateral concavities; gonapophyses VIII with medial part folded, quadrangular, with posteromedial bifid process; lateral part as an oval plate, with convex ventral surface, covered with microspinules, connected to tergite IX + ectoproct. Tergite IX + ectoproct broadly ovoid. Gonocoxite IX long, sinuous and narrow, as long as the last four abdominal segments together. Bursa copulatrix membranous, long, thin, proximal part sclerotized and concave; spermatheca entangled; proximal section long, thin, forming four coils, ending in several convolutions; medial section thicker than proximal section, entangled, forming multiple convolutions. Distal section thin, forming several convolutions, progressively wider towards apex, distally with a trumpet-shaped invagination. Fertilization canal duct short, thin, and sigmoid; fertilization canal short, thickened, pod-shaped, covered with microfilaments.</p></tp:treatment-sec><tp:treatment-sec sec-type="distribution" id="SECID0EHRMO"><title>Distribution.</title><p>Bolivia (Cercado, La Paz, Santa Cruz), Brazil (Amazonas, Ceará, Rondônia), Ecuador (Napo), French Guiana, Peru (Huánuco, Ica, Lima, Madre de Dios), Panama (Canal Zone), Trinidad and Tobago (Couva-Tabaquite-Talparo, Tunapuna-Piarco).</p></tp:treatment-sec><tp:treatment-sec sec-type="remarks" id="SECID0EMRMO"><title>Remarks.</title><p>This is probably the most common and widespread species of <italic><tp:taxon-name><tp:taxon-name-part taxon-name-part-type="genus" reg="Trichoscelia">Trichoscelia</tp:taxon-name-part></tp:taxon-name></italic> in Northern South America. It was originally described from Peru (probably Ica) and was until now known only by the lectotypes. Herein, the first records from Bolivia, Brazil, Ecuador, French Guiana, and Trinidad and Tobago are presented. This species was also previously registered from Panama as <italic><tp:taxon-name><tp:taxon-name-part taxon-name-part-type="genus" reg="Trichoscelia">T.</tp:taxon-name-part><tp:taxon-name-part taxon-name-part-type="species" reg="iridella">iridella</tp:taxon-name-part></tp:taxon-name></italic> by <xref ref-type="bibr" rid="B4">Ardila-Camacho et al. (2018)</xref>. Additionally, herein the range of distribution in Peru is extended to the provinces of Huánuco, Lima, and Madre de Dios.</p><p>Most of the records presented by <xref ref-type="bibr" rid="B55">Penny (1982a)</xref> of <italic><tp:taxon-name><tp:taxon-name-part taxon-name-part-type="genus" reg="Trichoscelia">T.</tp:taxon-name-part><tp:taxon-name-part taxon-name-part-type="species" reg="iridella">iridella</tp:taxon-name-part></tp:taxon-name></italic> are probably of this species, although because it was not possible to study the specimens of this genus deposited in the Instituto Nacional de Pesquisas da Amazônia (<named-content xmlns:xlink="http://www.w3.org/1999/xlink" content-type="dwc:institutional_code" xlink:title="Coleção Sistematica da Entomologia, Manaus, Amazonas, Brazil." xlink:href="http://grbio.org/institution/instituto-nacional-de-pesquisas-da-amazonia" xlink:type="simple">INPA</named-content>), it is not possible to corroborate the identifications made by this author.</p><p>This species is sometimes difficult to separate from other Amazonian congeners due to its general coloration pattern, sometimes with completely hyaline wings. The coloration of the pterostigma and the apically bifid male gonocoxites IX can help to recognize this species easily.</p></tp:treatment-sec><ref-list><ref id="B28"><mixed-citation xmlns:xlink="http://www.w3.org/1999/xlink" xlink:type="simple"><person-group><name name-style="western"><surname>Krivokhatsky</surname><given-names>VA</given-names></name></person-group> (<year>1995</year>) <source>A catalog of the type-specimens in the collection of the Zoological Institute Russian Academy of Sciences. <tp:taxon-name><tp:taxon-name-part taxon-name-part-type="class">Insecta</tp:taxon-name-part></tp:taxon-name>, <tp:taxon-name><tp:taxon-name-part taxon-name-part-type="order">Neuroptera</tp:taxon-name-part></tp:taxon-name>. Russian Academy of Sciences.</source><publisher-name>Zoological Insitute</publisher-name>, <publisher-loc>Saint Petersburg</publisher-loc>, <size units="page">18 pp</size>.</mixed-citation></ref><ref id="B54"><mixed-citation xmlns:xlink="http://www.w3.org/1999/xlink" xlink:type="simple"><person-group><name name-style="western"><surname>Penny</surname><given-names>ND</given-names></name></person-group> (<year>1977</year>) Lista de <tp:taxon-name><tp:taxon-name-part taxon-name-part-type="order">Megaloptera</tp:taxon-name-part></tp:taxon-name>, <tp:taxon-name><tp:taxon-name-part taxon-name-part-type="order">Neuroptera</tp:taxon-name-part></tp:taxon-name> e <tp:taxon-name><tp:taxon-name-part taxon-name-part-type="order">Raphidioptera</tp:taxon-name-part></tp:taxon-name> do México, América Central, ilhas Caraíbas e América do Sul. Acta Amazonica 7(4, Suplemento): 1–6. <ext-link xlink:href="10.1590/1809-43921977074s005" ext-link-type="doi" xlink:type="simple">https://doi.org/10.1590/1809-43921977074s005</ext-link></mixed-citation></ref><ref id="B4"><mixed-citation xmlns:xlink="http://www.w3.org/1999/xlink" xlink:type="simple"><person-group><name name-style="western"><surname>Ardila-Camacho</surname><given-names>A</given-names></name><name name-style="western"><surname>Calle-Tobón</surname><given-names>A</given-names></name><name name-style="western"><surname>Wolff</surname><given-names>M</given-names></name><name name-style="western"><surname>Stange</surname><given-names>LA</given-names></name></person-group> (<year>2018</year>) <article-title>New species and new distributional records of Neotropical <tp:taxon-name><tp:taxon-name-part taxon-name-part-type="family">Mantispidae</tp:taxon-name-part></tp:taxon-name> (<tp:taxon-name><tp:taxon-name-part taxon-name-part-type="class">Insecta</tp:taxon-name-part></tp:taxon-name>: <tp:taxon-name><tp:taxon-name-part taxon-name-part-type="order">Neuroptera</tp:taxon-name-part></tp:taxon-name>).</article-title><source>Zootaxa</source><volume>4413</volume>(<issue>2</issue>): <fpage>295</fpage>–<lpage>324</lpage>. <ext-link xlink:href="10.11646/zootaxa.4413.2.4" ext-link-type="doi" xlink:type="simple">https://doi.org/10.11646/zootaxa.4413.2.4</ext-link></mixed-citation></ref><ref id="B55"><mixed-citation xmlns:xlink="http://www.w3.org/1999/xlink" xlink:type="simple"><person-group><name name-style="western"><surname>Penny</surname><given-names>ND</given-names></name></person-group> (<year>1982a</year>) <article-title><tp:taxon-name><tp:taxon-name-part taxon-name-part-type="order">Neuroptera</tp:taxon-name-part></tp:taxon-name> of the Amazon basin. Part 6. <tp:taxon-name><tp:taxon-name-part taxon-name-part-type="family">Mantispidae</tp:taxon-name-part></tp:taxon-name> (1).</article-title><source>Acta Amazonica</source><volume>12</volume>(<issue>2</issue>): <fpage>415</fpage>–<lpage>463</lpage>. <ext-link xlink:href="10.1590/1809-43921982122415" ext-link-type="doi" xlink:type="simple">https://doi.org/10.1590/1809-43921982122415</ext-link></mixed-citation></ref></ref-list></tp:taxon-treatment>
