# Supplementary material for: ﻿A camouflaged diversity: taxonomic revision of the thorny lacewing subfamily Symphrasinae (Neuroptera, Rhachiberothidae)
Source: Zookeys. 2024 Apr 30;1199:1–409. doi: 10.3897/zookeys.1199.115442 (PMC11077268; doi:10.3897/zookeys.1199.115442)
Supplement: XML Treatment for Trichoscelia pennyi [file zookeys.1199.115442-treatment57.xml]

<!DOCTYPE tp:taxon-treatment
  PUBLIC "-//TaxonX//DTD Taxonomic Treatment Publishing DTD v0 20100105//EN" "tax-treatment-NSO.dtd">
<tp:taxon-treatment xmlns:tp="http://www.plazi.org/taxpub"><tp:treatment-meta><kwd-group><label>Taxon classification</label><kwd>
                <named-content content-type="kingdom">Animalia</named-content>
              </kwd><kwd>
                <named-content content-type="order">Neuroptera</named-content>
              </kwd><kwd>
                <named-content content-type="family">Rhachiberothidae</named-content>
              </kwd></kwd-group><mixed-citation publication-type="journal"><person-group><name><surname>Ardila-Camacho</surname><given-names>Adrian</given-names></name><name><surname>Machado</surname><given-names>Renato José Pires</given-names></name><name><surname>Ohl</surname><given-names>Michael</given-names></name><name><surname>Contreras-Ramos</surname><given-names>Atilano</given-names></name></person-group><article-title>﻿A camouflaged diversity: taxonomic revision of the thorny lacewing subfamily <tp:taxon-name><tp:taxon-name-part taxon-name-part-type="subfamily">Symphrasinae</tp:taxon-name-part></tp:taxon-name> (<tp:taxon-name><tp:taxon-name-part taxon-name-part-type="order">Neuroptera</tp:taxon-name-part></tp:taxon-name>, <tp:taxon-name><tp:taxon-name-part taxon-name-part-type="family">Rhachiberothidae</tp:taxon-name-part></tp:taxon-name>)</article-title><source>Zookeys</source><day>30</day><month>04</month><year>2024</year><volume>1199</volume><fpage>1</fpage><lpage>409</lpage><pub-id pub-id-type="doi">10.3897/zookeys.1199.115442</pub-id></mixed-citation></tp:treatment-meta><tp:nomenclature><label>﻿﻿</label><tp:taxon-name>
              <tp:taxon-name-part taxon-name-part-type="genus" reg="Trichoscelia">Trichoscelia</tp:taxon-name-part>
              <tp:taxon-name-part taxon-name-part-type="species" reg="pennyi">pennyi</tp:taxon-name-part>
              <object-id xmlns:xlink="http://www.w3.org/1999/xlink" content-type="zoobank" xlink:type="simple">https://zoobank.org/B5D60875-1171-47F5-8CC1-91FE53485397</object-id>
            </tp:taxon-name><tp:taxon-authority>Ardila-Camacho &amp; Contreras-Ramos</tp:taxon-authority><tp:taxon-status xmlns:xlink="http://www.w3.org/1999/xlink" xlink:type="simple">sp. nov.</tp:taxon-status><xref ref-type="fig" rid="F105">Figs 105</xref><xref ref-type="fig" rid="F106">, 106</xref></tp:nomenclature><tp:treatment-sec sec-type="type locality" id="SECID0EUUMO"><title>Type locality.</title><p>Ecuador, <bold>Napo</bold>: 20 Km E Puerto Napo, Aliñahui, <named-content xmlns:xlink="http://www.w3.org/1999/xlink" content-type="dwc:verbatimCoordinates" xlink:type="simple"><named-content content-type="geo-json" specific-use="{&#34;type&#34;:&#34;Point&#34;,&#34;coordinates&#34;:[-77.416667,-1.000000]}" id="NCID0E6UMO" xlink:type="simple">1°00'S, 77°25'W</named-content></named-content>, elev. 450 m, Jul. 1995, E. Ross leg.</p></tp:treatment-sec><tp:treatment-sec sec-type="material" id="SECID0EEVMO"><title>Material examined.</title><p><bold><italic>Holotype</italic></bold> male, pinned. Original label: “Ecuador, <bold>Napo</bold>, 20 Km E Puerto Napo, Aliñahui, <named-content xmlns:xlink="http://www.w3.org/1999/xlink" content-type="dwc:verbatimCoordinates" xlink:type="simple"><named-content content-type="geo-json" specific-use="{&#34;type&#34;:&#34;Point&#34;,&#34;coordinates&#34;:[-77.416667,-1.000000]}" id="NCID0EUVMO" xlink:type="simple">1°00'S, 77°25'W</named-content></named-content>, elev. 450 m, XII.1995, E. Ross leg.” <named-content xmlns:xlink="http://www.w3.org/1999/xlink" content-type="dwc:institutional_code" xlink:title="California Academy of Sciences, San Francisco, USA." xlink:href="http://grbio.org/institution/california-academy-sciences" xlink:type="simple">CAS</named-content>. <bold><italic>Paratypes</italic>.</bold> Ecuador • 1 ♂; <bold>Napo</bold>, 20 Km E Puerto Napo, Cabañas Aliñahui; <named-content xmlns:xlink="http://www.w3.org/1999/xlink" content-type="dwc:verbatimCoordinates" xlink:type="simple"><named-content content-type="geo-json" specific-use="{&#34;type&#34;:&#34;Point&#34;,&#34;coordinates&#34;:[-77.416667,-1.000000]}" id="NCID0EKWMO" xlink:type="simple">01°00'S, 77°25'W</named-content></named-content>; 450 m; 17 Dec. 1995; E.S. Ross leg.; <named-content xmlns:xlink="http://www.w3.org/1999/xlink" content-type="dwc:institutional_code" xlink:title="California Academy of Sciences, San Francisco, USA." xlink:href="http://grbio.org/institution/california-academy-sciences" xlink:type="simple">CAS</named-content>. • 1 ♀; same data as for preceding; <named-content xmlns:xlink="http://www.w3.org/1999/xlink" content-type="dwc:verbatimCoordinates" xlink:type="simple"><named-content content-type="geo-json" specific-use="{&#34;type&#34;:&#34;Point&#34;,&#34;coordinates&#34;:[-77.666667,-1.050000]}" id="NCID0E1WMO" xlink:type="simple">1°03'S, 77°40'W</named-content></named-content>; Sep.1997; E.S. Ross leg.; LDL#0517; <named-content xmlns:xlink="http://www.w3.org/1999/xlink" content-type="dwc:institutional_code" xlink:title="California Academy of Sciences, San Francisco, USA." xlink:href="http://grbio.org/institution/california-academy-sciences" xlink:type="simple">CAS</named-content>.</p></tp:treatment-sec><tp:treatment-sec sec-type="material" id="SECID0EHXMO"><title>Other material.</title><p>Colombia • 1 ♂; <bold>Meta</bold>, Villavicencio, Vda. El Cairo y alrededores; 1100 m; 07 Apr. 2004; O. Vargas leg.; UPN.</p></tp:treatment-sec><tp:treatment-sec sec-type="diagnosis" id="SECID0EPXMO"><title>Diagnosis.</title><p>This species is separated from others in the genus because the pronotum has an inverted Y-shaped, brown mark. On the male genitalia, the sternite IX is pentagonal, and posteromedially forms an acute angle. The gonocoxite IX is short and thickened, with three digitiform processes on the posterior apex, which are strongly recurved and somewhat intertwined. On the female genitalia, the gonapophyses VIII form a narrow and arched sclerite, medially set with two lateral, blunt processes.</p></tp:treatment-sec><tp:treatment-sec sec-type="etymology" id="SECID0EUXMO"><title>Etymology.</title><p>This species is named after the prominent Neuropterologist Norman D. Penny, who first addressed the taxonomy of the subfamily <tp:taxon-name><tp:taxon-name-part taxon-name-part-type="subfamily">Symphrasinae</tp:taxon-name-part></tp:taxon-name> in the Amazonia in a revisionary way, allowing other researchers progress in the study of this complex group.</p></tp:treatment-sec><tp:treatment-sec sec-type="description" id="SECID0E6XMO"><title>Description.</title><p><bold><italic>Measurements</italic>.</bold> Male (<italic>n</italic> = 2). Forewing length: 7.9–8.3 mm; Hind wing length: 6.3–6.6 mm. Female (<italic>n</italic> = 1): Forewing length: 8.4 mm; Hind wing length: 6.5 mm.</p><p><bold><italic>Coloration</italic> (Fig. <xref ref-type="fig" rid="F105">105</xref>)</bold>. <bold><italic>Head</italic>.</bold> Mainly yellow, vertexal region with broad, longitudinal, dark brown band extended from occipital ridge to supraantennal area where it forks, with yellow setae. Antennal scape yellow at base, brown on the rest; pedicel brown; flagellum brown. Frons brown at center, yellow at periphery; clypeus yellow, labrum mostly brown, yellow at margins; mandible brown. Maxilla yellow with brown areas, palpus pale brown. Labium yellow, labial palpus with basal article dark brown, the rest pale brown, palpimacula pale brown. <bold><italic>Thorax</italic>.</bold> Pronotum yellow with inverted Y-shaped brown mark; anterior margin of pronotum brown; episternum bicolor, brown on anterior ½, yellow on posterior ½; postfurcasternum yellow. Mesonotum with lateral, dark brown areas; anterior area to parapsidal suture yellow with lateral yellow areas; scutellum yellow. Metanotum mostly dark brown. Meso-pre-episternum dark brown. Mesopleuron yellow with broad, brown areas; metapleuron mostly yellow. <bold><italic>Foreleg</italic>.</bold> Coxa mostly brow, with small yellow areas; trochanter yellow with brown suffusions. Femur yellow, with wide, brown, honey-comb-shaped pattern on anterior and posterior surfaces; posterior surface with area adjacent to closing surface brown. Tibia mostly brown. Tarsus pale brown. <bold><italic>Mid- and hind leg</italic>.</bold> Mid-leg with brown coxa, trochanter yellow; femur yellow with sub-basal brown ring; tibia mostly brown; tarsus yellow becoming pale brown towards the apex. Hind leg with coxa and trochanter yellow; femur as in mid-leg; tibia yellow with brown base; tarsus as in mid-leg. <bold><italic>Wings</italic>.</bold> Forewing hyaline, sometimes with amber on area adjacent to first branch of <abbrev xmlns:xlink="http://www.w3.org/1999/xlink" xlink:title="Cubitus anterior" id="ABBRID0ENZMO" xlink:type="simple">CuA</abbrev> and apex of CuP; pterostigma brown with wide, yellow, medial area; longitudinal veins alternating dark brown and yellow, crossveins and subcostal veinlets brown; posterior and distal margin alternating brown and yellow. Hind wing hyaline, sometimes with amber on area adjacent to stem of first branch of <abbrev xmlns:xlink="http://www.w3.org/1999/xlink" xlink:title="Cubitus anterior" id="ABBRID0ERZMO" xlink:type="simple">CuA</abbrev>; pterostigma brown with yellow, preapical area; venation mostly alternating brown and yellow, except for most of the Cubital and anal veins yellow; posterior and distal margin alternating yellow and brown. <bold><italic>Abdomen</italic>.</bold> Cleared.</p><fig id="F105" position="float" orientation="portrait"><object-id xmlns:xlink="http://www.w3.org/1999/xlink" content-type="doi" xlink:type="simple">10.3897/zookeys.1199.115442.figure105</object-id><label>Figure 105.</label><caption><p><italic><tp:taxon-name><tp:taxon-name-part taxon-name-part-type="genus" reg="Trichoscelia">Trichoscelia</tp:taxon-name-part><tp:taxon-name-part taxon-name-part-type="species" reg="pennyi">pennyi</tp:taxon-name-part></tp:taxon-name></italic> Ardila-Camacho &amp; Contreras-Ramos, sp. nov. <bold>A</bold> male habitus, dorsal <bold>B</bold> wings <bold>C</bold> head, frontal <bold>D</bold> pronotum, dorsal <bold>E</bold> forelegs, lateral.</p></caption><graphic xmlns:xlink="http://www.w3.org/1999/xlink" xlink:href="zookeys-1199-001_article-115442__-g105.jpg" position="float" orientation="portrait" xlink:type="simple" id="oo_1038353.jpg"><uri content-type="original_file" xlink:type="simple">https://binary.pensoft.net/fig/1038353</uri></graphic></fig><p><bold><italic>Morphology</italic> (Fig. <xref ref-type="fig" rid="F105">105</xref>)</bold>. <bold><italic>Head</italic>.</bold> Diamond-shaped in frontal view, moderately setose, smooth; vertexal region domed above compound eyes; paraocular area concave; coronal suture discrete. Compound eye hemispheric, as wide as ¾ interocular distance at torulus level. Broad postgena, hypostomal bridge not completely fused with it. Antenna submoniliform, scape 1.5× as long as wide, slightly distally expanded; pedicel as long as wide; flagellum slightly dorsoventrally compressed, with 39 flagellomeres, those of basal ½ 3× as wide as long, the rest almost as wide as long, progressively smaller towards apex; all flagellomeres with a medial ring of thickened setae. Maxillary palpus the first two palpomeres as long as wide, third palpomere 4× as long as wide, fourth ~ 2× as long as wide, fifth palpomere tapering, slightly shorter than the third. Postmentum oval with long setae; labial palpus with first palpomere 1.5× as long as wide, second 3× as long as wide, third as long as the second, widely expanded, palpimacula broadly ovoid. <bold><italic>Thorax</italic>.</bold> Pronotum 1.5× as long as wide, with furrow contiguous to lateral and anterior margins; in lateral view anterior margin, medial region, and posterior margin slightly elevated, set with thickened, pedicellate setae; episternum with fine setae, postfurcasternum trapezoidal. Mesonotum as long as wide, with thick, pedicellate on medial area. Metanotum ~ 2× as wide as long, glabrous. Pteropleura covered with abundant thin setae. <bold><italic>Foreleg</italic>.</bold> Coxa slightly shorter than femur, cylindrical, with abundant, interspersed long and thin setae; trochanter subtrapezoidal; femur robust, with short and thin setae; closing surface with double row of tubercle-shaped specializations fully developed, both with a more developed sub-basal process (process/seta ratio 1:1); rows of thickened setae with globular base adjacent to each row of processes present, extending over almost the entire closing surface. Tibia almost as long as femur, curved, with short and thin setae; closing surface with prostrate setae; anterior surface with a patch of clavate setae at apex; basitarsus elongated, ventrally keeled and with a row of prostrate setae on proximal ½, anterior surface with a patch of clavate setae proximally; lanceolate process, reaching the base of fourth tarsomere, with plug-shaped Stitz organ at apex; second tarsomere 3× as long as wide, third tarsomere as long as wide, fourth tarsomere 2× as long as wide. <bold><italic>Mid- and hind leg</italic>.</bold> Coxae covered with long, thin setae; trochanter with short setae; femora with interspersed short and long, thin setae; tibiae with abundant long, thin setae; on both legs, basitarsus 4× as long as wide, second tarsomere slightly longer than wide, third and fourth as long as wide, fifth tarsomere two times as long as wide, all covered with short, thin setae; the first four tarsomeres with a pair of thickened setae laterally on distal margin of plantar surface. Hind leg longer than mid-leg, tibia 1.5× as long as femur; tarsomeres similar to those of mid-leg. <bold><italic>Wings</italic>.</bold> Forewing oval, trichosors present along wing margin except at wing base, venation setose; costal space slightly widened medially, humeral vein simple or forked, 7–11 subcostal veinlets; pterostigma elongated and narrow, composed of numerous veinlets, mainly incomplete; subcostal space with a single, medially located crossvein; Sc vein bent posteriad at proximal margin of pterostigma to merge the RA; <italic>rarp2</italic> curved, with two or three veins arising from it, two or three from <italic>rarp1</italic>; M fused basally to R; RP base located near separation of M and R, M fork near such separation, opposite to R fork; 1r-m located between RP base and MA base, forming a small trapezoidal cell; four gradate crossveins present. Cu vein deeply forked; CuP basally angled, approaching A1, distally forked, slightly before to separation of M and R. A1 simple, reaching the level of CuP fork; A2 distally forked, at level of CuP angle. Hind wing smaller and narrower than forewing; costal space narrow and reduced, with four or five veinlets; Sc and C fused at 1/5 of wing length, Sc abruptly curved posteriad at proximal margin of pterostigma, to merge the RA; pterostigma elongated, narrow, curved, composed of numerous incomplete veinlets; radial space with a single crossvein, oblique; two veins arising from <italic>rarp1</italic>, one from <italic>rarp2</italic>; two or three gradate crossveins present. M forked beyond R fork; 1 r-m sigmoid, connecting M base and RP base, distally connected again with M stem through short crossvein. Cu deeply forked, <abbrev xmlns:xlink="http://www.w3.org/1999/xlink" xlink:title="Cubitus anterior" id="ABBRID0EC3MO" xlink:type="simple">CuA</abbrev> long and sinuous, distally forked, first branch candelabrum-shaped; CuP distally anteriorly curved, pectinate. Cubitoanal space with two crossveins. A1 simple, A2 short and arched. <bold><italic>Abdomen</italic>.</bold> Cylindrical, tergites quadrangular; sternites rectangular.</p><p><bold><italic>Male genitalia</italic></bold> (Fig. <xref ref-type="fig" rid="F106">106A–E</xref>). Tergite IX narrower medially than laterally, lateral margin rounded, with posteroventral notch. Sternite VIII subtrapezoidal; sternite IX pentagonal, posteromedially forming an acute angle, glabrous, dorsally canaliculated, remaining surface with abundant thin setae; in lateral view acuminate, with apex not reaching the posterior margin of ectoproct. Gonocoxite IX short and thickened, base spatulate; apex with three digitiform, subequal processes, which are strongly recurved and somewhat intertwined. Ectoproct subtrapezoidal, setose; ventral surface with sclerotized, anterior lobe, posteriorly continuous by wide concavity. Gonocoxites X forming a short, thickened, ventrally canaliculate sclerite; anterior apex thicker, posterior apex bilobed, and with two preapical, lateroventral processes. Gonostyli X with thin and curved base, with two lateral processes, the rest of the structure long, curved ventrally and coiled anteriorly, forming two internal loops before protruding from the abdomen. Gonapophyses X rod-shaped, straight, posterior apex dorsally bent; gonapophyses subparallel, joined by membrane covering gonostyli X. Gonocoxites XI U-shaped, medial lobe expanded and elaborated with two differentiated parts: dorsal part as a quadrangular lobe; ventral part as a convex area covered with microspinules, ventral margin V-shaped; between these parts a narrow, less sclerotized region is present. Lateral arms of gonocoxites XI sigmoid, with anterior apex latero-ventrally bent.</p><fig id="F106" position="float" orientation="portrait"><object-id xmlns:xlink="http://www.w3.org/1999/xlink" content-type="doi" xlink:type="simple">10.3897/zookeys.1199.115442.figure106</object-id><label>Figure 106.</label><caption><p><italic><tp:taxon-name><tp:taxon-name-part taxon-name-part-type="genus" reg="Trichoscelia">Trichoscelia</tp:taxon-name-part><tp:taxon-name-part taxon-name-part-type="species" reg="pennyi">pennyi</tp:taxon-name-part></tp:taxon-name></italic> Ardila-Camacho &amp; Contreras-Ramos, sp. nov. <bold>A</bold> male terminalia, lateral <bold>B</bold> same, ventral <bold>C</bold> male genitalia, lateral <bold>D</bold> same, dorsal <bold>E</bold> same, ventral <bold>F</bold> female terminalia, lateral <bold>G</bold> same, ventral <bold>H</bold> gonapophyses VIII ventral.</p></caption><graphic xmlns:xlink="http://www.w3.org/1999/xlink" xlink:href="zookeys-1199-001_article-115442__-g106.jpg" position="float" orientation="portrait" xlink:type="simple" id="oo_1038354.jpg"><uri content-type="original_file" xlink:type="simple">https://binary.pensoft.net/fig/1038354</uri></graphic></fig><p><bold><italic>Female genitalia</italic></bold> (Fig. <xref ref-type="fig" rid="F106">106F–G</xref>). Sternum VII subtrapezoidal. Tergite VIII slightly narrower dorsally than laterally, enclosing the spiracle of the eighth abdominal segment, lateral margin D-shaped. Membrane between tergite VIII and tergite IX + ectoproct sclerotized, forming a concave, triangular plate. Gonocoxites VIII forming a narrow plate, with two lateral concavities; medial part of gonapophyses VIII narrow, arched, medially with two lateral, blunt processes; lateral part as a small, trapezoidal, concave plate. Tergite IX + ectoproct ovoid. Gonocoxite IX long and narrow, as long as the last four abdominal segments together; gonapophyses IX as tiny sclerites situated on inner surface of the base of gonocoxites IX. Bursa copulatrix funnel-shaped, membranous, long, and thin; spermatheca complex and entangled; proximal section long, thin, forming four coils; medial section thicker than proximal section, forming multiple convolutions; distal section progressively wider towards apex, distally with a trumpet-shaped invagination. Fertilization canal duct short, thin, sigmoid; fertilization canal short, J-shaped, covered with microfilaments.</p></tp:treatment-sec><tp:treatment-sec sec-type="distribution" id="SECID0EI5MO"><title>Distribution.</title><p>Colombia (Meta), Ecuador (Napo).</p></tp:treatment-sec><tp:treatment-sec sec-type="remarks" id="SECID0EN5MO"><title>Remarks.</title><p>This species is distributed in Colombia and Ecuador, in the provinces (or departments) of Meta and Napo, respectively, with records near the eastern slope of the Andes. This species has a body coloration pattern markedly similar to that of <italic><tp:taxon-name><tp:taxon-name-part taxon-name-part-type="genus" reg="Trichoscelia">T.</tp:taxon-name-part><tp:taxon-name-part taxon-name-part-type="species" reg="andina">andina</tp:taxon-name-part></tp:taxon-name></italic> and <italic><tp:taxon-name><tp:taxon-name-part taxon-name-part-type="genus" reg="Trichoscelia">T.</tp:taxon-name-part><tp:taxon-name-part taxon-name-part-type="species" reg="banksi">banksi</tp:taxon-name-part></tp:taxon-name></italic>, but the genitalic morphology immediately allies this species with the latter species, so both are probably closely related.</p></tp:treatment-sec></tp:taxon-treatment>
