# Supplementary material for: ﻿A camouflaged diversity: taxonomic revision of the thorny lacewing subfamily Symphrasinae (Neuroptera, Rhachiberothidae)
Source: Zookeys. 2024 Apr 30;1199:1–409. doi: 10.3897/zookeys.1199.115442 (PMC11077268; doi:10.3897/zookeys.1199.115442)
Supplement: XML Treatment for Trichoscelia sequella [file zookeys.1199.115442-treatment58.xml]

<!DOCTYPE tp:taxon-treatment
  PUBLIC "-//TaxonX//DTD Taxonomic Treatment Publishing DTD v0 20100105//EN" "tax-treatment-NSO.dtd">
<tp:taxon-treatment xmlns:tp="http://www.plazi.org/taxpub"><tp:treatment-meta><kwd-group><label>Taxon classification</label><kwd>
                <named-content content-type="kingdom">Animalia</named-content>
              </kwd><kwd>
                <named-content content-type="order">Neuroptera</named-content>
              </kwd><kwd>
                <named-content content-type="family">Rhachiberothidae</named-content>
              </kwd></kwd-group><mixed-citation publication-type="journal"><person-group><name><surname>Ardila-Camacho</surname><given-names>Adrian</given-names></name><name><surname>Machado</surname><given-names>Renato José Pires</given-names></name><name><surname>Ohl</surname><given-names>Michael</given-names></name><name><surname>Contreras-Ramos</surname><given-names>Atilano</given-names></name></person-group><article-title>﻿A camouflaged diversity: taxonomic revision of the thorny lacewing subfamily <tp:taxon-name><tp:taxon-name-part taxon-name-part-type="subfamily">Symphrasinae</tp:taxon-name-part></tp:taxon-name> (<tp:taxon-name><tp:taxon-name-part taxon-name-part-type="order">Neuroptera</tp:taxon-name-part></tp:taxon-name>, <tp:taxon-name><tp:taxon-name-part taxon-name-part-type="family">Rhachiberothidae</tp:taxon-name-part></tp:taxon-name>)</article-title><source>Zookeys</source><day>30</day><month>04</month><year>2024</year><volume>1199</volume><fpage>1</fpage><lpage>409</lpage><pub-id pub-id-type="doi">10.3897/zookeys.1199.115442</pub-id></mixed-citation></tp:treatment-meta><tp:nomenclature><label>﻿﻿</label><tp:taxon-name>
              <tp:taxon-name-part taxon-name-part-type="genus" reg="Trichoscelia">Trichoscelia</tp:taxon-name-part>
              <tp:taxon-name-part taxon-name-part-type="species" reg="sequella">sequella</tp:taxon-name-part>
            </tp:taxon-name><tp:taxon-authority>(Westwood, 1867)</tp:taxon-authority><xref ref-type="fig" rid="F107">Figs 107</xref><xref ref-type="fig" rid="F108">, 108</xref><tp:nomenclature-citation-list><tp:nomenclature-citation><tp:taxon-name><tp:taxon-name-part taxon-name-part-type="genus" reg="Mantispa">Mantispa</tp:taxon-name-part> (<tp:taxon-name-part taxon-name-part-type="subgenus" reg="Trichoscelia">Trichoscelia</tp:taxon-name-part>) <tp:taxon-name-part taxon-name-part-type="species" reg="sequella">sequella</tp:taxon-name-part></tp:taxon-name><comment>Westwood, 1867: 503. Holotype: female, “Amazonas” [Probably Brazil], no specific locality (<named-content xmlns:xlink="http://www.w3.org/1999/xlink" content-type="dwc:institutional_code" xlink:title="Oxford University Museum of Natural History, Oxford, Great Britain." xlink:href="http://grbio.org/institution/oxford-university-museum-natural-history" xlink:type="simple">OUMNH</named-content>), photographs examined.</comment></tp:nomenclature-citation><tp:nomenclature-citation><tp:taxon-name>
                  <tp:taxon-name-part taxon-name-part-type="genus" reg="Trichoscelia">Trichoscelia</tp:taxon-name-part>
                  <tp:taxon-name-part taxon-name-part-type="species" reg="sequella">sequella</tp:taxon-name-part>
                </tp:taxon-name><comment>(Westwood, 1867). <xref ref-type="bibr" rid="B55">Penny (1982a)</xref>: 435.</comment></tp:nomenclature-citation></tp:nomenclature-citation-list></tp:nomenclature><tp:treatment-sec sec-type="material" id="SECID0EBCNO"><title>Material examined.</title><p><bold><italic>Holotype</italic>.</bold> Brazil • ♀; <bold>Amazonas</bold>; H.W. Bates leg.; 1861; Type Neur.: No. 9, <italic><tp:taxon-name><tp:taxon-name-part taxon-name-part-type="genus" reg="Mantispa">Mantispa</tp:taxon-name-part><tp:taxon-name-part taxon-name-part-type="species" reg="Trichoscelia">Trichoscelia</tp:taxon-name-part><tp:taxon-name-part taxon-name-part-type="subspecies" reg="sequella">sequella</tp:taxon-name-part></tp:taxon-name></italic> Westwood, HOPE Dept. Oxford; Type, Westwood Trans. Ent. Soc. 1867, p. 503, Coll. Hope Oxon; <named-content xmlns:xlink="http://www.w3.org/1999/xlink" content-type="dwc:institutional_code" xlink:title="Oxford University Museum of Natural History, Oxford, Great Britain." xlink:href="http://grbio.org/institution/oxford-university-museum-natural-history" xlink:type="simple">OUMNH</named-content>.</p></tp:treatment-sec><tp:treatment-sec sec-type="material" id="SECID0EFDNO"><title>Other material.</title><p>Brazil • 1 ♀; <bold>Amazonas</bold>, Fonte Boa; 1554; <italic><tp:taxon-name><tp:taxon-name-part taxon-name-part-type="genus" reg="Trichoscelia">Trichoscelia</tp:taxon-name-part><tp:taxon-name-part taxon-name-part-type="species" reg="sequella">sequella</tp:taxon-name-part></tp:taxon-name></italic> Westwood; McLachlan Coll. B.M. 1938-674; <named-content xmlns:xlink="http://www.w3.org/1999/xlink" content-type="dwc:institutional_code" xlink:title="The Natural History Museum, London, United Kingdom." xlink:href="http://grbio.org/institution/natural-history-museum-london" xlink:type="simple">NHMUK</named-content> 013802782; <named-content xmlns:xlink="http://www.w3.org/1999/xlink" content-type="dwc:institutional_code" xlink:title="The Natural History Museum, London, United Kingdom." xlink:href="http://grbio.org/institution/natural-history-museum-london" xlink:type="simple">NHMUK</named-content>. • 1 ♂; Ega; Bates; <italic><tp:taxon-name><tp:taxon-name-part taxon-name-part-type="genus" reg="Trichoscelia">Trichoscelia</tp:taxon-name-part><tp:taxon-name-part taxon-name-part-type="species" reg="sequella">sequella</tp:taxon-name-part></tp:taxon-name></italic> Westwood; McLachlan Coll. B.M. 1938-674; <named-content xmlns:xlink="http://www.w3.org/1999/xlink" content-type="dwc:institutional_code" xlink:title="The Natural History Museum, London, United Kingdom." xlink:href="http://grbio.org/institution/natural-history-museum-london" xlink:type="simple">NHMUK</named-content> 013802783; <named-content xmlns:xlink="http://www.w3.org/1999/xlink" content-type="dwc:institutional_code" xlink:title="The Natural History Museum, London, United Kingdom." xlink:href="http://grbio.org/institution/natural-history-museum-london" xlink:type="simple">NHMUK</named-content>.</p><p>Colombia • 1 ♀; <bold>Vichada</bold>, Gaviotas; <named-content xmlns:xlink="http://www.w3.org/1999/xlink" content-type="dwc:verbatimCoordinates" xlink:type="simple"><named-content content-type="geo-json" specific-use="{&#34;type&#34;:&#34;Point&#34;,&#34;coordinates&#34;:[-70.921667,4.563333]}" id="NCID0EKFNO" xlink:type="simple">4°33'48"N, 70°55'18"W</named-content></named-content>; 180 m; 20 Aug. 1995; F. Cortés leg.; bosque de galería; Malaise, <abbrev xmlns:xlink="http://www.w3.org/1999/xlink" content-type="institution" xlink:title="Instituto Alexander von Humbolt, Villa de Leyva, Colombia." id="ABBRID0EPFNO" xlink:type="simple">IAvH</abbrev>-E 115981; <italic><tp:taxon-name><tp:taxon-name-part taxon-name-part-type="genus" reg="Trichoscelia">Trichoscelia</tp:taxon-name-part><tp:taxon-name-part taxon-name-part-type="species" reg="karijona">karijona</tp:taxon-name-part></tp:taxon-name></italic>, det. A. Ardila, 2015; <abbrev xmlns:xlink="http://www.w3.org/1999/xlink" content-type="institution" xlink:title="Instituto Alexander von Humbolt, Villa de Leyva, Colombia." id="ABBRID0E6FNO" xlink:type="simple">IAvH</abbrev>.</p></tp:treatment-sec><tp:treatment-sec sec-type="diagnosis" id="SECID0EEGNO"><title>Diagnosis.</title><p>This species is recognized from <italic><tp:taxon-name><tp:taxon-name-part taxon-name-part-type="genus" reg="Trichoscelia">T.</tp:taxon-name-part><tp:taxon-name-part taxon-name-part-type="species" reg="karijona">karijona</tp:taxon-name-part></tp:taxon-name></italic> by its yellow body coloration pattern. The forefemur has a dorsoproximal brown area that forms a honeycomb pattern. The wing venation is nearly completely brown, and the pterostigma of both wings are dark brown. On the male genitalia, the gonocoxite IX is remarkably short, thickened, with posterior apex set with three or four subequal digitiform processes, hand-like arranged and laterally curved. On the female genitalia, the gonapophyses VIII medial part forms a rectangular, convex plate, with a posteromedial bifid process; the lateral part is a bulging, rounded plate covered with microtrichia.</p></tp:treatment-sec><tp:treatment-sec sec-type="description" id="SECID0EVGNO"><title>Description.</title><p><bold><italic>Measurements</italic>.</bold> Male (<italic>n</italic> = 1). Forewing length: 6.9 mm; Hind wing length: 5.2 mm. Female (<italic>n</italic> = 2): Forewing length: 7.6–7.7 mm; Hind wing length: 5.9–6.1 mm.</p><p><bold><italic>Coloration</italic></bold> (Fig. <xref ref-type="fig" rid="F107">107</xref>). <bold><italic>Head</italic>.</bold> Mainly yellow, vertexal region with longitudinal brown band extending from occipital ridge to supraantennal area, laterally reaching paraocular area; with pale brown setae. Antenna brown flagellum. Frons brown with yellow lateral and anterior margins, clypeus brown with yellow margins, labrum brown; mandible pale brown. Maxilla yellow, with pale brown palpus; labium yellow with pale brown setae on postmentum, labial palpus pale brown, palpimacula yellow. <bold><italic>Thorax</italic>.</bold> Pronotum yellow with brown longitudinal, medial, narrow band and anterior margin; episternum bicolor, brown on anterior ½, yellow on posterior ½, postfurcasternum yellow. Mesonotum with predominantly pale brown scutum, yellow on area adjacent to sutures, scutellum laterally yellow, pale brown at center; metanotum yellow, pale brown at center. Pre-episternum yellow, with brown at center. Pteropleura yellow. <bold><italic>Foreleg</italic>.</bold> Coxa yellow with the proximal ½ brown; trochanter pale brown. Femur yellow, with wide brown area on posterior and dorsal surfaces; setae mostly yellow. Tibia brown, setae mostly yellow. Basitarsus pale brown, clavate setae pale brown; second to fourth tarsomere pale brown. <bold><italic>Mid- and hind leg</italic>.</bold> Mid-leg with coxa, trochanter and femur yellow; tibia brown with yellow apex; tarsus yellow, plantar surface with pale brown setae on the distal margin. Hind leg with coxa, trochanter and femur yellow, tibia brown on proximal ½, yellow on distal ½; first four tarsomeres yellow, fifth tarsomere brown. <bold><italic>Wings</italic>.</bold> Forewing hyaline; pterostigma dark brown; venation dark brown, except at the base of Cu paler; posterior margin with yellow areas on proximal 1/3. Hind wing hyaline; pterostigma dark brown; venation dark brown, except for base of <abbrev xmlns:xlink="http://www.w3.org/1999/xlink" xlink:title="Cubitus anterior" id="ABBRID0EDINO" xlink:type="simple">CuA</abbrev> paler; posterior margin with pale brown areas on proximal 1/3. <bold><italic>Abdomen</italic>.</bold> Tergites yellow with brown posteromedial area. Pleural membrane dark brown. Sternites yellow with brown lateral areas.</p><fig id="F107" position="float" orientation="portrait"><object-id xmlns:xlink="http://www.w3.org/1999/xlink" content-type="doi" xlink:type="simple">10.3897/zookeys.1199.115442.figure107</object-id><label>Figure 107.</label><caption><p><italic><tp:taxon-name><tp:taxon-name-part taxon-name-part-type="genus" reg="Trichoscelia">Trichoscelia</tp:taxon-name-part><tp:taxon-name-part taxon-name-part-type="species" reg="sequella">sequella</tp:taxon-name-part></tp:taxon-name></italic> (Westwood, 1867) <bold>A</bold> female habitus, dorsal <bold>B</bold> wings <bold>C</bold> head, frontal <bold>D</bold> pronotum, dorsal <bold>E</bold> forefemur, anterior surface <bold>F</bold> same, posterior surface.</p></caption><graphic xmlns:xlink="http://www.w3.org/1999/xlink" xlink:href="zookeys-1199-001_article-115442__-g107.jpg" position="float" orientation="portrait" xlink:type="simple" id="oo_1038355.jpg"><uri content-type="original_file" xlink:type="simple">https://binary.pensoft.net/fig/1038355</uri></graphic></fig><p><bold><italic>Morphology</italic></bold> (Fig. <xref ref-type="fig" rid="F107">107</xref>). <bold><italic>Head</italic>.</bold> Diamond-shaped in frontal view, moderately setose, smooth, vertexal area domed above compound eyes, paraocular area concave; coronal suture discrete. Antenna moniliform, scape ~ 2× as wide as long, slightly distally expanded; pedicel as long as wide; flagellum slightly dorsoventrally compressed, with 38 flagellomeres, those of basal ½ 1.5× as wide as long, the rest almost as wide as long, progressively smaller towards flagellar apex; all flagellomeres covered with medial ring of thickened setae. Compound eye, hemispherical, as wide as interocular distance at torulus level. Postgena broad, hypostomal bridge not completely fused with it. Maxillary palpus with first two palpomeres as long as wide, third palpomere 3× as long as wide, fourth ~ 2× as long as wide, fifth slightly shorter than third. Submentum oval with long setae, labial palpus with first palpomere 1.5× as long as wide, second 3× as long as wide, third as long as second, widely expanded, palpimacula widely ovoid. <bold><italic>Thorax</italic>.</bold> Pronotum 1.5× as long as wide, with furrow contiguous to lateral and anterior margins; in lateral view anterior margin, medial region and posterior margin slightly elevated, with thickened, pedicellate setae; episternum with long fine setae, postfurcasternum trapezoidal. Mesonotum 1.5× wider than long, with thick, pedicellate setae on medial area. Metanotum ~ 2× as long as wide, mostly glabrous. Pteropleura covered with abundant short, thin setae. <bold><italic>Foreleg</italic>.</bold> Coxa slightly shorter than femur, cylindrical, with abundant long and thin setae; trochanter subtrapezoidal, with protuberance on anterior surface, covered with short, thin setae; femur robust, covered with short and thin setae; closing surface with double row of tubercle-shaped specializations fully developed, posteroventral row with a more developed sub-basal process (process/seta ratio 2:1), anteroventral row with a more developed basal process (process/seta ratio 2:1) ; rows of thickened setae with globular base adjacent to each row of processes extending over almost the entire closing surface. Tibia almost as long as femur, curved, setose, closing surface with prostrate setae; with patch of clavate setae apically on anterior surface; basitarsus elongated, ventrally keeled and with a row of prostrate setae on proximal ½, anterior surface with patch clavate setae proximally; lanceolate process reaching the base of the fourth tarsomere, with a plug-shaped Stitz organ at apex; second tarsomere 4× as long as wide, third tarsomere as long as wide, fourth tarsomere 2× as long as wide. <bold><italic>Mid- and hind leg</italic>.</bold> Mid-leg with coxa and trochanter covered with long, thin setae; tibia and femur with short, thin setae; basitarsus 3× as long as wide, second tarsomere slightly longer than wide, third and fourth as long as wide, fifth tarsomere ~ 2× as long as wide, all covered with short, thin setae; the first four tarsomeres with a pair of thickened setae laterally on distal margin of plantar surface. Hind leg longer than mid-leg, setose; tibia 1.5× as long as femur; tarsomeres similar to those of mid-leg. <bold><italic>Wings</italic>.</bold> Forewing oval, trichosors present along wing margin, except at base, venation setose; costal space narrow, humeral vein forked, 9–11 subcostal veinlets; pterostigma elongated and narrow, composed of numerous veinlets, mainly incomplete; subcostal space with single, medially located crossvein; Sc vein curved posteriad at proximal margin of pterostigma to merge the RA; <italic>rarp2</italic> curved, with two or three veins arising from it, two from <italic>rarp1</italic>; M fused basally to R; RP base located near separation of M and R, M fork near such separation, opposite to R fork; 1r-m located between RP base and MA base, forming small trapezoidal cell; four gradate crossveins present. Cu vein deeply forked; CuP basally angled, approaching A1, distally forked, slightly before separation of M and R. A1 simple, reaching the level of CuP fork; A2 distally forked, at level of CuP angle. Hind wing smaller and narrower than forewing. Costal space narrow and reduced, with four veinlets; Sc and C fused at 1/5 of wing length, Sc curved posteriad at proximal margin of pterostigma, to merge the RA; pterostigma elongated, narrow, curved, composed of numerous veinlets; radial space with single crossvein, oblique; two veins arising from <italic>rarp1</italic>, one from <italic>rarp2</italic>; two or three gradate series present. M forked slightly beyond R fork; 1 r-m sigmoid, connecting M base and RP, distally connected again to M stem through short crossvein. Cu deeply forked, <abbrev xmlns:xlink="http://www.w3.org/1999/xlink" xlink:title="Cubitus anterior" id="ABBRID0EWKNO" xlink:type="simple">CuA</abbrev> long and sinuous, distally forked, first branch generally candelabrum-shaped; CuP distally anteriorly curved, pectinate. Cubitoanal space with two crossveins. A1 arched, A2 short and arched. <bold><italic>Abdomen</italic>.</bold> Cylindrical, tergites quadrangular; intertergal membranes between segments III–VI in male and III–V in female broad, covered with microtrichia; sternites rectangular.</p><p><bold><italic>Male genitalia</italic></bold> (Fig. <xref ref-type="fig" rid="F108">108A–E</xref>). Tergite IX dorsally slightly narrower than laterally, lateral margin rounded, with posterior notch. Sternite VIII subrectangular; Sternite IX triangular, lateral borders with small, medial emargination; posteromedially forming an obtuse angle, glabrous, dorsally canaliculated, the rest of the surface with abundant long, thin setae; in lateral view acuminate, reaching posterior margin of ectoproct. Gonocoxite IX remarkably short, thickened, base spatulate; apex with three or four subequal digitiform processes, hand-like arranged, laterally curved. Ectoproct semi-triangular, setose; ventral surface with convex, sclerotized anterior area, covered with microspinules, followed posteriorly by broad sclerotized groove. Gonocoxites X forming a short, thickened, ventrally canaliculate sclerite; anterior apex expanded; posterior apex bilobed, with two, short, preapical, lateroventral. Gonostyli X with thin and curved base, with two lateral processes, the rest of the structure long, ventrally curved and anteriorly coiled, forming two internal loops before protruding from abdomen. Gonapophyses X straight, thin, posterior apex dorsally bent with surrounding membrane set with minute spinules; gonapophyses arranged in a V-shape structure, joined by membrane covering base of gonostyli X. Gonocoxites XI U-shaped, medial lobe expanded and elaborate with two differentiated parts: dorsal part as a quadrangular lobe; ventral part as a convex area covered with microspinules, with U-shaped ventral edge; between these parts a narrow, less sclerotized region is present. Lateral arms of gonocoxites XI curved, with anterior apex laterally curved.</p><fig id="F108" position="float" orientation="portrait"><object-id xmlns:xlink="http://www.w3.org/1999/xlink" content-type="doi" xlink:type="simple">10.3897/zookeys.1199.115442.figure108</object-id><label>Figure 108.</label><caption><p><italic><tp:taxon-name><tp:taxon-name-part taxon-name-part-type="genus" reg="Trichoscelia">Trichoscelia</tp:taxon-name-part><tp:taxon-name-part taxon-name-part-type="species" reg="sequella">sequella</tp:taxon-name-part></tp:taxon-name></italic> (Westwood, 1867) <bold>A</bold> male terminalia, lateral <bold>B</bold> same, ventral <bold>C</bold> male genitalia, lateral <bold>D</bold> same, dorsal <bold>E</bold> same, ventral <bold>F</bold> female terminalia, lateral <bold>G</bold> same, ventral <bold>H</bold> spermatheca.</p></caption><graphic xmlns:xlink="http://www.w3.org/1999/xlink" xlink:href="zookeys-1199-001_article-115442__-g108.jpg" position="float" orientation="portrait" xlink:type="simple" id="oo_1038356.jpg"><uri content-type="original_file" xlink:type="simple">https://binary.pensoft.net/fig/1038356</uri></graphic></fig><p><bold><italic>Female genitalia</italic></bold> (Fig. <xref ref-type="fig" rid="F108">108F–H</xref>). Sternite VII trapezoidal. Tergite VIII narrower medially than laterally, enclosing the spiracle of eighth abdominal segment, lateral margin triangular. Membrane between tergite VIII and tergite IX + ectoproct sclerotized, forming a concave, triangular plate. Gonocoxites VIII forming a trapezoidal plate with two lateral concavities; gonapophyses VIII with rectangular, convex medial part, with a posteromedial bifid process; lateral part as a bulging, rounded plate covered with microtrichia. Tergite IX + ectoproct ovoid. Gonocoxite IX long and narrow, as long as the last four abdominal segments together. Bursa copulatrix funnel-shaped, membranous, long, thin, proximally sclerotized, curved; spermatheca complex and entangled; proximal section long, thin, forming three coils, ending in an innermost spiral; medial section thicker than proximal section, entangled, forming multiple convolutions. Distal section thin, forming several convolutions, progressively wider towards apex, distally with trumpet-shaped invagination. Fertilization canal duct short, thin and sigmoid; fertilization canal short, thickened, pod-shaped, covered with microfilaments.</p></tp:treatment-sec><tp:treatment-sec sec-type="distribution" id="SECID0E3MNO"><title>Distribution.</title><p>Brazil (Amazonas), Colombia (Vichada).</p></tp:treatment-sec><tp:treatment-sec sec-type="remarks" id="SECID0EBNNO"><title>Remarks.</title><p>The label of the holotype female of this species has only “Amazonas” as collecting data. An additional male deposited in the Natural History Museum of London (<named-content xmlns:xlink="http://www.w3.org/1999/xlink" content-type="dwc:institutional_code" xlink:title="The Natural History Museum, London, United Kingdom." xlink:href="http://grbio.org/institution/natural-history-museum-london" xlink:type="simple">NHMUK</named-content>) was collected in Fonte Boa, in the state of Amazonas in Brazil. A male specimen from Guyana reported by <xref ref-type="bibr" rid="B55">Penny (1982a)</xref>, was wrongly identified, and actually belongs to <italic><tp:taxon-name><tp:taxon-name-part taxon-name-part-type="genus" reg="Trichoscelia">T.</tp:taxon-name-part><tp:taxon-name-part taxon-name-part-type="species" reg="karijona">karijona</tp:taxon-name-part></tp:taxon-name></italic>. A female specimen from Colombia (Vichada) was reported by <xref ref-type="bibr" rid="B3">Ardila-Camacho and García (2015)</xref>, although it was identified as <italic><tp:taxon-name><tp:taxon-name-part taxon-name-part-type="genus" reg="Trichoscelia">T.</tp:taxon-name-part><tp:taxon-name-part taxon-name-part-type="species" reg="karijona">karijona</tp:taxon-name-part></tp:taxon-name></italic>.</p><p>The separation between <italic><tp:taxon-name><tp:taxon-name-part taxon-name-part-type="genus" reg="Trichoscelia">T.</tp:taxon-name-part><tp:taxon-name-part taxon-name-part-type="species" reg="sequella">sequella</tp:taxon-name-part></tp:taxon-name></italic> and <italic><tp:taxon-name><tp:taxon-name-part taxon-name-part-type="genus" reg="Trichoscelia">T.</tp:taxon-name-part><tp:taxon-name-part taxon-name-part-type="species" reg="karijona">karijona</tp:taxon-name-part></tp:taxon-name></italic> is difficult as both species are quite similar. The separation requires a careful examination of the coloration and the spermatheca, but the male genitalia is markedly different between both species. <italic><tp:taxon-name><tp:taxon-name-part taxon-name-part-type="genus" reg="Trichoscelia">Trichoscelia</tp:taxon-name-part><tp:taxon-name-part taxon-name-part-type="species" reg="sequella">sequella</tp:taxon-name-part></tp:taxon-name></italic> appears to be closely related to <italic><tp:taxon-name><tp:taxon-name-part taxon-name-part-type="genus" reg="Trichoscelia">T.</tp:taxon-name-part><tp:taxon-name-part taxon-name-part-type="species" reg="pennyi">pennyi</tp:taxon-name-part></tp:taxon-name></italic> and <italic><tp:taxon-name><tp:taxon-name-part taxon-name-part-type="genus" reg="Trichoscelia">T.</tp:taxon-name-part><tp:taxon-name-part taxon-name-part-type="species" reg="banksi">banksi</tp:taxon-name-part></tp:taxon-name></italic> due to the overall morphology of the male genitalia, and particularly of the gonocoxites IX.</p></tp:treatment-sec><ref-list><ref id="B55"><mixed-citation xmlns:xlink="http://www.w3.org/1999/xlink" xlink:type="simple"><person-group><name name-style="western"><surname>Penny</surname><given-names>ND</given-names></name></person-group> (<year>1982a</year>) <article-title><tp:taxon-name><tp:taxon-name-part taxon-name-part-type="order">Neuroptera</tp:taxon-name-part></tp:taxon-name> of the Amazon basin. Part 6. <tp:taxon-name><tp:taxon-name-part taxon-name-part-type="family">Mantispidae</tp:taxon-name-part></tp:taxon-name> (1).</article-title><source>Acta Amazonica</source><volume>12</volume>(<issue>2</issue>): <fpage>415</fpage>–<lpage>463</lpage>. <ext-link xlink:href="10.1590/1809-43921982122415" ext-link-type="doi" xlink:type="simple">https://doi.org/10.1590/1809-43921982122415</ext-link></mixed-citation></ref><ref id="B3"><mixed-citation xmlns:xlink="http://www.w3.org/1999/xlink" xlink:type="simple"><person-group><name name-style="western"><surname>Ardila-Camacho</surname><given-names>A</given-names></name><name name-style="western"><surname>García</surname><given-names>A</given-names></name></person-group> (<year>2015</year>) <article-title>Mantidflies of Colombia (<tp:taxon-name><tp:taxon-name-part taxon-name-part-type="order">Neuroptera</tp:taxon-name-part></tp:taxon-name>, <tp:taxon-name><tp:taxon-name-part taxon-name-part-type="family">Mantispidae</tp:taxon-name-part></tp:taxon-name>).</article-title><source>Zootaxa</source><volume>3937</volume>(<issue>3</issue>): <fpage>401</fpage>–<lpage>455</lpage>. <ext-link xlink:href="10.11646/zootaxa.3937.3.1" ext-link-type="doi" xlink:type="simple">https://doi.org/10.11646/zootaxa.3937.3.1</ext-link></mixed-citation></ref></ref-list></tp:taxon-treatment>
