# Supplementary material for: ﻿A camouflaged diversity: taxonomic revision of the thorny lacewing subfamily Symphrasinae (Neuroptera, Rhachiberothidae)
Source: Zookeys. 2024 Apr 30;1199:1–409. doi: 10.3897/zookeys.1199.115442 (PMC11077268; doi:10.3897/zookeys.1199.115442)
Supplement: XML Treatment for Trichoscelia tobari [file zookeys.1199.115442-treatment59.xml]

<!DOCTYPE tp:taxon-treatment
  PUBLIC "-//TaxonX//DTD Taxonomic Treatment Publishing DTD v0 20100105//EN" "tax-treatment-NSO.dtd">
<tp:taxon-treatment xmlns:tp="http://www.plazi.org/taxpub"><tp:treatment-meta><kwd-group><label>Taxon classification</label><kwd>
                <named-content content-type="kingdom">Animalia</named-content>
              </kwd><kwd>
                <named-content content-type="order">Neuroptera</named-content>
              </kwd><kwd>
                <named-content content-type="family">Rhachiberothidae</named-content>
              </kwd></kwd-group><mixed-citation publication-type="journal"><person-group><name><surname>Ardila-Camacho</surname><given-names>Adrian</given-names></name><name><surname>Machado</surname><given-names>Renato José Pires</given-names></name><name><surname>Ohl</surname><given-names>Michael</given-names></name><name><surname>Contreras-Ramos</surname><given-names>Atilano</given-names></name></person-group><article-title>﻿A camouflaged diversity: taxonomic revision of the thorny lacewing subfamily <tp:taxon-name><tp:taxon-name-part taxon-name-part-type="subfamily">Symphrasinae</tp:taxon-name-part></tp:taxon-name> (<tp:taxon-name><tp:taxon-name-part taxon-name-part-type="order">Neuroptera</tp:taxon-name-part></tp:taxon-name>, <tp:taxon-name><tp:taxon-name-part taxon-name-part-type="family">Rhachiberothidae</tp:taxon-name-part></tp:taxon-name>)</article-title><source>Zookeys</source><day>30</day><month>04</month><year>2024</year><volume>1199</volume><fpage>1</fpage><lpage>409</lpage><pub-id pub-id-type="doi">10.3897/zookeys.1199.115442</pub-id></mixed-citation></tp:treatment-meta><tp:nomenclature><label>﻿﻿</label><tp:taxon-name>
              <tp:taxon-name-part taxon-name-part-type="genus" reg="Trichoscelia">Trichoscelia</tp:taxon-name-part>
              <tp:taxon-name-part taxon-name-part-type="species" reg="tobari">tobari</tp:taxon-name-part>
            </tp:taxon-name><tp:taxon-authority>(Navás, 1914)</tp:taxon-authority><xref ref-type="fig" rid="F109">Figs 109</xref><xref ref-type="fig" rid="F110">, 110</xref><tp:nomenclature-citation-list><tp:nomenclature-citation><tp:taxon-name>
                  <tp:taxon-name-part taxon-name-part-type="genus" reg="Symphrasis">Symphrasis</tp:taxon-name-part>
                  <tp:taxon-name-part taxon-name-part-type="species" reg="tobari">tobari</tp:taxon-name-part>
                </tp:taxon-name><comment>Navás, 1914: 26. Holotype: male, Mexico, Tabasco (<named-content xmlns:xlink="http://www.w3.org/1999/xlink" content-type="dwc:institutional_code" xlink:title="The Natural History Museum, London, United Kingdom." xlink:href="http://grbio.org/institution/natural-history-museum-london" xlink:type="simple">NHMUK</named-content>).</comment></tp:nomenclature-citation><tp:nomenclature-citation><tp:taxon-name>
                  <tp:taxon-name-part taxon-name-part-type="genus" reg="Trichoscelia">Trichoscelia</tp:taxon-name-part>
                  <tp:taxon-name-part taxon-name-part-type="species" reg="tobari">tobari</tp:taxon-name-part>
                </tp:taxon-name><comment>(Navás, 1914). <xref ref-type="bibr" rid="B54">Penny (1977)</xref>: 37.</comment></tp:nomenclature-citation></tp:nomenclature-citation-list></tp:nomenclature><tp:treatment-sec sec-type="material" id="SECID0E1SNO"><title>Material examined.</title><p><bold><italic>Holotype</italic>.</bold> Mexico; ♂; <bold>Tabasco</bold>, Teapa; January; H.H.S., Godman-Salvin collection 1913-214; <italic><tp:taxon-name><tp:taxon-name-part taxon-name-part-type="genus" reg="Symphrasis">Symphrasis</tp:taxon-name-part><tp:taxon-name-part taxon-name-part-type="species" reg="tobari">tobari</tp:taxon-name-part></tp:taxon-name></italic> Nav. Navás S.J. det.; Typus red label; Type H.T.; Typus red label; <named-content xmlns:xlink="http://www.w3.org/1999/xlink" content-type="dwc:institutional_code" xlink:title="The Natural History Museum, London, United Kingdom." xlink:href="http://grbio.org/institution/natural-history-museum-london" xlink:type="simple">NHMUK</named-content> 01380276; <named-content xmlns:xlink="http://www.w3.org/1999/xlink" content-type="dwc:institutional_code" xlink:title="The Natural History Museum, London, United Kingdom." xlink:href="http://grbio.org/institution/natural-history-museum-london" xlink:type="simple">NHMUK</named-content>.</p></tp:treatment-sec><tp:treatment-sec sec-type="material" id="SECID0ECUNO"><title>Other material.</title><p>Mexico – <bold>Jalisco</bold> • 1 ♀; Chamela Research Station; <named-content xmlns:xlink="http://www.w3.org/1999/xlink" content-type="dwc:verbatimCoordinates" xlink:type="simple"><named-content content-type="geo-json" specific-use="{&#34;type&#34;:&#34;Point&#34;,&#34;coordinates&#34;:[-105.044567,19.497883]}" id="NCID0ENUNO" xlink:type="simple">19°29.873'N, 105°02.674'W</named-content></named-content>; 08 Jul. 2003; 375’; F.G. Andrews leg.; at lights; <named-content xmlns:xlink="http://www.w3.org/1999/xlink" content-type="dwc:institutional_code" xlink:title="California State collection of Arthropods, California Department of Food and Agriculture, Sacramento, California, USA." xlink:href="http://grbio.org/institution/california-state-collection-arthropods" xlink:type="simple">CSCA</named-content>. – <bold>Oaxaca</bold> • 1 ♂; 63 mi. W Tehuantepec; 21 Jul. 1952; E.E. Gilbert, C.D. MacNeil leg.; <named-content xmlns:xlink="http://www.w3.org/1999/xlink" content-type="dwc:institutional_code" xlink:title="Florida State Collection of Arthropods, Gainesville, Florida, USA." xlink:href="http://grbio.org/institution/florida-state-collection-arthropods-museum-entomology" xlink:type="simple">FSCA</named-content>. • 1 ♂; Pochutla, Candelaria Loxichá, Santa Rita; 541 m; 15.93027, -96.53472; 12 Aug. 2018; F. Acevedo, A. Ramírez &amp; D. Curoe leg.; <named-content xmlns:xlink="http://www.w3.org/1999/xlink" content-type="dwc:institutional_code" xlink:title="Colección Nacional de Insectos, Instituto de Biología, Universidad Nacional Autónoma de México, Ciudad de México, México." xlink:href="http://grbio.org/institution/coleccion-nacional-de-insectos-universidad-nacional-autonoma-de-mexico" xlink:type="simple">CNIN</named-content>. – <bold>Quintana Roo</bold> • 1 ♀; Bacalar, Limones; <named-content xmlns:xlink="http://www.w3.org/1999/xlink" content-type="dwc:verbatimCoordinates" xlink:type="simple"><named-content content-type="geo-json" specific-use="{&#34;type&#34;:&#34;Point&#34;,&#34;coordinates&#34;:[-88.151111,18.990556]}" id="NCID0ESVNO" xlink:type="simple">18°59'26"N, 88°09'04"W</named-content></named-content>; 21 m; 19 Jul. 2014; WACH-JJRR, trampa de luz-LED roja; <named-content xmlns:xlink="http://www.w3.org/1999/xlink" content-type="dwc:institutional_code" xlink:title="Colección Nacional de Insectos, Instituto de Biología, Universidad Nacional Autónoma de México, Ciudad de México, México." xlink:href="http://grbio.org/institution/coleccion-nacional-de-insectos-universidad-nacional-autonoma-de-mexico" xlink:type="simple">CNIN</named-content>. – <bold>Veracruz</bold> • 2 ♀; 30 mi. South Acayucan; 22 Apr. 1962; F.D. Parker, L.A. Stange leg.; <italic><tp:taxon-name><tp:taxon-name-part taxon-name-part-type="genus" reg="Trichoscelia">Trichoscelia</tp:taxon-name-part><tp:taxon-name-part taxon-name-part-type="species" reg="tobari">tobari</tp:taxon-name-part></tp:taxon-name></italic> det., L. Stange, 1965; <named-content xmlns:xlink="http://www.w3.org/1999/xlink" content-type="dwc:institutional_code" xlink:title="Florida State Collection of Arthropods, Gainesville, Florida, USA." xlink:href="http://grbio.org/institution/florida-state-collection-arthropods-museum-entomology" xlink:type="simple">FSCA</named-content>. • 1 ♀; 11.7 mi. E Xalapa, 2835; 23 Aug. 1967; Ball, T.L. Erwin, R.E. Leech leg.; U.V light; collection of R.G. Beard, <named-content xmlns:xlink="http://www.w3.org/1999/xlink" content-type="dwc:institutional_code" xlink:title="Museum of Comparative Zoology, Cambridge, Massachusetts, USA." xlink:href="http://grbio.org/institution/museum-comparative-zoology" xlink:type="simple">MCZ</named-content>-ENT 00681788; <named-content xmlns:xlink="http://www.w3.org/1999/xlink" content-type="dwc:institutional_code" xlink:title="Museum of Comparative Zoology, Cambridge, Massachusetts, USA." xlink:href="http://grbio.org/institution/museum-comparative-zoology" xlink:type="simple">MCZ</named-content>. • 1 ♂; Veracruz, Estación de Biología Los Tuxtlas; 120 m; 20 Feb. 1985; A. Ibarra leg.; 03387; <named-content xmlns:xlink="http://www.w3.org/1999/xlink" content-type="dwc:institutional_code" xlink:title="Colección Nacional de Insectos, Instituto de Biología, Universidad Nacional Autónoma de México, Ciudad de México, México." xlink:href="http://grbio.org/institution/coleccion-nacional-de-insectos-universidad-nacional-autonoma-de-mexico" xlink:type="simple">CNIN</named-content>.</p></tp:treatment-sec><tp:treatment-sec sec-type="diagnosis" id="SECID0EOXNO"><title>Diagnosis.</title><p>This species is separated from other species from Mexico and Central America by the presence of three apical flagellomeres pale yellow. The forefemur is yellow with a broad, brown band adjacent to the closing area on the posterior surface. The forewing has the area surrounding crossveins, base of RP, M fork, first branch of <abbrev xmlns:xlink="http://www.w3.org/1999/xlink" xlink:title="Cubitus anterior" id="ABBRID0EUXNO" xlink:type="simple">CuA</abbrev>, and apex of CuP amber. On the male genitalia, the gonocoxite IX is short, curved, with posterior apex laterodorsally curved, and set with four digitiform processes, two apical, medially situated, and two preapical, laterally located. On the female genitalia, the gonapophyses VIII medial part is convex, keel-shaped, and posteromedially set with a short, thickened M-shaped process; the lateral part is a triangular, convex plate.</p></tp:treatment-sec><tp:treatment-sec sec-type="description" id="SECID0EYXNO"><title>Description.</title><p><bold><italic>Measurements</italic>.</bold> Male (<italic>n</italic> = 2). Forewing length: 6.3–7.3 mm; Hind wing length: 5.7–5.8 mm. Female (<italic>n</italic> = 3): Forewing length: 7.3–8.3 mm; Hind wing length: 5.5–6.4 mm.</p><p><bold><italic>Coloration</italic></bold> (Fig. <xref ref-type="fig" rid="F109">109</xref>). <bold><italic>Head</italic>.</bold> Mostly yellow, vertexal region with pale brown band, anteriorly forked, with abundant yellow setae. Hypostomal bridge brown. Antennal scape mainly yellow, distally with brown infuscations; pedicel brown with yellow areas; flagellum brown, with the last three flagellomeres pale yellow. Frons with two faint brown markings beneath toruli. Clypeus and labrum yellow with brown suffusions; mandible yellow at base, pale amber at apex. Maxilla yellow, maxillary palpus brown, with paler basal palpomere. Postmentum yellow with brown suffusions and pale brown setae, prementum yellow, ligula yellow with brown suffusions, labial palpus brown with yellow palpimacula. <bold><italic>Thorax</italic>.</bold> Pronotum yellow with brown wide medial band and anterior margin, lateral areas with brown suffusions; episternum bicolor, brown and yellow, with pale brown setae; postfurcasternum pale yellow. Mesonotum yellow, scutum brown on area adjacent to wing bases, medially with two pairs of brown spots, scutellum brown with yellow edges and setae; metanotum with brown sclerites with yellow margins. Pteropleura yellow, with broad brown areas on sclerites. <bold><italic>Foreleg</italic>.</bold> Coxa yellow with base and apex brown suffused, trochanter ventrally brown, dorsally yellow. Femur yellow with brown band adjacent to closing area on posterior surface; anterior surface with area adjacent to closing surface on the basal ½ brown with yellow circular areas at setal bases. Tibia yellow with brown suffusions, with interspersed brown and yellow setae; basitarsus basal ½ yellow with brown areas, lanceolate process pale amber; tarsomeres 2–4 pale amber. <bold><italic>Mid- and hind leg</italic>.</bold> Mid-leg with brown coxa, with setae of the same color, remaining podomeres yellow with setae of the same color, tarsomeres with the plantar surface with amber setae on the distal margin of the first four tarsomeres; pale amber pretarsal claws. Hind leg with brown coxa, yellow trochanter and femur; tibia brown with proximal 1/3 brown, remainder yellow, mostly pale brown setae, pale brown tibial spines; tarsus with the first three tarsomeres yellow, the rest pale amber, yellow and pale brown setae intermingled, plantar surface with pale amber setae distally in the first four tarsomeres; pale amber pretarsal claws. <bold><italic>Wings</italic>.</bold> Forewing hyaline, area surrounding crossveins, base of RP, M fork, first branch of <abbrev xmlns:xlink="http://www.w3.org/1999/xlink" xlink:title="Cubitus anterior" id="ABBRID0EGZNO" xlink:type="simple">CuA</abbrev>, and apex of CuP dark amber; pterostigma pale brown with yellow area at middle; longitudinal veins alternating yellow and dark brown, subcostal veinlets and crossveins dark brown; wing margin mainly pale brown. Hind wing hyaline, with area around RP base, 1ra-rp, apical area beyond pterostigma, and apical branches of CuP dark amber; pterostigma pale brown, with preapical yellow spot; longitudinal veins mainly brown, with pale and dark areas; base of Cu and anal veins mainly yellow; wing margin alternating yellow and pale brown, crossveins mostly dark brown, subcostal veinlets pale brown. <bold><italic>Abdomen</italic>.</bold> Tergites yellow with brown, posteromedial, triangular spot. Sternites II and III mainly brown, sternites IV–VII yellow with brown infuscations. Abdominal apex mainly brown. Pleural membrane brown.</p><fig id="F109" position="float" orientation="portrait"><object-id xmlns:xlink="http://www.w3.org/1999/xlink" content-type="doi" xlink:type="simple">10.3897/zookeys.1199.115442.figure109</object-id><label>Figure 109.</label><caption><p><italic><tp:taxon-name><tp:taxon-name-part taxon-name-part-type="genus" reg="Trichoscelia">Trichoscelia</tp:taxon-name-part><tp:taxon-name-part taxon-name-part-type="species" reg="tobari">tobari</tp:taxon-name-part></tp:taxon-name></italic> (Navás, 1914) <bold>A</bold> male habitus, dorsal (abdomen removed) <bold>B</bold> wings <bold>C</bold> head, frontal <bold>D</bold> pronotum, dorsal <bold>E</bold> forefemur, anterior surface <bold>F</bold> same, posterior surface.</p></caption><graphic xmlns:xlink="http://www.w3.org/1999/xlink" xlink:href="zookeys-1199-001_article-115442__-g109.jpg" position="float" orientation="portrait" xlink:type="simple" id="oo_1038357.jpg"><uri content-type="original_file" xlink:type="simple">https://binary.pensoft.net/fig/1038357</uri></graphic></fig><p><bold><italic>Morphology</italic></bold> (Fig. <xref ref-type="fig" rid="F109">109</xref>). <bold><italic>Head</italic>.</bold> Diamond-shaped in frontal view, vertexal region domed above compound eyes, laterally with rows of short, reclined setae; paraocular area concave; coronal suture not discernible. Antenna moniliform, scape ~ 2× as long as wide, slightly distally expanded; pedicel slightly longer than wide; flagellum slightly dorsoventrally compressed, with 34 flagellomeres, 2× as wide as long, narrower towards apex; all flagellomeres with medial ring of thickened setae. Compound eye hemispheric, as wide as ¾ of interocular distance at torulus level. Frons pentagonal narrow; clypeus trapezoidal, narrow; labrum rounded. Postgena broad, hypostomal bridge not completely fused with it. Maxillary palpus with first two short, third and fifth 3× as long as wide, the fourth 2× as long as wide. Labial palpus with third palpomere expanded and rounded, palpimacula broadly ovoid. <bold><italic>Thorax</italic>.</bold> Pronotum slightly longer than wide, with groove contiguous to lateral and distal margins; anterior margin, medial area, and posterior margin, slightly elevated with long, pedicellate, thickened setae; episternum with long, thin setae; postfurcasternum trapezoidal. Mesonotum slightly wider than long, with abundant long, thickened setae on medial area. Metanotum ~ 2× as wide as long, glabrous. Pteropleura covered with abundant long, thin setae. <bold><italic>Foreleg</italic>.</bold> Coxa as long as femur, cylindrical, with abundant fine, long setae; trochanter subconical, dorsally set with long and thick, pedicellate setae; femur robust, with abundant fine and long setae. Closing surface with both rows of integumentary specializations fully developed, with tubercle-shaped processes; posteroventral row proximally with a more developed process (process/seta ratio 1:1), anteroventral row with a more developed sub-basal process (process/seta ratio 1:1); thickened setae with globular base forming two rows adjacent to rows of processes, extending almost over the entire length of closing surface. Tibia almost as long as femur, curved, setose, closing surface keeled with row of prostrate setae; anterior surface with clavate setae at apex. Basitarsus elongated, ventrally keeled, with row of prostrate setae on proximal ½, anterior surface with clavate setae; lanceolate process, reaching the base of fourth tarsomere, with plug-shaped Stitz organ at apex; second tarsomere 4× as long as wide, third tarsomere as long as wide, last tarsomere slightly shorter than second. <bold><italic>Mid- and hind leg</italic>.</bold> Mid-leg covered with abundant long, fine setae, slightly thickened tibia; basitarsus 4× as long as wide, second 1.5× as long as wide, third and fourth as long as wide, fifth tarsomere ~ 2× as long as wide; first four tarsomeres with a pair of thickened setae, laterally on the distal margin of plantar surface. Hind leg longer than mid-leg, densely covered with long, thin setae, shorter on tarsus; tibia slightly thickened, tarsomeres similar to those of the mid-leg. <bold><italic>Wings</italic>.</bold> Forewing oval, trichomes present along wing margin except at base of posterior margin, venation setose; costal space narrow, humeral vein forked, 12 or 13 subcostal veinlets present; pterostigma rectangular, smoothly curved, with numerous incomplete veinlets; subcostal space with single medially located crossvein, Sc vein abruptly bent posteriad at proximal margin of pterostigma to merge the RA; <italic>rarp2</italic> gently curved, 1–3 veins arising from it, three from <italic>rarp1</italic>; M basally fused to R; RP base located near separation of M and R, M fork near such separation; 1r-m located between RP base and M fork forming a small trapezoidal cell; four gradate crossveins present. M vein deeply forked, <abbrev xmlns:xlink="http://www.w3.org/1999/xlink" xlink:title="Cubitus anterior" id="ABBRID0EV2NO" xlink:type="simple">CuA</abbrev> forked opposite the stem of RP; CuP proximally angled, almost touching A1, distally forked at level of divergence of M and R. 1A simple, ending at posterior margin, almost at level of separation of M and R; 2A distally forked, slightly beyond the level of CuP angle. Hind wing oval, smaller and narrower than forewing; costal space narrow and reduced, with three or four veinlets; C and Sc fused at proximal ¼ of wing length, Sc vein abruptly curved posteriad at proximal margin of pterostigma to merge the RA; pterostigma elongated, narrow, with numerous incomplete veinlets; radial space with single crossvein, oblique; two or three veins arising from <italic>rarp1</italic>, one or none from <italic>rarp2</italic>. Two gradate crossveins present. 1r-m sigmoid, connecting M base and RP base, distally connected again to M stem through short crossvein. M forked beyond R fork. Cu deeply forked, <abbrev xmlns:xlink="http://www.w3.org/1999/xlink" xlink:title="Cubitus anterior" id="ABBRID0E42NO" xlink:type="simple">CuA</abbrev> long, sinuous, distally forked, first branch forked; CuP distally slightly anteriorly curved, pectinate. Cubitoanal space with two crossveins. A1 arched, A2 short and simple. <bold><italic>Abdomen</italic>.</bold> Cylindrical, slightly distally expanded, without processes or pores.</p><p><bold><italic>Male genitalia</italic></bold> (Fig. <xref ref-type="fig" rid="F110">110A–E</xref>). Tergite IX medially narrower than laterally, lateral margin rounded, with a posterior notch. Sternum VIII quadrangular. Sternite IX approximately pentagonal; the posteromedially glabrous, dorsally canaliculated; straight in lateral view, reaching posterior margin of ectoproct; remaining surface with abundant long and thin setae. Gonocoxite IX short, curved with spatulate base; apex laterodorsally curved, with four digitiform processes, two apical, medially situated, and two preapical, laterally located. Ectoproct approximately triangular, setose; ventrally with anterior slightly convex area, followed by concave area posteriorly; both covered with microtrichia. Gonocoxites X forming a straight, ventrally canaliculate sclerite, anterior apex expanded and dorsally curved; posterior apex spatulated, slightly bent, preapically with lateral projection on each side. Base of gonostyli X thickened and curved, with two lateral processes; the rest of the structure long, abruptly anteroventrally curved and anteriorly coiled, forming two internal loops before protruding from abdomen. Gonapophyses X straight, narrow, anterior apex curved, posterior apex dorsally bent with surrounding membrane set with minute spinules; gonapophyses arranged in a V-shaped structure, joined by a membrane forming a covering on base of gonostyli X. Gonocoxites XI approximately U-shaped, medial lobe enlarged and elaborated, consisting of two differentiated parts: dorsal part as broad and rounded lobe; ventral part as broad, convex region whose ventral margin is U-shaped in ventral view; the surface is covered with minute spinules; area between these parts less sclerotized. Gonocoxites XI arms straight to gently curved, anterior apex curved.</p><fig id="F110" position="float" orientation="portrait"><object-id xmlns:xlink="http://www.w3.org/1999/xlink" content-type="doi" xlink:type="simple">10.3897/zookeys.1199.115442.figure110</object-id><label>Figure 110.</label><caption><p><italic><tp:taxon-name><tp:taxon-name-part taxon-name-part-type="genus" reg="Trichoscelia">Trichoscelia</tp:taxon-name-part><tp:taxon-name-part taxon-name-part-type="species" reg="tobari">tobari</tp:taxon-name-part></tp:taxon-name></italic> (Navás, 1914) <bold>A</bold> male terminalia, lateral <bold>B</bold> same, ventral <bold>C</bold> male genitalia, lateral <bold>D</bold> same, dorsal <bold>E</bold> same, ventral <bold>F</bold> female terminalia, lateral <bold>G</bold> same, ventral <bold>H</bold> gonapophyses VIII ventral <bold>I</bold> spermatheca.</p></caption><graphic xmlns:xlink="http://www.w3.org/1999/xlink" xlink:href="zookeys-1199-001_article-115442__-g110.jpg" position="float" orientation="portrait" xlink:type="simple" id="oo_1038358.jpg"><uri content-type="original_file" xlink:type="simple">https://binary.pensoft.net/fig/1038358</uri></graphic></fig><p><bold><italic>Female genitalia</italic></bold> (Fig. <xref ref-type="fig" rid="F110">110F–I</xref>). Sternite VII subtrapezoidal. Tergite VIII medially posteriorly incised, narrower than laterally, laterally widened, enclosing the spiracle of eighth abdominal segment, lateral margin triangular. Membrane between tergite VIII and tergite IX+ ectoproct sclerotized, forming a concave triangular plate. Gonocoxites VIII forming a trapezoidal, concave plate; gonapophyses VIII with medial part convex, keel-shaped, posteromedially with a short, thickened M-shaped process; lateral part as a triangular, convex plate. Tergite IX + ectoproct subrectangular. Gonocoxite IX long and narrow, as long as the last four abdominal segments together. Bursa copulatrix proximally funnel-shaped, sclerotized, concave, the rest membranous, long, and thin; spermatheca complex and entangled; proximal section long, thin, forming five coils, ending in an innermost spiral; medial section slightly thicker than proximal section, entangled, forming multiple convolutions. Distal section thin, progressively broader towards apex, forming two coils, distally with trumpet-shaped invagination. Fertilization canal duct short, thin, sigmoid; fertilization canal short, thickened, J-shaped, covered with microfilaments.</p></tp:treatment-sec><tp:treatment-sec sec-type="distribution" id="SECID0EF5NO"><title>Distribution.</title><p>Mexico (Jalisco, Oaxaca, Quintana Roo, Tabasco, Veracruz).</p></tp:treatment-sec><tp:treatment-sec sec-type="remarks" id="SECID0EK5NO"><title>Remarks.</title><p>Prior to this work <italic><tp:taxon-name><tp:taxon-name-part taxon-name-part-type="genus" reg="Trichoscelia">T.</tp:taxon-name-part><tp:taxon-name-part taxon-name-part-type="species" reg="tobari">tobari</tp:taxon-name-part></tp:taxon-name></italic> was known only from the original description. The type of this species was collected in the Mexican state of Tabasco and has never been reported from any other locality. Herein, the distribution of this species in Mexico is extended to the states of Jalisco, Oaxaca, Quintana Roo, and Veracruz.</p><p><italic><tp:taxon-name><tp:taxon-name-part taxon-name-part-type="genus" reg="Trichoscelia">Trichoscelia</tp:taxon-name-part><tp:taxon-name-part taxon-name-part-type="species" reg="tobari">tobari</tp:taxon-name-part></tp:taxon-name></italic> is easily distinguished by the pale antennal tips and the mark on the posterior surface of the forefemur. The morphology of the genital sclerites of this species suggest it is closely related to <italic><tp:taxon-name><tp:taxon-name-part taxon-name-part-type="genus" reg="Trichoscelia">T.</tp:taxon-name-part><tp:taxon-name-part taxon-name-part-type="species" reg="flavomaculata">flavomaculata</tp:taxon-name-part></tp:taxon-name></italic>, <italic><tp:taxon-name><tp:taxon-name-part taxon-name-part-type="genus" reg="Trichoscelia">T.</tp:taxon-name-part><tp:taxon-name-part taxon-name-part-type="species" reg="umbrata">umbrata</tp:taxon-name-part></tp:taxon-name></italic>, <italic><tp:taxon-name><tp:taxon-name-part taxon-name-part-type="genus" reg="Trichoscelia">T.</tp:taxon-name-part><tp:taxon-name-part taxon-name-part-type="species" reg="basella">basella</tp:taxon-name-part></tp:taxon-name></italic>, <italic><tp:taxon-name><tp:taxon-name-part taxon-name-part-type="genus" reg="Trichoscelia">T.</tp:taxon-name-part><tp:taxon-name-part taxon-name-part-type="species" reg="fenella">fenella</tp:taxon-name-part></tp:taxon-name></italic> and <italic><tp:taxon-name><tp:taxon-name-part taxon-name-part-type="genus" reg="Trichoscelia">T.</tp:taxon-name-part><tp:taxon-name-part taxon-name-part-type="species" reg="involuta">involuta</tp:taxon-name-part></tp:taxon-name></italic> among others, which have a similar configuration of the male gonocoxites IX.</p></tp:treatment-sec><ref-list><ref id="B54"><mixed-citation xmlns:xlink="http://www.w3.org/1999/xlink" xlink:type="simple"><person-group><name name-style="western"><surname>Penny</surname><given-names>ND</given-names></name></person-group> (<year>1977</year>) Lista de <tp:taxon-name><tp:taxon-name-part taxon-name-part-type="order">Megaloptera</tp:taxon-name-part></tp:taxon-name>, <tp:taxon-name><tp:taxon-name-part taxon-name-part-type="order">Neuroptera</tp:taxon-name-part></tp:taxon-name> e <tp:taxon-name><tp:taxon-name-part taxon-name-part-type="order">Raphidioptera</tp:taxon-name-part></tp:taxon-name> do México, América Central, ilhas Caraíbas e América do Sul. Acta Amazonica 7(4, Suplemento): 1–6. <ext-link xlink:href="10.1590/1809-43921977074s005" ext-link-type="doi" xlink:type="simple">https://doi.org/10.1590/1809-43921977074s005</ext-link></mixed-citation></ref></ref-list></tp:taxon-treatment>
