# Supplementary material for: ﻿A camouflaged diversity: taxonomic revision of the thorny lacewing subfamily Symphrasinae (Neuroptera, Rhachiberothidae)
Source: Zookeys. 2024 Apr 30;1199:1–409. doi: 10.3897/zookeys.1199.115442 (PMC11077268; doi:10.3897/zookeys.1199.115442)
Supplement: XML Treatment for Trichoscelia umbrata [file zookeys.1199.115442-treatment60.xml]

<!DOCTYPE tp:taxon-treatment
  PUBLIC "-//TaxonX//DTD Taxonomic Treatment Publishing DTD v0 20100105//EN" "tax-treatment-NSO.dtd">
<tp:taxon-treatment xmlns:tp="http://www.plazi.org/taxpub"><tp:treatment-meta><kwd-group><label>Taxon classification</label><kwd>
                <named-content content-type="kingdom">Animalia</named-content>
              </kwd><kwd>
                <named-content content-type="order">Neuroptera</named-content>
              </kwd><kwd>
                <named-content content-type="family">Rhachiberothidae</named-content>
              </kwd></kwd-group><mixed-citation publication-type="journal"><person-group><name><surname>Ardila-Camacho</surname><given-names>Adrian</given-names></name><name><surname>Machado</surname><given-names>Renato José Pires</given-names></name><name><surname>Ohl</surname><given-names>Michael</given-names></name><name><surname>Contreras-Ramos</surname><given-names>Atilano</given-names></name></person-group><article-title>﻿A camouflaged diversity: taxonomic revision of the thorny lacewing subfamily <tp:taxon-name><tp:taxon-name-part taxon-name-part-type="subfamily">Symphrasinae</tp:taxon-name-part></tp:taxon-name> (<tp:taxon-name><tp:taxon-name-part taxon-name-part-type="order">Neuroptera</tp:taxon-name-part></tp:taxon-name>, <tp:taxon-name><tp:taxon-name-part taxon-name-part-type="family">Rhachiberothidae</tp:taxon-name-part></tp:taxon-name>)</article-title><source>Zookeys</source><day>30</day><month>04</month><year>2024</year><volume>1199</volume><fpage>1</fpage><lpage>409</lpage><pub-id pub-id-type="doi">10.3897/zookeys.1199.115442</pub-id></mixed-citation></tp:treatment-meta><tp:nomenclature><label>﻿﻿</label><tp:taxon-name>
              <tp:taxon-name-part taxon-name-part-type="genus" reg="Trichoscelia">Trichoscelia</tp:taxon-name-part>
              <tp:taxon-name-part taxon-name-part-type="species" reg="umbrata">umbrata</tp:taxon-name-part>
            </tp:taxon-name><tp:taxon-authority>Ardila-Camacho, 2018</tp:taxon-authority><xref ref-type="fig" rid="F111">Figs 111</xref><xref ref-type="fig" rid="F112">, 112</xref><tp:nomenclature-citation-list><tp:nomenclature-citation><tp:taxon-name>
                  <tp:taxon-name-part taxon-name-part-type="genus" reg="Trichoscelia">Trichoscelia</tp:taxon-name-part>
                  <tp:taxon-name-part taxon-name-part-type="species" reg="umbrata">umbrata</tp:taxon-name-part>
                </tp:taxon-name><comment>Ardila-Camacho, 2018: 299. Holotype: male, Colombia, Caquetá (<named-content xmlns:xlink="http://www.w3.org/1999/xlink" content-type="dwc:institutional_code" xlink:title="Museo de la Facultad de Agronomía Universidad Nacional de Colombia, Bogotá, Colombia." xlink:href="http://grbio.org/institution/universidad-nacional-de-colombia" xlink:type="simple">UNAB</named-content>).</comment></tp:nomenclature-citation></tp:nomenclature-citation-list></tp:nomenclature><tp:treatment-sec sec-type="material" id="SECID0ECDOO"><title>Material examined.</title><p><bold><italic>Holotype</italic>.</bold> Colombia • ♂; <bold>Caquetá</bold>, Florencia, Macagual; <named-content xmlns:xlink="http://www.w3.org/1999/xlink" content-type="dwc:verbatimCoordinates" xlink:type="simple"><named-content content-type="geo-json" specific-use="{&#34;type&#34;:&#34;Point&#34;,&#34;coordinates&#34;:[-75.650000,1.500000]}" id="NCID0ESDOO" xlink:type="simple">1°30'N, 75°39'W</named-content></named-content>; 300 m; 13 Oct. 2014; C. García leg.; trampa de luz; <named-content xmlns:xlink="http://www.w3.org/1999/xlink" content-type="dwc:institutional_code" xlink:title="Museo de la Facultad de Agronomía Universidad Nacional de Colombia, Bogotá, Colombia." xlink:href="http://grbio.org/institution/universidad-nacional-de-colombia" xlink:type="simple">UNAB</named-content>.</p></tp:treatment-sec><tp:treatment-sec sec-type="diagnosis" id="SECID0E6DOO"><title>Diagnosis.</title><p>This species is separated from <italic><tp:taxon-name><tp:taxon-name-part taxon-name-part-type="genus" reg="Trichoscelia">T.</tp:taxon-name-part><tp:taxon-name-part taxon-name-part-type="species" reg="anae">anae</tp:taxon-name-part></tp:taxon-name></italic> because the subcostal space is narrow, and the antennal flagellum is completely dark in <italic><tp:taxon-name><tp:taxon-name-part taxon-name-part-type="genus" reg="Trichoscelia">T.</tp:taxon-name-part><tp:taxon-name-part taxon-name-part-type="species" reg="umbrata">umbrata</tp:taxon-name-part></tp:taxon-name></italic>. Moreover, this species is distinguished from all other species because the forewing has the basal region of the costal and subcostal spaces dark amber, the latter also dark pigmented on the hind wing. Furthermore, on both wings, the area adjacent to posterior and apical margins presents intermittent dark infuscations ranging from cubital space to wing apex. The male genitalia are similar to those of <italic><tp:taxon-name><tp:taxon-name-part taxon-name-part-type="genus" reg="Trichoscelia">T.</tp:taxon-name-part><tp:taxon-name-part taxon-name-part-type="species" reg="tobari">tobari</tp:taxon-name-part></tp:taxon-name></italic> due to short gonocoxites IX equipped with four apical processes, and the similar coiling pattern of the gonostyli X. However, the overall shape of the gonocoxites XI, and particularly of the median lobe separate both species.</p></tp:treatment-sec><tp:treatment-sec sec-type="description" id="SECID0EGFOO"><title>Description.</title><p><bold><italic>Measurements</italic>.</bold> Male (<italic>n</italic> = 1). Forewing length: 7.5 mm; Hind wing length: 5.6 mm.</p><p><bold><italic>Coloration</italic> (Fig. <xref ref-type="fig" rid="F111">111</xref>)</bold>. <bold><italic>Head</italic>.</bold> Mainly yellow, vertexal region with longitudinal brown band extending from occipital ridge to supraantennal area where it forks, covered with dark brown setae. Antennal scape dark brown, paler at base; pedicel dark brown; flagellum dark brown; frons brown with yellow margins; clypeus brown with yellow margins, labrum brown. Mandible brown, with pale amber apex; maxilla yellow, with dark brown palpus; labium yellow, palpus dark brown, palpimacula pale brown. <bold><italic>Thorax</italic>.</bold> Pronotum yellow with brown broad, medial, longitudinal band and anterior margin; episternum yellow with dark brown suffusions and yellow setae; postfurcasternum yellow. Mesonotum yellow, with four dark brown markings on central area of scutum; scutellum yellow; metanotum pale yellow. Pre-episternum yellow. Pteropleura yellow. <bold><italic>Foreleg</italic>.</bold> Coxa and trochanter yellow. Femur yellow with brown, longitudinal band on center of posterior surface forming a honeycomb pattern in which setal bases are yellow. Tibia brown, except on anterior surface and apex of posterior surface yellow, clavate setae yellow. Basitarsus yellow with blackish brown suffusions on proximal ½, pale amber in the rest; second to fourth tarsomere yellow with brown setae. <bold><italic>Mid- and hind leg</italic>.</bold> Mid and hind leg yellow; first four tarsomeres with pale brown setae on plantar surface. <bold><italic>Wings</italic>.</bold> Forewing hyaline, with smoky areas at base of costal and subcostal fields and on areas adjacent to terminal forks of Cu, M and RP, as well as on jugal lobe; pterostigma brown with yellow medial area; longitudinal veins mainly brown, except proximal ½ of <abbrev xmlns:xlink="http://www.w3.org/1999/xlink" xlink:title="Cubitus anterior" id="ABBRID0ESGOO" xlink:type="simple">CuA</abbrev>, areas of CuP, and anal veins yellow; crossveins and subcostal veinlets dark brown; posterior and distal margin alternating brown and yellow. Hind wing with yellow base, membrane hyaline with smoky areas at base of subcostal field and on membrane adjacent to terminal portion of CuP; pterostigma brown with small, yellow, preapical area; venation mostly brown, except pale brown C + Sc and proximal ½ of <abbrev xmlns:xlink="http://www.w3.org/1999/xlink" xlink:title="Cubitus anterior" id="ABBRID0EWGOO" xlink:type="simple">CuA</abbrev> and CuP and anal veins yellow; wing margin alternating yellow and dark brown, except at base, completely yellow. <bold><italic>Abdomen</italic>.</bold> Abdominal segments 1-4 with yellow Tergites, with a brown area adjacent to the posterior margin; the remaining Tergites yellow; sternites yellow, except the eighth brown. The setae in Tergites and sternites corresponding to the color of the cuticle. Dark brown pleural membrane.</p><fig id="F111" position="float" orientation="portrait"><object-id xmlns:xlink="http://www.w3.org/1999/xlink" content-type="doi" xlink:type="simple">10.3897/zookeys.1199.115442.figure111</object-id><label>Figure 111.</label><caption><p><italic><tp:taxon-name><tp:taxon-name-part taxon-name-part-type="genus" reg="Trichoscelia">Trichoscelia</tp:taxon-name-part><tp:taxon-name-part taxon-name-part-type="species" reg="umbrata">umbrata</tp:taxon-name-part></tp:taxon-name></italic> Ardila-Camacho, 2018 <bold>A</bold> male habitus, dorsal (abdomen removed) <bold>B</bold> wings <bold>C</bold> head, frontal <bold>D</bold> pronotum, dorsal <bold>E</bold> forefemur, anterior surface <bold>F</bold> same, posterior surface.</p></caption><graphic xmlns:xlink="http://www.w3.org/1999/xlink" xlink:href="zookeys-1199-001_article-115442__-g111.jpg" position="float" orientation="portrait" xlink:type="simple" id="oo_1038359.jpg"><uri content-type="original_file" xlink:type="simple">https://binary.pensoft.net/fig/1038359</uri></graphic></fig><p><bold><italic>Morphology</italic> (Fig. <xref ref-type="fig" rid="F111">111</xref>)</bold>. <bold><italic>Head</italic>.</bold> Diamond-shaped in frontal view, moderately setose, smooth, vertexal region domed above compound eyes, with rows of reclined setae; paraocular area concave; coronal suture discrete. Compound eye hemispheric, as wide as ¾ of interocular distance at torulus level. Postgena broad, hypostomal bridge not completely fused with it. Antenna moniliform, scape ~ 2× as long as wide, slightly distally expanded; pedicel slightly longer than wide; flagellum slightly dorsoventrally compressed, with 34 flagellomeres, those of basal ½ 1.5× as wide as long, the rest almost as wide as long, progressively smaller towards apex; all flagellomeres with medial row of thickened setae. Maxillary palpus with first two palpomeres slightly longer than wide, third palpomere 3× as long as wide, fourth ~ 2× as long as wide, fifth palpomere slightly shorter than third. Submentum oval with long setae; labial palpus with first palpomere 1.5× as long as wide, second 3× as long as wide, third as long as the second, widely expanded, palpimacula broadly ovoid. <bold><italic>Thorax</italic>.</bold> Pronotum 1.5× as long as wide, with furrow contiguous to lateral and anterior margins; in lateral view anterior margin, medial region and posterior margin slightly elevated, with thickened, pedicellate setae; episternum with long fine setae, postfurcasternum trapezoidal. Mesonotum slightly wider than long, with thick, pedicellate setae on medial area. Metanotum ~ 2× as wide as long, with two lateral cusps and a medial depression, mostly glabrous. Pteropleura covered with abundant long, thin setae. <bold><italic>Foreleg</italic>.</bold> Coxa slightly shorter than femur, cylindrical, with abundant long and thin setae; trochanter subconical, with thickened, pedicellate setae near distal margin on dorsal surface; femur robust, with abundant short, thin setae; closing surface with double row of tubercle-shaped specializations fully developed, both with a more developed sub-basal process (process/setae ratio 2:1); rows of thickened, pedicellate setae with globular base adjacent to each row of processes present, extending over almost the entire closure surface. Tibia almost as long as femur, curved, with short and thin setae, closing surface with prostrate setae; with a patch of clavate setae apically on inner surface; basitarsus elongated, ventrally keeled and with a row of prostrate setae; anterior surface with a patch of clavate setae proximally, lanceolate process reaching the base of fourth tarsomere, with a plug-shaped Stitz organ at apex; second tarsomere 4× as long as wide, third tarsomere as long as wide, fourth tarsomere 2× as long as wide. <bold><italic>Mid- and hind leg</italic>.</bold> Mid-leg with coxa and trochanter covered with long, thin setae; tibia and femur with short, thin setae; basitarsus 3× as long as wide, second tarsomere slightly longer than wide, third and fourth as long as broad, fifth tarsomere 2× as long as wide, all covered with short, thin setae; the first four tarsomeres with a pair of thickened setae laterally on distal margin of plantar surface. Hind leg longer than mid-leg, with short and thin setae; tibia 1.5× as long as femur; tarsomeres similar to those of the middle leg. <bold><italic>Wings</italic>.</bold> Forewing oval, trichosors present along wing margin except at base, venation setose; costal space narrow, humeral vein forked, 11 subcostal veinlets; pterostigma elongated and narrow, composed of numerous, mainly incomplete veinlets; subcostal space with single medially located crossvein; Sc vein bent posteriad at proximal margin of pterostigma to merge the RA; <italic>rarp2</italic> curved, with two veins arising from it, three from <italic>rarp1</italic>; M fused basally to R; RP base located near separation of M and R, M fork near such separation, opposite to R fork; 1r-m located between RP base and MA base, forming a small trapezoidal cell; five gradate crossveins present. Cu vein deeply forked; CuP basally angled, approaching A1, distally forked, opposite to separation of M and R. 1A simple, reaching the level of separation of M and R; A1 distally forked, at the level of CuP angle. Hind wing smaller and narrower than forewing; costal space narrow and reduced, with three or four veinlets; Sc and C fused at 1/5 of wing length, Sc curved posteriad at proximal margin pterostigma to merge the RA; pterostigma elongated, narrow, curved, composed of numerous incomplete veinlets; radial space with single crossvein, oblique; two or three veins arising from <italic>rarp1</italic>, one or none from <italic>rarp2</italic>. M vein forked beyond R fork; 1r-m sigmoid, connecting M base and RP base, distally connected again to M stem through short crossvein. Cu deeply forked, <abbrev xmlns:xlink="http://www.w3.org/1999/xlink" xlink:title="Cubitus anterior" id="ABBRID0EJJOO" xlink:type="simple">CuA</abbrev> long and sinuous, distally forked, first branch candelabrum-shaped; CuP distally anteriorly curved, pectinate. Cubitoanal space with two crossveins. A1 arched, A2 short and arched. <bold><italic>Abdomen</italic>.</bold> Cylindrical, tergites quadrangular; intertergal membranes between segments III–VI broad, covered with microtrichia, and with two glabrous lateral markings; sternites rectangular, except those of segments II and III.</p><p><bold><italic>Male genitalia</italic></bold> (Fig. <xref ref-type="fig" rid="F112">112</xref>). Tergite IX, notably narrower medially than laterally, lateral margin quadrangular. Sternite VIII rectangular; sternite IX pentagonal, posteromedially forming an acute angle, glabrous, dorsally canaliculated, the rest of the surface with abundant long and thin setae; in lateral view acuminate, reaching the posterior margin of the ectoproct. Gonocoxite IX short, thickened and arched, base spatulate; apex laterally curved, with four digitiform processes, two apical subequal, two longer lateral ones. Ectoproct semi-triangular, setose; ventral surface with a well-developed and sclerotized quadrangular anterior lobe, set with microspinules; posterior ½ with well sclerotized concave area. Gonocoxites X forming a short, straight, ventrally canaliculate sclerite; anterior apex expanded, posterior apex bilobed, with two additional, lateral preapical processes. Gonostyli X with thickened, bent base, with two lateral processes; the rest of the structure, long, ventrally curved and anteriorly coiled, forming two internal loops before protruding from the abdomen. Gonapophyses X straight, thin, posterior apex dorsally bent with surrounding membrane devoid of spinules; gonapophyses subparallel, joined by membrane covering base of gonostyli X. Gonocoxites XI U-shaped, medial lobe expanded and elaborate, with two differentiated parts; dorsal part as a concave, anterodorsally projected, quadrangular lobe; ventral part as a convex area set with microspinules, with ventral edge deeply incised, U-shaped; between these parts a narrow, less sclerotized region is present. Lateral arms of gonocoxites XI arched.</p><fig id="F112" position="float" orientation="portrait"><object-id xmlns:xlink="http://www.w3.org/1999/xlink" content-type="doi" xlink:type="simple">10.3897/zookeys.1199.115442.figure112</object-id><label>Figure 112.</label><caption><p><italic><tp:taxon-name><tp:taxon-name-part taxon-name-part-type="genus" reg="Trichoscelia">Trichoscelia</tp:taxon-name-part><tp:taxon-name-part taxon-name-part-type="species" reg="umbrata">umbrata</tp:taxon-name-part></tp:taxon-name></italic> Ardila-Camacho, 2018 <bold>A</bold> male terminalia, lateral <bold>B</bold> same, ventral <bold>C</bold> male genitalia, lateral <bold>D</bold> same, dorsal <bold>E</bold> same, ventral.</p></caption><graphic xmlns:xlink="http://www.w3.org/1999/xlink" xlink:href="zookeys-1199-001_article-115442__-g112.jpg" position="float" orientation="portrait" xlink:type="simple" id="oo_1038360.jpg"><uri content-type="original_file" xlink:type="simple">https://binary.pensoft.net/fig/1038360</uri></graphic></fig></tp:treatment-sec><tp:treatment-sec sec-type="distribution" id="SECID0E5KOO"><title>Distribution.</title><p>Colombia (Caquetá).</p></tp:treatment-sec><tp:treatment-sec sec-type="remarks" id="SECID0EDLOO"><title>Remarks.</title><p>This species is known solely from its original description (<xref ref-type="bibr" rid="B4">Ardila-Camacho et al. 2018</xref>). The holotype was collected in the Colombian Amazonia, and no additional records have been reported since then. <italic><tp:taxon-name><tp:taxon-name-part taxon-name-part-type="genus" reg="Trichoscelia">Trichoscelia</tp:taxon-name-part><tp:taxon-name-part taxon-name-part-type="species" reg="umbrata">umbrata</tp:taxon-name-part></tp:taxon-name></italic> is distinguished by its intermittent shaded areas on the posterior margin of the wings, remembering <italic><tp:taxon-name><tp:taxon-name-part taxon-name-part-type="genus" reg="Trichoscelia">Trichoscelia</tp:taxon-name-part><tp:taxon-name-part taxon-name-part-type="species" reg="anae">anae</tp:taxon-name-part></tp:taxon-name></italic> and species of the genus <italic><tp:taxon-name><tp:taxon-name-part taxon-name-part-type="genus" reg="Plega">Plega.</tp:taxon-name-part></tp:taxon-name></italic> However, the genitalic features of this species allies it with <italic><tp:taxon-name><tp:taxon-name-part taxon-name-part-type="genus" reg="Trichoscelia">T.</tp:taxon-name-part><tp:taxon-name-part taxon-name-part-type="species" reg="basella">basella</tp:taxon-name-part></tp:taxon-name></italic>, <italic><tp:taxon-name><tp:taxon-name-part taxon-name-part-type="genus" reg="Trichoscelia">T.</tp:taxon-name-part><tp:taxon-name-part taxon-name-part-type="species" reg="fenella">fenella</tp:taxon-name-part></tp:taxon-name></italic>, and <italic><tp:taxon-name><tp:taxon-name-part taxon-name-part-type="genus" reg="Trichoscelia">T.</tp:taxon-name-part><tp:taxon-name-part taxon-name-part-type="species" reg="involuta">involuta</tp:taxon-name-part></tp:taxon-name></italic>.</p></tp:treatment-sec><ref-list><ref id="B4"><mixed-citation xmlns:xlink="http://www.w3.org/1999/xlink" xlink:type="simple"><person-group><name name-style="western"><surname>Ardila-Camacho</surname><given-names>A</given-names></name><name name-style="western"><surname>Calle-Tobón</surname><given-names>A</given-names></name><name name-style="western"><surname>Wolff</surname><given-names>M</given-names></name><name name-style="western"><surname>Stange</surname><given-names>LA</given-names></name></person-group> (<year>2018</year>) <article-title>New species and new distributional records of Neotropical <tp:taxon-name><tp:taxon-name-part taxon-name-part-type="family">Mantispidae</tp:taxon-name-part></tp:taxon-name> (<tp:taxon-name><tp:taxon-name-part taxon-name-part-type="class">Insecta</tp:taxon-name-part></tp:taxon-name>: <tp:taxon-name><tp:taxon-name-part taxon-name-part-type="order">Neuroptera</tp:taxon-name-part></tp:taxon-name>).</article-title><source>Zootaxa</source><volume>4413</volume>(<issue>2</issue>): <fpage>295</fpage>–<lpage>324</lpage>. <ext-link xlink:href="10.11646/zootaxa.4413.2.4" ext-link-type="doi" xlink:type="simple">https://doi.org/10.11646/zootaxa.4413.2.4</ext-link></mixed-citation></ref></ref-list></tp:taxon-treatment>
