# Supplementary material for: ﻿A camouflaged diversity: taxonomic revision of the thorny lacewing subfamily Symphrasinae (Neuroptera, Rhachiberothidae)
Source: Zookeys. 2024 Apr 30;1199:1–409. doi: 10.3897/zookeys.1199.115442 (PMC11077268; doi:10.3897/zookeys.1199.115442)
Supplement: XML Treatment for Trichoscelia varia [file zookeys.1199.115442-treatment61.xml]

<!DOCTYPE tp:taxon-treatment
  PUBLIC "-//TaxonX//DTD Taxonomic Treatment Publishing DTD v0 20100105//EN" "tax-treatment-NSO.dtd">
<tp:taxon-treatment xmlns:tp="http://www.plazi.org/taxpub"><tp:treatment-meta><kwd-group><label>Taxon classification</label><kwd>
                <named-content content-type="kingdom">Animalia</named-content>
              </kwd><kwd>
                <named-content content-type="order">Neuroptera</named-content>
              </kwd><kwd>
                <named-content content-type="family">Rhachiberothidae</named-content>
              </kwd></kwd-group><mixed-citation publication-type="journal"><person-group><name><surname>Ardila-Camacho</surname><given-names>Adrian</given-names></name><name><surname>Machado</surname><given-names>Renato José Pires</given-names></name><name><surname>Ohl</surname><given-names>Michael</given-names></name><name><surname>Contreras-Ramos</surname><given-names>Atilano</given-names></name></person-group><article-title>﻿A camouflaged diversity: taxonomic revision of the thorny lacewing subfamily <tp:taxon-name><tp:taxon-name-part taxon-name-part-type="subfamily">Symphrasinae</tp:taxon-name-part></tp:taxon-name> (<tp:taxon-name><tp:taxon-name-part taxon-name-part-type="order">Neuroptera</tp:taxon-name-part></tp:taxon-name>, <tp:taxon-name><tp:taxon-name-part taxon-name-part-type="family">Rhachiberothidae</tp:taxon-name-part></tp:taxon-name>)</article-title><source>Zookeys</source><day>30</day><month>04</month><year>2024</year><volume>1199</volume><fpage>1</fpage><lpage>409</lpage><pub-id pub-id-type="doi">10.3897/zookeys.1199.115442</pub-id></mixed-citation></tp:treatment-meta><tp:nomenclature><label>﻿﻿</label><tp:taxon-name>
              <tp:taxon-name-part taxon-name-part-type="genus" reg="Trichoscelia">Trichoscelia</tp:taxon-name-part>
              <tp:taxon-name-part taxon-name-part-type="species" reg="varia">varia</tp:taxon-name-part>
            </tp:taxon-name><tp:taxon-authority>(Walker, 1853)</tp:taxon-authority><xref ref-type="fig" rid="F113">Figs 113</xref><xref ref-type="fig" rid="F114">, 114</xref><tp:nomenclature-citation-list><tp:nomenclature-citation><tp:taxon-name>
                  <tp:taxon-name-part taxon-name-part-type="genus" reg="Raphidia">Raphidia</tp:taxon-name-part>
                  <tp:taxon-name-part taxon-name-part-type="species" reg="varia">varia</tp:taxon-name-part>
                </tp:taxon-name><comment>Walker, 1853: 212. Holotype: sex unknown, Brazil (<named-content xmlns:xlink="http://www.w3.org/1999/xlink" content-type="dwc:institutional_code" xlink:title="The Natural History Museum, London, United Kingdom." xlink:href="http://grbio.org/institution/natural-history-museum-london" xlink:type="simple">NHMUK</named-content>), specimen examined.</comment></tp:nomenclature-citation><tp:nomenclature-citation><tp:taxon-name>
                  <tp:taxon-name-part taxon-name-part-type="genus" reg="Trichoscelis">Trichoscelis</tp:taxon-name-part>
                  <tp:taxon-name-part taxon-name-part-type="species" reg="varia">varia</tp:taxon-name-part>
                </tp:taxon-name><comment>(Walker, 1853). <xref ref-type="bibr" rid="B23">Hagen (1861)</xref>: 323.</comment></tp:nomenclature-citation><tp:nomenclature-citation><tp:taxon-name>
                  <tp:taxon-name-part taxon-name-part-type="genus" reg="Trichoscelia">Trichoscelia</tp:taxon-name-part>
                  <tp:taxon-name-part taxon-name-part-type="species" reg="varia">varia</tp:taxon-name-part>
                </tp:taxon-name><comment>(Walker, 1853). <xref ref-type="bibr" rid="B39">McLachlan (1867)</xref>: 261.</comment></tp:nomenclature-citation><tp:nomenclature-citation><tp:taxon-name>
                  <tp:taxon-name-part taxon-name-part-type="genus" reg="Symphrasis">Symphrasis</tp:taxon-name-part>
                  <tp:taxon-name-part taxon-name-part-type="species" reg="varia">varia</tp:taxon-name-part>
                </tp:taxon-name><comment>(Walker, 1853). <xref ref-type="bibr" rid="B17">Enderlein (1910)</xref>: 374.</comment></tp:nomenclature-citation><tp:nomenclature-citation><tp:taxon-name>
                  <tp:taxon-name-part taxon-name-part-type="genus" reg="Mantispa">Mantispa</tp:taxon-name-part>
                  <tp:taxon-name-part taxon-name-part-type="species" reg="myrapetrella">myrapetrella</tp:taxon-name-part>
                </tp:taxon-name><comment>Westwood, 1867: 505. Lectotype: male, “in nidis vespae (<tp:taxon-name><tp:taxon-name-part taxon-name-part-type="genus" reg="Myrapetrae">Myrapetrae</tp:taxon-name-part><tp:taxon-name-part taxon-name-part-type="species" reg="scutellaris">scutellaris</tp:taxon-name-part></tp:taxon-name>) Americae meridionalis” (<named-content xmlns:xlink="http://www.w3.org/1999/xlink" content-type="dwc:institutional_code" xlink:title="Oxford University Museum of Natural History, Oxford, Great Britain." xlink:href="http://grbio.org/institution/oxford-university-museum-natural-history" xlink:type="simple">OUMNH</named-content>). Designated by <xref ref-type="bibr" rid="B55">Penny (1982a)</xref>: 436, specimen examined.</comment></tp:nomenclature-citation><tp:nomenclature-citation><tp:taxon-name>
                  <tp:taxon-name-part taxon-name-part-type="genus" reg="Symphrasis">Symphrasis</tp:taxon-name-part>
                  <tp:taxon-name-part taxon-name-part-type="species" reg="myrapetrella">myrapetrella</tp:taxon-name-part>
                </tp:taxon-name><comment>(Westwood, 1867). <xref ref-type="bibr" rid="B25">Hagen (1877)</xref>: 2010.</comment></tp:nomenclature-citation></tp:nomenclature-citation-list></tp:nomenclature><tp:treatment-sec sec-type="material" id="SECID0EVSOO"><title>Material examined.</title><p><bold><italic>Holotype</italic></bold> of <italic><tp:taxon-name><tp:taxon-name-part taxon-name-part-type="genus" reg="Raphidia">Raphidia</tp:taxon-name-part><tp:taxon-name-part taxon-name-part-type="species" reg="varia">varia</tp:taxon-name-part></tp:taxon-name></italic>.</p><p>Brazil • sex unknown; Río Janeay [<bold>Rio de Janeiro</bold>?]; 1837 or 1838; Holotype sex? <italic><tp:taxon-name><tp:taxon-name-part taxon-name-part-type="genus" reg="Raphidia">Raphidia</tp:taxon-name-part><tp:taxon-name-part taxon-name-part-type="species" reg="varia">varia</tp:taxon-name-part></tp:taxon-name></italic><xref ref-type="bibr" rid="B78">Walker 1853</xref>, Genotype of <italic><tp:taxon-name><tp:taxon-name-part taxon-name-part-type="genus" reg="Symphrasis">Symphrasis</tp:taxon-name-part></tp:taxon-name></italic> Hagen, remounted 16 Jul. 1968, Robert Beard; ex nest of <italic><tp:taxon-name><tp:taxon-name-part taxon-name-part-type="genus" reg="Myrapetra">Myrapetra</tp:taxon-name-part><tp:taxon-name-part taxon-name-part-type="species" reg="scutellaris">scutellaris</tp:taxon-name-part></tp:taxon-name></italic> White 1841; From nest of <italic><tp:taxon-name><tp:taxon-name-part taxon-name-part-type="genus" reg="Myrapetra">Myrapetra</tp:taxon-name-part><tp:taxon-name-part taxon-name-part-type="species" reg="scutellaris">scutellaris</tp:taxon-name-part></tp:taxon-name></italic> 5.13_8; abdomen missing; <italic><tp:taxon-name><tp:taxon-name-part taxon-name-part-type="genus" reg="Myrapetra"/><tp:taxon-name-part taxon-name-part-type="species" reg="varia">varia</tp:taxon-name-part></tp:taxon-name></italic>; green holotype label; right wings glued on an old card; <named-content xmlns:xlink="http://www.w3.org/1999/xlink" content-type="dwc:institutional_code" xlink:title="The Natural History Museum, London, United Kingdom." xlink:href="http://grbio.org/institution/natural-history-museum-london" xlink:type="simple">NHMUK</named-content> 013802773; <named-content xmlns:xlink="http://www.w3.org/1999/xlink" content-type="dwc:institutional_code" xlink:title="The Natural History Museum, London, United Kingdom." xlink:href="http://grbio.org/institution/natural-history-museum-london" xlink:type="simple">NHMUK</named-content>.</p><p><bold><italic>Lectotype</italic></bold> of <italic><tp:taxon-name><tp:taxon-name-part taxon-name-part-type="genus" reg="Mantispa">Mantispa</tp:taxon-name-part><tp:taxon-name-part taxon-name-part-type="species" reg="myrapetrella">myrapetrella</tp:taxon-name-part></tp:taxon-name></italic>.</p><p>Unknown locality • ♂; <italic><tp:taxon-name><tp:taxon-name-part taxon-name-part-type="genus" reg="Mantispa">Mantispa</tp:taxon-name-part><tp:taxon-name-part taxon-name-part-type="species" reg="myrapetrella">myrapetrella</tp:taxon-name-part></tp:taxon-name></italic><xref ref-type="bibr" rid="B85">Westwood 1867</xref>, desig. By R.G. Beard 1968; Type Neur: No. 16 <italic><tp:taxon-name><tp:taxon-name-part taxon-name-part-type="genus" reg="Mantispa">Mantispa</tp:taxon-name-part><tp:taxon-name-part taxon-name-part-type="species" reg="myrapetrella">myrapetrella</tp:taxon-name-part></tp:taxon-name></italic> Westwood 1/8 HOPE DEPT. OXFORD; <italic><tp:taxon-name><tp:taxon-name-part taxon-name-part-type="genus" reg="Trichoscelia">Trichoscelia</tp:taxon-name-part><tp:taxon-name-part taxon-name-part-type="species" reg="varia">varia</tp:taxon-name-part></tp:taxon-name></italic> (Walker, 1853) ♂, det R.G. Beard; “in nidis vespae (<italic><tp:taxon-name><tp:taxon-name-part taxon-name-part-type="genus" reg="Myrapetra">Myrapetra</tp:taxon-name-part><tp:taxon-name-part taxon-name-part-type="species" reg="scutellaris">scutellaris</tp:taxon-name-part></tp:taxon-name></italic>) Americae meridionalis”; genitalia cleared and stored in a microvial; <named-content xmlns:xlink="http://www.w3.org/1999/xlink" content-type="dwc:institutional_code" xlink:title="Oxford University Museum of Natural History, Oxford, Great Britain." xlink:href="http://grbio.org/institution/oxford-university-museum-natural-history" xlink:type="simple">OUMNH</named-content>.</p><p><bold><italic>Paralectotypes</italic></bold> of <italic><tp:taxon-name><tp:taxon-name-part taxon-name-part-type="genus" reg="Mantispa">Mantispa</tp:taxon-name-part><tp:taxon-name-part taxon-name-part-type="species" reg="myrapetrella">myrapetrella</tp:taxon-name-part></tp:taxon-name></italic>.</p><p>Unknown locality • 1 ♂; <italic><tp:taxon-name><tp:taxon-name-part taxon-name-part-type="genus" reg="Mantispa">Mantispa</tp:taxon-name-part><tp:taxon-name-part taxon-name-part-type="species" reg="myrapetrella">myrapetrella</tp:taxon-name-part></tp:taxon-name></italic><xref ref-type="bibr" rid="B85">Westwood 1867</xref>, desig. By R.G. Beard 1968; Type Neur: No. 16 <italic><tp:taxon-name><tp:taxon-name-part taxon-name-part-type="genus" reg="Mantispa">Mantispa</tp:taxon-name-part><tp:taxon-name-part taxon-name-part-type="species" reg="myrapetrella">myrapetrella</tp:taxon-name-part></tp:taxon-name></italic> Westwood 3/8 HOPE DEPT. OXFORD; genitalia cleared and stored in a microvial; <named-content xmlns:xlink="http://www.w3.org/1999/xlink" content-type="dwc:institutional_code" xlink:title="Oxford University Museum of Natural History, Oxford, Great Britain." xlink:href="http://grbio.org/institution/oxford-university-museum-natural-history" xlink:type="simple">OUMNH</named-content>. • 1 ♀, <italic><tp:taxon-name><tp:taxon-name-part taxon-name-part-type="genus" reg="Mantispa">Mantispa</tp:taxon-name-part><tp:taxon-name-part taxon-name-part-type="species" reg="myrapetrella">myrapetrella</tp:taxon-name-part></tp:taxon-name></italic><xref ref-type="bibr" rid="B85">Westwood 1867</xref>, desig. By R.G. Beard 1968; Type Neur: No 16 <italic><tp:taxon-name><tp:taxon-name-part taxon-name-part-type="genus" reg="Mantispa">Mantispa</tp:taxon-name-part><tp:taxon-name-part taxon-name-part-type="species" reg="myrapetrella">myrapetrella</tp:taxon-name-part></tp:taxon-name></italic> Westwood, 1/8, HOPE DEPT. OXFORD; <named-content xmlns:xlink="http://www.w3.org/1999/xlink" content-type="dwc:institutional_code" xlink:title="Oxford University Museum of Natural History, Oxford, Great Britain." xlink:href="http://grbio.org/institution/oxford-university-museum-natural-history" xlink:type="simple">OUMNH</named-content>.</p></tp:treatment-sec><tp:treatment-sec sec-type="material" id="SECID0EZ1OO"><title>Other material.</title><p>Unknown locality • 1 ♀; 1909; G.A. Poujade; <italic><tp:taxon-name><tp:taxon-name-part taxon-name-part-type="genus" reg="Symphrasis">Symphrasis</tp:taxon-name-part><tp:taxon-name-part taxon-name-part-type="species" reg="varia">varia</tp:taxon-name-part></tp:taxon-name></italic> Walker female det. D.E. Kimmins; This locality label appears to be incorrect, D.E. Kimmins; Museum Paris, Fontainebleau, coll. G.A. Poujade, 1909, 1930-130; <named-content xmlns:xlink="http://www.w3.org/1999/xlink" content-type="dwc:institutional_code" xlink:title="The Natural History Museum, London, United Kingdom." xlink:href="http://grbio.org/institution/natural-history-museum-london" xlink:type="simple">NHMUK</named-content> 013802788; <named-content xmlns:xlink="http://www.w3.org/1999/xlink" content-type="dwc:institutional_code" xlink:title="The Natural History Museum, London, United Kingdom." xlink:href="http://grbio.org/institution/natural-history-museum-london" xlink:type="simple">NHMUK</named-content>.</p><p>Argentina – <bold>Buenos Aires</bold> • 1 ♂; La Plata; 03 Dec. 1916; <italic><tp:taxon-name><tp:taxon-name-part taxon-name-part-type="genus" reg="Symphrasis">Symphrasis</tp:taxon-name-part><tp:taxon-name-part taxon-name-part-type="species" reg="varia">varia</tp:taxon-name-part></tp:taxon-name></italic> Walk. Det. S.J. Navás; <named-content xmlns:xlink="http://www.w3.org/1999/xlink" content-type="dwc:institutional_code" xlink:title="Florida State Collection of Arthropods, Gainesville, Florida, USA." xlink:href="http://grbio.org/institution/florida-state-collection-arthropods-museum-entomology" xlink:type="simple">FSCA</named-content>. • 1 ♂; La Plata; 03 Dec. 1915; <italic><tp:taxon-name><tp:taxon-name-part taxon-name-part-type="genus" reg="Symphrasis">Symphrasis</tp:taxon-name-part><tp:taxon-name-part taxon-name-part-type="species" reg="varia">varia</tp:taxon-name-part></tp:taxon-name></italic> det. P. Navás S.J.; <named-content xmlns:xlink="http://www.w3.org/1999/xlink" content-type="dwc:institutional_code" xlink:title="Museum of Comparative Zoology, Cambridge, Massachusetts, USA." xlink:href="http://grbio.org/institution/museum-comparative-zoology" xlink:type="simple">MCZ</named-content>-ENT 00681633; <named-content xmlns:xlink="http://www.w3.org/1999/xlink" content-type="dwc:institutional_code" xlink:title="Museum of Comparative Zoology, Cambridge, Massachusetts, USA." xlink:href="http://grbio.org/institution/museum-comparative-zoology" xlink:type="simple">MCZ</named-content>. • 1 ♀; Pereyra; 05 Jan. 1952; <italic><tp:taxon-name><tp:taxon-name-part taxon-name-part-type="genus" reg="Trichoscelia">Trichoscelia</tp:taxon-name-part><tp:taxon-name-part taxon-name-part-type="species" reg="varia">varia</tp:taxon-name-part></tp:taxon-name></italic> det. N. Penny, 1981; <ext-link xmlns:xlink="http://www.w3.org/1999/xlink" xlink:href="https://mbd-db.osu.edu/hol/search_results?&amp;search_type=fast&amp;q=USNMENT01541920" ext-link-type="uri" xlink:type="simple">USNMENT01541920</ext-link>; USNM. • 1 ♀; Delta del Río Sarmiento; Bachmann leg.; lar 45, in nest of <italic><tp:taxon-name><tp:taxon-name-part taxon-name-part-type="genus" reg="Polybia">Polybia</tp:taxon-name-part></tp:taxon-name></italic>; <italic><tp:taxon-name><tp:taxon-name-part taxon-name-part-type="genus" reg="Trichoscelia">Trichoscelia</tp:taxon-name-part><tp:taxon-name-part taxon-name-part-type="species" reg="varia">varia</tp:taxon-name-part></tp:taxon-name></italic> det. N. Penny, 1981; <ext-link xmlns:xlink="http://www.w3.org/1999/xlink" xlink:href="https://mbd-db.osu.edu/hol/search_results?&amp;search_type=fast&amp;q=USNMENT01541926" ext-link-type="uri" xlink:type="simple">USNMENT01541926</ext-link>; USNM. • 2 ♂ 2 ♀; La Plata; 03 Dec. 1916; R.G. Beard leg.; <italic><tp:taxon-name><tp:taxon-name-part taxon-name-part-type="genus" reg="Symphrasis">Symphrasis</tp:taxon-name-part><tp:taxon-name-part taxon-name-part-type="species" reg="varia">varia</tp:taxon-name-part></tp:taxon-name></italic> Walker det by P. Navás, excollection Mus. Barcelona; <named-content xmlns:xlink="http://www.w3.org/1999/xlink" content-type="dwc:institutional_code" xlink:title="Museum of Comparative Zoology, Cambridge, Massachusetts, USA." xlink:href="http://grbio.org/institution/museum-comparative-zoology" xlink:type="simple">MCZ</named-content>. – <bold>Catamarca</bold> • 4 ♀; 3 Km N. Belén; 05 Dec. 1970; C. Porter &amp; L. Stange leg.; <named-content xmlns:xlink="http://www.w3.org/1999/xlink" content-type="dwc:institutional_code" xlink:title="Florida State Collection of Arthropods, Gainesville, Florida, USA." xlink:href="http://grbio.org/institution/florida-state-collection-arthropods-museum-entomology" xlink:type="simple">FSCA</named-content>. • 1 ♀; 6 Km S. de Belén; 25 Nov. 1975; L. Stange leg.; <named-content xmlns:xlink="http://www.w3.org/1999/xlink" content-type="dwc:institutional_code" xlink:title="Florida State Collection of Arthropods, Gainesville, Florida, USA." xlink:href="http://grbio.org/institution/florida-state-collection-arthropods-museum-entomology" xlink:type="simple">FSCA</named-content>. • 1 ♂; same data as for preceding; <italic><tp:taxon-name><tp:taxon-name-part taxon-name-part-type="genus" reg="Trichoscelia">Trichoscelia</tp:taxon-name-part><tp:taxon-name-part taxon-name-part-type="species" reg="varia">varia</tp:taxon-name-part></tp:taxon-name></italic> (Walker) det. L. Stange, 1975; TAMU-ENTO X0405468; TAMU. – [<bold>Córdoba</bold>] • 1 ♂; Alta Gracia; 22 Feb. 1926; C. Bruch leg.; <italic><tp:taxon-name><tp:taxon-name-part taxon-name-part-type="genus" reg="Symphrasis">Symphrasis</tp:taxon-name-part><tp:taxon-name-part taxon-name-part-type="species" reg="varia">varia</tp:taxon-name-part></tp:taxon-name></italic> Walk., ex nido de <italic><tp:taxon-name><tp:taxon-name-part taxon-name-part-type="genus" reg="Polybia">Polybia</tp:taxon-name-part><tp:taxon-name-part taxon-name-part-type="species" reg="scutellaris">scutellaris</tp:taxon-name-part></tp:taxon-name></italic>, Olivos, 20 Nov. 1926, det. Navás; <named-content xmlns:xlink="http://www.w3.org/1999/xlink" content-type="dwc:institutional_code" xlink:title="Florida State Collection of Arthropods, Gainesville, Florida, USA." xlink:href="http://grbio.org/institution/florida-state-collection-arthropods-museum-entomology" xlink:type="simple">FSCA</named-content>. • 1 ♀; Córdoba, Punilla, Tanti; 950 m; Feb.; M. Vizmark; <italic><tp:taxon-name><tp:taxon-name-part taxon-name-part-type="genus" reg="Trichoscelia">Trichoscelia</tp:taxon-name-part><tp:taxon-name-part taxon-name-part-type="species" reg="varia">varia</tp:taxon-name-part></tp:taxon-name></italic> det. N. Penny; <ext-link xmlns:xlink="http://www.w3.org/1999/xlink" xlink:href="https://mbd-db.osu.edu/hol/search_results?&amp;search_type=fast&amp;q=USNMENT01541921" ext-link-type="uri" xlink:type="simple">USNMENT01541921</ext-link>; USNM. – <bold>La Rioja</bold> • 1 ♂ 1 ♀; Belén; 19 Dec. 1971; Stange &amp; Porter leg.; <named-content xmlns:xlink="http://www.w3.org/1999/xlink" content-type="dwc:institutional_code" xlink:title="Florida State Collection of Arthropods, Gainesville, Florida, USA." xlink:href="http://grbio.org/institution/florida-state-collection-arthropods-museum-entomology" xlink:type="simple">FSCA</named-content>. • 1 ♀; Santa Cruz; 1700 m. a.s.l.; 06 Feb–05 Mar. 2002; P. Fidalgo leg.; trampa Malaise; <named-content xmlns:xlink="http://www.w3.org/1999/xlink" content-type="dwc:institutional_code" xlink:title="Florida State Collection of Arthropods, Gainesville, Florida, USA." xlink:href="http://grbio.org/institution/florida-state-collection-arthropods-museum-entomology" xlink:type="simple">FSCA</named-content>. • 1 ♂; Anillaco; 05 Jul. 2006; Fidalgo leg.; <named-content xmlns:xlink="http://www.w3.org/1999/xlink" content-type="dwc:institutional_code" xlink:title="Florida State Collection of Arthropods, Gainesville, Florida, USA." xlink:href="http://grbio.org/institution/florida-state-collection-arthropods-museum-entomology" xlink:type="simple">FSCA</named-content>. – <bold>Salta</bold> • 1 ♂; Yacochuya, (Cafayate); 1959 m; 1–15 Jan. 1969; Willink, Terán, Stange leg.; Malaise; <named-content xmlns:xlink="http://www.w3.org/1999/xlink" content-type="dwc:institutional_code" xlink:title="Florida State Collection of Arthropods, Gainesville, Florida, USA." xlink:href="http://grbio.org/institution/florida-state-collection-arthropods-museum-entomology" xlink:type="simple">FSCA</named-content>. • 1 ♀; same data as for preceding; 1950 m; 1–15 Oct. 1968; <named-content xmlns:xlink="http://www.w3.org/1999/xlink" content-type="dwc:institutional_code" xlink:title="Florida State Collection of Arthropods, Gainesville, Florida, USA." xlink:href="http://grbio.org/institution/florida-state-collection-arthropods-museum-entomology" xlink:type="simple">FSCA</named-content>. • 1 ♀; same data as for preceding; 1950 m; 16–31 Oct. 1968; <named-content xmlns:xlink="http://www.w3.org/1999/xlink" content-type="dwc:institutional_code" xlink:title="Florida State Collection of Arthropods, Gainesville, Florida, USA." xlink:href="http://grbio.org/institution/florida-state-collection-arthropods-museum-entomology" xlink:type="simple">FSCA</named-content>. – <bold>Santa Fé</bold> • 1 ♂; 01 Feb. 1927; Bridaroli S. leg.; <italic><tp:taxon-name><tp:taxon-name-part taxon-name-part-type="genus" reg="Symphrasis">Symphrasis</tp:taxon-name-part><tp:taxon-name-part taxon-name-part-type="species" reg="varia">varia</tp:taxon-name-part></tp:taxon-name></italic> det. G. Williner; <ext-link xmlns:xlink="http://www.w3.org/1999/xlink" xlink:href="https://mbd-db.osu.edu/hol/search_results?&amp;search_type=fast&amp;q=USNMENT01541922" ext-link-type="uri" xlink:type="simple">USNMENT01541922</ext-link>; USNM. – <bold>Tucumán</bold> • 1 ♂; Horco Molle; 25 Nov. 1970; L. Stange leg.; <named-content xmlns:xlink="http://www.w3.org/1999/xlink" content-type="dwc:institutional_code" xlink:title="Florida State Collection of Arthropods, Gainesville, Florida, USA." xlink:href="http://grbio.org/institution/florida-state-collection-arthropods-museum-entomology" xlink:type="simple">FSCA</named-content>. • 1 ♀; Horco Molle; 18 Feb. 1973; L. Stange leg.; <named-content xmlns:xlink="http://www.w3.org/1999/xlink" content-type="dwc:institutional_code" xlink:title="Florida State Collection of Arthropods, Gainesville, Florida, USA." xlink:href="http://grbio.org/institution/florida-state-collection-arthropods-museum-entomology" xlink:type="simple">FSCA</named-content>. • 1 ♂; Las Cejas, La Soledad; Nov. 1970; L. Stange leg.; <named-content xmlns:xlink="http://www.w3.org/1999/xlink" content-type="dwc:institutional_code" xlink:title="Florida State Collection of Arthropods, Gainesville, Florida, USA." xlink:href="http://grbio.org/institution/florida-state-collection-arthropods-museum-entomology" xlink:type="simple">FSCA</named-content>. • 1 ♀; San Pedro de Colalao; Nov. 1969; L. Stange leg.; <named-content xmlns:xlink="http://www.w3.org/1999/xlink" content-type="dwc:institutional_code" xlink:title="Florida State Collection of Arthropods, Gainesville, Florida, USA." xlink:href="http://grbio.org/institution/florida-state-collection-arthropods-museum-entomology" xlink:type="simple">FSCA</named-content>.</p><p>Bolivia • 1 ♀; <bold>Santa Cruz</bold>, 4–5 Km N. Achira, Rd to Amboro; 22 Oct. 2000; M.C. Thomas leg.; <named-content xmlns:xlink="http://www.w3.org/1999/xlink" content-type="dwc:institutional_code" xlink:title="Florida State Collection of Arthropods, Gainesville, Florida, USA." xlink:href="http://grbio.org/institution/florida-state-collection-arthropods-museum-entomology" xlink:type="simple">FSCA</named-content>. • 1 ♀; El Refugio, Los Volcanes; <named-content xmlns:xlink="http://www.w3.org/1999/xlink" content-type="dwc:verbatimCoordinates" xlink:type="simple"><named-content content-type="geo-json" specific-use="{&#34;type&#34;:&#34;Point&#34;,&#34;coordinates&#34;:[-63.600000,-18.100000]}" id="NCID0EKFPO" xlink:type="simple">18°06'S, 63°36'W</named-content></named-content>; 1800 feet; 18 Sep. 2012; P. Skelley &amp; J. Wappes leg.; UV light; <named-content xmlns:xlink="http://www.w3.org/1999/xlink" content-type="dwc:institutional_code" xlink:title="Florida State Collection of Arthropods, Gainesville, Florida, USA." xlink:href="http://grbio.org/institution/florida-state-collection-arthropods-museum-entomology" xlink:type="simple">FSCA</named-content>.</p><p>Brazil – Unknown locality • 1 ♂; 02 Jul. 1968; Paul H.V. Iberig leg.; det. as <italic><tp:taxon-name><tp:taxon-name-part taxon-name-part-type="genus" reg="Anisoptera">Anisoptera</tp:taxon-name-part><tp:taxon-name-part taxon-name-part-type="species" reg="notha">notha</tp:taxon-name-part></tp:taxon-name></italic> by L. Navás 1907 Econge <named-content xmlns:xlink="http://www.w3.org/1999/xlink" content-type="dwc:institutional_code" xlink:title="Museum national d’Histoire naturelle, Paris, France." xlink:href="http://grbio.org/institution/museum-national-dhistoire-naturelle-2" xlink:type="simple">MNHN</named-content>; det. N. Banks; <named-content xmlns:xlink="http://www.w3.org/1999/xlink" content-type="dwc:institutional_code" xlink:title="Museum of Comparative Zoology, Cambridge, Massachusetts, USA." xlink:href="http://grbio.org/institution/museum-comparative-zoology" xlink:type="simple">MCZ</named-content>. • 1 ♂; 1899; Paul H.V. Iberig leg.; <named-content xmlns:xlink="http://www.w3.org/1999/xlink" content-type="dwc:institutional_code" xlink:title="Museum of Comparative Zoology, Cambridge, Massachusetts, USA." xlink:href="http://grbio.org/institution/museum-comparative-zoology" xlink:type="simple">MCZ</named-content>. – <bold>Bahía</bold> • 1 ♂ 1 ♀; 13 Nov. 2012; D.M. Takya &amp; A.P.M. Santos leg.; light trap; <abbrev xmlns:xlink="http://www.w3.org/1999/xlink" content-type="institution" xlink:title="Coleção Entomológica Padre Jesus Santiago Moure, Curitiba, Paraná, Brazil." id="ABBRID0E5GPO" xlink:type="simple">DZUP</abbrev>. – <bold>Ceará</bold> • 1 ♀; Cascavel; Nov. 1939; D.C. Blues leg.; <italic><tp:taxon-name><tp:taxon-name-part taxon-name-part-type="genus" reg="Trichoscelia">Trichoscelia</tp:taxon-name-part><tp:taxon-name-part taxon-name-part-type="species" reg="varia">varia</tp:taxon-name-part></tp:taxon-name></italic> det N. Penny, 1981; <ext-link xmlns:xlink="http://www.w3.org/1999/xlink" xlink:href="https://mbd-db.osu.edu/hol/search_results?&amp;search_type=fast&amp;q=USNMENT01541923" ext-link-type="uri" xlink:type="simple">USNMENT01541923</ext-link>; USNM. • 1 ♀; same data as for preceding; <ext-link xmlns:xlink="http://www.w3.org/1999/xlink" xlink:href="https://mbd-db.osu.edu/hol/search_results?&amp;search_type=fast&amp;q=USNMENT01541924" ext-link-type="uri" xlink:type="simple">USNMENT01541924</ext-link>; USNM. – <bold>Esp</bold>í<bold>rito Santo</bold> • 1 ♀; Linhares, Parque Soretama; Oct. 1962; M. Alvarenga leg.; <named-content xmlns:xlink="http://www.w3.org/1999/xlink" content-type="dwc:institutional_code" xlink:title="Florida State Collection of Arthropods, Gainesville, Florida, USA." xlink:href="http://grbio.org/institution/florida-state-collection-arthropods-museum-entomology" xlink:type="simple">FSCA</named-content>. – <bold>Mato Grosso</bold> • 1 ♀; <named-content xmlns:xlink="http://www.w3.org/1999/xlink" content-type="dwc:verbatimCoordinates" xlink:type="simple"><named-content content-type="geo-json" specific-use="{&#34;type&#34;:&#34;Point&#34;,&#34;coordinates&#34;:[-51.783333,-12.833333]}" id="NCID0ELIPO" xlink:type="simple">12°50'S, 51°47'W</named-content></named-content>; 14 Oct. 1968; O.W. Richards; Campo, R.S. &amp; R.G.S. Expedition B.M. leg.; “Cocoon in cells of <italic><tp:taxon-name><tp:taxon-name-part taxon-name-part-type="genus" reg="Polybia">Polybia</tp:taxon-name-part><tp:taxon-name-part taxon-name-part-type="species" reg="ruficeps">ruficeps</tp:taxon-name-part></tp:taxon-name></italic> Schrottky”; 1968-260, <named-content xmlns:xlink="http://www.w3.org/1999/xlink" content-type="dwc:institutional_code" xlink:title="The Natural History Museum, London, United Kingdom." xlink:href="http://grbio.org/institution/natural-history-museum-london" xlink:type="simple">NHMUK</named-content> 013802787; <named-content xmlns:xlink="http://www.w3.org/1999/xlink" content-type="dwc:institutional_code" xlink:title="The Natural History Museum, London, United Kingdom." xlink:href="http://grbio.org/institution/natural-history-museum-london" xlink:type="simple">NHMUK</named-content>. • 1 ♀; same data as for preceding; R.S. &amp; R.G.S. Expedition B.M. 1968-260 leg.; “Cocoon in cells of <italic><tp:taxon-name><tp:taxon-name-part taxon-name-part-type="genus" reg="Polybia">Polybia</tp:taxon-name-part><tp:taxon-name-part taxon-name-part-type="species" reg="ruficeps">ruficeps</tp:taxon-name-part></tp:taxon-name></italic> Schrottky, female emergence 17.X”; <named-content xmlns:xlink="http://www.w3.org/1999/xlink" content-type="dwc:institutional_code" xlink:title="The Natural History Museum, London, United Kingdom." xlink:href="http://grbio.org/institution/natural-history-museum-london" xlink:type="simple">NHMUK</named-content> 013802791; <named-content xmlns:xlink="http://www.w3.org/1999/xlink" content-type="dwc:institutional_code" xlink:title="The Natural History Museum, London, United Kingdom." xlink:href="http://grbio.org/institution/natural-history-museum-london" xlink:type="simple">NHMUK</named-content>. • 1 ♂; Corumba; 14–28 Dec. 1919; Cornell Univ. Expedition leg.; Lot 569 Sub 141; <named-content xmlns:xlink="http://www.w3.org/1999/xlink" content-type="dwc:institutional_code" xlink:title="Museum of Comparative Zoology, Cambridge, Massachusetts, USA." xlink:href="http://grbio.org/institution/museum-comparative-zoology" xlink:type="simple">MCZ</named-content>-ENT 00681793; <named-content xmlns:xlink="http://www.w3.org/1999/xlink" content-type="dwc:institutional_code" xlink:title="Museum of Comparative Zoology, Cambridge, Massachusetts, USA." xlink:href="http://grbio.org/institution/museum-comparative-zoology" xlink:type="simple">MCZ</named-content>. • 1 ♂ 1 ♀ 1 ?; Corumba; 17 Dec. 1919; bred from nest of <italic><tp:taxon-name><tp:taxon-name-part taxon-name-part-type="genus" reg="Protopolybia">Protopolybia</tp:taxon-name-part><tp:taxon-name-part taxon-name-part-type="species" reg="sedula">sedula</tp:taxon-name-part></tp:taxon-name></italic>, Col. From Limestone cliff. by J. Chester Bradely and R. Gordon Harris, Lot 569 sub. Lot 141; Cornell Univ. Expedition lot. 569 sub 141; <named-content xmlns:xlink="http://www.w3.org/1999/xlink" content-type="dwc:institutional_code" xlink:title="Museum of Comparative Zoology, Cambridge, Massachusetts, USA." xlink:href="http://grbio.org/institution/museum-comparative-zoology" xlink:type="simple">MCZ</named-content>. – <bold>Minas Gerais</bold> • 1 ♂; Nova Lima; 850 m; 8–9 Oct. 1985; S.E. Miller leg.; <ext-link xmlns:xlink="http://www.w3.org/1999/xlink" xlink:href="https://mbd-db.osu.edu/hol/search_results?&amp;search_type=fast&amp;q=USNMENT01541930" ext-link-type="uri" xlink:type="simple">USNMENT01541930</ext-link>; USNM. • 1 ♂; S. Gonçalo Rio Abaixo, Est. Amb. Peti-Cemig; <named-content xmlns:xlink="http://www.w3.org/1999/xlink" content-type="dwc:verbatimCoordinates" xlink:type="simple"><named-content content-type="geo-json" specific-use="{&#34;type&#34;:&#34;Point&#34;,&#34;coordinates&#34;:[-43.372500,-19.883889]}" id="NCID0ETLPO" xlink:type="simple">19°53'02"S, 43°22'21"W</named-content></named-content>; 07–14 May. 2012; A. Lima, A. Kumagai &amp; P. Dias leg.; Pennsylvania; <abbrev xmlns:xlink="http://www.w3.org/1999/xlink" content-type="institution" xlink:title="Coleção Entomológica Padre Jesus Santiago Moure, Curitiba, Paraná, Brazil." id="ABBRID0EYLPO" xlink:type="simple">DZUP</abbrev>. • 1 ♀; same data as for preceding; 12–19 Sep. 2012; luminosa; <abbrev xmlns:xlink="http://www.w3.org/1999/xlink" content-type="institution" xlink:title="Coleção Entomológica Padre Jesus Santiago Moure, Curitiba, Paraná, Brazil." id="ABBRID0E4LPO" xlink:type="simple">DZUP</abbrev>. • 1 ♀; Pq. N. Serra dos Cipós, Trilha Carijó, KM 15: 13 Dec. 2011; D.M. Takya &amp; A.P.M. Santos; light trap; <abbrev xmlns:xlink="http://www.w3.org/1999/xlink" content-type="institution" xlink:title="Coleção Entomológica Padre Jesus Santiago Moure, Curitiba, Paraná, Brazil." id="ABBRID0ECMPO" xlink:type="simple">DZUP</abbrev>. • 1 ♀; Serra do Salitre, RPPN Cachoeira do Campo; <named-content xmlns:xlink="http://www.w3.org/1999/xlink" content-type="dwc:verbatimCoordinates" xlink:type="simple"><named-content content-type="geo-json" specific-use="{&#34;type&#34;:&#34;Point&#34;,&#34;coordinates&#34;:[-46.566667,-19.162778]}" id="NCID0EKMPO" xlink:type="simple">19°09'46"S, 46°33'60"W</named-content></named-content>; 14 Oct. 2012; Lima &amp; Kumagai leg.; black light trap; <named-content xmlns:xlink="http://www.w3.org/1999/xlink" content-type="dwc:institutional_code" xlink:title="Universidade Federal de Minas Gerais, Belo Horizonte, Brazil." xlink:href="http://grbio.org/institution/universidade-federal-de-minas-gerais" xlink:type="simple">UFMG</named-content>. • 1 ♂; S. Gonçalo Rio Abaixo, Est. Amb. Peti-Cemig; <named-content xmlns:xlink="http://www.w3.org/1999/xlink" content-type="dwc:verbatimCoordinates" xlink:type="simple"><named-content content-type="geo-json" specific-use="{&#34;type&#34;:&#34;Point&#34;,&#34;coordinates&#34;:[-43.372500,-19.883889]}" id="NCID0E1MPO" xlink:type="simple">19°53'02"S, 43°22'21"W</named-content></named-content>; 14–21 Aug. 2012; Lima &amp; Kumagai leg.; light trap; <named-content xmlns:xlink="http://www.w3.org/1999/xlink" content-type="dwc:institutional_code" xlink:title="Universidade Federal de Minas Gerais, Belo Horizonte, Brazil." xlink:href="http://grbio.org/institution/universidade-federal-de-minas-gerais" xlink:type="simple">UFMG</named-content>. • 1 ♂; Belo Horizonte, <named-content xmlns:xlink="http://www.w3.org/1999/xlink" content-type="dwc:institutional_code" xlink:title="Universidade Federal de Minas Gerais, Belo Horizonte, Brazil." xlink:href="http://grbio.org/institution/universidade-federal-de-minas-gerais" xlink:type="simple">UFMG</named-content>; 21 Oct. 2013; AFL leg.; <named-content xmlns:xlink="http://www.w3.org/1999/xlink" content-type="dwc:institutional_code" xlink:title="Universidade Federal de Minas Gerais, Belo Horizonte, Brazil." xlink:href="http://grbio.org/institution/universidade-federal-de-minas-gerais" xlink:type="simple">UFMG</named-content>. – <bold>Rio de Janeiro</bold> • 1 ♀; Rio Macacu, 650 m, (N. of Cach. de Macacu); 16 Oct. 1985; S.E. Miller leg.; <ext-link xmlns:xlink="http://www.w3.org/1999/xlink" xlink:href="https://mbd-db.osu.edu/hol/search_results?&amp;search_type=fast&amp;q=USNMENT01541925" ext-link-type="uri" xlink:type="simple">USNMENT01541925</ext-link>; USNM. • 1 ♀; Petropolis; 650 m; 20 Oct. 1985; S.E. Miller leg.; <ext-link xmlns:xlink="http://www.w3.org/1999/xlink" xlink:href="https://mbd-db.osu.edu/hol/search_results?&amp;search_type=fast&amp;q=USNMENT01541929" ext-link-type="uri" xlink:type="simple">USNMENT01541929</ext-link>; USNM. • 1 ♀; Itatiaia, PN Itatiaia, alojamento 2; <named-content xmlns:xlink="http://www.w3.org/1999/xlink" content-type="dwc:verbatimCoordinates" xlink:type="simple"><named-content content-type="geo-json" specific-use="{&#34;type&#34;:&#34;Point&#34;,&#34;coordinates&#34;:[-44.607778,-22.452222]}" id="NCID0EGOPO" xlink:type="simple">22°27'08"S, 44°36'28"W</named-content></named-content>; 25–28 Oct. 2019; A.C. Domahovski leg.; light trap; <abbrev xmlns:xlink="http://www.w3.org/1999/xlink" content-type="institution" xlink:title="Coleção Entomológica Padre Jesus Santiago Moure, Curitiba, Paraná, Brazil." id="ABBRID0ELOPO" xlink:type="simple">DZUP</abbrev>. • 1 ♂; Itatiaia, PN Itatiaia; <named-content xmlns:xlink="http://www.w3.org/1999/xlink" content-type="dwc:verbatimCoordinates" xlink:type="simple"><named-content content-type="geo-json" specific-use="{&#34;type&#34;:&#34;Point&#34;,&#34;coordinates&#34;:[-44.608000,-22.454000]}" id="NCID0ETOPO" xlink:type="simple">22°27'14.4"S, 44°36'28.8"W</named-content></named-content>; 29 Oct. 2011; G. Melo leg.; light trap; <abbrev xmlns:xlink="http://www.w3.org/1999/xlink" content-type="institution" xlink:title="Coleção Entomológica Padre Jesus Santiago Moure, Curitiba, Paraná, Brazil." id="ABBRID0EYOPO" xlink:type="simple">DZUP</abbrev>. • 1 ♀; same data as for preceding; <named-content xmlns:xlink="http://www.w3.org/1999/xlink" content-type="dwc:verbatimCoordinates" xlink:type="simple"><named-content content-type="geo-json" specific-use="{&#34;type&#34;:&#34;Point&#34;,&#34;coordinates&#34;:[-44.608333,-22.454444]}" id="NCID0EAPPO" xlink:type="simple">22°27'16"S, 44°36'30"W</named-content></named-content>; 29 Dec. 2018–02 Jan. 2019; A.P.M. Santos &amp; D.M. Takiya leg.; light trap; <abbrev xmlns:xlink="http://www.w3.org/1999/xlink" content-type="institution" xlink:title="Coleção Entomológica Padre Jesus Santiago Moure, Curitiba, Paraná, Brazil." id="ABBRID0EFPPO" xlink:type="simple">DZUP</abbrev>. – <bold>São Paulo</bold>​ • 1 ♀; Salesópolis, Est. Biol. Boraceia; 850 m; 20 Nov. 1963; Rabello &amp; Medeiros leg.; light, 20h; <italic><tp:taxon-name><tp:taxon-name-part taxon-name-part-type="genus" reg="Trichoscelia">Trichoscelia</tp:taxon-name-part><tp:taxon-name-part taxon-name-part-type="species" reg="zikani">zikani</tp:taxon-name-part></tp:taxon-name></italic> Navás, det. L. Stange, 1991; <named-content xmlns:xlink="http://www.w3.org/1999/xlink" content-type="dwc:institutional_code" xlink:title="Florida State Collection of Arthropods, Gainesville, Florida, USA." xlink:href="http://grbio.org/institution/florida-state-collection-arthropods-museum-entomology" xlink:type="simple">FSCA</named-content>. • 1 ♀; Etat de Saint Paul; 1899; H. Von Jhering; det. as <italic><tp:taxon-name><tp:taxon-name-part taxon-name-part-type="genus" reg="Symphrasis">Symphrasis</tp:taxon-name-part><tp:taxon-name-part taxon-name-part-type="species" reg="varia">varia</tp:taxon-name-part></tp:taxon-name></italic>; <named-content xmlns:xlink="http://www.w3.org/1999/xlink" content-type="dwc:institutional_code" xlink:title="Florida State Collection of Arthropods, Gainesville, Florida, USA." xlink:href="http://grbio.org/institution/florida-state-collection-arthropods-museum-entomology" xlink:type="simple">FSCA</named-content>. • 2 ♀; Teodoro Sampaio, Pq. Est. Morro do Diabo; <named-content xmlns:xlink="http://www.w3.org/1999/xlink" content-type="dwc:verbatimCoordinates" xlink:type="simple"><named-content content-type="geo-json" specific-use="{&#34;type&#34;:&#34;Point&#34;,&#34;coordinates&#34;:[-52.301667,-22.604722]}" id="NCID0EVQPO" xlink:type="simple">22°36'17"S, 52°18'06"W</named-content></named-content>; 16 Nov. 2010; R. Lara and team leg.; malaise; <abbrev xmlns:xlink="http://www.w3.org/1999/xlink" content-type="institution" xlink:title="Coleção Entomológica Padre Jesus Santiago Moure, Curitiba, Paraná, Brazil." id="ABBRID0E1QPO" xlink:type="simple">DZUP</abbrev>. • 1 ♂; Luiz Antonio, Estação Ecológica Jataí; <named-content xmlns:xlink="http://www.w3.org/1999/xlink" content-type="dwc:verbatimCoordinates" xlink:type="simple"><named-content content-type="geo-json" specific-use="{&#34;type&#34;:&#34;Point&#34;,&#34;coordinates&#34;:[-47.817778,-21.613056]}" id="NCID0ECRPO" xlink:type="simple">21°36'47"S, 47°49'04"W</named-content></named-content>; 19 Dec. 2007; R. Lara and team leg.; light trap; <abbrev xmlns:xlink="http://www.w3.org/1999/xlink" content-type="institution" xlink:title="Coleção Entomológica Padre Jesus Santiago Moure, Curitiba, Paraná, Brazil." id="ABBRID0EHRPO" xlink:type="simple">DZUP</abbrev>. • 1 ♀; same data as for preceding; 16 Jan. 2008; <abbrev xmlns:xlink="http://www.w3.org/1999/xlink" content-type="institution" xlink:title="Coleção Entomológica Padre Jesus Santiago Moure, Curitiba, Paraná, Brazil." id="ABBRID0EMRPO" xlink:type="simple">DZUP</abbrev>. • 1 ♂ 2 ♀; same data as for preceding; 30 Jan. 2008; <abbrev xmlns:xlink="http://www.w3.org/1999/xlink" content-type="institution" xlink:title="Coleção Entomológica Padre Jesus Santiago Moure, Curitiba, Paraná, Brazil." id="ABBRID0ERRPO" xlink:type="simple">DZUP</abbrev>. • 2 ♀; same data as for preceding; 13 Feb. 2008; <abbrev xmlns:xlink="http://www.w3.org/1999/xlink" content-type="institution" xlink:title="Coleção Entomológica Padre Jesus Santiago Moure, Curitiba, Paraná, Brazil." id="ABBRID0EWRPO" xlink:type="simple">DZUP</abbrev>. • 2 ♀; same data as for preceding; 12 Mar. 2008; <abbrev xmlns:xlink="http://www.w3.org/1999/xlink" content-type="institution" xlink:title="Coleção Entomológica Padre Jesus Santiago Moure, Curitiba, Paraná, Brazil." id="ABBRID0E2RPO" xlink:type="simple">DZUP</abbrev>. • 1 ♀; same data as for preceding; 01 Oct. 2008; <abbrev xmlns:xlink="http://www.w3.org/1999/xlink" content-type="institution" xlink:title="Coleção Entomológica Padre Jesus Santiago Moure, Curitiba, Paraná, Brazil." id="ABBRID0EASPO" xlink:type="simple">DZUP</abbrev>. • 1 ♂; Etat de Saint Paul; 1808; H. Von Jhering; <named-content xmlns:xlink="http://www.w3.org/1999/xlink" content-type="dwc:institutional_code" xlink:title="Museum of Comparative Zoology, Cambridge, Massachusetts, USA." xlink:href="http://grbio.org/institution/museum-comparative-zoology" xlink:type="simple">MCZ</named-content>.</p><p>Uruguay • 1 ♂; <bold>Montevideo</bold>; <italic><tp:taxon-name><tp:taxon-name-part taxon-name-part-type="genus" reg="Trichoscelia">Trichoscelia</tp:taxon-name-part><tp:taxon-name-part taxon-name-part-type="species" reg="varia">varia</tp:taxon-name-part></tp:taxon-name></italic> (<xref ref-type="bibr" rid="B78">Walker 1853</xref>) male, det. R.G. Beard; <italic><tp:taxon-name><tp:taxon-name-part taxon-name-part-type="genus" reg="Myrapetra">Myrapetra</tp:taxon-name-part><tp:taxon-name-part taxon-name-part-type="species" reg="scutellaris">scutellaris</tp:taxon-name-part></tp:taxon-name></italic> Montevideo; McLachlan Coll. B.M. 1938-674; <italic><tp:taxon-name><tp:taxon-name-part taxon-name-part-type="genus" reg="Trichoscelia">Trichoscelia</tp:taxon-name-part><tp:taxon-name-part taxon-name-part-type="species" reg="varia">varia</tp:taxon-name-part></tp:taxon-name></italic> or <italic><tp:taxon-name><tp:taxon-name-part taxon-name-part-type="genus" reg="Mantispa">M.</tp:taxon-name-part><tp:taxon-name-part taxon-name-part-type="species" reg="myrapetrella">myrapetrella</tp:taxon-name-part></tp:taxon-name></italic>; <named-content xmlns:xlink="http://www.w3.org/1999/xlink" content-type="dwc:institutional_code" xlink:title="The Natural History Museum, London, United Kingdom." xlink:href="http://grbio.org/institution/natural-history-museum-london" xlink:type="simple">NHMUK</named-content> 013802794; <named-content xmlns:xlink="http://www.w3.org/1999/xlink" content-type="dwc:institutional_code" xlink:title="The Natural History Museum, London, United Kingdom." xlink:href="http://grbio.org/institution/natural-history-museum-london" xlink:type="simple">NHMUK</named-content>. • 1 ♂; same data as for preceding; <italic><tp:taxon-name><tp:taxon-name-part taxon-name-part-type="genus" reg="Trichoscelia">Trichoscelia</tp:taxon-name-part><tp:taxon-name-part taxon-name-part-type="species" reg="varia">varia</tp:taxon-name-part></tp:taxon-name></italic> (<xref ref-type="bibr" rid="B78">Walker 1853</xref>) male, det. R.G. Beard 1968; <italic><tp:taxon-name><tp:taxon-name-part taxon-name-part-type="genus" reg="Trichoscelia">Trichoscelia</tp:taxon-name-part><tp:taxon-name-part taxon-name-part-type="species" reg="varia">varia</tp:taxon-name-part></tp:taxon-name></italic> or <italic><tp:taxon-name><tp:taxon-name-part taxon-name-part-type="genus" reg="Myrapetra">M.</tp:taxon-name-part><tp:taxon-name-part taxon-name-part-type="species" reg="scutellaris">scutellaris</tp:taxon-name-part></tp:taxon-name></italic>; nest of <italic><tp:taxon-name><tp:taxon-name-part taxon-name-part-type="genus" reg="Myrapetra">Myrapetra</tp:taxon-name-part><tp:taxon-name-part taxon-name-part-type="species" reg="scutellaris">scutellaris</tp:taxon-name-part></tp:taxon-name></italic>; McLachlan Coll. B.M. 1938-674; <named-content xmlns:xlink="http://www.w3.org/1999/xlink" content-type="dwc:institutional_code" xlink:title="The Natural History Museum, London, United Kingdom." xlink:href="http://grbio.org/institution/natural-history-museum-london" xlink:type="simple">NHMUK</named-content> 013802786; <named-content xmlns:xlink="http://www.w3.org/1999/xlink" content-type="dwc:institutional_code" xlink:title="The Natural History Museum, London, United Kingdom." xlink:href="http://grbio.org/institution/natural-history-museum-london" xlink:type="simple">NHMUK</named-content>. • 1 ♀; same data as for preceding; <italic><tp:taxon-name><tp:taxon-name-part taxon-name-part-type="genus" reg="Trichoscelia">Trichoscelia</tp:taxon-name-part><tp:taxon-name-part taxon-name-part-type="species" reg="varia">varia</tp:taxon-name-part></tp:taxon-name></italic> (Walker, 1853) female, det. R.G. Beard 1968; <italic><tp:taxon-name><tp:taxon-name-part taxon-name-part-type="genus" reg="Symphrasis">Symphrasis</tp:taxon-name-part><tp:taxon-name-part taxon-name-part-type="species" reg="varia">varia</tp:taxon-name-part></tp:taxon-name></italic> or <italic><tp:taxon-name><tp:taxon-name-part taxon-name-part-type="genus" reg="Mantispa">M.</tp:taxon-name-part><tp:taxon-name-part taxon-name-part-type="species" reg="myrapetrella">myrapetrella</tp:taxon-name-part></tp:taxon-name></italic>; nest of <italic><tp:taxon-name><tp:taxon-name-part taxon-name-part-type="genus" reg="Myrapetra">Myrapetra</tp:taxon-name-part><tp:taxon-name-part taxon-name-part-type="species" reg="scutellaris">scutellaris</tp:taxon-name-part></tp:taxon-name></italic>, Montevideo; McLachlan Coll. B.M. 1938-674; <named-content xmlns:xlink="http://www.w3.org/1999/xlink" content-type="dwc:institutional_code" xlink:title="The Natural History Museum, London, United Kingdom." xlink:href="http://grbio.org/institution/natural-history-museum-london" xlink:type="simple">NHMUK</named-content> 013802785; <named-content xmlns:xlink="http://www.w3.org/1999/xlink" content-type="dwc:institutional_code" xlink:title="The Natural History Museum, London, United Kingdom." xlink:href="http://grbio.org/institution/natural-history-museum-london" xlink:type="simple">NHMUK</named-content>. • 1 ♀; same data as for preceding; <italic><tp:taxon-name><tp:taxon-name-part taxon-name-part-type="genus" reg="Trichoscelia">Trichoscelia</tp:taxon-name-part><tp:taxon-name-part taxon-name-part-type="species" reg="varia">varia</tp:taxon-name-part></tp:taxon-name></italic> (Walker, 1853) female, det. R.G. Beard 1968; <italic><tp:taxon-name><tp:taxon-name-part taxon-name-part-type="genus" reg="Trichoscelia">Trichoscelia</tp:taxon-name-part><tp:taxon-name-part taxon-name-part-type="species" reg="varia">varia</tp:taxon-name-part></tp:taxon-name></italic> or <italic><tp:taxon-name><tp:taxon-name-part taxon-name-part-type="genus" reg="Myrapetra">M.</tp:taxon-name-part><tp:taxon-name-part taxon-name-part-type="species" reg="scutellaris">scutellaris</tp:taxon-name-part></tp:taxon-name></italic>; ex nest of <italic><tp:taxon-name><tp:taxon-name-part taxon-name-part-type="genus" reg="Myrapetra">Myrapetra</tp:taxon-name-part><tp:taxon-name-part taxon-name-part-type="species" reg="scutellaris">scutellaris</tp:taxon-name-part></tp:taxon-name></italic> Montevideo; McLachlan Coll. B.M. 1938-674; <named-content xmlns:xlink="http://www.w3.org/1999/xlink" content-type="dwc:institutional_code" xlink:title="The Natural History Museum, London, United Kingdom." xlink:href="http://grbio.org/institution/natural-history-museum-london" xlink:type="simple">NHMUK</named-content> 013802789; <named-content xmlns:xlink="http://www.w3.org/1999/xlink" content-type="dwc:institutional_code" xlink:title="The Natural History Museum, London, United Kingdom." xlink:href="http://grbio.org/institution/natural-history-museum-london" xlink:type="simple">NHMUK</named-content>. • 1 ♂; same data as for preceding; <italic><tp:taxon-name><tp:taxon-name-part taxon-name-part-type="genus" reg="Trichoscelia">Trichoscelia</tp:taxon-name-part><tp:taxon-name-part taxon-name-part-type="species" reg="varia">varia</tp:taxon-name-part></tp:taxon-name></italic> (<xref ref-type="bibr" rid="B78">Walker 1853</xref>) male, det. R.G. Beard; <italic><tp:taxon-name><tp:taxon-name-part taxon-name-part-type="genus" reg="Trichoscelia">Trichoscelia</tp:taxon-name-part><tp:taxon-name-part taxon-name-part-type="species" reg="varia">varia</tp:taxon-name-part></tp:taxon-name></italic> or <italic><tp:taxon-name><tp:taxon-name-part taxon-name-part-type="genus" reg="Mantispa">M.</tp:taxon-name-part><tp:taxon-name-part taxon-name-part-type="species" reg="myrapetrella">myrapetrella</tp:taxon-name-part></tp:taxon-name></italic>; Esc. <italic><tp:taxon-name><tp:taxon-name-part taxon-name-part-type="genus" reg="Myrapetra">Myrapetra</tp:taxon-name-part><tp:taxon-name-part taxon-name-part-type="species" reg="scutellaris">scutellaris</tp:taxon-name-part></tp:taxon-name></italic> Montevideo; McLachlan Coll. B.M. 1938-674; <named-content xmlns:xlink="http://www.w3.org/1999/xlink" content-type="dwc:institutional_code" xlink:title="The Natural History Museum, London, United Kingdom." xlink:href="http://grbio.org/institution/natural-history-museum-london" xlink:type="simple">NHMUK</named-content> 013802790; <named-content xmlns:xlink="http://www.w3.org/1999/xlink" content-type="dwc:institutional_code" xlink:title="The Natural History Museum, London, United Kingdom." xlink:href="http://grbio.org/institution/natural-history-museum-london" xlink:type="simple">NHMUK</named-content>. • 1 ♀; same data as for preceding; <italic><tp:taxon-name><tp:taxon-name-part taxon-name-part-type="genus" reg="Trichoscelia">Trichoscelia</tp:taxon-name-part><tp:taxon-name-part taxon-name-part-type="species" reg="varia">varia</tp:taxon-name-part></tp:taxon-name></italic> (Walker, 1853) female, det. R.G. Beard 1968, <italic><tp:taxon-name><tp:taxon-name-part taxon-name-part-type="genus" reg="Trichoscelia">Trichoscelia</tp:taxon-name-part><tp:taxon-name-part taxon-name-part-type="species" reg="varia">varia</tp:taxon-name-part></tp:taxon-name></italic> or <italic><tp:taxon-name><tp:taxon-name-part taxon-name-part-type="genus" reg="Mantispa">M.</tp:taxon-name-part><tp:taxon-name-part taxon-name-part-type="species" reg="myrapetrella">myrapetrella</tp:taxon-name-part></tp:taxon-name></italic>; abdomen missing; Esc. <italic><tp:taxon-name><tp:taxon-name-part taxon-name-part-type="genus" reg="Myrapetra">Myrapetra</tp:taxon-name-part><tp:taxon-name-part taxon-name-part-type="species" reg="scutellaris">scutellaris</tp:taxon-name-part></tp:taxon-name></italic> Montevideo; <named-content xmlns:xlink="http://www.w3.org/1999/xlink" content-type="dwc:institutional_code" xlink:title="The Natural History Museum, London, United Kingdom." xlink:href="http://grbio.org/institution/natural-history-museum-london" xlink:type="simple">NHMUK</named-content> 013802793; <named-content xmlns:xlink="http://www.w3.org/1999/xlink" content-type="dwc:institutional_code" xlink:title="The Natural History Museum, London, United Kingdom." xlink:href="http://grbio.org/institution/natural-history-museum-london" xlink:type="simple">NHMUK</named-content>. • pupal exhubia and cocoon; Montevideo; <italic><tp:taxon-name><tp:taxon-name-part taxon-name-part-type="genus" reg="Trichoscelia">Trichoscelia</tp:taxon-name-part><tp:taxon-name-part taxon-name-part-type="species" reg="varia">varia</tp:taxon-name-part></tp:taxon-name></italic>; McLachlan Coll. B.M. 1938-674; <named-content xmlns:xlink="http://www.w3.org/1999/xlink" content-type="dwc:institutional_code" xlink:title="The Natural History Museum, London, United Kingdom." xlink:href="http://grbio.org/institution/natural-history-museum-london" xlink:type="simple">NHMUK</named-content> 013802792; <named-content xmlns:xlink="http://www.w3.org/1999/xlink" content-type="dwc:institutional_code" xlink:title="The Natural History Museum, London, United Kingdom." xlink:href="http://grbio.org/institution/natural-history-museum-london" xlink:type="simple">NHMUK</named-content>. • 8 ♂ 13 ♀; Depto. Prado; 1960; J. Baltar; in <italic><tp:taxon-name><tp:taxon-name-part taxon-name-part-type="genus" reg="Polybia">Polybia</tp:taxon-name-part></tp:taxon-name></italic> sp. nest; <named-content xmlns:xlink="http://www.w3.org/1999/xlink" content-type="dwc:institutional_code" xlink:title="Florida State Collection of Arthropods, Gainesville, Florida, USA." xlink:href="http://grbio.org/institution/florida-state-collection-arthropods-museum-entomology" xlink:type="simple">FSCA</named-content>. • 1 ♀; Depto. Prado; 1960; J. Baltar; in <italic><tp:taxon-name><tp:taxon-name-part taxon-name-part-type="genus" reg="Polybia">Polybia</tp:taxon-name-part></tp:taxon-name></italic> sp. nest; det. L. Stange, 1991; <named-content xmlns:xlink="http://www.w3.org/1999/xlink" content-type="dwc:institutional_code" xlink:title="California Academy of Sciences, San Francisco, USA." xlink:href="http://grbio.org/institution/california-academy-sciences" xlink:type="simple">CAS</named-content>. • 1 ♀; Depto. Prado; 1960; J. Baltar; in <italic><tp:taxon-name><tp:taxon-name-part taxon-name-part-type="genus" reg="Polybia">Polybia</tp:taxon-name-part></tp:taxon-name></italic> sp. nest; TAMU-ENTO X0745159; TAMU. • 1 ♂ 1 ♀ 1 pupa; Montevideo; 1862; McLachlan leg.; “M. lacht gezogen amd Noflt on <italic><tp:taxon-name><tp:taxon-name-part taxon-name-part-type="genus" reg="Myrapetra">Myrapetra</tp:taxon-name-part><tp:taxon-name-part taxon-name-part-type="species" reg="scutellaris">scutellaris</tp:taxon-name-part></tp:taxon-name></italic>, 1862”; <named-content xmlns:xlink="http://www.w3.org/1999/xlink" content-type="dwc:institutional_code" xlink:title="Museum of Comparative Zoology, Cambridge, Massachusetts, USA." xlink:href="http://grbio.org/institution/museum-comparative-zoology" xlink:type="simple">MCZ</named-content>.</p></tp:treatment-sec><tp:treatment-sec sec-type="diagnosis" id="SECID0EYAQO"><title>Diagnosis.</title><p>This species is separated from others in the genus because of its short antennae with flagellomeres approximately as wide as long. The pronotum is approximately as long as wide, and the forefemur is remarkably narrower than in other species of the genus. The wing maculation is composed of amber marks on the areas adjacent to crossveins, and forks of longitudinal veins which vary from faint to well-marked. Strongly marked specimens have extensive markings on wing apexes. On the male genitalia, the gonocoxite IX is long, thin and almost straight; the posterior apex is curved, with two to four digitiform processes, of which, when present two are preapical, dorsally situated and widely separated. On the female genitalia, the gonapophyses VIII medial part is keel-shaped, with posteromedial bilobed process, whose lobes are slightly elongated; the lateral part is an oval, ventrally convex plate.</p></tp:treatment-sec><tp:treatment-sec sec-type="description" id="SECID0E4AQO"><title>Description.</title><p><bold><italic>Measurements</italic>.</bold> Male (<italic>n</italic> = 4). Forewing length: 7.9–8.7 mm; Hind wing length: 5.4–6.7 mm. Female (m=6). Forewing length: 8.4–9.6 mm; Hind wing length: 6.5–7.7 mm.</p><p><bold><italic>Coloration</italic></bold> (Fig. <xref ref-type="fig" rid="F113">113</xref>). <bold><italic>Head</italic>.</bold> Mainly yellow, vertexal region either with a pair of sinuous bands touching or fusing at supraantennal area or with single, broad band extending from the occipital ridge to supraantennal area where it forks; covered with yellow setae. Hypostomal bridge brown. Antennal scape yellow with dark brown laterodistal spot; pedicel brown; flagellum brown. Frons brown with yellow anterior margin; clypeus yellow, sometimes with brown suffusions; labrum yellow with brown marking at center; mandible yellow, with brown suffusions at base, apex pale amber. Maxilla yellow, with brown palpus; labium with pale brown setae on the submentum, palpus pale brown, palpimacula yellow. <bold><italic>Thorax</italic>.</bold> Pronotum yellow with longitudinal, medial, broad brown band, which may have yellow areas, anterior margin brown, lateral areas sometimes with brown mark; with concolorous setae; episternum brown, with central yellow area; postfurcasternum yellow. Mesonotum yellow, variegated with broad brown areas, scutellum yellow laterally and brown at center; metanotum with broad brown areas, sometimes with yellow regions laterally on scutum, medially pale yellow, scutellum with brown mark at center. Pre-episternum brown. Pteropleura with large brown areas and yellow regions adjacent to sutures. <bold><italic>Foreleg</italic>.</bold> Coxa yellow with brown areas at base and apex, sometimes connected on dorsal and ventral surfaces; trochanter yellow with brown area on ventral surface. Femur yellow, with one or two brown areas on anterior and posterior surfaces, varying in extent and intensity, setal bases in these areas yellow. Tibia yellow with large brown areas, clavate setae yellow. Basitarsus basal ½ yellow with pale brown suffusions; lanceolate process pale amber, prostrate setae yellow; second to fourth tarsomere yellow to pale brown. <bold><italic>Mid- and hind leg</italic>.</bold> Mid-leg with dark brown coxa, trochanter brown with yellow apex, femur yellow with brown ring at middle, tibia yellow with brown mark at base, tarsus yellow; plantar surface of the first four tarsomeres, with dark brown setae. Hind leg with dark brown coxa, yellow trochanter with brown mark at apex, femur yellow, tibia yellow with brown base, tarsus yellow changing to pale brown towards apex. <bold><italic>Wings</italic>.</bold> Forewing hyaline, area adjacent to crossveins, separation of M and R, forks of M and R, base of RP branches, and apical branches of main veins amber; sometimes strong maculation on wing apex is present; pterostigma brown with yellow medial area; longitudinal veins alternating dark brown and yellow, crossveins and subcostal veinlets dark brown; wing margin alternating brown and yellow. Hind wing hyaline, with amber markings on area adjacent to stem of first branch of <abbrev xmlns:xlink="http://www.w3.org/1999/xlink" xlink:title="Cubitus anterior" id="ABBRID0EJCQO" xlink:type="simple">CuA</abbrev>, and on wing apex; pterostigma brown with large, yellow, preapical area; venation alternating yellow and dark brown; posterior and distal margin alternating yellow and brown. <bold><italic>Abdomen</italic>.</bold> Tergites of abdominal segments I and II dark brown, with yellow margins; tergites III–VIII yellow with brown spot on anterior and posterior margins, which are connected by medial line in males; females with posterior 1/3 and medial line dark brown. Sternites yellow, with brown lateral markings, sternite VIII completely dark brown. Pleural membrane yellow with extensive brown areas at the center of each segment.</p><fig id="F113" position="float" orientation="portrait"><object-id xmlns:xlink="http://www.w3.org/1999/xlink" content-type="doi" xlink:type="simple">10.3897/zookeys.1199.115442.figure113</object-id><label>Figure 113.</label><caption><p><italic><tp:taxon-name><tp:taxon-name-part taxon-name-part-type="genus" reg="Trichoscelia">Trichoscelia</tp:taxon-name-part><tp:taxon-name-part taxon-name-part-type="species" reg="varia">varia</tp:taxon-name-part></tp:taxon-name></italic> (Walker, 1853) <bold>A</bold> male habitus, dorsal (abdomen removed) <bold>B</bold> wings <bold>C</bold> head, frontal <bold>D</bold> pronotum, dorsal <bold>E</bold> forefemur, anterior surface <bold>F</bold> same, posterior surface.</p></caption><graphic xmlns:xlink="http://www.w3.org/1999/xlink" xlink:href="zookeys-1199-001_article-115442__-g113.jpg" position="float" orientation="portrait" xlink:type="simple" id="oo_1038361.jpg"><uri content-type="original_file" xlink:type="simple">https://binary.pensoft.net/fig/1038361</uri></graphic></fig><p><bold><italic>Morphology</italic></bold> (Fig. <xref ref-type="fig" rid="F113">113</xref>). <bold><italic>Head</italic>.</bold> Diamond-shaped in frontal view, moderately setose, smooth, vertexal region domed above compound eyes, with rows of reclined setae; paraocular area concave; coronal suture discrete. Compound eye hemispheric, slightly wider than 1/2 of interocular distance at torulus level. Postgena broad, hypostomal bridge not completely fused with it. Antenna moniliform, scape ~ 2× as long as wide, sub-cylindrical; pedicel as long as wide; flagellum slightly dorsoventrally compressed, with 27–30 flagellomeres, slightly wider than long at base, the rest as wide as long, progressively smaller towards apex; all flagellomeres with medial ring of thickened setae. Maxillary palpus with the first two palpomeres as long as wide, third palpomere 3× as long as wide, the fourth ~ 2× as long as wide, fifth palpomere slightly shorter than third. Submentum oval with long setae, palpus with first palpomere slightly longer than wide, second 2× as long as wide, third slightly longer than second, widely expanded, palpimacula broadly ovoid. <bold><italic>Thorax</italic>.</bold> Pronotum as long as wide, with furrow contiguous to lateral and anterior margins; in lateral view anterior margin, medial region and posterior margin slightly elevated, with thickened, pedicellate setae; episternum with long fine setae; postfurcasternum trapezoidal. Mesonotum 1.5× wider than long, with thick, pedicellate setae on medial area. Metanotum ~ 2× as long as wide, mostly glabrous. Pteropleura covered with abundant short and thin setae, longer in mesanepisternum. <bold><italic>Foreleg</italic>.</bold> Coxa slightly shorter than femur, cylindrical, with abundant, thin setae; trochanter trapezoidal; femur robust with short and thin setae; closing surface with double row of tubercle-shaped specializations fully developed, both with a more developed sub-basal process (process/setae ratio 1:1); rows of thickened setae with globular base adjacent to each row of processes present, extending over almost the entire closing surface. Tibia almost as long as femur, curved, with short and thin setae, closing surface with prostrate setae; anterior surface with patch of clavate setae at apex; basitarsus elongated, ventrally keeled with a row of prostrate setae, anterior surface on proximal ½, with a patch of clavate setae; lanceolate process approaching distal margin of third tarsomere, with plug-shaped Stitz organ at apex; second tarsomere 4× as long as wide, third tarsomere as long as wide, fourth tarsomere 2× as long as wide. <bold><italic>Mid- and hind leg</italic>.</bold> Mid-leg with thin setae; basitarsus 3× as long as wide, second tarsomere 2× as long as wide, third slightly longer than wide, fourth as long as wide, fifth tarsomere 2× as long as wide; the first four tarsomeres with a pair of thickened setae laterally on the distal margin of plantar surface. Hind leg longer than mid-leg, densely setose, tibia 1.5× as long as femur; tarsomeres similar to those of mid-leg. <bold><italic>Wings</italic>.</bold> Forewing oval, trichosors present along wing margin except at base, venation setose; costal space slightly widened medially, humeral vein branched or forked, 14–16 subcostal veinlets, of which one or two are forked; pterostigma elongated and narrow, composed of numerous veinlets, mainly entire; subcostal space with single, medially located crossvein; Sc vein bent posteriad at proximal margin of pterostigma to merge the RA; <italic>rarp2</italic> curved, with two or three veins arising from it, three from <italic>rarp1</italic>; M fused basally to R; base of RP located near separation of M and R, M fork near such separation, opposite to R fork; 1r-m located between RP base and MA base, forming a small trapezoidal cell; 4–6 gradate crossveins present. Cu vein deeply forked; CuP basally angled, approaching A1, distally forked opposite to separation of M and R. A1 forked at apex, reaching the level of separation of M and R; A2 distally forked, slightly beyond the level CuP angle. Hind wing smaller and narrower than forewing; costal space narrow and reduced, with 5–7 veinlets; Sc and C fused at 1/5 of wing length, Sc curved posteriad at proximal margin of pterostigma to merge the RA; pterostigma elongated, narrow, curved, composed of numerous generally complete veinlets; radial space with single crossvein, oblique; three veins arising from <italic>rarp1</italic>, two from <italic>rarp2</italic>. Three gradate crossveins present. M vein forked beyond R fork; 1 r-m sigmoid, connecting M base and RP base, distally connected again to M stem through short crossvein. Cu deeply forked, <abbrev xmlns:xlink="http://www.w3.org/1999/xlink" xlink:title="Cubitus anterior" id="ABBRID0E3EQO" xlink:type="simple">CuA</abbrev> long, sinuous, distally branched, first branch candelabrum-shaped; CuP distally anteriorly curved, pectinate. Cubitoanal space with one or two crossveins. A1 arched, A2 short and arched. <bold><italic>Abdomen</italic>.</bold> Cylindrical, tergites; intertergal membrane between segments III–V expanded; sternites rectangular, except in sternite II trapezoidal.</p><p><bold><italic>Male genitalia</italic></bold> (Fig. <xref ref-type="fig" rid="F114">114A–E</xref>). Tergite IX medially slightly narrower than laterally, lateral margin quadrangular, with posterior notch. Sternite VIII rectangular; sternite IX pentagonal, posteromedially forming an acute angle, glabrous, dorsally canaliculate, the rest of the surface with abundant short, thin setae; in lateral view acuminate, reaching posterior margin of the ectoproct. Gonocoxite IX long, thin and almost straight, base spatulate, dorsally bent; apex curved, with three or four digitiform processes, of which one or two are apical and two are preapical, dorsally situated and widely separated. Ectoproct triangular, setose; ventral surface with anterior, well-sclerotized, convex, circular area covered with microtrichia, continued posteriorly by well sclerotized, curved sulcus. Gonocoxites X forming a short, ventrally canaliculate sclerite, anterior ½ expanded, posterior apex bilobed, with median concavity, and two short preapical processes. Gonostyli X with thickened, short, and curved base, with two lateral processes, the rest of the structure long, curved ventrally and coiled anteriorly, forming two internal loops before protruding from abdomen. Gonapophyses X straight, thin, posterior apex bent dorsally with surrounding membrane set with microspinules; gonapophyses arranged in a V-shaped structure, joined by a membrane covering the base of gonostyli X. Gonocoxites XI U-shaped, median lobe expanded and elaborated, with two differentiated parts: dorsal part as an anterodorsally projecting rounded lobe; ventral part a convex area covered with microspinules, with U-shaped ventral edge; between these parts a broad less sclerotized region is present. Lateral arms of gonocoxites XI curved, anterior apex lateroventrally curved.</p><fig id="F114" position="float" orientation="portrait"><object-id xmlns:xlink="http://www.w3.org/1999/xlink" content-type="doi" xlink:type="simple">10.3897/zookeys.1199.115442.figure114</object-id><label>Figure 114.</label><caption><p><italic><tp:taxon-name><tp:taxon-name-part taxon-name-part-type="genus" reg="Trichoscelia">Trichoscelia</tp:taxon-name-part><tp:taxon-name-part taxon-name-part-type="species" reg="varia">varia</tp:taxon-name-part></tp:taxon-name></italic> (Walker, 1853) <bold>A</bold> male terminalia, lateral <bold>B</bold> same, ventral <bold>C</bold> male genitalia, lateral <bold>D</bold> same, dorsal <bold>E</bold> same, ventral <bold>F</bold> female terminalia, lateral <bold>G</bold> same, ventral <bold>H</bold> spermatheca.</p></caption><graphic xmlns:xlink="http://www.w3.org/1999/xlink" xlink:href="zookeys-1199-001_article-115442__-g114.jpg" position="float" orientation="portrait" xlink:type="simple" id="oo_1038362.jpg"><uri content-type="original_file" xlink:type="simple">https://binary.pensoft.net/fig/1038362</uri></graphic></fig><p><bold><italic>Female genitalia</italic></bold> (Fig. <xref ref-type="fig" rid="F114">114F–H</xref>). Sternite VII trapezoidal. Tergite VIII narrower medially than laterally, enclosing the spiracle of the eighth abdominal segment, lateral margin fusiform. Membrane between tergite VIII and tergite IX + ectoproct sclerotized, forming a concave triangular plate. Gonocoxites VIII forming a rectangular plate, with two lateral concavities; gonapophyses VIII medial part keel-shaped, with posteromedial bilobed process, whose lobes are slightly elongated; lateral part an oval, ventrally convex plate. Tergite IX + ectoproct triangular. Gonocoxite IX long and narrow, as long as the last four abdominal segments together. Bursa copulatrix funnel-shaped, membranous, elongated, proximally sclerotized and concave; spermatheca complex and entangled; proximal section long, thin, forming six coils, ending in an innermost spiral; medial section as wide as proximal section, entangled, forming several convolutions. Distal section progressively broadened towards the apex, J-shaped, distally with a trumpet-shaped invagination. Fertilization canal duct short, thin, sigmoid; fertilization canal short, thickened, J-shaped, covered with microfilaments.</p></tp:treatment-sec><tp:treatment-sec sec-type="distribution" id="SECID0ECHQO"><title>Distribution.</title><p>Argentina (Buenos Aires, Catamarca, Córdoba, La Rioja, Salta, Santa Fe, Tucumán), Bolivia (Santa Cruz), Brazil (Bahía, Ceará, Espírito Santo, Maranhão, Mato Grosso, Minas Gerais, Paraná, Rio de Janeiro, Rio Grande do Norte, Rio Grande do Sul, São Paulo, Santa Catarina, Tocantins), Uruguay (Montevideo).</p></tp:treatment-sec><tp:treatment-sec sec-type="remarks" id="SECID0EHHQO"><title>Remarks.</title><p>This one of the most studied species of the subfamily and is probably the most common and widespread species of <tp:taxon-name><tp:taxon-name-part taxon-name-part-type="subfamily">Symphrasinae</tp:taxon-name-part></tp:taxon-name> in southern South America. Previously, <italic><tp:taxon-name><tp:taxon-name-part taxon-name-part-type="genus" reg="Trichoscelia">T.</tp:taxon-name-part><tp:taxon-name-part taxon-name-part-type="species" reg="varia">varia</tp:taxon-name-part></tp:taxon-name></italic> was known from Argentina, Brazil, Uruguay, Venezuela, and Suriname (<xref ref-type="bibr" rid="B54">Penny 1977</xref>). Here the first record from Bolivia (Santa Cruz) is presented, and the first records for the Brazilian states of Bahía, Espírito Santo and Minas Gerais are also provided. This latter record was published by <xref ref-type="bibr" rid="B70">Silva et al. (2016)</xref>, yet the species was cited as <italic><tp:taxon-name><tp:taxon-name-part taxon-name-part-type="genus" reg="Plega">Plega</tp:taxon-name-part><tp:taxon-name-part taxon-name-part-type="species" reg="zikani">zikani</tp:taxon-name-part></tp:taxon-name></italic>.</p><p>A recent study of <tp:taxon-name><tp:taxon-name-part taxon-name-part-type="family">Mantispidae</tp:taxon-name-part></tp:taxon-name> in Brazil reported <italic><tp:taxon-name><tp:taxon-name-part taxon-name-part-type="genus" reg="Trichoscelia">T.</tp:taxon-name-part><tp:taxon-name-part taxon-name-part-type="species" reg="varia">varia</tp:taxon-name-part></tp:taxon-name></italic> from Amazonas, Pará, Maranhão, Ceará, Rio Grande do Norte, Acre, Rondônia, Mato Grosso, Tocantins, Rio de Janeiro, São Paulo, Santa Catarina, and Rio Grande do Sul (<xref ref-type="bibr" rid="B1">Alvim et al. 2019</xref>). Herein, based on the material studied for this revision, the records from northern South America, i.e., Venezuela and Suriname are more likely erroneous as suggested by <xref ref-type="bibr" rid="B57">Penny and da Costa (1983)</xref>. Additionally, the records of the Amazonian states of Brazil (i.e., Acre, Amazonas, Pará, and Rondônia) (<xref ref-type="bibr" rid="B1">Alvim et al. 2019</xref>) are also probably doubtful and likely result of misidentification of other species.</p><p>This species has important variation in the body coloration pattern and male genitalia. In Argentina and Uruguay, specimens with faint marks on the wings are frequently collected, while in Southern Brazil, specimens with strong maculation on the wings are common. Such variation has led to a considerable confusion about the identity of this species (<xref ref-type="bibr" rid="B55">Penny 1982a</xref>; <xref ref-type="bibr" rid="B57">Penny and da Costa 1983</xref>). For instance, <xref ref-type="bibr" rid="B57">Penny and da Costa (1983)</xref> redescribed this species two times, i.e., as <italic><tp:taxon-name><tp:taxon-name-part taxon-name-part-type="genus" reg="Trichoscelia">T.</tp:taxon-name-part><tp:taxon-name-part taxon-name-part-type="species" reg="varia">varia</tp:taxon-name-part></tp:taxon-name></italic> and as <italic><tp:taxon-name><tp:taxon-name-part taxon-name-part-type="genus" reg="Trichoscelia">T.</tp:taxon-name-part><tp:taxon-name-part taxon-name-part-type="species" reg="zikani">zikani</tp:taxon-name-part></tp:taxon-name></italic>, and <xref ref-type="bibr" rid="B70">Silva et al. (2016)</xref> reported this species from Minas Gerais as <italic><tp:taxon-name><tp:taxon-name-part taxon-name-part-type="genus" reg="Plega">P.</tp:taxon-name-part><tp:taxon-name-part taxon-name-part-type="species" reg="zikani">zikani</tp:taxon-name-part></tp:taxon-name></italic>. Moreover, the number and arrangement of processes on the male gonocoxites IX is variable as well, having from two to four processes of which when present a preapical processes can be well separated from the apical ones. The number and arrangement are variable not only in specimens from different localities (e.g., Argentina, Brazil) but also in the same specimen on each side of the body.</p><p>The name of <italic><tp:taxon-name><tp:taxon-name-part taxon-name-part-type="genus" reg="Trichoscelia">Trichoscelia</tp:taxon-name-part><tp:taxon-name-part taxon-name-part-type="species" reg="zikani">zikani</tp:taxon-name-part></tp:taxon-name></italic> was erroneously introduced by <xref ref-type="bibr" rid="B55">Penny (1982a)</xref> and <xref ref-type="bibr" rid="B57">Penny and da Costa (1983)</xref> without revising the type specimen, whose original combination is <italic><tp:taxon-name><tp:taxon-name-part taxon-name-part-type="genus" reg="Plega">Plega</tp:taxon-name-part><tp:taxon-name-part taxon-name-part-type="species" reg="zikani">zikani</tp:taxon-name-part></tp:taxon-name></italic> Navás, 1936 (<xref ref-type="bibr" rid="B51">Ohl 2004</xref>). This mistake was then fixed by <xref ref-type="bibr" rid="B51">Ohl (2004)</xref> indicating that the type had all the diagnostic characteristics of the genus <italic><tp:taxon-name><tp:taxon-name-part taxon-name-part-type="genus" reg="Plega">Plega</tp:taxon-name-part></tp:taxon-name></italic>. Herein, this correction is further confirmed as <italic><tp:taxon-name><tp:taxon-name-part taxon-name-part-type="genus" reg="Plega">Plega</tp:taxon-name-part><tp:taxon-name-part taxon-name-part-type="species" reg="zikani">zikani</tp:taxon-name-part></tp:taxon-name></italic> is redescribed as part of this revision.</p><p>Even though <italic><tp:taxon-name><tp:taxon-name-part taxon-name-part-type="genus" reg="Trichoscelia">T.</tp:taxon-name-part><tp:taxon-name-part taxon-name-part-type="species" reg="varia">varia</tp:taxon-name-part></tp:taxon-name></italic> expresses an important variation, the pattern of marks on the wings (no matter if these are faint or strongly marked), the antennal flagellomeres as long as wide, and the narrow forefemur of this species are useful characters to recognize this species.</p></tp:treatment-sec><ref-list><ref id="B23"><mixed-citation xmlns:xlink="http://www.w3.org/1999/xlink" xlink:type="simple"><person-group><name name-style="western"><surname>Hagen</surname><given-names>HA</given-names></name></person-group> (<year>1861</year>) Synopsis of the <tp:taxon-name><tp:taxon-name-part taxon-name-part-type="order">Neuroptera</tp:taxon-name-part></tp:taxon-name> of North America, with a list of South American species. Smithsonian Miscellaneous Collections 4(1): [xx +] 1–347. <ext-link xlink:href="10.5962/bhl.title.60275" ext-link-type="doi" xlink:type="simple">https://doi.org/10.5962/bhl.title.60275</ext-link></mixed-citation></ref><ref id="B39"><mixed-citation xmlns:xlink="http://www.w3.org/1999/xlink" xlink:type="simple"><person-group><name name-style="western"><surname>McLachlan</surname><given-names>R</given-names></name></person-group> (<year>1867</year>) <article-title>New genera and species, &amp;c., of Neuropterous insects; and a revision of Mr. F. Walker’s British Museum Catalogue of <tp:taxon-name><tp:taxon-name-part taxon-name-part-type="order">Neuroptera</tp:taxon-name-part></tp:taxon-name>, part ii. (1853), as far as the end of the genus <italic><tp:taxon-name><tp:taxon-name-part taxon-name-part-type="genus">Myrmeleon</tp:taxon-name-part></tp:taxon-name></italic>.</article-title><source>Journal of the Linnean Society of London, Zoology</source><volume>9</volume>: <fpage>230</fpage>–<lpage>281</lpage>.</mixed-citation></ref><ref id="B17"><mixed-citation xmlns:xlink="http://www.w3.org/1999/xlink" xlink:type="simple"><person-group><name name-style="western"><surname>Enderlein</surname><given-names>G</given-names></name></person-group> (<year>1910</year>) <article-title>Klassifikation der Mantispiden nach dem material des Stettiner Zoologischen Museums.</article-title><source>Stettiner Entomologische Zeitung</source><volume>71</volume>: <fpage>341</fpage>–<lpage>379</lpage>. <ext-link xlink:href="https://www.biodiversitylibrary.org/part/246083" ext-link-type="uri" xlink:type="simple">https://www.biodiversitylibrary.org/part/246083</ext-link></mixed-citation></ref><ref id="B55"><mixed-citation xmlns:xlink="http://www.w3.org/1999/xlink" xlink:type="simple"><person-group><name name-style="western"><surname>Penny</surname><given-names>ND</given-names></name></person-group> (<year>1982a</year>) <article-title><tp:taxon-name><tp:taxon-name-part taxon-name-part-type="order">Neuroptera</tp:taxon-name-part></tp:taxon-name> of the Amazon basin. Part 6. <tp:taxon-name><tp:taxon-name-part taxon-name-part-type="family">Mantispidae</tp:taxon-name-part></tp:taxon-name> (1).</article-title><source>Acta Amazonica</source><volume>12</volume>(<issue>2</issue>): <fpage>415</fpage>–<lpage>463</lpage>. <ext-link xlink:href="10.1590/1809-43921982122415" ext-link-type="doi" xlink:type="simple">https://doi.org/10.1590/1809-43921982122415</ext-link></mixed-citation></ref><ref id="B25"><mixed-citation xmlns:xlink="http://www.w3.org/1999/xlink" xlink:type="simple"><person-group><name name-style="western"><surname>Hagen</surname><given-names>HA</given-names></name></person-group> (<year>1877</year>) <article-title><italic><tp:taxon-name><tp:taxon-name-part taxon-name-part-type="genus">Symphrasis</tp:taxon-name-part></tp:taxon-name></italic>, eine neue Mantispiden-Gattung.</article-title><source>Stettiner Entomologische Zeitung</source><volume>38</volume>: <fpage>208</fpage>–<lpage>211</lpage>. <ext-link xlink:href="https://archive.org/details/biostor-197079" ext-link-type="uri" xlink:type="simple">https://archive.org/details/biostor-197079</ext-link></mixed-citation></ref><ref id="B78"><mixed-citation xmlns:xlink="http://www.w3.org/1999/xlink" xlink:type="simple"><person-group><name name-style="western"><surname>Walker</surname><given-names>F</given-names></name></person-group> (<year>1853</year>) List of the specimens of neuropterous insects in the collection of the British Museum. Part II (<tp:taxon-name><tp:taxon-name-part taxon-name-part-type="family">Sialidae</tp:taxon-name-part></tp:taxon-name>--Nemopterides). British Museum, London, [iii +] 193–476.</mixed-citation></ref><ref id="B85"><mixed-citation xmlns:xlink="http://www.w3.org/1999/xlink" xlink:type="simple"><person-group><name name-style="western"><surname>Westwood</surname><given-names>JO</given-names></name></person-group> (<year>1867</year>) Descriptions of new species of <tp:taxon-name><tp:taxon-name-part taxon-name-part-type="family">Mantispidae</tp:taxon-name-part></tp:taxon-name> in the Oxford and British Museums. Transactions of the [Royal] Entomological Society of London 15[=(3)5]: 501–508. <ext-link xlink:href="10.1111/j.1365-2311.1967.tb01450.x" ext-link-type="doi" xlink:type="simple">https://doi.org/10.1111/j.1365-2311.1967.tb01450.x</ext-link></mixed-citation></ref><ref id="B54"><mixed-citation xmlns:xlink="http://www.w3.org/1999/xlink" xlink:type="simple"><person-group><name name-style="western"><surname>Penny</surname><given-names>ND</given-names></name></person-group> (<year>1977</year>) Lista de <tp:taxon-name><tp:taxon-name-part taxon-name-part-type="order">Megaloptera</tp:taxon-name-part></tp:taxon-name>, <tp:taxon-name><tp:taxon-name-part taxon-name-part-type="order">Neuroptera</tp:taxon-name-part></tp:taxon-name> e <tp:taxon-name><tp:taxon-name-part taxon-name-part-type="order">Raphidioptera</tp:taxon-name-part></tp:taxon-name> do México, América Central, ilhas Caraíbas e América do Sul. Acta Amazonica 7(4, Suplemento): 1–6. <ext-link xlink:href="10.1590/1809-43921977074s005" ext-link-type="doi" xlink:type="simple">https://doi.org/10.1590/1809-43921977074s005</ext-link></mixed-citation></ref><ref id="B70"><mixed-citation xmlns:xlink="http://www.w3.org/1999/xlink" xlink:type="simple"><person-group><name name-style="western"><surname>Silva</surname><given-names>M</given-names></name><name name-style="western"><surname>Souza</surname><given-names>B</given-names></name><name name-style="western"><surname>Machado</surname><given-names>RJP</given-names></name><name name-style="western"><surname>Carvalho</surname><given-names>CF</given-names></name></person-group> (<year>2016</year>) <article-title>New records of <italic><tp:taxon-name><tp:taxon-name-part taxon-name-part-type="genus">Gerstaeckerella</tp:taxon-name-part><tp:taxon-name-part taxon-name-part-type="species">irrorata</tp:taxon-name-part></tp:taxon-name></italic> and <italic><tp:taxon-name><tp:taxon-name-part taxon-name-part-type="genus">Plega</tp:taxon-name-part><tp:taxon-name-part taxon-name-part-type="species">zikani</tp:taxon-name-part></tp:taxon-name></italic> (<tp:taxon-name><tp:taxon-name-part taxon-name-part-type="order">Neuroptera</tp:taxon-name-part></tp:taxon-name>: <tp:taxon-name><tp:taxon-name-part taxon-name-part-type="family">Mantispidae</tp:taxon-name-part></tp:taxon-name>) from Minas Gerais state, Brazil.</article-title><source>Check List</source><volume>12</volume>(<issue>1</issue>): <fpage>1825</fpage>. <ext-link xlink:href="10.15560/12.1.1825" ext-link-type="doi" xlink:type="simple">https://doi.org/10.15560/12.1.1825</ext-link></mixed-citation></ref><ref id="B1"><mixed-citation xmlns:xlink="http://www.w3.org/1999/xlink" xlink:type="simple"><person-group><name name-style="western"><surname>Alvim</surname><given-names>BGC</given-names></name><name name-style="western"><surname>Machado</surname><given-names>RJP</given-names></name><name name-style="western"><surname>Krolow</surname><given-names>TK</given-names></name></person-group> (<year>2019</year>) <article-title>Mantidflies (<tp:taxon-name><tp:taxon-name-part taxon-name-part-type="order">Neuroptera</tp:taxon-name-part></tp:taxon-name>, <tp:taxon-name><tp:taxon-name-part taxon-name-part-type="family">Mantispidae</tp:taxon-name-part></tp:taxon-name>) from Tocantins state (Brazil): Distribution and identification key.</article-title><source>Check List</source><volume>15</volume>(<issue>2</issue>): <fpage>275</fpage>–<lpage>285</lpage>. <ext-link xlink:href="10.15560/15.2.275" ext-link-type="doi" xlink:type="simple">https://doi.org/10.15560/15.2.275</ext-link></mixed-citation></ref><ref id="B57"><mixed-citation xmlns:xlink="http://www.w3.org/1999/xlink" xlink:type="simple"><person-group><name name-style="western"><surname>Penny</surname><given-names>ND</given-names></name><name name-style="western"><surname>da Costa</surname><given-names>CA</given-names></name></person-group> (<year>1983</year>) <article-title>Mantispídeos do Brasil (<tp:taxon-name><tp:taxon-name-part taxon-name-part-type="order">Neuroptera</tp:taxon-name-part></tp:taxon-name>: <tp:taxon-name><tp:taxon-name-part taxon-name-part-type="family">Mantispidae</tp:taxon-name-part></tp:taxon-name>).</article-title><source>Acta Amazonica</source><volume>13</volume>(<issue>3–4</issue>): <fpage>601</fpage>–<lpage>687</lpage>. <ext-link xlink:href="10.1590/1809-439219831334601" ext-link-type="doi" xlink:type="simple">https://doi.org/10.1590/1809-439219831334601</ext-link></mixed-citation></ref><ref id="B51"><mixed-citation xmlns:xlink="http://www.w3.org/1999/xlink" xlink:type="simple"><person-group><name name-style="western"><surname>Ohl</surname><given-names>M</given-names></name></person-group> (<year>2004</year>) Annotated catalog of the <tp:taxon-name><tp:taxon-name-part taxon-name-part-type="family">Mantispidae</tp:taxon-name-part></tp:taxon-name> of the World (<tp:taxon-name><tp:taxon-name-part taxon-name-part-type="order">Neuroptera</tp:taxon-name-part></tp:taxon-name>). Contributions on Entomology, International 5[ii+]: 131–262. <ext-link xlink:href="https://lacewing.tamu.edu/neuropterida/neur_bibliography/edoc12/ohl2004ref11556s-10771.pdf" ext-link-type="uri" xlink:type="simple">https://lacewing.tamu.edu/neuropterida/neur_bibliography/edoc12/ohl2004ref11556s-10771.pdf</ext-link></mixed-citation></ref></ref-list></tp:taxon-treatment>
