# Supplementary material for: ﻿A camouflaged diversity: taxonomic revision of the thorny lacewing subfamily Symphrasinae (Neuroptera, Rhachiberothidae)
Source: Zookeys. 2024 Apr 30;1199:1–409. doi: 10.3897/zookeys.1199.115442 (PMC11077268; doi:10.3897/zookeys.1199.115442)
Supplement: XML Treatment for Trichoscelia vespiformis [file zookeys.1199.115442-treatment62.xml]

<!DOCTYPE tp:taxon-treatment
  PUBLIC "-//TaxonX//DTD Taxonomic Treatment Publishing DTD v0 20100105//EN" "tax-treatment-NSO.dtd">
<tp:taxon-treatment xmlns:tp="http://www.plazi.org/taxpub"><tp:treatment-meta><kwd-group><label>Taxon classification</label><kwd>
                <named-content content-type="kingdom">Animalia</named-content>
              </kwd><kwd>
                <named-content content-type="order">Neuroptera</named-content>
              </kwd><kwd>
                <named-content content-type="family">Rhachiberothidae</named-content>
              </kwd></kwd-group><mixed-citation publication-type="journal"><person-group><name><surname>Ardila-Camacho</surname><given-names>Adrian</given-names></name><name><surname>Machado</surname><given-names>Renato José Pires</given-names></name><name><surname>Ohl</surname><given-names>Michael</given-names></name><name><surname>Contreras-Ramos</surname><given-names>Atilano</given-names></name></person-group><article-title>﻿A camouflaged diversity: taxonomic revision of the thorny lacewing subfamily <tp:taxon-name><tp:taxon-name-part taxon-name-part-type="subfamily">Symphrasinae</tp:taxon-name-part></tp:taxon-name> (<tp:taxon-name><tp:taxon-name-part taxon-name-part-type="order">Neuroptera</tp:taxon-name-part></tp:taxon-name>, <tp:taxon-name><tp:taxon-name-part taxon-name-part-type="family">Rhachiberothidae</tp:taxon-name-part></tp:taxon-name>)</article-title><source>Zookeys</source><day>30</day><month>04</month><year>2024</year><volume>1199</volume><fpage>1</fpage><lpage>409</lpage><pub-id pub-id-type="doi">10.3897/zookeys.1199.115442</pub-id></mixed-citation></tp:treatment-meta><tp:nomenclature><label>﻿﻿</label><tp:taxon-name>
              <tp:taxon-name-part taxon-name-part-type="genus" reg="Trichoscelia">Trichoscelia</tp:taxon-name-part>
              <tp:taxon-name-part taxon-name-part-type="species" reg="vespiformis">vespiformis</tp:taxon-name-part>
              <object-id xmlns:xlink="http://www.w3.org/1999/xlink" content-type="zoobank" xlink:type="simple">https://zoobank.org/9BEE3B0D-01C2-4878-89E0-ED18DE41C509</object-id>
            </tp:taxon-name><tp:taxon-authority>Ardila-Camacho &amp; Contreras-Ramos</tp:taxon-authority><tp:taxon-status xmlns:xlink="http://www.w3.org/1999/xlink" xlink:type="simple">sp. nov.</tp:taxon-status><xref ref-type="fig" rid="F115">Figs 115</xref><xref ref-type="fig" rid="F116">, 116</xref></tp:nomenclature><tp:treatment-sec sec-type="type locality" id="SECID0E1OQO"><title>Type locality.</title><p>Brazil, <bold>Rondônia</bold>: 62 Km SW Ariquemes nr Fzda. Rancho Grande, 3–15 Dec. 1996; J.E. Eger leg. MV &amp; black lights.</p></tp:treatment-sec><tp:treatment-sec sec-type="material" id="SECID0ECPQO"><title>Material examined.</title><p><bold><italic>Holotype</italic></bold> male, pinned. Original label: “Brazil, <bold>Rondônia</bold>, 62 Km SW Ariquemes nr Fzda. Rancho Grande, 3–15 Dec. 1996; J.E. Eger leg., MV &amp; black lights” <abbrev xmlns:xlink="http://www.w3.org/1999/xlink" content-type="institution" xlink:title="Coleção Entomológica Padre Jesus Santiago Moure, Curitiba, Paraná, Brazil." id="ABBRID0EPPQO" xlink:type="simple">DZUP</abbrev>. <bold><italic>Paratypes</italic></bold>. Brazil • 1 ♂ 3 ♀; <bold>Rondônia</bold>, 62 Km SW Ariquemes nr Fzda. Rancho Grande; 3–15 Dec. 1996; J.E. Eger leg.; MV &amp; black lights; <named-content xmlns:xlink="http://www.w3.org/1999/xlink" content-type="dwc:institutional_code" xlink:title="Florida State Collection of Arthropods, Gainesville, Florida, USA." xlink:href="http://grbio.org/institution/florida-state-collection-arthropods-museum-entomology" xlink:type="simple">FSCA</named-content>.</p></tp:treatment-sec><tp:treatment-sec sec-type="diagnosis" id="SECID0EBQQO"><title>Diagnosis.</title><p>This species has the same coloration pattern exhibited by <italic><tp:taxon-name><tp:taxon-name-part taxon-name-part-type="genus" reg="Trichoscelia">T.</tp:taxon-name-part><tp:taxon-name-part taxon-name-part-type="species" reg="geraldoi">geraldoi</tp:taxon-name-part></tp:taxon-name></italic>, mostly composed of blackish brown, with reduced cream areas. Like in <italic><tp:taxon-name><tp:taxon-name-part taxon-name-part-type="genus" reg="Trichoscelia">T.</tp:taxon-name-part><tp:taxon-name-part taxon-name-part-type="species" reg="geraldoi">geraldoi</tp:taxon-name-part></tp:taxon-name></italic>, the basal abdominal segments are cream colored. On the male genitalia, the gonocoxite IX is long, arched, and thin, with the posterior apex thickened, and equipped with 10 or 11 digitiform processes arranged in a cluster. The dorsal part of the median lobe of the gonocoxites XI is rounded, and broadly concave, while in <italic><tp:taxon-name><tp:taxon-name-part taxon-name-part-type="genus" reg="Trichoscelia">T.</tp:taxon-name-part><tp:taxon-name-part taxon-name-part-type="species" reg="geraldoi">geraldoi</tp:taxon-name-part></tp:taxon-name></italic> it is straighter. On the female genitalia, the gonocoxites + gonapophyses VIII are completely fused; the medial part is composed of two medially joined, trapezoidal plates forming a keel equipped with a posteromedial bilobed process, whose lobes are short and blunt; the lateral part of gonapophyses VIII is an enlarged, trapezoidal plate. Furthermore, the tergite IX + ectoproct is semi-triangular, and the spermatheca is longer and thinner than in <italic><tp:taxon-name><tp:taxon-name-part taxon-name-part-type="genus" reg="Trichoscelia">T.</tp:taxon-name-part><tp:taxon-name-part taxon-name-part-type="species" reg="geraldoi">geraldoi</tp:taxon-name-part></tp:taxon-name></italic>.</p></tp:treatment-sec><tp:treatment-sec sec-type="etymology" id="SECID0ETRQO"><title>Etymology.</title><p>The specific epithet of this species is a composite of the Latin –<italic>vespa</italic>– meaning wasp and the suffix <italic>formis</italic>, which means having form of, alluding to the mimicry pattern of this species with a vespid wasp.</p></tp:treatment-sec><tp:treatment-sec sec-type="description" id="SECID0E4RQO"><title>Description.</title><p><bold><italic>Measurements</italic>.</bold> Male (<italic>n</italic> = 2). Forewing length: 10.0–10.2 mm; Hind wing length: 7.5–7.7 mm. Female (<italic>n</italic> = 3). Forewing length: 10.3–10.7 mm; Hind wing length: 7.7–7.9 mm.</p><p><bold><italic>Coloration</italic></bold> (Fig. <xref ref-type="fig" rid="F115">115</xref>). <bold><italic>Head</italic>.</bold> Mainly cream, vertexal region blackish brown, with a pair of cream-colored lateral markings on paraocular area, setae blackish brown; postgena cream; hypostomal bridge ocher. Antennal scape cream on proximal ½, dark brown on distal ½, setae blackish brown; pedicel and flagellum dark brown. Frons with brown triangular mark; clypeus either with posterior ½ cream and anterior ½ brown, or brown with cream margins; labrum dark brown, paler towards lateral margins; mandible dark brown at base, changing to amber towards apex; maxilla cream proximally, changing to amber towards apex, palpus dark brown; submentum brown with pale areas, pale brown setae, labial palpus dark brown, palpimacula pale brown. <bold><italic>Thorax</italic>.</bold> Pronotum blackish brown, with a pair of cream markings near the anterior margin, setae blackish brown; episternum dark brown, with a cream marking on center; postfurcasternum blackish brown. Mesonotum blackish brown; metanotum blackish brown with central cream marking. Pre-episternum blackish brown. Pteropleura dark brown, with ventral margin of anepisterna cream, ventral margin of metakatepisternum cream. <bold><italic>Foreleg</italic>.</bold> Coxa and trochanter blackish brown; femur dark brown femur with cream area on distal 1/3 extending apically towards the dorsal surface. Tibia brown, clavate setae pale brown. Basitarsus brown, second to fourth tarsomere pale brown. <bold><italic>Mid- and hind leg</italic>.</bold> Mid-leg with coxa and trochanter blackish brown; femur blackish brown, with cream apex; tibia dark blackish brown at base, apex, and dorsal surface, the rest cream; basitarsus pale brown, eutarsus brown. Hind leg with coloration similar to that of mid-leg, except for tibia, completely brown. <bold><italic>Wings</italic>.</bold> Forewing hyaline, sometimes with amber transverse band on proximal 1/3 (area adjacent to 1sc-r, R fork, 1r-m, M fork, 2m-cu and first branch of <abbrev xmlns:xlink="http://www.w3.org/1999/xlink" xlink:title="Cubitus anterior" id="ABBRID0ELTQO" xlink:type="simple">CuA</abbrev>) and on distal area of subcostal field and adjacent to 1ra-rp; pterostigma dark brown with yellow medial area; longitudinal veins either mostly dark brown, or with yellow areas on proximal ½ of wing; subcostal veinlets and crossveins dark brown; wing margin alternating dark brown and yellow or pale brown. Hind wing hyaline; pterostigma brown with pale brown preapical area; venation dark brown. <bold><italic>Abdomen</italic>.</bold> Tergites of first two abdominal segments cream with a dark brown medial mark; tergites VII and VIII of male cream with a blackish brown medial mark, tergites VI and VII in female brown with lateral paler areas; tergites of remaining segments blackish brown. Sternites of segments I–III cream-colored, the rest blackish brown. Pleural membrane pale yellow on first three abdominal segments, dark brown in the rest.</p><fig id="F115" position="float" orientation="portrait"><object-id xmlns:xlink="http://www.w3.org/1999/xlink" content-type="doi" xlink:type="simple">10.3897/zookeys.1199.115442.figure115</object-id><label>Figure 115.</label><caption><p><italic><tp:taxon-name><tp:taxon-name-part taxon-name-part-type="genus" reg="Trichoscelia">Trichoscelia</tp:taxon-name-part><tp:taxon-name-part taxon-name-part-type="species" reg="vespiformis">vespiformis</tp:taxon-name-part></tp:taxon-name></italic> Ardila-Camacho &amp; Contreras-Ramos, sp. nov. <bold>A</bold> female habitus, dorsal <bold>B</bold> wings <bold>C</bold> head, frontal <bold>D</bold> pronotum, dorsal <bold>E</bold> forefemur, anterior surface <bold>F</bold> same, posterior surface.</p></caption><graphic xmlns:xlink="http://www.w3.org/1999/xlink" xlink:href="zookeys-1199-001_article-115442__-g115.jpg" position="float" orientation="portrait" xlink:type="simple" id="oo_1038363.jpg"><uri content-type="original_file" xlink:type="simple">https://binary.pensoft.net/fig/1038363</uri></graphic></fig><p><bold><italic>Morphology</italic></bold> (Fig. <xref ref-type="fig" rid="F115">115</xref>). <bold><italic>Head</italic>.</bold> Diamond-shaped in frontal view, moderately setose, rugose, vertexal region domed above compound eyes; paraocular area concave; coronal suture discrete. Postgena broad, hypostomal bridge not completely fused to it. Compound eye hemispheric, as wide as ¾ of interocular distance at toruli level. Antenna moniliform, scape ~ 2× as long as wide, sub-cylindrical, with thin and short setae, thicker and longer on ventral surface; pedicel as long as wide; flagellum not dorsoventrally compressed, with 46–49 flagellomeres, ~ 2× as wide as long on the basal ½, the remaining 1.5× as wide as long, progressively smaller towards the apex; all flagellomeres with medial row of short, thickened setae. Maxillary palpus with the first two palpomeres as long as wide, third palpomere 3× as long as wide, fourth 2× as long as wide, fifth palpomere as long as the third. Submentum oval with long setae; labial palpus with first palpomere 1.5× as long as wide, second 3× as long as wide, third slightly longer than second, basal ½ expanded, palpimacula ovoid. <bold><italic>Thorax</italic>.</bold> Pronotum 1.5× as long as wide, with a furrow contiguous to lateral and anterior margins; in lateral view anterior margin, medial region and posterior margin slightly elevated, with pedicellate, thickened setae, anterior margin also with long and thin setae; episternum with short, thin setae, postfurcasternum trapezoidal ventrally projecting towards body medial axis. Mesonotum slightly wider than long, with thick, pedicellate on medial area. Metanotum ~ 2× as long as wide, glabrous. Pteropleura covered with abundant short, thin setae. <bold><italic>Foreleg</italic>.</bold> Coxa slightly shorter than femur, cylindrical, setose; trochanter globular; femur thickened, setose; closing surface with double row of tubercle-shaped specializations, fully developed, both with a more developed sub-basal process (ratio process/setae 1:1); rows of thickened, pedicellate setae with globular base adjacent to each row of processes present, extending over almost the entire closure surface. Tibia almost as long as femur, curved, closing surface with prostrate setae, anterior surface with apical patch of clavate setae; basitarsus elongated, ventrally keeled, with single row of prostrate setae; anterior surface with patch of clavate setae; lanceolate process reaching the base of fourth tarsomere, with plug-shaped Stitz organ at apex; second tarsomere 4× as long as wide, third tarsomere as long as wide, fourth tarsomere 2× as long as wide. <bold><italic>Mid- and hind leg</italic>.</bold> Mid-leg with interspersed long and short, thin setae; basitarsus 3.5 times as long as wide, second tarsomere slightly longer than wide, third and fourth as long as wide, fifth tarsomere 2× as long as wide; the first four tarsomeres with lateral pair of thickened setae on distal margin of plantar surface. Hind leg longer than mid-leg, densely setose; tibia 1.5× as long as femur; tarsomeres similar to those of mid-leg. <bold><italic>Wings</italic>.</bold> Fore wing oval, trichosors present along wing margin except at the base, venation setose; costal space narrow, humeral vein forked, 12–14 subcostal veinlets; pterostigma elongated and narrow, composed of numerous venules, mainly incomplete; subcostal space with single, medially located crossvein; Sc vein bent posteriad at proximal margin of pterostigma to merge the RA; <italic>rarp2</italic> gently curved, with three veins arising from it, two from <italic>rarp1</italic>; M basally fused to R; RP base located near separation of M and R, M near such separation, opposite to R fork; 1r-m located between RP base and MA base, forming a small trapezoidal cell; four graded transverse veins present. Cu vein deeply forked; CuP basally angled, approaching A1, distally forked, opposite to separation of M and R. 1A simple, reaching the level of separation of M and R; A2 distally forked at level of CuP angle. Hind wing smaller and narrower than forewing; costal space narrow and reduced, with five veinlets; Sc and C fused at 1/5 of wing length, Sc curved posteriad at proximal pterostigma margin to merge the RA; pterostigma elongated, narrow, curved, composed of numerous, incomplete veinlets; radial space with a single crossvein, oblique; two veins arising from <italic>rarp1</italic>, one from <italic>rarp2</italic>. M forked beyond the R fork; 1 r-m sigmoid, connecting M base and RP base, distally connected again to M stem through short crossvein. Cu deeply forked, <abbrev xmlns:xlink="http://www.w3.org/1999/xlink" xlink:title="Cubitus anterior" id="ABBRID0E5VQO" xlink:type="simple">CuA</abbrev> long, sinuous, distally forked, first branch candelabrum-shaped; CuP distally anteriorly bent, pectinate. Cubitoanal space with two crossveins. A1 arched, A2 short and arched. <bold><italic>Abdomen</italic>.</bold> Cylindrical, tergites quadrangular; intertergal membranes between segments II–VII in male and III–VI in female broad, covered with microtrichia; sternites rectangular.</p><p><bold><italic>Male genitalia</italic></bold> (Fig. <xref ref-type="fig" rid="F116">116A–E</xref>). Tergite IX dorsally slightly narrower than laterally, lateral margin posteroventrally notched, curved towards the central axis of abdomen. Sternite VIII rectangular; sternite IX semi-triangular, setose, posteromedially forming an obtuse angle, glabrous, dorsally canaliculate; in lateral view acuminate, with the apex not reaching posterior margin of ectoproct. Gonocoxite IX long, arched, and thin, base spatulate, curved inwards; apex thickened with 10 or 11 digitiform processes arranged as a cluster. Ectoproct trapezoidal; ventrally with convex area covered with microtrichia on inner surface, posteriorly keeled, sclerotized area, covered with microtrichia is present. Gonocoxites X forming a short, thickened, ventrally canaliculate sclerite, anterior apex expanded, posterior apex bilobed, two additional preapical processes connected to gonapophyses X are present. Gonostyli X with thickened and straight base, set with two lateral processes, the rest of the structure, long, ventrally curved, and anteriorly coiled, forming two internal loops before protruding from the abdomen. Gonapophyses X straight, thin, posterior apex dorsally bent, with surrounding membrane covered with granules; gonapophyses arranged in a V-shaped structure, joined by a membrane covering base of gonostyli X. Gonocoxites XI U-shaped, median lobe elaborated, with two differentiated parts: dorsal part as a rounded lobe; ventral part consisting of a convex area covered with microspinules; ventral margin with V-shaped incision; between these parts a narrow, less-sclerotized region is present. Lateral arms of gonocoxites XI with anterior apex laterally curved.</p><fig id="F116" position="float" orientation="portrait"><object-id xmlns:xlink="http://www.w3.org/1999/xlink" content-type="doi" xlink:type="simple">10.3897/zookeys.1199.115442.figure116</object-id><label>Figure 116.</label><caption><p><italic><tp:taxon-name><tp:taxon-name-part taxon-name-part-type="genus" reg="Trichoscelia">Trichoscelia</tp:taxon-name-part><tp:taxon-name-part taxon-name-part-type="species" reg="vespiformis">vespiformis</tp:taxon-name-part></tp:taxon-name></italic> Ardila-Camacho &amp; Contreras-Ramos, sp. nov. <bold>A</bold> male terminalia, lateral <bold>B</bold> same, ventral <bold>C</bold> male genitalia, lateral <bold>D</bold> same, dorsal <bold>E</bold> same, ventral <bold>F</bold> female terminalia, lateral <bold>G</bold> same, ventral <bold>H</bold> gonapophyses VIII ventral <bold>I</bold> spermatheca.</p></caption><graphic xmlns:xlink="http://www.w3.org/1999/xlink" xlink:href="zookeys-1199-001_article-115442__-g116.jpg" position="float" orientation="portrait" xlink:type="simple" id="oo_1038364.jpg"><uri content-type="original_file" xlink:type="simple">https://binary.pensoft.net/fig/1038364</uri></graphic></fig><p><bold><italic>Female genitalia</italic></bold> (Fig. <xref ref-type="fig" rid="F116">116F–I</xref>). Sternite VII trapezoidal. Tergite VIII almost as wide medially as laterally, enclosing the spiracle of the eighth abdominal segment, ventral margin quadrangular. Membrane between tergite VIII and tergite IX + ectoproct sclerotized, forming a concave, triangular plate. Gonocoxites + gonapophyses VIII with a medial part composed of two medially joined, trapezoidal plates forming a keel, posteromedially with bilobed process, whose lobes are short and blunt; lateral part of gonapophyses VIII an enlarged trapezoidal plate, connected to tergite IX + ectoproct. Tergite IX + ectoproct semi-triangular. Gonocoxite IX long and narrow, as long as the last three abdominal segments together. Bursa copulatrix short, funnel-shaped, proximal region, sclerotized, concave, the rest membranous; spermatheca complex and entangled; proximal section long and thin, forming around 10 coils, ending in a more internal spiral; medial section slightly thicker than proximal section, entangled, forming multiple convolutions. Distal section almost as wide as medial section, recurved, progressively wider towards apex, distally with trumpet-shaped invagination. Fertilization canal duct short, thin, sigmoid; fertilization canal reniform, covered with microfilaments.</p></tp:treatment-sec><tp:treatment-sec sec-type="distribution" id="SECID0EGYQO"><title>Distribution.</title><p>Brazil (Rondônia).</p></tp:treatment-sec><tp:treatment-sec sec-type="remarks" id="SECID0ELYQO"><title>Remarks.</title><p>This species is known only from its type locality in the Brazilian state of Rondônia. The body coloration of this species is basically indistinguishable from that of <italic><tp:taxon-name><tp:taxon-name-part taxon-name-part-type="genus" reg="Trichoscelia">T.</tp:taxon-name-part><tp:taxon-name-part taxon-name-part-type="species" reg="geraldoi">geraldoi</tp:taxon-name-part></tp:taxon-name></italic>, with which it shares the same mimicry pattern resembling the vespid wasp <italic><tp:taxon-name><tp:taxon-name-part taxon-name-part-type="genus" reg="Polybia">Polybia</tp:taxon-name-part><tp:taxon-name-part taxon-name-part-type="species" reg="dimorpha">dimorpha</tp:taxon-name-part></tp:taxon-name></italic>. Nonetheless, the genitalia of both species are well differentiated, and can be easily separated with the morphology of the male gonocoxites IX and the female gonocoxites VIII.</p><p>Considering the morphology of the male genitalia, this species appears to be closely related to <italic><tp:taxon-name><tp:taxon-name-part taxon-name-part-type="genus" reg="Trichoscelia">T.</tp:taxon-name-part><tp:taxon-name-part taxon-name-part-type="species" reg="geraldoi">geraldoi</tp:taxon-name-part></tp:taxon-name></italic>, <italic><tp:taxon-name><tp:taxon-name-part taxon-name-part-type="genus" reg="Trichoscelia">T.</tp:taxon-name-part><tp:taxon-name-part taxon-name-part-type="species" reg="basella">basella</tp:taxon-name-part></tp:taxon-name></italic>, <italic><tp:taxon-name><tp:taxon-name-part taxon-name-part-type="genus" reg="Trichoscelia">T.</tp:taxon-name-part><tp:taxon-name-part taxon-name-part-type="species" reg="involuta">involuta</tp:taxon-name-part></tp:taxon-name></italic>, <italic><tp:taxon-name><tp:taxon-name-part taxon-name-part-type="genus" reg="Trichoscelia">T.</tp:taxon-name-part><tp:taxon-name-part taxon-name-part-type="species" reg="fenella">fenella</tp:taxon-name-part></tp:taxon-name></italic> and other Amazonian species.</p></tp:treatment-sec></tp:taxon-treatment>
