# Supplementary material for: ﻿A camouflaged diversity: taxonomic revision of the thorny lacewing subfamily Symphrasinae (Neuroptera, Rhachiberothidae)
Source: Zookeys. 2024 Apr 30;1199:1–409. doi: 10.3897/zookeys.1199.115442 (PMC11077268; doi:10.3897/zookeys.1199.115442)
Supplement: XML Treatment for Trichoscelia wintertoni [file zookeys.1199.115442-treatment63.xml]

<!DOCTYPE tp:taxon-treatment
  PUBLIC "-//TaxonX//DTD Taxonomic Treatment Publishing DTD v0 20100105//EN" "tax-treatment-NSO.dtd">
<tp:taxon-treatment xmlns:tp="http://www.plazi.org/taxpub"><tp:treatment-meta><kwd-group><label>Taxon classification</label><kwd>
                <named-content content-type="kingdom">Animalia</named-content>
              </kwd><kwd>
                <named-content content-type="order">Neuroptera</named-content>
              </kwd><kwd>
                <named-content content-type="family">Rhachiberothidae</named-content>
              </kwd></kwd-group><mixed-citation publication-type="journal"><person-group><name><surname>Ardila-Camacho</surname><given-names>Adrian</given-names></name><name><surname>Machado</surname><given-names>Renato José Pires</given-names></name><name><surname>Ohl</surname><given-names>Michael</given-names></name><name><surname>Contreras-Ramos</surname><given-names>Atilano</given-names></name></person-group><article-title>﻿A camouflaged diversity: taxonomic revision of the thorny lacewing subfamily <tp:taxon-name><tp:taxon-name-part taxon-name-part-type="subfamily">Symphrasinae</tp:taxon-name-part></tp:taxon-name> (<tp:taxon-name><tp:taxon-name-part taxon-name-part-type="order">Neuroptera</tp:taxon-name-part></tp:taxon-name>, <tp:taxon-name><tp:taxon-name-part taxon-name-part-type="family">Rhachiberothidae</tp:taxon-name-part></tp:taxon-name>)</article-title><source>Zookeys</source><day>30</day><month>04</month><year>2024</year><volume>1199</volume><fpage>1</fpage><lpage>409</lpage><pub-id pub-id-type="doi">10.3897/zookeys.1199.115442</pub-id></mixed-citation></tp:treatment-meta><tp:nomenclature><label>﻿﻿</label><tp:taxon-name>
              <tp:taxon-name-part taxon-name-part-type="genus" reg="Trichoscelia">Trichoscelia</tp:taxon-name-part>
              <tp:taxon-name-part taxon-name-part-type="species" reg="wintertoni">wintertoni</tp:taxon-name-part>
              <object-id xmlns:xlink="http://www.w3.org/1999/xlink" content-type="zoobank" xlink:type="simple">https://zoobank.org/50D33147-84E0-4245-BA85-CED850620DA8</object-id>
            </tp:taxon-name><tp:taxon-authority>Ardila-Camacho &amp; Contreras-Ramos</tp:taxon-authority><tp:taxon-status xmlns:xlink="http://www.w3.org/1999/xlink" xlink:type="simple">sp. nov.</tp:taxon-status><xref ref-type="fig" rid="F117">Figs 117</xref><xref ref-type="fig" rid="F118">, 118</xref></tp:nomenclature><tp:treatment-sec sec-type="type locality" id="SECID0EH3QO"><title>Type locality.</title><p>Brazil, <bold>Rond</bold>ô<bold>nia</bold>: 62 Km SW Ariquemes, nr Fzda. Rancho Grande, 5–17 Oct. 1993, J.E. Eger leg., M.V. &amp; black lights.</p></tp:treatment-sec><tp:treatment-sec sec-type="material" id="SECID0ER3QO"><title>Material examined.</title><p><bold><italic>Holotype</italic></bold> male, pinned, genitalia cleared and stored in a separate vial. Original label: “Brazil, <bold>Rond</bold>ô<bold>nia</bold>, 62 Km SW Ariquemes, nr Fzda. Rancho Grande, 5–17 Oct. 1993, J.E. Eger leg., M.V. &amp; black lights” <abbrev xmlns:xlink="http://www.w3.org/1999/xlink" content-type="institution" xlink:title="Coleção Entomológica Padre Jesus Santiago Moure, Curitiba, Paraná, Brazil." id="ABBRID0EA4QO" xlink:type="simple">DZUP</abbrev>.</p></tp:treatment-sec><tp:treatment-sec sec-type="diagnosis" id="SECID0EF4QO"><title>Diagnosis.</title><p>This species is distinguished by the color pattern of the forewing venation, having extensive yellowish areas on medial region of C, Sc, and RA, most of the RP, proximal region of RP branches, and sub-basal region of M branches. Among the species of the genus, <italic><tp:taxon-name><tp:taxon-name-part taxon-name-part-type="genus" reg="Trichoscelia">T.</tp:taxon-name-part><tp:taxon-name-part taxon-name-part-type="species" reg="wintertoni">wintertoni</tp:taxon-name-part></tp:taxon-name></italic> sp. nov. is recognized because the forefemur is distinctively incrassate. On the male genitalia, the Gonocoxite IX is short and thickened, with posterior apex dorsolaterally curved, and equipped with three apical digitiform processes, two lateral, long, and subequal, and one preapical, medially located, and shorter.</p></tp:treatment-sec><tp:treatment-sec sec-type="etymology" id="SECID0EW4QO"><title>Etymology.</title><p>This species is named after Shaun Winterton, a prominent entomologist, neuropterologist, and great human being who has advanced our understanding of the evolution of <tp:taxon-name><tp:taxon-name-part taxon-name-part-type="superorder">Neuropterida</tp:taxon-name-part></tp:taxon-name> enormously.</p></tp:treatment-sec><tp:treatment-sec sec-type="description" id="SECID0EB5QO"><title>Description.</title><p><bold><italic>Measurements</italic>.</bold> Male (<italic>n</italic> = 1). Forewing length: 9.3 mm; Hind wing length: 6.8 mm.</p><p><bold><italic>Coloration</italic> (Fig. <xref ref-type="fig" rid="F117">117</xref>)</bold>. <bold><italic>Head</italic>.</bold> Yellow, vertexal region with brown mark that is anteriorly forked, and laterally projected towards ocular margin; medially enclosing yellow area adjacent to coronal suture; setae pale brown on posterior 1/3, anteriorly changing to yellow. Antennal scape yellow on proximal ½, brown on distal ½; pedicel and flagellum brown. Labrum pale brown, with yellow lateral edges; mandible proximally yellow, distally pale amber; maxilla predominantly yellow, except pale amber galea and lacinia; labium mainly yellow, ligula brown ligula, labial palpus pale brown, palpimacula yellow. <bold><italic>Thorax</italic>.</bold> Pronotum yellow with brown, medial band that is extended laterally on anterior margin, and two posterolateral spots; episternum yellow with anterior brown marking; postfurcasternum yellow with posterior dark brown area. Mesonotum yellow, with brown lateral areas on scutum, anteromedially with two brown triangular markings, scutellum yellow; metanotum yellow, scutum with dark brown, arched lateral marks, scutellum with anterior brown spot. Pre-episternum mostly brown. Mesopleuron yellow with brown markings on episternum; metapleuron yellow. <bold><italic>Foreleg</italic>.</bold> Coxa mostly brown, dorsally with yellow areas; trochanter yellow, with brown bands on posterior and ventral surfaces. Femur yellow, with an elongated area composed of brown markings forming a honeycomb pattern extending anterodorsally on proximal ½ and medially on posterior surface. Tibia yellow, with two extensive dark brown areas on posterior and dorsal surfaces; clavate setae yellow. Basitarsus mostly pale brown; eutarsus yellow. <bold><italic>Mid- and hind leg</italic>.</bold> Mid-leg with coxa brown, trochanter, femur, and tibia yellow, tarsus pale brown. Hind leg similar to mid-leg, except for base of tibia brown. <bold><italic>Wings</italic>.</bold> Forewing hyaline, pterostigma brown with paler medial area; longitudinal veins with brown and yellow areas, subcostal veinlets and crossveins brown; wing margin brown, paler on medial area of costal margin and base of posterior margin. Hind wing hyaline; pterostigma uniformly brown; venation mostly brown, except C + Sc pale brown; wing margin brown, paler at base. <bold><italic>Abdomen</italic>.</bold> Cleared.</p><fig id="F117" position="float" orientation="portrait"><object-id xmlns:xlink="http://www.w3.org/1999/xlink" content-type="doi" xlink:type="simple">10.3897/zookeys.1199.115442.figure117</object-id><label>Figure 117.</label><caption><p><italic><tp:taxon-name><tp:taxon-name-part taxon-name-part-type="genus" reg="Trichoscelia">Trichoscelia</tp:taxon-name-part><tp:taxon-name-part taxon-name-part-type="species" reg="wintertoni">wintertoni</tp:taxon-name-part></tp:taxon-name></italic> Ardila-Camacho &amp; Contreras-Ramos, sp. nov. <bold>A</bold> female habitus, dorsal <bold>B</bold> wings <bold>C</bold> head, frontal <bold>D</bold> pronotum, dorsal <bold>E</bold> forefemur, anterior surface <bold>F</bold> same, posterior surface.</p></caption><graphic xmlns:xlink="http://www.w3.org/1999/xlink" xlink:href="zookeys-1199-001_article-115442__-g117.jpg" position="float" orientation="portrait" xlink:type="simple" id="oo_1038365.jpg"><uri content-type="original_file" xlink:type="simple">https://binary.pensoft.net/fig/1038365</uri></graphic></fig><p><bold><italic>Morphology</italic> (Fig. <xref ref-type="fig" rid="F117">117</xref>)</bold>. <bold><italic>Head</italic>.</bold> Diamond-shaped in frontal view, moderately setose, smooth; vertexal region domed above compound eyes; paraocular area concave; coronal suture discernible, with adjacent muscle attachment mark. Postgena wide, hypostomal bridge delimited by ridge. Compound eye hemispheric, as wide as ¾ of interocular distance at torulus level. Antenna moniliform, scape 2× as long as wide, slightly distally expanded, pedicel as long as wide; flagellum slightly dorsoventrally compressed, with 45 flagellomeres, 1.5× as wide as long on basal region, progressively changing to almost as wide as long, smaller towards the apex; all articles with medial row of thickened setae. Maxillary palpus with first two palpomeres as long as wide, third 3.5 times as long as wide, fourth 2.5× as long as wide, fifth slightly shorter than third. Postmentum oval with long and thickened setae, palpus with first palpomere 1.5× as long as wide, second 2.5× as long as wide, third slightly longer than second, widely expanded, palpimacula ovoid. <bold><italic>Thorax</italic>.</bold> Pronotum 1.5× as long as wide, with furrow contiguous to lateral and anterior margins; in lateral view anterior margin, medial region and posterior margin slightly elevated, with thickened, pedicellate setae; episternum with long, thin setae; postfurcasternum trapezoidal. Mesonotum 1.5× wider than long, with thick, pedicellate setae on medial area of scutum and scutellum. Metanotum 2× as wide as long, glabrous. Pteropleura covered with abundant short and thin setae, some thicker on mesanepisternum. <bold><italic>Foreleg</italic>.</bold> Coxa slightly shorter than femur, cylindrical, with abundant thin setae; trochanter subtrapezoidal; femur notably robust, ovoid, with abundant short and thin setae; closing surface with double row of tubercle-shaped specializations, both with a more developed sub-basal process (process/setae ratio 2:1); rows of thickened setae with globular base adjacent to each row of processes present, extending over almost the entire closure surface. Tibia almost as long as femur, curved, setose, closing surface with prostrate setae; with patch of clavate setae apically on anterior surface; basitarsus elongated, ventrally keeled, with single row of prostrate setae on proximal ½, anterior surface with patch of clavate setae proximally; lanceolate process reaching the base of fourth tarsomere, with plug-shaped Stitz organ at apex; second tarsomere 4× as long as wide, third tarsomere as long as wide, fourth tarsomere 2× as long as wide. <bold><italic>Mid- and hind leg</italic>.</bold> Mid-leg coxa covered with long, thin setae; trochanter, femur, tibia, and tarsus, covered with short, thin setae; basitarsus 4× as long as wide, second tarsomere slightly longer than wide, third and fourth as long as wide, fifth tarsomere 2× as long as wide; the first four tarsomeres with a pair of thickened setae laterally on distal margin of plantar surface. Hind leg longer than mid-leg; tibia, 1.5× as long as femur; tarsomeres as in mid-leg. <bold><italic>Wings</italic>.</bold> Forewing oval, trichosors present along wing margin except at basal ¼ of posterior margin, venation setose; costal space slightly widened medially, humeral vein forked; 12 subcostal veinlets present; pterostigma elongated, narrow, gently curved, composed of numerous, mainly incomplete veinlets; subcostal space with single, medially located crossvein; Sc vein bent posteriad at proximal margin of pterostigma to merge the RA; <italic>rarp2</italic> curved, with three veins arising from it, two from <italic>rarp1</italic>; M fused basally to R; base of RP located near the separation of M and R, M fork near such separation, opposite to R fork; 1r-m located between RP base and MA base forming a trapezoidal cell; four gradate crossveins present. Cu vein deeply forked; CuP basally angulated, approaching A1, forked slightly before separation of M and R. A1 simple, reaching the level of separation of M and R; A2 distally fork, at the level of CuP angle. Hind wing smaller and narrower than anterior; costal space narrow and reduced, with six veinlets; Sc and C fused at 1/5 of wing length; Sc curved posteriad and proximal margin of pterostigma to merge the RA; pterostigma elongated, narrow, curved, composed of numerous incomplete veinlets; radial space with a single crossvein, oblique; two veins arising from <italic>rarp1</italic>, one from <italic>rarp2</italic>. M forked beyond R fork; 1r-m sigmoid, distally forming a right angle, connecting M base and RP base, distally connected again to M stem through vestigial crossvein. Cu deeply forked, <abbrev xmlns:xlink="http://www.w3.org/1999/xlink" xlink:title="Cubitus anterior" id="ABBRID0E3BRO" xlink:type="simple">CuA</abbrev> long and sinuous, distally forked, first branch candelabrum-shaped; CuP distally forked, distally anteriorly curved, pectinate. Cubitoanal space with two crossveins. A1 arched, A2 short, arched, distally forked. <bold><italic>Abdomen</italic>.</bold> Cylindrical, tergites quadrangular; intertergal membranes between segments III–V, covered with microtrichia, with glabrous lateral areas; sternites rectangular.</p><p><bold><italic>Male genitalia</italic></bold> (Fig. <xref ref-type="fig" rid="F118">118</xref>). Tergite IX medially narrower than laterally, lateral margin trapezoidal, with posterior notch. Sternum VIII rectangular; sternite IX pentagonal, posteromedially with small incision, glabrous, dorsally canaliculated, the rest of the surface with abundant long and thin setae; in lateral view with blunt apex, not reaching posterior margin of ectoproct. Gonocoxite IX short and thickened, base spatulate, dorsally bent; apex dorsolaterally curved, with three apical digitiform processes, two lateral, long, subequal, and one preapical, medially located, shorter. Ectoproct triangular, setose; ventral surface with an ovoid, convex, sclerotized anterior area, continued posteriorly by less sclerotized, concave area. Gonocoxites X forming a short, straight, ventrally canaliculate sclerite; anterior apex slightly expanded, posterior apex bilobed, and with two lateroventral processes. Gonostyli X with thickened and curved base, with two lateral processes, the rest of the structure long, curved ventrally and coiled anteriorly, before protruding from the abdomen. Gonapophyses X straight, thin, with dorsally bent posterior apex; gonapophyses arranged in a V-shaped structure, joined by membrane covering base of gonostyli X. Gonocoxites XI U-shaped median lobe expanded and elaborated, with two differentiated parts: dorsal part a quadrangular lobe; ventral part as a convex area covered with microspinules, with a V-shaped ventral edge; between these parts a broad, less sclerotized region is present. Lateral arms of gonocoxites XI sigmoid, anterior apex flattened and expanded.</p><fig id="F118" position="float" orientation="portrait"><object-id xmlns:xlink="http://www.w3.org/1999/xlink" content-type="doi" xlink:type="simple">10.3897/zookeys.1199.115442.figure118</object-id><label>Figure 118.</label><caption><p><italic><tp:taxon-name><tp:taxon-name-part taxon-name-part-type="genus" reg="Trichoscelia">Trichoscelia</tp:taxon-name-part><tp:taxon-name-part taxon-name-part-type="species" reg="wintertoni">wintertoni</tp:taxon-name-part></tp:taxon-name></italic> Ardila-Camacho &amp; Contreras-Ramos, sp. nov. <bold>A</bold> male terminalia, lateral <bold>B</bold> same, ventral <bold>C</bold> male genitalia, lateral <bold>D</bold> same, dorsal <bold>E</bold> same, ventral.</p></caption><graphic xmlns:xlink="http://www.w3.org/1999/xlink" xlink:href="zookeys-1199-001_article-115442__-g118.jpg" position="float" orientation="portrait" xlink:type="simple" id="oo_1038366.jpg"><uri content-type="original_file" xlink:type="simple">https://binary.pensoft.net/fig/1038366</uri></graphic></fig></tp:treatment-sec><tp:treatment-sec sec-type="distribution" id="SECID0ERDRO"><title>Distribution.</title><p>Brazil (Rondônia).</p></tp:treatment-sec><tp:treatment-sec sec-type="remarks" id="SECID0EWDRO"><title>Remarks.</title><p>This species is known only from its type locality in Rondônia, Brazil. Based on the markedly robust forefemur and coloration pattern, <italic><tp:taxon-name><tp:taxon-name-part taxon-name-part-type="genus" reg="Trichoscelia">T.</tp:taxon-name-part><tp:taxon-name-part taxon-name-part-type="species" reg="wintertoni">wintertoni</tp:taxon-name-part></tp:taxon-name></italic> is quite distinctive and easy to recognize among other Amazonian species. The morphology of the male genitalia allies this species with others from the Amazonia, like <italic><tp:taxon-name><tp:taxon-name-part taxon-name-part-type="genus" reg="Trichoscelia">T.</tp:taxon-name-part><tp:taxon-name-part taxon-name-part-type="species" reg="basella">basella</tp:taxon-name-part></tp:taxon-name></italic>, <italic><tp:taxon-name><tp:taxon-name-part taxon-name-part-type="genus" reg="Trichoscelia">T.</tp:taxon-name-part><tp:taxon-name-part taxon-name-part-type="species" reg="geraldoi">geraldoi</tp:taxon-name-part></tp:taxon-name></italic>, and <italic><tp:taxon-name><tp:taxon-name-part taxon-name-part-type="genus" reg="Trichoscelia">T.</tp:taxon-name-part><tp:taxon-name-part taxon-name-part-type="species" reg="involuta">involuta</tp:taxon-name-part></tp:taxon-name></italic>.</p></tp:treatment-sec></tp:taxon-treatment>
